# Supplementary material for: DNMT1-mediated regulation of somatostatin-positive interneuron migration impacts cortical architecture and function
Source: Nat Commun. 2025 Jul 24;16:6834. doi: 10.1038/s41467-025-62114-0 (PMC12290092; doi:10.1038/s41467-025-62114-0)
Supplement: Supplementary file 4 — Supplementary Data 2 [file 41467_2025_62114_MOESM4_ESM.xlsx]

## Sheet: DMRs
X	id	seqnames	start.x	end.x	width	strand	annotation	geneChr	geneStart	geneEnd	geneLength	geneStrand	geneId	transcriptId	distanceToTSS	ENSEMBL	SYMBOL	GENENAME	chr	start.y	end.y	length	nCG	meanMethy1	meanMethy2	diff.Methy	areaStat
1	chr1_100214349_100214579	chr1	100214349	100214579	231	*	Intron (ENSMUST00000086738.9/241175, intron 11 of 23)	1	100252629	100369839	117211	1	241175	ENSMUST00000185484.1	-38050	ENSMUSG00000067028	Cntnap5b	contactin associated protein-like 5B	chr1	100214349	100214579	231	4	0.9009	0.708898	0.192002	13.3435
2	chr1_101209208_101209372	chr1	101209208	101209372	165	*	Distal Intergenic	1	101155809	101175202	19394	1	100504525	ENSMUST00000187932.1	53399	ENSMUSG00000100684	Gm20268	predicted gene, 20268	chr1	101209208	101209372	165	4	0.977609	0.861307	0.116302	11.4695
3	chr1_101210421_101210658	chr1	101210421	101210658	238	*	Distal Intergenic	1	101155809	101175202	19394	1	100504525	ENSMUST00000187932.1	54612	ENSMUSG00000100684	Gm20268	predicted gene, 20268	chr1	101210421	101210658	238	14	0.97364	0.907534	0.0661062	42.5754
4	chr1_101583090_101583223	chr1	101583090	101583223	134	*	Distal Intergenic	1	101155809	101175202	19394	1	100504525	ENSMUST00000187932.1	427281	ENSMUSG00000100684	Gm20268	predicted gene, 20268	chr1	101583090	101583223	134	5	0.946281	0.839231	0.10705	14.7186
5	chr1_101583489_101583622	chr1	101583489	101583622	134	*	Distal Intergenic	1	101155809	101175202	19394	1	100504525	ENSMUST00000187932.1	427680	ENSMUSG00000100684	Gm20268	predicted gene, 20268	chr1	101583489	101583622	134	5	0.829185	0.586102	0.243083	16.4786
6	chr1_102003650_102003708	chr1	102003650	102003708	59	*	Distal Intergenic	1	101155809	101175202	19394	1	100504525	ENSMUST00000187932.1	847841	ENSMUSG00000100684	Gm20268	predicted gene, 20268	chr1	102003650	102003708	59	5	0.861387	0.954388	-0.0930009	-12.5587
7	chr1_102320965_102321077	chr1	102320965	102321077	113	*	Distal Intergenic	1	101155809	101175202	19394	1	100504525	ENSMUST00000187932.1	1165156	ENSMUSG00000100684	Gm20268	predicted gene, 20268	chr1	102320965	102321077	113	4	0.464424	0.731351	-0.266927	-13.2445
8	chr1_102913322_102913806	chr1	102913322	102913806	485	*	Distal Intergenic	1	101155809	101175202	19394	1	100504525	ENSMUST00000187932.1	1757513	ENSMUSG00000100684	Gm20268	predicted gene, 20268	chr1	102913322	102913806	485	4	0.858102	0.748951	0.109151	6.74651
9	chr1_103419273_103419853	chr1	103419273	103419853	581	*	Intron (ENSMUST00000190357.1/ENSMUST00000190357.1, intron 3 of 4)	1	104768529	104995481	226953	1	23836	ENSMUST00000062528.8	-1348676	ENSMUSG00000050840	Cdh20	cadherin 20	chr1	103419273	103419853	581	79	0.798165	0.884787	-0.086622	-326.64
10	chr1_103588838_103588928	chr1	103588838	103588928	91	*	Distal Intergenic	1	104768529	104995481	226953	1	23836	ENSMUST00000062528.8	-1179601	ENSMUSG00000050840	Cdh20	cadherin 20	chr1	103588838	103588928	91	16	0.932684	0.97195	-0.0392656	-43.7981
11	chr1_103822323_103822486	chr1	103822323	103822486	164	*	Distal Intergenic	1	104768529	104995481	226953	1	23836	ENSMUST00000062528.8	-946043	ENSMUSG00000050840	Cdh20	cadherin 20	chr1	103822323	103822486	164	4	0.648767	0.884994	-0.236228	-14.2084
12	chr1_104364468_104364612	chr1	104364468	104364612	145	*	Distal Intergenic	1	104768529	104995481	226953	1	23836	ENSMUST00000062528.8	-403917	ENSMUSG00000050840	Cdh20	cadherin 20	chr1	104364468	104364612	145	8	0.965321	0.911043	0.0542781	23.9189
13	chr1_104479312_104479518	chr1	104479312	104479518	207	*	Distal Intergenic	1	104768529	104995481	226953	1	23836	ENSMUST00000062528.8	-289011	ENSMUSG00000050840	Cdh20	cadherin 20	chr1	104479312	104479518	207	6	0.640171	0.799634	-0.159463	-16.6074
14	chr1_10470132_10470383	chr1	10470132	10470383	252	*	Intron (ENSMUST00000153695.7/329093, intron 5 of 9)	1	10472475	10477823	5349	2	329093	ENSMUST00000147575.1	7440	ENSMUSG00000042501	Cpa6	carboxypeptidase A6	chr1	10470132	10470383	252	5	0.978748	0.857516	0.121232	14.5242
15	chr1_104933103_104933164	chr1	104933103	104933164	62	*	Intron (ENSMUST00000062528.8/23836, intron 1 of 11)	1	104768529	104995481	226953	1	23836	ENSMUST00000062528.8	164574	ENSMUSG00000050840	Cdh20	cadherin 20	chr1	104933103	104933164	62	9	0.564356	0.44043	0.123926	24.592
16	chr1_104943596_104943769	chr1	104943596	104943769	174	*	Intron (ENSMUST00000062528.8/23836, intron 4 of 11)	1	104768529	104995481	226953	1	23836	ENSMUST00000062528.8	175067	ENSMUSG00000050840	Cdh20	cadherin 20	chr1	104943596	104943769	174	8	0.832832	0.953026	-0.120194	-23.9952
17	chr1_105115222_105115421	chr1	105115222	105115421	200	*	Distal Intergenic	1	105356007	105361630	5624	1	100504568	ENSMUST00000181383.2	-240586	ENSMUSG00000097482	Gm17634	predicted gene, 17634	chr1	105115222	105115421	200	5	0.942691	0.84394	0.0987514	12.9808
18	chr1_105819505_105819569	chr1	105819505	105819569	65	*	Promoter (<=1kb)	1	105819870	105825401	5532	1	21934	ENSMUST00000187658.1	-301	ENSMUSG00000026321	Tnfrsf11a	tumor necrosis factor receptor superfamily, member 11a, NFKB activator	chr1	105819505	105819569	65	12	0.674076	0.80099	-0.126914	-41.858
19	chr1_106172811_106173222	chr1	106172811	106173222	412	*	Promoter (1-2kb)	1	106171752	106394250	222499	1	98432	ENSMUST00000061047.6	1059	ENSMUSG00000044340	Phlpp1	PH domain and leucine rich repeat protein phosphatase 1	chr1	106172811	106173222	412	108	0.0593135	0.0968544	-0.0375409	-338.45
20	chr1_106426635_106426802	chr1	106426635	106426802	168	*	Distal Intergenic	1	106317238	106319015	1778	1	98432	ENSMUST00000124895.1	109397	ENSMUSG00000044340	Phlpp1	PH domain and leucine rich repeat protein phosphatase 1	chr1	106426635	106426802	168	6	0.742303	0.860458	-0.118155	-16.4939
21	chr1_106503270_106503355	chr1	106503270	106503355	86	*	Distal Intergenic	1	106546496	106546631	136	2	102466254	ENSMUST00000183743.1	43276	ENSMUSG00000098344	Mir3473f	microRNA 3473f	chr1	106503270	106503355	86	4	0.886304	0.947677	-0.0613736	-10.6684
22	chr1_10663459_10663589	chr1	10663459	10663589	131	*	Intron (ENSMUST00000153695.7/329093, intron 1 of 9)	1	10595366	10719905	124540	2	329093	ENSMUST00000140938.1	56316	ENSMUSG00000042501	Cpa6	carboxypeptidase A6	chr1	10663459	10663589	131	8	0.968397	0.853853	0.114544	27.0485
23	chr1_107036545_107036680	chr1	107036545	107036680	136	*	Distal Intergenic	1	107045587	107051797	6211	2	20248	ENSMUST00000027567.13	15117	ENSMUSG00000044594	Serpinb3a	serine (or cysteine) peptidase inhibitor, clade B (ovalbumin), member 3A	chr1	107036545	107036680	136	4	0.782282	0.93965	-0.157368	-11.8527
24	chr1_10788342_10789320	chr1	10788342	10789320	979	*	Distal Intergenic	1	10324727	10719945	395219	2	329093	ENSMUST00000035577.6	-68397	ENSMUSG00000042501	Cpa6	carboxypeptidase A6	chr1	10788342	10789320	979	10	0.85094	0.974337	-0.123397	-27.7942
25	chr1_108002411_108002655	chr1	108002411	108002655	245	*	Intron (ENSMUST00000189497.1/319596, intron 3 of 3)	1	107936709	108028337	91629	1	319596	ENSMUST00000189497.1	65702	ENSMUSG00000100457	D830032E09Rik	RIKEN cDNA D830032E09 gene	chr1	108002411	108002655	245	6	0.940569	0.819808	0.120761	17.4551
26	chr1_108161025_108161089	chr1	108161025	108161089	65	*	Distal Intergenic	1	107936709	108028337	91629	1	319596	ENSMUST00000189497.1	224316	ENSMUSG00000100457	D830032E09Rik	RIKEN cDNA D830032E09 gene	chr1	108161025	108161089	65	5	0.948771	0.84162	0.107151	14.4952
27	chr1_108343257_108343545	chr1	108343257	108343545	289	*	Distal Intergenic	1	107936709	108028337	91629	1	319596	ENSMUST00000189497.1	406548	ENSMUSG00000100457	D830032E09Rik	RIKEN cDNA D830032E09 gene	chr1	108343257	108343545	289	16	0.617097	0.75485	-0.137753	-47.6916
28	chr1_10925041_10925134	chr1	10925041	10925134	94	*	Distal Intergenic	1	10993465	11303681	310217	1	109294	ENSMUST00000027056.11	-68331	ENSMUSG00000048960	Prex2	phosphatidylinositol-3,4,5-trisphosphate-dependent Rac exchange factor 2	chr1	10925041	10925134	94	14	0.961322	0.90907	0.0522527	37.3218
29	chr1_110015352_110015461	chr1	110015352	110015461	110	*	Intron (ENSMUST00000112701.7/241201, intron 3 of 12)	1	109993982	110139189	145208	1	241201	ENSMUST00000027542.12	21370	ENSMUSG00000026312	Cdh7	cadherin 7, type 2	chr1	110015352	110015461	110	4	0.760746	0.926823	-0.166076	-12.4719
30	chr1_110437846_110438024	chr1	110437846	110438024	179	*	Distal Intergenic	1	110099295	110138058	38764	1	241201	ENSMUST00000134301.1	338551	ENSMUSG00000026312	Cdh7	cadherin 7, type 2	chr1	110437846	110438024	179	4	0.950613	0.790392	0.16022	12.4122
31	chr1_110613033_110613445	chr1	110613033	110613445	413	*	Distal Intergenic	1	110888326	110977363	89038	2	227485	ENSMUST00000094626.4	363918	ENSMUSG00000047216	Cdh19	cadherin 19, type 2	chr1	110613033	110613445	413	49	0.900204	0.79916	0.101044	213.369
32	chr1_112664842_112664919	chr1	112664842	112664919	78	*	Distal Intergenic	1	111858706	111864918	6213	2	319901	ENSMUST00000035462.6	-799924	ENSMUSG00000038702	Dsel	dermatan sulfate epimerase-like	chr1	112664842	112664919	78	4	0.782898	0.956357	-0.17346	-13.0675
33	chr1_112666817_112666891	chr1	112666817	112666891	75	*	Distal Intergenic	1	111858706	111864918	6213	2	319901	ENSMUST00000035462.6	-801899	ENSMUSG00000038702	Dsel	dermatan sulfate epimerase-like	chr1	112666817	112666891	75	6	0.959987	0.857753	0.102234	16.0279
34	chr1_112995821_112996030	chr1	112995821	112996030	210	*	Distal Intergenic	1	111858706	111864918	6213	2	319901	ENSMUST00000035462.6	-1130903	ENSMUSG00000038702	Dsel	dermatan sulfate epimerase-like	chr1	112995821	112996030	210	4	0.990397	0.874046	0.116352	11.6001
35	chr1_113038658_113038745	chr1	113038658	113038745	88	*	Distal Intergenic	1	111858706	111864918	6213	2	319901	ENSMUST00000035462.6	-1173740	ENSMUSG00000038702	Dsel	dermatan sulfate epimerase-like	chr1	113038658	113038745	88	4	0.55166	0.834602	-0.282942	-13.5629
36	chr1_113099378_113099565	chr1	113099378	113099565	188	*	Distal Intergenic	1	111858706	111864918	6213	2	319901	ENSMUST00000035462.6	-1234460	ENSMUSG00000038702	Dsel	dermatan sulfate epimerase-like	chr1	113099378	113099565	188	5	0.904787	0.746185	0.158602	13.9947
37	chr1_113146698_113146879	chr1	113146698	113146879	182	*	Distal Intergenic	1	111858706	111864918	6213	2	319901	ENSMUST00000035462.6	-1281780	ENSMUSG00000038702	Dsel	dermatan sulfate epimerase-like	chr1	113146698	113146879	182	4	0.887352	0.973584	-0.086232	-10.7142
38	chr1_113901777_113901982	chr1	113901777	113901982	206	*	Intron (ENSMUST00000180837.1/ENSMUST00000180837.1, intron 2 of 2)	1	115684756	116587323	902568	1	636808	ENSMUST00000043725.8	-1782774	ENSMUSG00000070695	Cntnap5a	contactin associated protein-like 5A	chr1	113901777	113901982	206	6	0.966799	0.842	0.124799	17.392
39	chr1_114875641_114875693	chr1	114875641	114875693	53	*	Distal Intergenic	1	115684756	116587323	902568	1	636808	ENSMUST00000043725.8	-809063	ENSMUSG00000070695	Cntnap5a	contactin associated protein-like 5A	chr1	114875641	114875693	53	4	0.961454	0.845173	0.116281	12.6462
40	chr1_115415162_115415375	chr1	115415162	115415375	214	*	Distal Intergenic	1	115684756	116587323	902568	1	636808	ENSMUST00000043725.8	-269381	ENSMUSG00000070695	Cntnap5a	contactin associated protein-like 5A	chr1	115415162	115415375	214	4	0.949188	0.785858	0.16333	11.5861
41	chr1_115704174_115704235	chr1	115704174	115704235	62	*	Intron (ENSMUST00000043725.8/636808, intron 1 of 23)	1	115684756	116587323	902568	1	636808	ENSMUST00000043725.8	19418	ENSMUSG00000070695	Cntnap5a	contactin associated protein-like 5A	chr1	115704174	115704235	62	5	0.922532	0.804344	0.118187	13.2277
42	chr1_115799695_115799775	chr1	115799695	115799775	81	*	Intron (ENSMUST00000043725.8/636808, intron 1 of 23)	1	115684756	116587323	902568	1	636808	ENSMUST00000043725.8	114939	ENSMUSG00000070695	Cntnap5a	contactin associated protein-like 5A	chr1	115799695	115799775	81	9	0.926011	0.956073	-0.0300621	-22.2507
43	chr1_11590340_11590682	chr1	11590340	11590682	343	*	Intron (ENSMUST00000171690.8/320492, intron 6 of 7)	1	11579306	11596631	17326	1	320492	ENSMUST00000191437.1	11034	ENSMUSG00000057715	A830018L16Rik	RIKEN cDNA A830018L16 gene	chr1	11590340	11590682	343	8	0.90824	0.778802	0.129437	24.8354
44	chr1_116670368_116670524	chr1	116670368	116670524	157	*	Distal Intergenic	1	115684756	116587323	902568	1	636808	ENSMUST00000043725.8	985612	ENSMUSG00000070695	Cntnap5a	contactin associated protein-like 5A	chr1	116670368	116670524	157	5	0.811752	0.642961	0.16879	14.1309
45	chr1_116861667_116861750	chr1	116861667	116861750	84	*	Distal Intergenic	1	115684756	116587323	902568	1	636808	ENSMUST00000043725.8	1176911	ENSMUSG00000070695	Cntnap5a	contactin associated protein-like 5A	chr1	116861667	116861750	84	7	0.976179	0.922123	0.0540551	21.3306
46	chr1_117164499_117164610	chr1	117164499	117164610	112	*	Distal Intergenic	1	118300889	118309986	9098	2	22099	ENSMUST00000188512.6	1145376	ENSMUSG00000026374	Tsn	translin	chr1	117164499	117164610	112	8	0.86742	0.972846	-0.105426	-21.8695
47	chr1_11738688_11738807	chr1	11738688	11738807	120	*	Intron (ENSMUST00000048613.13/320492, intron 7 of 13)	1	11579306	11596631	17326	1	320492	ENSMUST00000191437.1	159382	ENSMUSG00000057715	A830018L16Rik	RIKEN cDNA A830018L16 gene	chr1	11738688	11738807	120	9	0.699145	0.801767	-0.102622	-22.7725
48	chr1_117615229_117615361	chr1	117615229	117615361	133	*	Distal Intergenic	1	118300889	118309986	9098	2	22099	ENSMUST00000188512.6	694625	ENSMUSG00000026374	Tsn	translin	chr1	117615229	117615361	133	6	0.91063	0.718156	0.192474	20.6075
49	chr1_117632524_117632592	chr1	117632524	117632592	69	*	Distal Intergenic	1	118300889	118309986	9098	2	22099	ENSMUST00000188512.6	677394	ENSMUSG00000026374	Tsn	translin	chr1	117632524	117632592	69	9	0.920017	0.962271	-0.0422539	-24.0095
50	chr1_11783257_11783314	chr1	11783257	11783314	58	*	Intron (ENSMUST00000048613.13/320492, intron 8 of 13)	1	11579306	11596631	17326	1	320492	ENSMUST00000191437.1	203951	ENSMUSG00000057715	A830018L16Rik	RIKEN cDNA A830018L16 gene	chr1	11783257	11783314	58	7	0.909883	0.951586	-0.0417029	-18.5088
51	chr1_117931037_117931139	chr1	117931037	117931139	103	*	Intron (ENSMUST00000191265.1/ENSMUST00000191265.1, intron 3 of 3)	1	118300889	118309986	9098	2	22099	ENSMUST00000188512.6	378847	ENSMUSG00000026374	Tsn	translin	chr1	117931037	117931139	103	4	0.942278	0.831724	0.110555	10.6507
52	chr1_118195072_118195141	chr1	118195072	118195141	70	*	Intron (ENSMUST00000186264.1/ENSMUST00000186264.1, intron 3 of 3)	1	118300889	118309986	9098	2	22099	ENSMUST00000188512.6	114845	ENSMUSG00000026374	Tsn	translin	chr1	118195072	118195141	70	5	0.766059	0.891978	-0.125919	-13.7251
53	chr1_118457061_118457229	chr1	118457061	118457229	169	*	Promoter (1-2kb)	1	118458670	118458747	78	2	68204	ENSMUST00000204125.1	1518	ENSMUSG00000107722	2900060B14Rik	RIKEN cDNA 2900060B14 gene	chr1	118457061	118457229	169	10	0.411437	0.27382	0.137617	28.7191
54	chr1_118464088_118464202	chr1	118464088	118464202	115	*	Intron (ENSMUST00000049404.12/76707, intron 5 of 39)	1	118459588	118497763	38176	1	76707	ENSMUST00000203009.2	4500	ENSMUSG00000064302	Clasp1	CLIP associating protein 1	chr1	118464088	118464202	115	5	0.868345	0.942654	-0.0743089	-13.2737
55	chr1_118828099_118828391	chr1	118828099	118828391	293	*	Distal Intergenic	1	118954220	118954300	81	1	102465176	ENSMUST00000183982.1	-125829	ENSMUSG00000098273	Mir6346	microRNA 6346	chr1	118828099	118828391	293	8	0.679201	0.845872	-0.166671	-25.4185
56	chr1_118922405_118922474	chr1	118922405	118922474	70	*	Intron (ENSMUST00000062483.14/14633, intron 2 of 13)	1	118954220	118954300	81	1	102465176	ENSMUST00000183982.1	-31746	ENSMUSG00000098273	Mir6346	microRNA 6346	chr1	118922405	118922474	70	6	0.521797	0.64847	-0.126673	-17.4831
57	chr1_119642503_119642638	chr1	119642503	119642638	136	*	Exon (ENSMUST00000052404.12/226352, exon 2 of 25)	1	119595074	119648617	53544	2	226352	ENSMUST00000027632.13	5979	ENSMUSG00000026383	Epb41l5	erythrocyte membrane protein band 4.1 like 5	chr1	119642503	119642638	136	20	0.147526	0.240892	-0.0933664	-54.4899
58	chr1_119836797_119837305	chr1	119836797	119837305	509	*	Promoter (<=1kb)	1	119765129	119837071	71943	2	19258	ENSMUST00000166422.7	0	ENSMUSG00000026384	Ptpn4	protein tyrosine phosphatase, non-receptor type 4	chr1	119836797	119837305	509	112	0.132268	0.0652339	0.0670342	518.035
59	chr1_120021993_120022250	chr1	120021993	120022250	258	*	Exon (ENSMUST00000072886.10/319229, exon 2 of 14)	1	120007034	120063534	56501	1	319229	ENSMUST00000189037.1	14959	ENSMUSG00000026387	Sctr	secretin receptor	chr1	120021993	120022250	258	28	0.878988	0.931619	-0.0526308	-74.9656
60	chr1_120037366_120037641	chr1	120037366	120037641	276	*	Intron (ENSMUST00000072886.10/319229, intron 5 of 13)	1	120007034	120063534	56501	1	319229	ENSMUST00000189037.1	30332	ENSMUSG00000026387	Sctr	secretin receptor	chr1	120037366	120037641	276	15	0.748998	0.84321	-0.0942117	-42.1151
61	chr1_120037728_120037778	chr1	120037728	120037778	51	*	Intron (ENSMUST00000072886.10/319229, intron 5 of 13)	1	120007034	120063534	56501	1	319229	ENSMUST00000189037.1	30694	ENSMUSG00000026387	Sctr	secretin receptor	chr1	120037728	120037778	51	5	0.796616	0.873576	-0.0769603	-13.3078
62	chr1_120121249_120121510	chr1	120121249	120121510	262	*	Promoter (<=1kb)	1	120121200	120188189	66990	1	73103	ENSMUST00000056038.14	49	ENSMUSG00000026388	3110009E18Rik	RIKEN cDNA 3110009E18 gene	chr1	120121249	120121510	262	31	0.10724	0.0619034	0.0453364	88.0874
63	chr1_120340743_120340894	chr1	120340743	120340894	152	*	Promoter (<=1kb)	1	120340582	120343174	2593	1	226359	ENSMUST00000037286.9	161	ENSMUSG00000036907	C1ql2	complement component 1, q subcomponent-like 2	chr1	120340743	120340894	152	29	0.0796338	0.0504853	0.0291485	76.6637
64	chr1_120349079_120349155	chr1	120349079	120349155	77	*	Distal Intergenic	1	120340582	120343174	2593	1	226359	ENSMUST00000037286.9	8497	ENSMUSG00000036907	C1ql2	complement component 1, q subcomponent-like 2	chr1	120349079	120349155	77	4	0.898878	0.629951	0.268927	14.0066
65	chr1_120458916_120458973	chr1	120458916	120458973	58	*	Distal Intergenic	1	120490913	120504756	13844	2	17167	ENSMUST00000186432.2	45783	ENSMUSG00000026390	Marco	macrophage receptor with collagenous structure	chr1	120458916	120458973	58	4	0.314324	0.169748	0.144576	11.4127
66	chr1_120761747_120762089	chr1	120761747	120762089	343	*	Intron (ENSMUST00000188147.1/ENSMUST00000188147.1, intron 1 of 1)	1	120602418	120607992	5575	1	13798	ENSMUST00000079721.8	159329	ENSMUSG00000058665	En1	engrailed 1	chr1	120761747	120762089	343	17	0.921906	0.838952	0.0829538	52.0137
67	chr1_12076865_12076993	chr1	12076865	12076993	129	*	Distal Intergenic	1	12425986	12426106	121	1	102465961	ENSMUST00000183490.1	-348993	ENSMUSG00000098555	Mir6341	microRNA 6341	chr1	12076865	12076993	129	7	0.973623	0.835599	0.138024	23.5524
68	chr1_121101326_121101690	chr1	121101326	121101690	365	*	Intron (ENSMUST00000181433.7/98452, intron 2 of 4)	1	121087529	121088932	1404	1	98452	ENSMUST00000181183.2	13797	ENSMUSG00000097881	Celrr	cerebellum expressed regulatory RNA	chr1	121101326	121101690	365	24	0.787607	0.632995	0.154612	93.1449
69	chr1_121224235_121224651	chr1	121224235	121224651	417	*	Exon (ENSMUST00000191007.1/ENSMUST00000191007.1, exon 1 of 2)	1	121305893	121307318	1426	2	72999	ENSMUST00000159528.1	82667	ENSMUSG00000003721	Insig2	insulin induced gene 2	chr1	121224235	121224651	417	26	0.669727	0.54615	0.123577	87.7685
70	chr1_121567593_121567956	chr1	121567593	121567956	364	*	Promoter (<=1kb)	1	121564596	121567722	3127	2	66942	ENSMUST00000131471.1	0	ENSMUSG00000001674	Ddx18	DEAD box helicase 18	chr1	121567593	121567956	364	67	0.090928	0.0534824	0.0374455	191.862
71	chr1_121870241_121870297	chr1	121870241	121870297	57	*	Distal Intergenic	1	121553835	121567989	14155	2	66942	ENSMUST00000001724.11	-302252	ENSMUSG00000001674	Ddx18	DEAD box helicase 18	chr1	121870241	121870297	57	6	0.939868	0.805837	0.134031	17.5548
72	chr1_123160257_123160995	chr1	123160257	123160995	739	*	Distal Intergenic	1	123608107	123650360	42254	2	269109	ENSMUST00000187202.1	489365	ENSMUSG00000036815	Dpp10	dipeptidylpeptidase 10	chr1	123160257	123160995	739	5	0.975824	0.84107	0.134755	15.4679
73	chr1_123183244_123183365	chr1	123183244	123183365	122	*	Distal Intergenic	1	123608107	123650360	42254	2	269109	ENSMUST00000187202.1	466995	ENSMUSG00000036815	Dpp10	dipeptidylpeptidase 10	chr1	123183244	123183365	122	4	0.675007	0.860838	-0.185831	-11.9119
74	chr1_123957662_123957806	chr1	123957662	123957806	145	*	Intron (ENSMUST00000112606.7/269109, intron 1 of 25)	1	123332142	124045163	713022	2	269109	ENSMUST00000112603.3	87357	ENSMUSG00000036815	Dpp10	dipeptidylpeptidase 10	chr1	123957662	123957806	145	5	0.796812	0.923317	-0.126505	-13.3177
75	chr1_124842298_124842544	chr1	124842298	124842544	247	*	Intron (ENSMUST00000239072.1/269109, intron 1 of 25)	1	123332142	124846039	1513898	2	269109	ENSMUST00000239072.1	3495	ENSMUSG00000036815	Dpp10	dipeptidylpeptidase 10	chr1	124842298	124842544	247	7	0.928345	0.81219	0.116154	19.3228
76	chr1_125071668_125071877	chr1	125071668	125071877	210	*	Distal Intergenic	1	123332142	124846039	1513898	2	269109	ENSMUST00000239072.1	-225629	ENSMUSG00000036815	Dpp10	dipeptidylpeptidase 10	chr1	125071668	125071877	210	5	0.871041	0.765596	0.105444	14.3454
77	chr1_125071965_125072069	chr1	125071965	125072069	105	*	Distal Intergenic	1	123332142	124846039	1513898	2	269109	ENSMUST00000239072.1	-225926	ENSMUSG00000036815	Dpp10	dipeptidylpeptidase 10	chr1	125071965	125072069	105	4	0.91019	0.803412	0.106778	10.9235
78	chr1_12550233_12550297	chr1	12550233	12550297	65	*	Distal Intergenic	1	12667563	12673090	5528	1	329096	ENSMUST00000181272.1	-117266	ENSMUSG00000097171	Gm17644	predicted gene, 17644	chr1	12550233	12550297	65	4	0.788926	0.963141	-0.174215	-11.5313
79	chr1_126282394_126282449	chr1	126282394	126282449	56	*	Intron (ENSMUST00000161954.7/210356, intron 3 of 14)	1	125914743	126448456	533714	2	210356	ENSMUST00000057846.14	166007	ENSMUSG00000049690	Nckap5	NCK-associated protein 5	chr1	126282394	126282449	56	5	0.559362	0.426259	0.133103	13.8473
80	chr1_12693386_12693464	chr1	12693386	12693464	79	*	Promoter (<=1kb)	1	12692532	12852489	159958	1	240725	ENSMUST00000186051.6	854	ENSMUSG00000016918	Sulf1	sulfatase 1	chr1	12693386	12693464	79	4	0.0964072	0.0543574	0.0420498	10.5712
81	chr1_126988376_126988510	chr1	126988376	126988510	135	*	Distal Intergenic	1	126222627	126830799	608173	2	210356	ENSMUST00000162646.7	-157577	ENSMUSG00000049690	Nckap5	NCK-associated protein 5	chr1	126988376	126988510	135	8	0.774059	0.658292	0.115767	21.012
82	chr1_126997852_126997948	chr1	126997852	126997948	97	*	Distal Intergenic	1	126222627	126830799	608173	2	210356	ENSMUST00000162646.7	-167053	ENSMUSG00000049690	Nckap5	NCK-associated protein 5	chr1	126997852	126997948	97	5	0.937422	0.87246	0.0649613	13.5905
83	chr1_127125091_127125192	chr1	127125091	127125192	102	*	Distal Intergenic	1	127205015	127388212	183198	1	107895	ENSMUST00000189427.6	-79823	ENSMUSG00000036155	Mgat5	mannoside acetylglucosaminyltransferase 5	chr1	127125091	127125192	102	7	0.824333	0.70027	0.124063	19.8551
84	chr1_127197125_127197227	chr1	127197125	127197227	103	*	Distal Intergenic	1	127205015	127388212	183198	1	107895	ENSMUST00000189427.6	-7788	ENSMUSG00000036155	Mgat5	mannoside acetylglucosaminyltransferase 5	chr1	127197125	127197227	103	29	0.914948	0.954647	-0.0396989	-75.1504
85	chr1_127576851_127577088	chr1	127576851	127577088	238	*	Intron (ENSMUST00000027585.13/72160, intron 2 of 8)	1	127491545	127537430	45886	2	72160	ENSMUST00000162406.1	-39421	ENSMUSG00000026347	Tmem163	transmembrane protein 163	chr1	127576851	127577088	238	22	0.236511	0.349674	-0.113163	-72.0317
86	chr1_127895916_127896143	chr1	127895916	127896143	228	*	Intron (ENSMUST00000037649.5/226407, intron 5 of 23)	1	127900913	127905934	5022	1	226407	ENSMUST00000150945.1	-4770	ENSMUSG00000036104	Rab3gap1	RAB3 GTPase activating protein subunit 1	chr1	127895916	127896143	228	15	0.957993	0.888027	0.069966	47.291
87	chr1_127911341_127911395	chr1	127911341	127911395	55	*	Intron (ENSMUST00000037649.5/226407, intron 8 of 23)	1	127900913	127905934	5022	1	226407	ENSMUST00000150945.1	10428	ENSMUSG00000036104	Rab3gap1	RAB3 GTPase activating protein subunit 1	chr1	127911341	127911395	55	13	0.97876	0.917933	0.0608272	35.7602
88	chr1_128089330_128089419	chr1	128089330	128089419	90	*	Exon (ENSMUST00000194969.1/ENSMUST00000194969.1, exon 1 of 1)	1	128057856	128102454	44599	2	226409	ENSMUST00000124876.1	13035	ENSMUSG00000036086	Zranb3	zinc finger, RAN-binding domain containing 3	chr1	128089330	128089419	90	7	0.949531	0.979451	-0.0299195	-17.6348
89	chr1_128359181_128359360	chr1	128359181	128359360	180	*	Promoter (<=1kb)	1	128331593	128359647	28055	2	17219	ENSMUST00000190495.1	287	ENSMUSG00000026355	Mcm6	minichromosome maintenance complex component 6	chr1	128359181	128359360	180	17	0.0904671	0.0518985	0.0385686	47.773
90	chr1_12837106_12837215	chr1	12837106	12837215	110	*	Promoter (1-2kb)	1	12836028	12840497	4470	1	240725	ENSMUST00000189447.1	1078	ENSMUSG00000016918	Sulf1	sulfatase 1	chr1	12837106	12837215	110	4	0.451536	0.675376	-0.223839	-11.8642
91	chr1_128897741_128897905	chr1	128897741	128897905	165	*	Distal Intergenic	1	128589099	128592293	3195	2	12767	ENSMUST00000142893.1	-305448	ENSMUSG00000045382	Cxcr4	C-X-C motif chemokine receptor 4	chr1	128897741	128897905	165	9	0.969993	0.8963	0.0736932	26.6803
92	chr1_129092620_129092689	chr1	129092620	129092689	70	*	Distal Intergenic	1	129273302	129431058	157757	1	210417	ENSMUST00000148051.1	-180613	ENSMUSG00000042581	Thsd7b	thrombospondin, type I, domain containing 7B	chr1	129092620	129092689	70	5	0.8319	0.903168	-0.0712677	-11.9963
93	chr1_129273385_129273559	chr1	129273385	129273559	175	*	Promoter (<=1kb)	1	129273463	130050352	776890	1	210417	ENSMUST00000040311.13	0	ENSMUSG00000042581	Thsd7b	thrombospondin, type I, domain containing 7B	chr1	129273385	129273559	175	20	0.0993617	0.0597512	0.0396105	57.2328
94	chr1_130190530_130190724	chr1	130190530	130190724	195	*	Intron (ENSMUST00000073527.12/210417, intron 24 of 27)	1	130163846	130165398	1553	1	210417	ENSMUST00000143130.1	26684	ENSMUSG00000042581	Thsd7b	thrombospondin, type I, domain containing 7B	chr1	130190530	130190724	195	10	0.562486	0.745753	-0.183267	-32.0354
95	chr1_130313686_130313857	chr1	130313686	130313857	172	*	Distal Intergenic	1	130419601	130422740	3140	2	13137	ENSMUST00000136497.1	108883	ENSMUSG00000026401	Cd55b	CD55 molecule, decay accelerating factor for complement B	chr1	130313686	130313857	172	4	0.875116	0.953915	-0.0787992	-10.6546
96	chr1_130508648_130508831	chr1	130508648	130508831	184	*	Intron (ENSMUST00000125681.1/ENSMUST00000125681.1, intron 1 of 4)	1	130439027	130462744	23718	2	13136	ENSMUST00000027650.12	-45904	ENSMUSG00000026399	Cd55	CD55 molecule, decay accelerating factor for complement	chr1	130508648	130508831	184	5	0.96774	0.859782	0.107958	14.1306
97	chr1_130588142_130588213	chr1	130588142	130588213	72	*	Intron (ENSMUST00000039862.10/22789, intron 8 of 11)	1	130576716	130629612	52897	2	22789	ENSMUST00000142416.1	41399	ENSMUSG00000042554	Zp3r	zona pellucida 3 receptor	chr1	130588142	130588213	72	6	0.965882	0.89628	0.0696015	17.6028
98	chr1_130982452_130982580	chr1	130982452	130982580	129	*	Distal Intergenic	1	131019845	131024974	5130	1	16153	ENSMUST00000016673.5	-37265	ENSMUSG00000016529	Il10	interleukin 10	chr1	130982452	130982580	129	18	0.930299	0.87229	0.058009	48.7532
99	chr1_131096877_131097146	chr1	131096877	131097146	270	*	Promoter (<=1kb)	1	131053700	131097826	44127	2	17164	ENSMUST00000016672.10	680	ENSMUSG00000016528	Mapkapk2	MAP kinase-activated protein kinase 2	chr1	131096877	131097146	270	60	0.0816061	0.0498443	0.0317618	161.586
100	chr1_131116851_131116901	chr1	131116851	131116901	51	*	Distal Intergenic	1	131053700	131097826	44127	2	17164	ENSMUST00000016672.10	-19025	ENSMUSG00000016528	Mapkapk2	MAP kinase-activated protein kinase 2	chr1	131116851	131116901	51	4	0.30037	0.420945	-0.120575	-10.3788
101	chr1_131196640_131196839	chr1	131196640	131196839	200	*	Intron (ENSMUST00000068564.14/54354, intron 1 of 4)	1	131176410	131200135	23726	2	54354	ENSMUST00000068564.14	3296	ENSMUSG00000026430	Rassf5	Ras association (RalGDS/AF-6) domain family member 5	chr1	131196640	131196839	200	9	0.802634	0.921813	-0.119179	-27.5614
102	chr1_131334492_131334730	chr1	131334492	131334730	239	*	Promoter (1-2kb)	1	131294988	131333070	38083	2	14270	ENSMUST00000190336.6	-1422	ENSMUSG00000026425	Srgap2	SLIT-ROBO Rho GTPase activating protein 2	chr1	131334492	131334730	239	10	0.386009	0.554707	-0.168698	-28.5781
103	chr1_131631788_131632515	chr1	131631788	131632515	728	*	Exon (ENSMUST00000179174.2/ENSMUST00000179174.2, exon 1 of 1)	1	131638306	131675505	37200	1	13034	ENSMUST00000073350.12	-5791	ENSMUSG00000004552	Ctse	cathepsin E	chr1	131631788	131632515	728	16	0.451942	0.521707	-0.0697656	-22.5392
104	chr1_131962974_131963427	chr1	131962974	131963427	454	*	Promoter (<=1kb)	1	131962967	131982969	20003	1	212980	ENSMUST00000177943.7	7	ENSMUSG00000026435	Slc45a3	solute carrier family 45, member 3	chr1	131962974	131963427	454	127	0.0598399	0.094116	-0.0342761	-360.686
105	chr1_131987577_131987866	chr1	131987577	131987866	290	*	Intron (ENSMUST00000191034.1/212980, intron 2 of 2)	1	131978964	131981906	2943	1	212980	ENSMUST00000185387.1	8613	ENSMUSG00000026435	Slc45a3	solute carrier family 45, member 3	chr1	131987577	131987866	290	27	0.597551	0.691166	-0.0936146	-70.2699
106	chr1_132027393_132027568	chr1	132027393	132027568	176	*	Promoter (1-2kb)	1	132023249	132029033	5785	2	213006	ENSMUST00000163016.1	1465	ENSMUSG00000059149	Mfsd4a	major facilitator superfamily domain containing 4A	chr1	132027393	132027568	176	16	0.882183	0.950897	-0.0687141	-45.6874
107	chr1_13203757_13203818	chr1	13203757	13203818	62	*	Intron (ENSMUST00000081713.10/17978, intron 4 of 21)	1	13148429	13151018	2590	2	17978	ENSMUST00000133232.1	-52739	ENSMUSG00000005886	Ncoa2	nuclear receptor coactivator 2	chr1	13203757	13203818	62	6	0.611253	0.509567	0.101686	16.0474
108	chr1_132132877_132132984	chr1	132132877	132132984	108	*	Intron (ENSMUST00000027697.11/18557, intron 1 of 15)	1	132114764	132139605	24842	2	18557	ENSMUST00000112362.2	6621	ENSMUSG00000026437	Cdk18	cyclin dependent kinase 18	chr1	132132877	132132984	108	7	0.912592	0.845966	0.0666263	18.4575
109	chr1_132133036_132133099	chr1	132133036	132133099	64	*	Intron (ENSMUST00000027697.11/18557, intron 1 of 15)	1	132114764	132139605	24842	2	18557	ENSMUST00000112362.2	6506	ENSMUSG00000026437	Cdk18	cyclin dependent kinase 18	chr1	132133036	132133099	64	5	0.906601	0.815695	0.0909065	14.3349
110	chr1_132880861_132880999	chr1	132880861	132880999	139	*	Promoter (<=1kb)	1	132880355	132937150	56796	1	16980	ENSMUST00000159088.1	506	ENSMUSG00000026443	Lrrn2	leucine rich repeat protein 2, neuronal	chr1	132880861	132880999	139	15	0.102118	0.0618948	0.0402231	42.6935
111	chr1_132990109_132990245	chr1	132990109	132990245	137	*	3' UTR	1	133001170	133004128	2959	2	17248	ENSMUST00000187529.1	13883	ENSMUSG00000054387	Mdm4	transformed mouse 3T3 cell double minute 4	chr1	132990109	132990245	137	6	0.932161	0.789037	0.143124	17.5072
112	chr1_133163982_133164058	chr1	133163982	133164058	77	*	Promoter (<=1kb)	1	133164210	133272280	108071	1	240753	ENSMUST00000212252.1	-152	ENSMUSG00000041757	Plekha6	pleckstrin homology domain containing, family A member 6	chr1	133163982	133164058	77	21	0.0813037	0.0543542	0.0269495	53.0952
113	chr1_133353383_133353441	chr1	133353383	133353441	59	*	Promoter (1-2kb)	1	133351909	133354276	2368	1	19701	ENSMUST00000112287.1	1474	ENSMUSG00000070645	Ren1	renin 1 structural	chr1	133353383	133353441	59	13	0.616626	0.708772	-0.0921465	-33.3231
114	chr1_133424111_133424231	chr1	133424111	133424231	121	*	Promoter (<=1kb)	1	133382303	133424377	42075	2	20668	ENSMUST00000153799.7	146	ENSMUSG00000070643	Sox13	SRY (sex determining region Y)-box 13	chr1	133424111	133424231	121	37	0.0961888	0.0655336	0.0306552	96.5803
115	chr1_13373323_13373965	chr1	13373323	13373965	643	*	Promoter (<=1kb)	1	13165925	13374029	208105	2	17978	ENSMUST00000143603.7	64	ENSMUSG00000005886	Ncoa2	nuclear receptor coactivator 2	chr1	13373323	13373965	643	159	0.0742285	0.137802	-0.0635731	-694.156
116	chr1_134092986_134093339	chr1	134092986	134093339	354	*	Distal Intergenic	1	134075170	134079120	3951	2	12227	ENSMUST00000020692.6	-13866	ENSMUSG00000020423	Btg2	BTG anti-proliferation factor 2	chr1	134092986	134093339	354	71	0.106125	0.0587474	0.0473776	230.04
117	chr1_134114260_134114434	chr1	134114260	134114434	175	*	Intron (ENSMUST00000159963.7/71884, intron 1 of 11)	1	134111242	134151540	40299	1	71884	ENSMUST00000160060.7	3018	ENSMUSG00000026450	Chit1	chitinase 1	chr1	134114260	134114434	175	16	0.943841	0.838335	0.105507	50.2073
118	chr1_134125134_134125212	chr1	134125134	134125212	79	*	Intron (ENSMUST00000159963.7/71884, intron 1 of 11)	1	134138646	134151539	12894	1	71884	ENSMUST00000086475.2	-13434	ENSMUSG00000026450	Chit1	chitinase 1	chr1	134125134	134125212	79	8	0.790122	0.917453	-0.127332	-22.972
119	chr1_134314613_134314666	chr1	134314613	134314666	54	*	Intron (ENSMUST00000168515.7/68507, intron 17 of 28)	1	134298381	134311598	13218	2	68507	ENSMUST00000186553.1	-3015	ENSMUSG00000026458	Ppfia4	protein tyrosine phosphatase, receptor type, f polypeptide (PTPRF), interacting protein (liprin), alpha 4	chr1	134314613	134314666	54	7	0.856657	0.749009	0.107648	18.5734
120	chr1_134455456_134455836	chr1	134455456	134455836	381	*	Promoter (<=1kb)	1	134455531	134466570	11040	1	240756	ENSMUST00000133721.7	0	ENSMUSG00000026455	Klhl12	kelch-like 12	chr1	134455456	134455836	381	82	0.108708	0.0586291	0.0500789	295.345
121	chr1_134765133_134765190	chr1	134765133	134765190	58	*	Intron (ENSMUST00000045665.12/329251, intron 23 of 23)	1	134760097	134803851	43755	2	329251	ENSMUST00000238280.1	38661	ENSMUSG00000073557	Ppp1r12b	protein phosphatase 1, regulatory subunit 12B	chr1	134765133	134765190	58	5	0.6703	0.554954	0.115345	12.4633
122	chr1_135100259_135100445	chr1	135100259	135100445	187	*	Intron (ENSMUST00000044828.13/329252, intron 1 of 17)	1	134983301	135105276	121976	2	329252	ENSMUST00000044828.13	4831	ENSMUSG00000042793	Lgr6	leucine-rich repeat-containing G protein-coupled receptor 6	chr1	135100259	135100445	187	16	0.635302	0.778961	-0.143659	-47.5835
123	chr1_135280911_135281187	chr1	135280911	135281187	277	*	Promoter (1-2kb)	1	135277349	135279112	1764	2	215615	ENSMUST00000152169.1	-1799	ENSMUSG00000041926	Rnpep	arginyl aminopeptidase (aminopeptidase B)	chr1	135280911	135281187	277	9	0.782997	0.878875	-0.0958782	-23.0839
124	chr1_135283829_135284216	chr1	135283829	135284216	388	*	Promoter (<=1kb)	1	135262712	135284084	21373	2	215615	ENSMUST00000074357.7	0	ENSMUSG00000041926	Rnpep	arginyl aminopeptidase (aminopeptidase B)	chr1	135283829	135284216	388	77	0.0864621	0.054343	0.0321191	211.331
125	chr1_135374867_135375164	chr1	135374867	135375164	298	*	Promoter (<=1kb)	1	135373888	135375077	1190	2	77552	ENSMUST00000159181.1	0	ENSMUSG00000041889	Shisa4	shisa family member 4	chr1	135374867	135375164	298	63	0.086651	0.0520287	0.0346223	167.465
126	chr1_135405334_135405389	chr1	135405334	135405389	56	*	Promoter (1-2kb)	1	135406017	135407140	1124	2	226432	ENSMUST00000161704.7	1751	ENSMUSG00000041879	Ipo9	importin 9	chr1	135405334	135405389	56	6	0.714294	0.826714	-0.11242	-17.1173
127	chr1_135457485_135457569	chr1	135457485	135457569	85	*	Promoter (2-3kb)	1	135454603	135454683	81	2	100885827	ENSMUST00000175639.1	-2802	ENSMUSG00000093515	Mir1231	microRNA 1231	chr1	135457485	135457569	85	7	0.97403	0.917092	0.0569378	18.8458
128	chr1_135472425_135472488	chr1	135472425	135472488	64	*	Exon (ENSMUST00000040599.14/215690, exon 5 of 30)	1	135455316	135467673	12358	2	215690	ENSMUST00000189252.1	-4752	ENSMUSG00000009418	Nav1	neuron navigator 1	chr1	135472425	135472488	64	5	0.96349	0.894412	0.0690778	14.4966
129	chr1_135665677_135665762	chr1	135665677	135665762	86	*	Intron (ENSMUST00000190298.7/215690, intron 1 of 30)	1	135438848	135688105	249258	2	215690	ENSMUST00000190298.7	22343	ENSMUSG00000009418	Nav1	neuron navigator 1	chr1	135665677	135665762	86	15	0.534514	0.667759	-0.133246	-41.2991
130	chr1_135740943_135741048	chr1	135740943	135741048	106	*	Intron (ENSMUST00000097561.8/13007, intron 2 of 5)	1	135729147	135752232	23086	1	13007	ENSMUST00000027677.7	11796	ENSMUSG00000026421	Csrp1	cysteine and glycine-rich protein 1	chr1	135740943	135741048	106	8	0.352185	0.465322	-0.113137	-23.1877
131	chr1_135915825_135915882	chr1	135915825	135915882	58	*	Intron (ENSMUST00000027667.12/18772, intron 1 of 13)	1	135872950	135919120	46171	2	18772	ENSMUST00000163260.7	3238	ENSMUSG00000026413	Pkp1	plakophilin 1	chr1	135915825	135915882	58	10	0.646366	0.776518	-0.130153	-31.5365
132	chr1_135971866_135972140	chr1	135971866	135972140	275	*	Exon (ENSMUST00000166193.8/226438, exon 14 of 27)	1	135953578	135963140	9563	2	226438	ENSMUST00000140703.7	-8726	ENSMUSG00000051985	Igfn1	immunoglobulin-like and fibronectin type III domain containing 1	chr1	135971866	135972140	275	16	0.814073	0.901045	-0.0869715	-45.0158
133	chr1_136131635_136131778	chr1	136131635	136131778	144	*	Promoter (<=1kb)	1	136131454	136149993	18540	1	16565	ENSMUST00000122892.1	181	ENSMUSG00000041642	Kif21b	kinesin family member 21B	chr1	136131635	136131778	144	25	0.0863248	0.0559016	0.0304232	65.8782
134	chr1_136364808_136365182	chr1	136364808	136365182	375	*	Distal Intergenic	1	136268123	136346104	77982	2	67886	ENSMUST00000048309.11	-18704	ENSMUSG00000041570	Camsap2	calmodulin regulated spectrin-associated protein family, member 2	chr1	136364808	136365182	375	46	0.610787	0.734147	-0.12336	-170.723
135	chr1_136373730_136373983	chr1	136373730	136373983	254	*	Distal Intergenic	1	136268123	136346104	77982	2	67886	ENSMUST00000048309.11	-27626	ENSMUSG00000041570	Camsap2	calmodulin regulated spectrin-associated protein family, member 2	chr1	136373730	136373983	254	17	0.531715	0.642339	-0.110624	-47.3415
136	chr1_136466138_136466323	chr1	136466138	136466323	186	*	Promoter (<=1kb)	1	136466343	136495916	29574	1	381293	ENSMUST00000187963.6	-20	ENSMUSG00000041498	Kif14	kinesin family member 14	chr1	136466138	136466323	186	28	0.0834321	0.0485807	0.0348513	78.1494
137	chr1_136577398_136577603	chr1	136577398	136577603	206	*	Exon (ENSMUST00000193724.1/ENSMUST00000193724.1, exon 1 of 2)	1	136624901	136630053	5153	1	226442	ENSMUST00000047734.14	-47298	ENSMUSG00000041483	Zfp281	zinc finger protein 281	chr1	136577398	136577603	206	12	0.835797	0.742258	0.093539	36.2724
138	chr1_136809350_136809403	chr1	136809350	136809403	54	*	Distal Intergenic	1	136696211	136726142	29932	1	100503474	ENSMUST00000181274.1	113139		Platr22	pluripotency associated transcript 22	chr1	136809350	136809403	54	5	0.966338	0.911955	0.0543829	12.8427
139	chr1_137087899_137088145	chr1	137087899	137088145	247	*	Distal Intergenic	1	136842571	136960448	117878	2	26424	ENSMUST00000027649.13	-127451	ENSMUSG00000026398	Nr5a2	nuclear receptor subfamily 5, group A, member 2	chr1	137087899	137088145	247	12	0.652003	0.763233	-0.11123	-34.6359
140	chr1_137328575_137328676	chr1	137328575	137328676	102	*	Distal Intergenic	1	136842571	136960448	117878	2	26424	ENSMUST00000027649.13	-368127	ENSMUSG00000026398	Nr5a2	nuclear receptor subfamily 5, group A, member 2	chr1	137328575	137328676	102	8	0.924741	0.857679	0.0670622	22.6762
141	chr1_137370425_137370649	chr1	137370425	137370649	225	*	Distal Intergenic	1	136842571	136960448	117878	2	26424	ENSMUST00000027649.13	-409977	ENSMUSG00000026398	Nr5a2	nuclear receptor subfamily 5, group A, member 2	chr1	137370425	137370649	225	16	0.802956	0.67724	0.125716	51.9335
142	chr1_137755058_137755155	chr1	137755058	137755155	98	*	Distal Intergenic	1	137966455	137966541	87	1	735252	ENSMUST00000083631.1	-211300	ENSMUSG00000065565	Mir181a-1	microRNA 181a-1	chr1	137755058	137755155	98	9	0.966689	0.893642	0.0730472	25.9806
143	chr1_13788178_13788259	chr1	13788178	13788259	82	*	Promoter (1-2kb)	1	13785883	13786879	997	2	433273	ENSMUST00000180415.1	-1299	ENSMUSG00000097711	Gm5523	glyceraldehyde-3-phosphate dehydrogenase pseudogene	chr1	13788178	13788259	82	11	0.604733	0.722738	-0.118006	-27.5781
144	chr1_137966585_137966666	chr1	137966585	137966666	82	*	Promoter (<=1kb)	1	137966639	137966718	80	1	723890	ENSMUST00000083524.1	0	ENSMUSG00000065458	Mir181b-1	microRNA 181b-1	chr1	137966585	137966666	82	7	0.468172	0.561437	-0.0932654	-20.0328
145	chr1_137966721_137966792	chr1	137966721	137966792	72	*	Promoter (<=1kb)	1	137966639	137966718	80	1	723890	ENSMUST00000083524.1	82	ENSMUSG00000065458	Mir181b-1	microRNA 181b-1	chr1	137966721	137966792	72	11	0.457881	0.570676	-0.112795	-32.5815
146	chr1_138029793_138030089	chr1	138029793	138030089	297	*	Distal Intergenic	1	137966639	137966718	80	1	723890	ENSMUST00000083524.1	63154	ENSMUSG00000065458	Mir181b-1	microRNA 181b-1	chr1	138029793	138030089	297	6	0.633738	0.482063	0.151676	17.5172
147	chr1_138345793_138345895	chr1	138345793	138345895	103	*	Distal Intergenic	1	138273738	138289462	15725	1	338375	ENSMUST00000027643.5	72055	ENSMUSG00000026394	Atp6v1g3	ATPase, H+ transporting, lysosomal V1 subunit G3	chr1	138345793	138345895	103	5	0.344429	0.457614	-0.113185	-13.7121
148	chr1_13835007_13835339	chr1	13835007	13835339	333	*	Distal Intergenic	1	13785883	13786879	997	2	433273	ENSMUST00000180415.1	-48128	ENSMUSG00000097711	Gm5523	glyceraldehyde-3-phosphate dehydrogenase pseudogene	chr1	13835007	13835339	333	13	0.585904	0.433784	0.152121	40.9415
149	chr1_138417298_138417354	chr1	138417298	138417354	57	*	Distal Intergenic	1	138273738	138289462	15725	1	338375	ENSMUST00000027643.5	143560	ENSMUSG00000026394	Atp6v1g3	ATPase, H+ transporting, lysosomal V1 subunit G3	chr1	138417298	138417354	57	6	0.620857	0.731324	-0.110467	-16.0956
150	chr1_138700695_138700745	chr1	138700695	138700745	51	*	Distal Intergenic	1	138640095	138682077	41983	2	545363	ENSMUST00000190707.6	-18618	ENSMUSG00000100459	Gm5833	predicted gene 5833	chr1	138700695	138700745	51	9	0.901452	0.954788	-0.0533356	-23.4957
151	chr1_138724774_138724845	chr1	138724774	138724845	72	*	Distal Intergenic	1	138640095	138682077	41983	2	545363	ENSMUST00000190707.6	-42697	ENSMUSG00000100459	Gm5833	predicted gene 5833	chr1	138724774	138724845	72	11	0.471269	0.623242	-0.151973	-35.3177
152	chr1_138832589_138832689	chr1	138832589	138832689	101	*	Exon (ENSMUST00000192425.1/ENSMUST00000192425.1, exon 1 of 1)	1	138830944	138842429	11486	2	16876	ENSMUST00000112026.3	9740	ENSMUSG00000019230	Lhx9	LIM homeobox protein 9	chr1	138832589	138832689	101	5	0.744293	0.8451	-0.100807	-15.305
153	chr1_138963596_138963729	chr1	138963596	138963729	134	*	Promoter (<=1kb)	1	138963709	139176043	212335	1	329260	ENSMUST00000168527.7	0	ENSMUSG00000056268	Dennd1b	DENN domain containing 1B	chr1	138963596	138963729	134	39	0.0649509	0.102869	-0.0379181	-113.598
154	chr1_138963804_138963913	chr1	138963804	138963913	110	*	Promoter (<=1kb)	1	138963869	139178960	215092	1	329260	ENSMUST00000200429.4	0	ENSMUSG00000056268	Dennd1b	DENN domain containing 1B	chr1	138963804	138963913	110	36	0.0646567	0.0990027	-0.034346	-112.958
155	chr1_139050236_139050569	chr1	139050236	139050569	334	*	Intron (ENSMUST00000200533.4/329260, intron 5 of 9)	1	139085924	139136315	50392	1	329260	ENSMUST00000198418.1	-35355	ENSMUSG00000056268	Dennd1b	DENN domain containing 1B	chr1	139050236	139050569	334	9	0.60105	0.761826	-0.160777	-28.4788
156	chr1_141057380_141057436	chr1	141057380	141057436	57	*	Distal Intergenic	1	140570176	140656404	86229	2	75910	ENSMUST00000193820.1	-400976	ENSMUSG00000102368	4930590L20Rik	RIKEN cDNA 4930590L20 gene	chr1	141057380	141057436	57	6	0.796379	0.924522	-0.128144	-17.2246
157	chr1_141391376_141391469	chr1	141391376	141391469	94	*	Distal Intergenic	1	140570176	140656404	86229	2	75910	ENSMUST00000193820.1	-734972	ENSMUSG00000102368	4930590L20Rik	RIKEN cDNA 4930590L20 gene	chr1	141391376	141391469	94	6	0.951886	0.852295	0.0995913	17.5928
158	chr1_141588465_141588587	chr1	141588465	141588587	123	*	Distal Intergenic	1	140570176	140656404	86229	2	75910	ENSMUST00000193820.1	-932061	ENSMUSG00000102368	4930590L20Rik	RIKEN cDNA 4930590L20 gene	chr1	141588465	141588587	123	13	0.777462	0.8615	-0.0840387	-35.4779
159	chr1_142133493_142133550	chr1	142133493	142133550	58	*	Distal Intergenic	1	140570176	140656404	86229	2	75910	ENSMUST00000193820.1	-1477089	ENSMUSG00000102368	4930590L20Rik	RIKEN cDNA 4930590L20 gene	chr1	142133493	142133550	58	4	0.742417	0.947466	-0.20505	-12.0284
160	chr1_143037242_143037306	chr1	143037242	143037306	65	*	Distal Intergenic	1	143606161	143640581	34421	2	214498	ENSMUST00000162638.1	603275	ENSMUSG00000026361	Cdc73	cell division cycle 73, Paf1/RNA polymerase II complex component	chr1	143037242	143037306	65	4	0.912753	0.719246	0.193507	11.5132
161	chr1_14305819_14305997	chr1	14305819	14305997	179	*	Promoter (1-2kb)	1	14270707	14304628	33922	2	14048	ENSMUST00000185453.6	-1191	ENSMUSG00000025932	Eya1	EYA transcriptional coactivator and phosphatase 1	chr1	14305819	14305997	179	4	0.897845	0.735021	0.162824	11.1925
162	chr1_143530711_143530917	chr1	143530711	143530917	207	*	Distal Intergenic	1	143606161	143640581	34421	2	214498	ENSMUST00000162638.1	109664	ENSMUSG00000026361	Cdc73	cell division cycle 73, Paf1/RNA polymerase II complex component	chr1	143530711	143530917	207	14	0.965988	0.87741	0.0885784	41.2353
163	chr1_14357789_14357875	chr1	14357789	14357875	87	*	Distal Intergenic	1	14168958	14310235	141278	2	14048	ENSMUST00000168081.8	-47554	ENSMUSG00000025932	Eya1	EYA transcriptional coactivator and phosphatase 1	chr1	14357789	14357875	87	6	0.676063	0.542234	0.133829	18.2009
164	chr1_144307156_144307251	chr1	144307156	144307251	96	*	Distal Intergenic	1	144242296	144249242	6947	2	50778	ENSMUST00000189061.6	-57914	ENSMUSG00000026358	Rgs1	regulator of G-protein signaling 1	chr1	144307156	144307251	96	12	0.421755	0.27578	0.145975	33.8138
165	chr1_144572636_144572688	chr1	144572636	144572688	53	*	Distal Intergenic	1	144516648	144567667	51020	2	624910	ENSMUST00000184008.2	-4969	ENSMUSG00000098509	Rgs21	regulator of G-protein signalling 21	chr1	144572636	144572688	53	6	0.749394	0.894666	-0.145272	-19.8311
166	chr1_144589970_144590133	chr1	144589970	144590133	164	*	Distal Intergenic	1	144516648	144567667	51020	2	624910	ENSMUST00000184008.2	-22303	ENSMUSG00000098509	Rgs21	regulator of G-protein signalling 21	chr1	144589970	144590133	164	13	0.946885	0.87648	0.0704048	38.1229
167	chr1_14508394_14508484	chr1	14508394	14508484	91	*	Distal Intergenic	1	14168958	14310235	141278	2	14048	ENSMUST00000168081.8	-198159	ENSMUSG00000025932	Eya1	EYA transcriptional coactivator and phosphatase 1	chr1	14508394	14508484	91	5	0.306105	0.13926	0.166845	13.5922
168	chr1_145255099_145255220	chr1	145255099	145255220	122	*	Distal Intergenic	1	144752683	144775435	22753	2	64214	ENSMUST00000027603.3	-479664	ENSMUSG00000026357	Rgs18	regulator of G-protein signaling 18	chr1	145255099	145255220	122	8	0.956113	0.919241	0.0368725	20.1962
169	chr1_146192124_146192384	chr1	146192124	146192384	261	*	Distal Intergenic	1	146494760	146902471	407712	1	215378	ENSMUST00000074622.10	-302376	ENSMUSG00000035131	Brinp3	bone morphogenetic protein/retinoic acid inducible neural specific 3	chr1	146192124	146192384	261	5	0.813177	0.579587	0.23359	15.8306
170	chr1_146423037_146423287	chr1	146423037	146423287	251	*	Exon (ENSMUST00000186665.6/ENSMUST00000186665.6, exon 6 of 7)	1	146494760	146902471	407712	1	215378	ENSMUST00000074622.10	-71473	ENSMUSG00000035131	Brinp3	bone morphogenetic protein/retinoic acid inducible neural specific 3	chr1	146423037	146423287	251	4	0.988326	0.880077	0.108249	11.2045
171	chr1_146551581_146551736	chr1	146551581	146551736	156	*	Intron (ENSMUST00000074622.10/215378, intron 2 of 7)	1	146497738	146517554	19817	1	215378	ENSMUST00000125331.1	53843	ENSMUSG00000035131	Brinp3	bone morphogenetic protein/retinoic acid inducible neural specific 3	chr1	146551581	146551736	156	5	0.932025	0.820963	0.111062	14.911
172	chr1_146910488_146910577	chr1	146910488	146910577	90	*	Distal Intergenic	1	146497738	146517554	19817	1	215378	ENSMUST00000125331.1	412750	ENSMUSG00000035131	Brinp3	bone morphogenetic protein/retinoic acid inducible neural specific 3	chr1	146910488	146910577	90	5	0.908048	0.823467	0.0845807	13.7556
173	chr1_148027753_148027878	chr1	148027753	148027878	126	*	Distal Intergenic	1	146497738	146517554	19817	1	215378	ENSMUST00000125331.1	1530015	ENSMUSG00000035131	Brinp3	bone morphogenetic protein/retinoic acid inducible neural specific 3	chr1	148027753	148027878	126	7	0.839344	0.93412	-0.0947762	-18.6384
174	chr1_148302046_148302255	chr1	148302046	148302255	210	*	Distal Intergenic	1	149886184	149902199	16016	2	18783	ENSMUST00000155438.1	1599944	ENSMUSG00000056220	Pla2g4a	phospholipase A2, group IVA (cytosolic, calcium-dependent)	chr1	148302046	148302255	210	22	0.967956	0.931758	0.0361973	60.5263
175	chr1_149582719_149582853	chr1	149582719	149582853	135	*	Distal Intergenic	1	149886184	149902199	16016	2	18783	ENSMUST00000155438.1	319346	ENSMUSG00000056220	Pla2g4a	phospholipase A2, group IVA (cytosolic, calcium-dependent)	chr1	149582719	149582853	135	15	0.967121	0.922545	0.0445758	45.6844
176	chr1_149588328_149588539	chr1	149588328	149588539	212	*	Distal Intergenic	1	149886184	149902199	16016	2	18783	ENSMUST00000155438.1	313660	ENSMUSG00000056220	Pla2g4a	phospholipase A2, group IVA (cytosolic, calcium-dependent)	chr1	149588328	149588539	212	31	0.966243	0.926581	0.0396616	88.3614
177	chr1_150233113_150233446	chr1	150233113	150233446	334	*	Distal Intergenic	1	150159043	150164948	5906	2	102639566	ENSMUST00000181308.1	-68165	ENSMUSG00000097754	Ptgs2os2	prostaglandin-endoperoxide synthase 2, opposite strand 2	chr1	150233113	150233446	334	47	0.936201	0.967566	-0.0313648	-121.279
178	chr1_150385095_150385327	chr1	150385095	150385327	233	*	Promoter (2-3kb)	1	150374804	150382474	7671	2	226499	ENSMUST00000132809.7	-2621	ENSMUSG00000006010	Odr4	odr4 GPCR localization factor homolog	chr1	150385095	150385327	233	22	0.870581	0.936862	-0.0662805	-66.4893
179	chr1_151091985_151092067	chr1	151091985	151092067	83	*	Distal Intergenic	1	151138034	151142345	4312	1	402734	ENSMUST00000188305.1	-45967		C730036E19Rik	RIKEN cDNA C730036E19 gene	chr1	151091985	151092067	83	5	0.666835	0.509953	0.156882	13.7741
180	chr1_151092193_151092261	chr1	151092193	151092261	69	*	Distal Intergenic	1	151138034	151142345	4312	1	402734	ENSMUST00000188305.1	-45773		C730036E19Rik	RIKEN cDNA C730036E19 gene	chr1	151092193	151092261	69	5	0.734517	0.576347	0.15817	15.0091
181	chr1_151123160_151123371	chr1	151123160	151123371	212	*	Distal Intergenic	1	151138034	151142345	4312	1	402734	ENSMUST00000188305.1	-14663		C730036E19Rik	RIKEN cDNA C730036E19 gene	chr1	151123160	151123371	212	4	0.720602	0.888066	-0.167463	-11.3434
182	chr1_151344227_151344354	chr1	151344227	151344354	128	*	Promoter (<=1kb)	1	151344477	151364422	19946	1	117198	ENSMUST00000023918.12	-123	ENSMUSG00000023150	Ivns1abp	influenza virus NS1A binding protein	chr1	151344227	151344354	128	29	0.0875262	0.0577521	0.0297741	74.4028
183	chr1_151500850_151500941	chr1	151500850	151500941	92	*	Promoter (<=1kb)	1	151469406	151500955	31550	2	19821	ENSMUST00000076110.10	14	ENSMUSG00000026484	Rnf2	ring finger protein 2	chr1	151500850	151500941	92	17	0.123218	0.0825766	0.0406416	51.7254
184	chr1_151501041_151501141	chr1	151501041	151501141	101	*	Promoter (<=1kb)	1	151469406	151500955	31550	2	19821	ENSMUST00000076110.10	-86	ENSMUSG00000026484	Rnf2	ring finger protein 2	chr1	151501041	151501141	101	21	0.127243	0.0833834	0.0438592	58.4356
185	chr1_151721440_151721846	chr1	151721440	151721846	407	*	3' UTR	1	151748949	151755018	6070	2	102640772	ENSMUST00000186444.1	33172	ENSMUSG00000100594	2810414N06Rik	RIKEN cDNA 2810414N06 gene	chr1	151721440	151721846	407	13	0.432709	0.575246	-0.142537	-37.862
186	chr1_151732645_151732888	chr1	151732645	151732888	244	*	Distal Intergenic	1	151748949	151755018	6070	2	102640772	ENSMUST00000186444.1	22130	ENSMUSG00000100594	2810414N06Rik	RIKEN cDNA 2810414N06 gene	chr1	151732645	151732888	244	10	0.808968	0.917096	-0.108128	-30.8737
187	chr1_151755199_151755748	chr1	151755199	151755748	550	*	Promoter (<=1kb)	1	151755371	151818935	63565	1	66967	ENSMUST00000188145.6	0	ENSMUSG00000043019	Edem3	ER degradation enhancer, mannosidase alpha-like 3	chr1	151755199	151755748	550	108	0.0954331	0.0541596	0.0412735	366.269
188	chr1_151829940_151830072	chr1	151829940	151830072	133	*	Distal Intergenic	1	151755460	151818979	63520	1	66967	ENSMUST00000191070.1	74480	ENSMUSG00000043019	Edem3	ER degradation enhancer, mannosidase alpha-like 3	chr1	151829940	151830072	133	5	0.698975	0.806172	-0.107197	-14.7541
189	chr1_152024324_152024500	chr1	152024324	152024500	177	*	Intron (ENSMUST00000187603.6/69399, intron 1 of 6)	1	151893237	152055292	162056	2	69399	ENSMUST00000121533.2	30792	ENSMUSG00000032666	1700025G04Rik	RIKEN cDNA 1700025G04 gene	chr1	152024324	152024500	177	11	0.798947	0.7047	0.0942475	32.3826
190	chr1_152165765_152165921	chr1	152165765	152165921	157	*	Distal Intergenic	1	151884524	152090125	205602	2	69399	ENSMUST00000044581.13	-75640	ENSMUSG00000032666	1700025G04Rik	RIKEN cDNA 1700025G04 gene	chr1	152165765	152165921	157	11	0.401808	0.549804	-0.147996	-31.5163
191	chr1_152382206_152382284	chr1	152382206	152382284	79	*	Promoter (1-2kb)	1	152371212	152383745	12534	2	66637	ENSMUST00000159270.1	1461	ENSMUSG00000014980	Tsen15	tRNA splicing endonuclease subunit 15	chr1	152382206	152382284	79	7	0.82033	0.919513	-0.0991838	-18.3174
192	chr1_152386410_152386669	chr1	152386410	152386669	260	*	Promoter (<=1kb)	1	152371205	152386592	15388	2	66637	ENSMUST00000162371.1	0	ENSMUSG00000014980	Tsen15	tRNA splicing endonuclease subunit 15	chr1	152386410	152386669	260	67	0.0834324	0.0530054	0.030427	189.398
193	chr1_152457741_152457803	chr1	152457741	152457803	63	*	Intron (ENSMUST00000127586.7/269132, intron 1 of 13)	1	152399830	152510695	110866	1	269132	ENSMUST00000044311.8	57911	ENSMUSG00000032649	Colgalt2	collagen beta(1-O)galactosyltransferase 2	chr1	152457741	152457803	63	7	0.64028	0.790834	-0.150554	-19.5956
194	chr1_152568398_152568710	chr1	152568398	152568710	313	*	Intron (ENSMUST00000111859.7/19731, intron 5 of 18)	1	152557543	152592759	35217	2	19731	ENSMUST00000128251.7	24049	ENSMUSG00000026482	Rgl1	ral guanine nucleotide dissociation stimulator,-like 1	chr1	152568398	152568710	313	16	0.323244	0.500615	-0.177371	-59.9219
195	chr1_152587310_152587488	chr1	152587310	152587488	179	*	Intron (ENSMUST00000111859.7/19731, intron 3 of 18)	1	152557543	152592759	35217	2	19731	ENSMUST00000128251.7	5271	ENSMUSG00000026482	Rgl1	ral guanine nucleotide dissociation stimulator,-like 1	chr1	152587310	152587488	179	17	0.848456	0.771317	0.0771387	44.7774
196	chr1_152766172_152766722	chr1	152766172	152766722	551	*	Promoter (<=1kb)	1	152516760	152766305	249546	2	19731	ENSMUST00000111859.7	0	ENSMUSG00000026482	Rgl1	ral guanine nucleotide dissociation stimulator,-like 1	chr1	152766172	152766722	551	141	0.100255	0.0623569	0.037898	474.059
197	chr1_152903653_152904081	chr1	152903653	152904081	429	*	Promoter (1-2kb)	1	152838870	152902646	63777	2	226517	ENSMUST00000111836.3	-1007	ENSMUSG00000042772	Smg7	SMG7 nonsense mediated mRNA decay factor	chr1	152903653	152904081	429	70	0.0930561	0.048211	0.044845	224.062
198	chr1_153105950_153106159	chr1	153105950	153106159	210	*	Intron (ENSMUST00000186368.6/226518, intron 8 of 11)	1	153093480	153094597	1118	1	226518	ENSMUST00000190960.1	12470	ENSMUSG00000042751	Nmnat2	nicotinamide nucleotide adenylyltransferase 2	chr1	153105950	153106159	210	14	0.821651	0.911395	-0.0897441	-43.0748
199	chr1_153240271_153240530	chr1	153240271	153240530	260	*	Promoter (<=1kb)	1	153228815	153239326	10512	2	226519	ENSMUST00000163011.1	-945	ENSMUSG00000026478	Lamc1	laminin, gamma 1	chr1	153240271	153240530	260	15	0.935697	0.836634	0.0990626	51.3512
200	chr1_153336962_153337185	chr1	153336962	153337185	224	*	Distal Intergenic	1	153218922	153332786	113865	2	226519	ENSMUST00000027752.14	-4176	ENSMUSG00000026478	Lamc1	laminin, gamma 1	chr1	153336962	153337185	224	12	0.553304	0.728538	-0.175233	-38.6999
201	chr1_153487093_153487441	chr1	153487093	153487441	349	*	Promoter (<=1kb)	1	153455758	153487608	31851	2	13211	ENSMUST00000186380.6	167	ENSMUSG00000042699	Dhx9	DExH-box helicase 9	chr1	153487093	153487441	349	79	0.107525	0.0661726	0.0413526	241.509
202	chr1_153539906_153540255	chr1	153539906	153540255	350	*	Intron (ENSMUST00000041874.8/74091, intron 2 of 11)	1	153503015	153550045	47031	2	74091	ENSMUST00000041874.8	9790	ENSMUSG00000042684	Npl	N-acetylneuraminate pyruvate lyase	chr1	153539906	153540255	350	16	0.425776	0.570187	-0.144411	-44.2767
203	chr1_153626613_153626686	chr1	153626613	153626686	74	*	Distal Intergenic	1	153653025	153700323	47299	1	67792	ENSMUST00000041776.11	-26339	ENSMUSG00000042671	Rgs8	regulator of G-protein signaling 8	chr1	153626613	153626686	74	5	0.8644	0.757469	0.106931	11.8983
204	chr1_153768951_153769142	chr1	153768951	153769142	192	*	Distal Intergenic	1	153755984	153760814	4831	1	24014	ENSMUST00000182016.1	12967	ENSMUSG00000066800	Rnasel	ribonuclease L (2', 5'-oligoisoadenylate synthetase-dependent)	chr1	153768951	153769142	192	8	0.770983	0.887994	-0.117012	-22.0154
205	chr1_153819029_153819179	chr1	153819029	153819179	151	*	Promoter (2-3kb)	1	153792621	153821512	28892	2	240816	ENSMUST00000134030.7	2333	ENSMUSG00000042641	Rgsl1	regulator of G-protein signaling like 1	chr1	153819029	153819179	151	9	0.935887	0.846753	0.0891333	25.6516
206	chr1_153909593_153909867	chr1	153909593	153909867	275	*	3' UTR	1	153906043	153907116	1074	1	14645	ENSMUST00000154576.1	3550	ENSMUSG00000026473	Glul	glutamate-ammonia ligase	chr1	153909593	153909867	275	13	0.949478	0.86302	0.086458	42.7033
207	chr1_153962405_153962560	chr1	153962405	153962560	156	*	Distal Intergenic	1	153906043	153907116	1074	1	14645	ENSMUST00000154576.1	56362	ENSMUSG00000026473	Glul	glutamate-ammonia ligase	chr1	153962405	153962560	156	4	0.516032	0.672383	-0.156351	-11.4808
208	chr1_154190543_154190802	chr1	154190543	154190802	260	*	Distal Intergenic	1	154201187	154205689	4503	1	100503355	ENSMUST00000086195.6	-10385	ENSMUSG00000066797	Zfp648	zinc finger protein 648	chr1	154190543	154190802	260	23	0.601095	0.696055	-0.0949608	-62.68
209	chr1_154399771_154400015	chr1	154399771	154400015	245	*	Intron (ENSMUST00000187541.6/12290, intron 46 of 46)	1	154413976	154421155	7180	2	12290	ENSMUST00000226546.1	21140	ENSMUSG00000004110	Cacna1e	calcium channel, voltage-dependent, R type, alpha 1E subunit	chr1	154399771	154400015	245	6	0.934898	0.780137	0.154761	16.8443
210	chr1_154402033_154402087	chr1	154402033	154402087	55	*	Exon (ENSMUST00000187541.6/12290, exon 46 of 47)	1	154413976	154421155	7180	2	12290	ENSMUST00000226546.1	19068	ENSMUSG00000004110	Cacna1e	calcium channel, voltage-dependent, R type, alpha 1E subunit	chr1	154402033	154402087	55	9	0.738965	0.839667	-0.100702	-26.15
211	chr1_154889095_154889355	chr1	154889095	154889355	261	*	Distal Intergenic	1	154699089	154884501	185413	2	12290	ENSMUST00000188321.1	-4594	ENSMUSG00000004110	Cacna1e	calcium channel, voltage-dependent, R type, alpha 1E subunit	chr1	154889095	154889355	261	17	0.773667	0.871509	-0.0978417	-48.4575
212	chr1_155029097_155029419	chr1	155029097	155029419	323	*	Intron (ENSMUST00000190720.1/ENSMUST00000190720.1, intron 1 of 3)	1	155063447	155083266	19820	2	671336	ENSMUST00000181160.2	53847	ENSMUSG00000096950	Gm9530	predicted gene 9530	chr1	155029097	155029419	323	31	0.561021	0.666139	-0.105118	-90.8566
213	chr1_155158872_155159191	chr1	155158872	155159191	320	*	Promoter (<=1kb)	1	155158799	155177959	19161	1	58244	ENSMUST00000191769.1	73	ENSMUSG00000026470	Stx6	syntaxin 6	chr1	155158872	155159191	320	66	0.0860766	0.0511281	0.0349485	203.063
214	chr1_155517449_155517549	chr1	155517449	155517549	101	*	Distal Intergenic	1	155520173	155527111	6939	2	433367	ENSMUST00000097531.2	9562	ENSMUSG00000073535	Gm5532	predicted gene 5532	chr1	155517449	155517549	101	6	0.245907	0.392405	-0.146498	-16.0589
215	chr1_155527883_155527979	chr1	155527883	155527979	97	*	Promoter (<=1kb)	1	155525012	155527143	2132	2	433367	ENSMUST00000194133.1	-740	ENSMUSG00000073535	Gm5532	predicted gene 5532	chr1	155527883	155527979	97	12	0.228923	0.127307	0.101616	31.7474
216	chr1_155558436_155558767	chr1	155558436	155558767	332	*	Promoter (<=1kb)	1	155558126	155587798	29673	1	72482	ENSMUST00000097529.4	310	ENSMUSG00000033701	Acbd6	acyl-Coenzyme A binding domain containing 6	chr1	155558436	155558767	332	65	0.0561223	0.0917836	-0.0356613	-188.224
217	chr1_155703886_155704049	chr1	155703886	155704049	164	*	Intron (ENSMUST00000027740.13/16872, intron 5 of 5)	1	155698031	155742027	43997	2	16872	ENSMUST00000027740.13	37978	ENSMUSG00000026468	Lhx4	LIM homeobox protein 4	chr1	155703886	155704049	164	5	0.790358	0.876858	-0.0864993	-12.9648
218	chr1_155736251_155736311	chr1	155736251	155736311	61	*	Intron (ENSMUST00000027740.13/16872, intron 1 of 5)	1	155698031	155742027	43997	2	16872	ENSMUST00000027740.13	5716	ENSMUSG00000026468	Lhx4	LIM homeobox protein 4	chr1	155736251	155736311	61	9	0.108308	0.054466	0.053842	24.3313
219	chr1_155777658_155777752	chr1	155777658	155777752	95	*	Exon (ENSMUST00000195419.1/ENSMUST00000195419.1, exon 1 of 1)	1	155779919	155781996	2078	2	104009	ENSMUST00000130701.1	4244	ENSMUSG00000033684	Qsox1	quiescin Q6 sulfhydryl oxidase 1	chr1	155777658	155777752	95	11	0.195034	0.305739	-0.110704	-26.8166
220	chr1_155956081_155956186	chr1	155956081	155956186	106	*	Intron (ENSMUST00000138762.7/74081, intron 5 of 37)	1	155935870	155972890	37021	2	74081	ENSMUST00000124495.2	16704	ENSMUSG00000033671	Cep350	centrosomal protein 350	chr1	155956081	155956186	106	5	0.931866	0.796089	0.135777	15.1839
221	chr1_155973188_155973288	chr1	155973188	155973288	101	*	Promoter (<=1kb)	1	155844964	155973255	128292	2	74081	ENSMUST00000138762.7	0	ENSMUSG00000033671	Cep350	centrosomal protein 350	chr1	155973188	155973288	101	23	0.0668752	0.0932859	-0.0264107	-59.1471
222	chr1_156108435_156108507	chr1	156108435	156108507	73	*	Intron (ENSMUST00000015628.3/329274, intron 1 of 4)	1	156063213	156064842	1630	1	240832	ENSMUST00000125371.1	45222	ENSMUSG00000050565	Tor1aip2	torsin A interacting protein 2	chr1	156108435	156108507	73	9	0.40137	0.526411	-0.125041	-23.1664
223	chr1_156111915_156112099	chr1	156111915	156112099	185	*	Intron (ENSMUST00000015628.3/329274, intron 1 of 4)	1	156063213	156064842	1630	1	240832	ENSMUST00000125371.1	48702	ENSMUSG00000050565	Tor1aip2	torsin A interacting protein 2	chr1	156111915	156112099	185	22	0.511951	0.395568	0.116382	68.9651
224	chr1_156249974_156250062	chr1	156249974	156250062	89	*	Distal Intergenic	1	156259791	156263528	3738	2	214575	ENSMUST00000193755.1	13466	ENSMUSG00000060985	Tdrd5	tudor domain containing 5	chr1	156249974	156250062	89	7	0.866715	0.934393	-0.067678	-18.2691
225	chr1_156449771_156449908	chr1	156449771	156449908	138	*	Intron (ENSMUST00000189661.6/20652, intron 3 of 15)	1	156430983	156433019	2037	2	20652	ENSMUST00000187987.1	-16752	ENSMUSG00000026600	Soat1	sterol O-acyltransferase 1	chr1	156449771	156449908	138	19	0.756375	0.672948	0.0834276	51.7367
226	chr1_156454306_156454644	chr1	156454306	156454644	339	*	Intron (ENSMUST00000189661.6/20652, intron 3 of 15)	1	156429793	156466804	37012	2	20652	ENSMUST00000051396.12	12160	ENSMUSG00000026600	Soat1	sterol O-acyltransferase 1	chr1	156454306	156454644	339	16	0.761747	0.888193	-0.126446	-59.0932
227	chr1_156474034_156474556	chr1	156474034	156474556	523	*	Promoter (<=1kb)	1	156424525	156474331	49807	2	20652	ENSMUST00000189661.6	0	ENSMUSG00000026600	Soat1	sterol O-acyltransferase 1	chr1	156474034	156474556	523	87	0.0591036	0.138501	-0.0793973	-397.656
228	chr1_156543859_156544292	chr1	156543859	156544292	434	*	Distal Intergenic	1	156558786	156625376	66591	1	11352	ENSMUST00000173929.7	-14494	ENSMUSG00000026596	Abl2	ABL proto-oncogene 2, non-receptor tyrosine kinase	chr1	156543859	156544292	434	27	0.549752	0.426492	0.12326	84.0617
229	chr1_156858467_156858868	chr1	156858467	156858868	402	*	Exon (ENSMUST00000027885.7/72713, exon 4 of 5)	1	156838942	156845615	6674	1	72713	ENSMUST00000111720.1	19525	ENSMUSG00000033544	Angptl1	angiopoietin-like 1	chr1	156858467	156858868	402	18	0.974263	0.904493	0.0697704	55.7768
230	chr1_157519150_157519212	chr1	157519150	157519212	63	*	Intron (ENSMUST00000086130.8/89867, intron 2 of 27)	1	157526147	157568422	42276	1	89867	ENSMUST00000111700.7	-6935	ENSMUSG00000026589	Sec16b	SEC16 homolog B, endoplasmic reticulum export factor	chr1	157519150	157519212	63	4	0.788119	0.892643	-0.104523	-10.6449
231	chr1_157621810_157621947	chr1	157621810	157621947	138	*	Distal Intergenic	1	157538051	157543963	5913	1	89867	ENSMUST00000155665.1	83759	ENSMUSG00000026589	Sec16b	SEC16 homolog B, endoplasmic reticulum export factor	chr1	157621810	157621947	138	25	0.938086	0.873176	0.0649105	76.4602
232	chr1_15771459_15771984	chr1	15771459	15771984	526	*	Distal Intergenic	1	15805646	15844052	38407	1	21749	ENSMUST00000188371.6	-33662	ENSMUSG00000025925	Terf1	telomeric repeat binding factor 1	chr1	15771459	15771984	526	10	0.579772	0.778651	-0.198879	-32.0039
233	chr1_157855980_157856192	chr1	157855980	157856192	213	*	Distal Intergenic	1	157538051	157543963	5913	1	89867	ENSMUST00000155665.1	317929	ENSMUSG00000026589	Sec16b	SEC16 homolog B, endoplasmic reticulum export factor	chr1	157855980	157856192	213	8	0.647165	0.453019	0.194147	28.1207
234	chr1_158055138_158055306	chr1	158055138	158055306	169	*	Intron (ENSMUST00000192097.1/ENSMUST00000192097.1, intron 2 of 3)	1	158295704	158296464	761	2	240843	ENSMUST00000194578.1	241158	ENSMUSG00000004031	Brinp2	bone morphogenic protein/retinoic acid inducible neural-specific 2	chr1	158055138	158055306	169	10	0.372213	0.50084	-0.128627	-31.3556
235	chr1_158537575_158537658	chr1	158537575	158537658	84	*	Intron (ENSMUST00000193042.5/11899, intron 8 of 22)	1	158552708	158597227	44520	1	11899	ENSMUST00000193599.1	-15050	ENSMUSG00000026587	Astn1	astrotactin 1	chr1	158537575	158537658	84	6	0.683171	0.82303	-0.139859	-16.2499
236	chr1_15926300_15926509	chr1	15926300	15926509	210	*	Distal Intergenic	1	15853862	15892722	38861	2	226866	ENSMUST00000040695.4	-33578	ENSMUSG00000032719	Sbspon	somatomedin B and thrombospondin, type 1 domain containing	chr1	15926300	15926509	210	7	0.481032	0.647809	-0.166777	-19.3241
237	chr1_159417108_159417299	chr1	159417108	159417299	192	*	Distal Intergenic	1	159342356	159345100	2745	1	26374	ENSMUST00000192841.1	74752	ENSMUSG00000040782	Cop1	COP1, E3 ubiquitin ligase	chr1	159417108	159417299	192	8	0.411564	0.60515	-0.193586	-25.8784
238	chr1_159476119_159476228	chr1	159476119	159476228	110	*	Distal Intergenic	1	159523769	159931729	407961	1	21960	ENSMUST00000192069.5	-47541	ENSMUSG00000015829	Tnr	tenascin R	chr1	159476119	159476228	110	6	0.939062	0.846192	0.0928703	16.6389
239	chr1_159686535_159686698	chr1	159686535	159686698	164	*	Intron (ENSMUST00000192069.5/21960, intron 1 of 22)	1	159737510	159924397	186888	1	21960	ENSMUST00000111669.8	-50812	ENSMUSG00000015829	Tnr	tenascin R	chr1	159686535	159686698	164	7	0.389881	0.505021	-0.115139	-19.6506
240	chr1_159768804_159769021	chr1	159768804	159769021	218	*	Intron (ENSMUST00000192069.5/21960, intron 2 of 22)	1	159773770	159850342	76573	1	21960	ENSMUST00000193325.1	-4749	ENSMUSG00000015829	Tnr	tenascin R	chr1	159768804	159769021	218	12	0.285016	0.418842	-0.133826	-32.5381
241	chr1_16008127_16008230	chr1	16008127	16008230	104	*	Distal Intergenic	1	16065979	16081212	15234	2	75799	ENSMUST00000115367.7	72982	ENSMUSG00000067795	4930444P10Rik	RIKEN cDNA 4930444P10 gene	chr1	16008127	16008230	104	5	0.832754	0.668114	0.16464	15.2083
242	chr1_160411368_160411574	chr1	160411368	160411574	207	*	Intron (ENSMUST00000194105.1/ENSMUST00000194105.1, intron 4 of 4)	1	160256933	160441867	184935	2	29809	ENSMUST00000191651.5	30293	ENSMUSG00000026721	Rabgap1l	RAB GTPase activating protein 1-like	chr1	160411368	160411574	207	4	0.61128	0.819531	-0.208251	-12.407
243	chr1_160540281_160540476	chr1	160540281	160540476	196	*	Intron (ENSMUST00000028049.12/29809, intron 13 of 20)	1	160441600	160453773	12174	2	29809	ENSMUST00000194696.1	-86508	ENSMUSG00000026721	Rabgap1l	RAB GTPase activating protein 1-like	chr1	160540281	160540476	196	4	0.706083	0.915481	-0.209397	-13.2421
244	chr1_160575113_160575241	chr1	160575113	160575241	129	*	Intron (ENSMUST00000028049.12/29809, intron 13 of 20)	1	160441600	160453773	12174	2	29809	ENSMUST00000194696.1	-121340	ENSMUSG00000026721	Rabgap1l	RAB GTPase activating protein 1-like	chr1	160575113	160575241	129	4	0.505017	0.734737	-0.229721	-13.129
245	chr1_160994228_160994456	chr1	160994228	160994456	229	*	Intron (ENSMUST00000195438.5/11905, intron 3 of 4)	1	160989377	161002463	13087	1	11905	ENSMUST00000194455.1	4851	ENSMUSG00000026715	Serpinc1	serine (or cysteine) peptidase inhibitor, clade C (antithrombin), member 1	chr1	160994228	160994456	229	8	0.833079	0.922355	-0.0892766	-21.52
246	chr1_161727448_161727665	chr1	161727448	161727665	218	*	Exon (ENSMUST00000151268.1/ENSMUST00000151268.1, exon 1 of 3)	1	161780689	161788495	7807	2	14103	ENSMUST00000000834.3	60830	ENSMUSG00000000817	Fasl	Fas ligand	chr1	161727448	161727665	218	42	0.94629	0.902412	0.0438776	117.212
247	chr1_16189142_16189368	chr1	16189142	16189368	227	*	Distal Intergenic	1	16130502	16132547	2046	1	98711	ENSMUST00000152626.1	58640	ENSMUSG00000025921	Rdh10	retinol dehydrogenase 10 (all-trans)	chr1	16189142	16189368	227	4	0.810639	0.942341	-0.131702	-10.8972
248	chr1_161925367_161925418	chr1	161925367	161925418	52	*	Distal Intergenic	1	161942091	161969148	27058	2	75368	ENSMUST00000141397.1	43730	ENSMUSG00000086277	4930558K02Rik	RIKEN cDNA 4930558K02 gene	chr1	161925367	161925418	52	5	0.822884	0.908166	-0.0852814	-12.2356
249	chr1_162030412_162030600	chr1	162030412	162030600	189	*	Intron (ENSMUST00000159763.7/103967, intron 5 of 8)	1	162005172	162016494	11323	1	72753	ENSMUST00000160555.1	25240	ENSMUSG00000090260	2810442N19Rik	RIKEN cDNA 2810442N19 gene	chr1	162030412	162030600	189	6	0.983412	0.941358	0.0420539	16.2877
250	chr1_162170238_162170399	chr1	162170238	162170399	162	*	Intron (ENSMUST00000159763.7/103967, intron 3 of 8)	1	162016453	162134752	118300	2	103967	ENSMUST00000161539.1	-35486	ENSMUSG00000040265	Dnm3	dynamin 3	chr1	162170238	162170399	162	4	0.703076	0.882669	-0.179593	-11.3589
251	chr1_162282108_162282188	chr1	162282108	162282188	81	*	Intron (ENSMUST00000159763.7/103967, intron 2 of 8)	1	162006122	162295580	289459	2	103967	ENSMUST00000160665.7	13392	ENSMUSG00000040265	Dnm3	dynamin 3	chr1	162282108	162282188	81	6	0.426464	0.543562	-0.117098	-15.4626
252	chr1_16231642_16231731	chr1	16231642	16231731	90	*	Intron (ENSMUST00000186343.1/ENSMUST00000186343.1, intron 1 of 2)	1	16130502	16132547	2046	1	98711	ENSMUST00000152626.1	101140	ENSMUSG00000025921	Rdh10	retinol dehydrogenase 10 (all-trans)	chr1	16231642	16231731	90	8	0.91788	0.835157	0.0827227	21.8751
253	chr1_163101096_163101162	chr1	163101096	163101162	67	*	Distal Intergenic	1	163024302	163085670	61369	2	78258	ENSMUST00000096608.4	-15426	ENSMUSG00000071890	Mroh9	maestro heat-like repeat family member 9	chr1	163101096	163101162	67	5	0.908238	0.788426	0.119813	13.5798
254	chr1_163126808_163126912	chr1	163126808	163126912	105	*	Distal Intergenic	1	163024302	163085670	61369	2	78258	ENSMUST00000096608.4	-41138	ENSMUSG00000071890	Mroh9	maestro heat-like repeat family member 9	chr1	163126808	163126912	105	6	0.912456	0.823335	0.0891208	17.1118
255	chr1_163513736_163513982	chr1	163513736	163513982	247	*	Distal Intergenic	1	163384908	163403669	18762	2	98376	ENSMUST00000045138.5	-110067	ENSMUSG00000040124	Gorab	golgin, RAB6-interacting	chr1	163513736	163513982	247	4	0.74557	0.928399	-0.182829	-12.663
256	chr1_163950603_163950688	chr1	163950603	163950688	86	*	Promoter (<=1kb)	1	163951213	163953802	2590	1	240880	ENSMUST00000162920.1	-525	ENSMUSG00000026584	Scyl3	SCY1-like 3 (S. cerevisiae)	chr1	163950603	163950688	86	10	0.656771	0.830139	-0.173368	-33.562
257	chr1_164224813_164224941	chr1	164224813	164224941	129	*	Distal Intergenic	1	164249046	164265385	16340	1	116914	ENSMUST00000044021.11	-24105	ENSMUSG00000040918	Slc19a2	solute carrier family 19 (thiamine transporter), member 2	chr1	164224813	164224941	129	24	0.781343	0.855279	-0.0739366	-73.984
258	chr1_164248895_164249413	chr1	164248895	164249413	519	*	Promoter (<=1kb)	1	164249046	164265385	16340	1	116914	ENSMUST00000044021.11	0	ENSMUSG00000040918	Slc19a2	solute carrier family 19 (thiamine transporter), member 2	chr1	164248895	164249413	519	130	0.103549	0.0538259	0.0497231	567.789
259	chr1_164742748_164742833	chr1	164742748	164742833	86	*	Distal Intergenic	1	164796644	164824266	27623	1	56429	ENSMUST00000027861.5	-53811	ENSMUSG00000026574	Dpt	dermatopontin	chr1	164742748	164742833	86	4	0.973807	0.935704	0.0381025	11.8714
260	chr1_164770685_164770754	chr1	164770685	164770754	70	*	Distal Intergenic	1	164796644	164824266	27623	1	56429	ENSMUST00000027861.5	-25890	ENSMUSG00000026574	Dpt	dermatopontin	chr1	164770685	164770754	70	5	0.860504	0.934219	-0.0737149	-14.1301
261	chr1_165191505_165191736	chr1	165191505	165191736	232	*	Promoter (2-3kb)	1	165179238	165194317	15080	2	108735	ENSMUST00000192565.1	2581	ENSMUSG00000040848	Sft2d2	SFT2 domain containing 2	chr1	165191505	165191736	232	18	0.488382	0.635608	-0.147226	-66.8363
262	chr1_165262890_165263087	chr1	165262890	165263087	198	*	Distal Intergenic	1	165215726	165236996	21271	2	226591	ENSMUST00000192436.5	-25894	ENSMUSG00000040843	Tiprl	TIP41, TOR signalling pathway regulator-like (S. cerevisiae)	chr1	165262890	165263087	198	10	0.709275	0.853036	-0.143761	-29.9104
263	chr1_165459866_165460105	chr1	165459866	165460105	240	*	Promoter (<=1kb)	1	165328698	165460465	131768	2	74106	ENSMUST00000027856.12	360	ENSMUSG00000026571	Dcaf6	DDB1 and CUL4 associated factor 6	chr1	165459866	165460105	240	54	0.0663162	0.106705	-0.0403885	-147.991
264	chr1_165574115_165574182	chr1	165574115	165574182	68	*	Intron (ENSMUST00000111440.7/271639, intron 32 of 32)	1	165543104	165551306	8203	1	271639	ENSMUST00000124037.1	31011	ENSMUSG00000026567	Adcy10	adenylate cyclase 10	chr1	165574115	165574182	68	7	0.812853	0.681937	0.130916	17.2359
265	chr1_165634169_165634585	chr1	165634169	165634585	417	*	Promoter (<=1kb)	1	165592240	165634521	42282	2	68481	ENSMUST00000068705.12	0	ENSMUSG00000026566	Mpzl1	myelin protein zero-like 1	chr1	165634169	165634585	417	111	0.0941746	0.0631519	0.0310227	272.129
266	chr1_16565443_16565659	chr1	16565443	16565659	217	*	Intron (ENSMUST00000182554.8/66799, intron 5 of 6)	1	16564338	16585398	21061	2	66799	ENSMUST00000182080.1	19739	ENSMUSG00000025939	Ube2w	ubiquitin-conjugating enzyme E2W (putative)	chr1	16565443	16565659	217	14	0.758563	0.865535	-0.106972	-41.9962
267	chr1_165687120_165687395	chr1	165687120	165687395	276	*	Intron (ENSMUST00000097474.8/226594, intron 1 of 5)	1	165648947	165708048	59102	2	226594	ENSMUST00000040357.10	20653	ENSMUSG00000040723	Rcsd1	RCSD domain containing 1	chr1	165687120	165687395	276	20	0.700583	0.812528	-0.111945	-58.9413
268	chr1_166003706_166003756	chr1	166003706	166003756	51	*	Promoter (1-2kb)	1	165865154	166002678	137525	2	18986	ENSMUST00000160260.8	-1028	ENSMUSG00000026565	Pou2f1	POU domain, class 2, transcription factor 1	chr1	166003706	166003756	51	13	0.0620732	0.106123	-0.0440495	-33.484
269	chr1_166342282_166342344	chr1	166342282	166342344	63	*	Distal Intergenic	1	166379097	166393621	14525	1	27878	ENSMUST00000027846.7	-36753	ENSMUSG00000026563	Tada1	transcriptional adaptor 1	chr1	166342282	166342344	63	4	0.58312	0.368266	0.214854	11.5485
270	chr1_166683037_166683169	chr1	166683037	166683169	133	*	Promoter (1-2kb)	1	166662055	166681845	19791	2	240894	ENSMUST00000027843.10	-1192	ENSMUSG00000026560	Fmo9	flavin containing monooxygenase 9	chr1	166683037	166683169	133	12	0.939811	0.851198	0.0886128	34.0257
271	chr1_166721549_166721702	chr1	166721549	166721702	154	*	Distal Intergenic	1	166662055	166681845	19791	2	240894	ENSMUST00000027843.10	-39704	ENSMUSG00000026560	Fmo9	flavin containing monooxygenase 9	chr1	166721549	166721702	154	5	0.955112	0.825616	0.129496	14.6466
272	chr1_166759871_166760050	chr1	166759871	166760050	180	*	Distal Intergenic	1	166662055	166681845	19791	2	240894	ENSMUST00000027843.10	-78026	ENSMUSG00000026560	Fmo9	flavin containing monooxygenase 9	chr1	166759871	166760050	180	4	0.977314	0.867112	0.110202	11.2194
273	chr1_167077863_167077935	chr1	167077863	167077935	73	*	Intron (ENSMUST00000165874.7/226610, intron 1 of 2)	1	167001589	167091009	89421	1	226610	ENSMUST00000128373.1	76274	ENSMUSG00000060568	Fam78b	family with sequence similarity 78, member B	chr1	167077863	167077935	73	11	0.885897	0.823271	0.0626256	29.5043
274	chr1_167237882_167238189	chr1	167237882	167238189	308	*	Promoter (1-2kb)	1	167226227	167236835	10609	2	80914	ENSMUST00000195443.5	-1047	ENSMUSG00000026558	Uck2	uridine-cytidine kinase 2	chr1	167237882	167238189	308	21	0.677261	0.566883	0.110378	58.795
275	chr1_167382804_167382947	chr1	167382804	167382947	144	*	Intron (ENSMUST00000028005.2/66447, intron 1 of 5)	1	167371966	167393841	21876	2	66447	ENSMUST00000028005.2	10894	ENSMUSG00000026688	Mgst3	microsomal glutathione S-transferase 3	chr1	167382804	167382947	144	5	0.735933	0.859263	-0.12333	-13.1101
276	chr1_167738412_167738520	chr1	167738412	167738520	109	*	Intron (ENSMUST00000111377.7/110648, intron 3 of 8)	1	167689557	167848741	159185	1	110648	ENSMUST00000028003.8	48855	ENSMUSG00000026686	Lmx1a	LIM homeobox transcription factor 1 alpha	chr1	167738412	167738520	109	10	0.9739	0.902754	0.0711452	29.37
277	chr1_167947335_167947698	chr1	167947335	167947698	364	*	Distal Intergenic	1	168158370	168164662	6293	2	18514	ENSMUST00000097471.3	216964	ENSMUSG00000052534	Pbx1	pre B cell leukemia homeobox 1	chr1	167947335	167947698	364	12	0.768338	0.619044	0.149294	41.2142
278	chr1_168044803_168045130	chr1	168044803	168045130	328	*	Intron (ENSMUST00000177351.2/ENSMUST00000177351.2, intron 1 of 2)	1	168158370	168164662	6293	2	18514	ENSMUST00000097471.3	119532	ENSMUSG00000052534	Pbx1	pre B cell leukemia homeobox 1	chr1	168044803	168045130	328	20	0.229833	0.352675	-0.122842	-62.6066
279	chr1_168180588_168180757	chr1	168180588	168180757	170	*	Intron (ENSMUST00000188912.6/18514, intron 7 of 7)	1	168158370	168164662	6293	2	18514	ENSMUST00000097471.3	-15926	ENSMUSG00000052534	Pbx1	pre B cell leukemia homeobox 1	chr1	168180588	168180757	170	12	0.959867	0.890831	0.0690364	32.276
280	chr1_168192706_168193037	chr1	168192706	168193037	332	*	Intron (ENSMUST00000188912.6/18514, intron 5 of 7)	1	168158370	168164662	6293	2	18514	ENSMUST00000097471.3	-28044	ENSMUSG00000052534	Pbx1	pre B cell leukemia homeobox 1	chr1	168192706	168193037	332	14	0.679719	0.868141	-0.188422	-60.8344
281	chr1_168300228_168300339	chr1	168300228	168300339	112	*	Intron (ENSMUST00000188912.6/18514, intron 2 of 7)	1	168158732	168431504	272773	2	18514	ENSMUST00000064438.10	131165	ENSMUSG00000052534	Pbx1	pre B cell leukemia homeobox 1	chr1	168300228	168300339	112	10	0.371528	0.27492	0.0966082	28.7316
282	chr1_168318974_168319250	chr1	168318974	168319250	277	*	Intron (ENSMUST00000188912.6/18514, intron 2 of 7)	1	168158732	168431504	272773	2	18514	ENSMUST00000064438.10	112254	ENSMUSG00000052534	Pbx1	pre B cell leukemia homeobox 1	chr1	168318974	168319250	277	20	0.615963	0.488425	0.127538	61.4
283	chr1_168371128_168371416	chr1	168371128	168371416	289	*	Intron (ENSMUST00000188912.6/18514, intron 2 of 7)	1	168158732	168431504	272773	2	18514	ENSMUST00000064438.10	60088	ENSMUSG00000052534	Pbx1	pre B cell leukemia homeobox 1	chr1	168371128	168371416	289	20	0.205504	0.332942	-0.127438	-62.3596
284	chr1_168406425_168406632	chr1	168406425	168406632	208	*	Intron (ENSMUST00000188912.6/18514, intron 2 of 7)	1	168158732	168431504	272773	2	18514	ENSMUST00000064438.10	24872	ENSMUSG00000052534	Pbx1	pre B cell leukemia homeobox 1	chr1	168406425	168406632	208	9	0.157329	0.380618	-0.223289	-29.6264
285	chr1_168475408_168475465	chr1	168475408	168475465	58	*	Distal Intergenic	1	168490643	168490762	120	1	102465178	ENSMUST00000183804.1	-15178	ENSMUSG00000098407	Mir6348	microRNA 6348	chr1	168475408	168475465	58	6	0.840624	0.916822	-0.0761974	-19.4162
286	chr1_168720524_168720599	chr1	168720524	168720599	76	*	Distal Intergenic	1	168490643	168490762	120	1	102465178	ENSMUST00000183804.1	229881	ENSMUSG00000098407	Mir6348	microRNA 6348	chr1	168720524	168720599	76	9	0.93057	0.882073	0.0484967	24.6282
287	chr1_168754457_168754621	chr1	168754457	168754621	165	*	Distal Intergenic	1	168490643	168490762	120	1	102465178	ENSMUST00000183804.1	263814	ENSMUSG00000098407	Mir6348	microRNA 6348	chr1	168754457	168754621	165	5	0.855073	0.754269	0.100804	14.6359
288	chr1_168918824_168919046	chr1	168918824	168919046	223	*	Distal Intergenic	1	169018974	169019089	116	2	102466632	ENSMUST00000184979.1	100043	ENSMUSG00000098829	Mir6354	microRNA 6354	chr1	168918824	168919046	223	12	0.34598	0.488253	-0.142273	-38.2329
289	chr1_169906761_169907017	chr1	169906761	169907017	257	*	Distal Intergenic	1	169928648	169934653	6006	1	78465	ENSMUST00000094348.3	-21631	ENSMUSG00000070532	Ccdc190	coiled-coil domain containing 190	chr1	169906761	169907017	257	26	0.965022	0.901652	0.0633699	73.246
290	chr1_170114290_170114468	chr1	170114290	170114468	179	*	Distal Intergenic	1	170035774	170110762	74989	2	18214	ENSMUST00000195867.5	-3528	ENSMUSG00000026674	Ddr2	discoidin domain receptor family, member 2	chr1	170114290	170114468	179	18	0.98011	0.920656	0.0594545	62.3701
291	chr1_170687266_170687350	chr1	170687266	170687350	85	*	Distal Intergenic	1	170644532	170682789	38258	1	320078	ENSMUST00000046792.8	42734	ENSMUSG00000038463	Olfml2b	olfactomedin-like 2B	chr1	170687266	170687350	85	5	0.893452	0.966637	-0.0731853	-13.92
292	chr1_170706115_170706278	chr1	170706115	170706278	164	*	3' UTR	1	170644532	170682789	38258	1	320078	ENSMUST00000046792.8	61583	ENSMUSG00000038463	Olfml2b	olfactomedin-like 2B	chr1	170706115	170706278	164	8	0.972075	0.907347	0.0647281	21.6049
293	chr1_170762397_170762460	chr1	170762397	170762460	64	*	Intron (ENSMUST00000027974.6/226641, intron 14 of 15)	1	170704674	170867771	163098	2	226641	ENSMUST00000027974.6	105311	ENSMUSG00000026663	Atf6	activating transcription factor 6	chr1	170762397	170762460	64	5	0.824954	0.682095	0.14286	12.3222
294	chr1_170868490_170868563	chr1	170868490	170868563	74	*	Promoter (<=1kb)	1	170704674	170867771	163098	2	226641	ENSMUST00000027974.6	-719	ENSMUSG00000026663	Atf6	activating transcription factor 6	chr1	170868490	170868563	74	6	0.0979777	0.0524664	0.0455113	15.8946
295	chr1_17097732_17098139	chr1	17097732	17098139	408	*	Promoter (<=1kb)	1	16994938	17097889	102952	2	57339	ENSMUST00000038382.4	0	ENSMUSG00000042686	Jph1	junctophilin 1	chr1	17097732	17098139	408	83	0.0871566	0.14214	-0.0549836	-265.062
296	chr1_171038066_171038395	chr1	171038066	171038395	330	*	Distal Intergenic	1	171018920	171029761	10842	1	246256	ENSMUST00000078825.4	19146	ENSMUSG00000059089	Fcgr4	Fc receptor, IgG, low affinity IV	chr1	171038066	171038395	330	53	0.0864753	0.0466729	0.0398024	157.976
297	chr1_171064768_171064916	chr1	171064768	171064916	149	*	Promoter (<=1kb)	1	171057828	171064935	7108	2	14131	ENSMUST00000164179.1	19	ENSMUSG00000059498	Fcgr3	Fc receptor, IgG, low affinity III	chr1	171064768	171064916	149	37	0.0675679	0.0464281	0.0211397	100.544
298	chr1_171064980_171065179	chr1	171064980	171065179	200	*	Promoter (<=1kb)	1	171057828	171064935	7108	2	14131	ENSMUST00000164179.1	-45	ENSMUSG00000059498	Fcgr3	Fc receptor, IgG, low affinity III	chr1	171064980	171065179	200	41	0.078389	0.0554082	0.0229808	113.717
299	chr1_171271364_171271558	chr1	171271364	171271558	195	*	Promoter (<=1kb)	1	171271640	171272604	965	1	57370	ENSMUST00000141114.1	-82	ENSMUSG00000052423	B4galt3	UDP-Gal:betaGlcNAc beta 1,4-galactosyltransferase, polypeptide 3	chr1	171271364	171271558	195	9	0.51777	0.640145	-0.122374	-27.0727
300	chr1_171411220_171411408	chr1	171411220	171411408	189	*	Promoter (<=1kb)	1	171411313	171416977	5665	1	22278	ENSMUST00000159207.7	0	ENSMUSG00000026641	Usf1	upstream transcription factor 1	chr1	171411220	171411408	189	32	0.047154	0.0808024	-0.0336484	-83.6863
301	chr1_171773539_171773594	chr1	171773539	171773594	56	*	Intron (ENSMUST00000015460.4/27218, intron 1 of 6)	1	171767155	171795831	28677	1	27218	ENSMUST00000163992.2	6384	ENSMUSG00000015316	Slamf1	signaling lymphocytic activation molecule family member 1	chr1	171773539	171773594	56	5	0.883171	0.962875	-0.0797045	-13.7252
302	chr1_172001830_172001955	chr1	172001830	172001955	126	*	3' UTR	1	172004763	172009029	4267	2	93840	ENSMUST00000148363.1	7074	ENSMUSG00000026556	Vangl2	VANGL planar cell polarity 2	chr1	172001830	172001955	126	8	0.464358	0.569883	-0.105525	-21.3737
303	chr1_172039002_172039365	chr1	172039002	172039365	364	*	Distal Intergenic	1	172000960	172028444	27485	2	93840	ENSMUST00000111263.8	-10558	ENSMUSG00000026556	Vangl2	VANGL planar cell polarity 2	chr1	172039002	172039365	364	5	0.747434	0.891256	-0.143822	-14.7957
304	chr1_172115942_172116097	chr1	172115942	172116097	156	*	Promoter (1-2kb)	1	172114337	172122328	7992	1	12847	ENSMUST00000122845.7	1605	ENSMUSG00000026553	Copa	coatomer protein complex subunit alpha	chr1	172115942	172116097	156	13	0.875694	0.946904	-0.0712108	-33.4018
305	chr1_172242803_172242980	chr1	172242803	172242980	178	*	Intron (ENSMUST00000111243.1/27222, intron 11 of 22)	1	172246894	172253967	7074	2	27222	ENSMUST00000193316.1	10987	ENSMUSG00000007107	Atp1a4	ATPase, Na+/K+ transporting, alpha 4 polypeptide	chr1	172242803	172242980	178	8	0.286081	0.458294	-0.172213	-22.5351
306	chr1_172562888_172563360	chr1	172562888	172563360	473	*	Promoter (2-3kb)	1	172559906	172563716	3811	1	240916	ENSMUST00000177086.1	2982	ENSMUSG00000049598	Vsig8	V-set and immunoglobulin domain containing 8	chr1	172562888	172563360	473	112	0.0487492	0.0889778	-0.0402285	-389.382
307	chr1_172942459_172942665	chr1	172942459	172942665	207	*	Distal Intergenic	1	172956768	172957817	1050	1	18313	ENSMUST00000038432.6	-14103	ENSMUSG00000037924	Or10j5	olfactory receptor family 10 subfamily J member 5	chr1	172942459	172942665	207	24	0.971488	0.924411	0.0470765	69.7694
308	chr1_173185136_173185381	chr1	173185136	173185381	246	*	Promoter (<=1kb)	1	173183442	173184504	1063	2	258758	ENSMUST00000072395.2	-632	ENSMUSG00000058981	Or10j7	olfactory receptor family 10 subfamily J member 7	chr1	173185136	173185381	246	8	0.94671	0.816522	0.130188	27.5098
309	chr1_173336830_173336942	chr1	173336830	173336942	113	*	3' UTR	1	173331892	173333673	1782	2	13349	ENSMUST00000194046.1	-3157	ENSMUSG00000037872	Ackr1	atypical chemokine receptor 1 (Duffy blood group)	chr1	173336830	173336942	113	9	0.825165	0.897764	-0.0725985	-29.1671
310	chr1_17335747_17335875	chr1	17335747	17335875	129	*	Distal Intergenic	1	17145468	17161631	16164	1	14545	ENSMUST00000189736.1	190279	ENSMUSG00000025777	Gdap1	ganglioside-induced differentiation-associated-protein 1	chr1	17335747	17335875	129	4	0.788077	0.959767	-0.171689	-13.2435
311	chr1_173623068_173623164	chr1	173623068	173623164	97	*	Distal Intergenic	1	173630917	173647928	17012	1	236312	ENSMUST00000056071.12	-7753	ENSMUSG00000043263	Ifi209	interferon activated gene 209	chr1	173623068	173623164	97	7	0.866043	0.937189	-0.0711461	-17.6187
312	chr1_173783324_173783414	chr1	173783324	173783414	91	*	Exon (ENSMUST00000155076.2/ENSMUST00000155076.2, exon 5 of 8)	1	173760358	173766943	6586	2	15951	ENSMUST00000192414.1	-16381	ENSMUSG00000073489	Ifi204	interferon activated gene 204	chr1	173783324	173783414	91	6	0.881747	0.714189	0.167557	17.8496
313	chr1_173903343_173903484	chr1	173903343	173903484	142	*	Intron (ENSMUST00000009340.9/381308, intron 4 of 6)	1	173896345	173913046	16702	2	381308	ENSMUST00000009340.9	9562	ENSMUSG00000026536	Ifi211	interferon activated gene 211	chr1	173903343	173903484	142	5	0.944139	0.829863	0.114276	13.8336
314	chr1_174415191_174415247	chr1	174415191	174415247	57	*	Distal Intergenic	1	174430430	174431384	955	1	258756	ENSMUST00000053178.4	-15183	ENSMUSG00000051509	Or6p1	olfactory receptor family 6 subfamily P member 1	chr1	174415191	174415247	57	5	0.95833	0.895824	0.0625057	12.0158
315	chr1_174623517_174623764	chr1	174623517	174623764	248	*	Intron (ENSMUST00000030039.12/54418, intron 6 of 17)	1	174612549	174700408	87860	1	54418	ENSMUST00000191971.1	10968	ENSMUSG00000028354	Fmn2	formin 2	chr1	174623517	174623764	248	8	0.944878	0.850989	0.0938893	22.7092
316	chr1_174806745_174806819	chr1	174806745	174806819	75	*	Intron (ENSMUST00000030039.12/54418, intron 16 of 17)	1	174714326	174821271	106946	1	54418	ENSMUST00000193905.1	92419	ENSMUSG00000028354	Fmn2	formin 2	chr1	174806745	174806819	75	9	0.966018	0.902854	0.0631644	25.509
317	chr1_174917590_174917808	chr1	174917590	174917808	219	*	Intron (ENSMUST00000055294.3/23893, intron 1 of 1)	1	174833785	174921819	88035	2	23893	ENSMUST00000055294.3	4011	ENSMUSG00000050069	Grem2	gremlin 2, DAN family BMP antagonist	chr1	174917590	174917808	219	4	0.941794	0.782969	0.158825	11.8878
318	chr1_174956826_174957145	chr1	174956826	174957145	320	*	Distal Intergenic	1	174833785	174921819	88035	2	23893	ENSMUST00000055294.3	-35007	ENSMUSG00000050069	Grem2	gremlin 2, DAN family BMP antagonist	chr1	174956826	174957145	320	21	0.975735	0.907169	0.0685665	74.6216
319	chr1_175162776_175162922	chr1	175162776	175162922	147	*	Intron (ENSMUST00000194555.5/24012, intron 4 of 17)	1	175059736	175086180	26445	2	24012	ENSMUST00000195477.5	-76596	ENSMUSG00000026527	Rgs7	regulator of G protein signaling 7	chr1	175162776	175162922	147	6	0.577109	0.760155	-0.183045	-17.4874
320	chr1_175288582_175288720	chr1	175288582	175288720	139	*	Intron (ENSMUST00000194555.5/24012, intron 2 of 17)	1	175059736	175086180	26445	2	24012	ENSMUST00000195477.5	-202402	ENSMUSG00000026527	Rgs7	regulator of G protein signaling 7	chr1	175288582	175288720	139	5	0.881058	0.761884	0.119174	13.6634
321	chr1_175345102_175345171	chr1	175345102	175345171	70	*	Intron (ENSMUST00000194555.5/24012, intron 2 of 17)	1	175059736	175491130	431395	2	24012	ENSMUST00000027812.10	145959	ENSMUSG00000026527	Rgs7	regulator of G protein signaling 7	chr1	175345102	175345171	70	6	0.8977	0.946646	-0.0489461	-16.8688
322	chr1_175521049_175521259	chr1	175521049	175521259	211	*	Distal Intergenic	1	175059087	175492500	433414	2	24012	ENSMUST00000194555.5	-28549	ENSMUSG00000026527	Rgs7	regulator of G protein signaling 7	chr1	175521049	175521259	211	8	0.836808	0.941235	-0.104427	-22.2253
323	chr1_175692015_175692093	chr1	175692015	175692093	79	*	Promoter (<=1kb)	1	175682237	175692630	10394	2	13603	ENSMUST00000104984.3	537	ENSMUSG00000026525	Opn3	opsin 3	chr1	175692015	175692093	79	7	0.0771576	0.0485304	0.0286272	16.9079
324	chr1_175757677_175757835	chr1	175757677	175757835	159	*	Intron (ENSMUST00000094288.9/75820, intron 10 of 27)	1	175767038	175815731	48694	1	75820	ENSMUST00000194783.1	-9203	ENSMUSG00000026523	Wdr64	WD repeat domain 64	chr1	175757677	175757835	159	7	0.960568	0.870488	0.0900802	20.4487
325	chr1_176275306_176275784	chr1	176275306	176275784	479	*	Promoter (<=1kb)	1	175962407	176275312	312906	2	319455	ENSMUST00000125404.7	0	ENSMUSG00000055214	Pld5	phospholipase D family member 5	chr1	176275306	176275784	479	70	0.11954	0.0693417	0.050198	207.123
326	chr1_176543201_176543343	chr1	176543201	176543343	143	*	Distal Intergenic	1	176430111	176527273	97163	2	102640488	ENSMUST00000194241.1	-15928	ENSMUSG00000104021	Gm36536	predicted gene, 36536	chr1	176543201	176543343	143	18	0.93126	0.972186	-0.0409263	-59.2697
327	chr1_176813757_176814095	chr1	176813757	176814095	339	*	Promoter (<=1kb)	1	176733662	176814067	80406	2	545389	ENSMUST00000195717.5	0	ENSMUSG00000057335	Cep170	centrosomal protein 170	chr1	176813757	176814095	339	90	0.074075	0.112719	-0.0386436	-247.122
328	chr1_176856929_176857093	chr1	176856929	176857093	165	*	Intron (ENSMUST00000056773.14/76816, intron 8 of 8)	1	176814660	177020437	205778	1	76816	ENSMUST00000123409.7	42269	ENSMUSG00000026504	Sdccag8	serologically defined colon cancer antigen 8	chr1	176856929	176857093	165	7	0.826129	0.945023	-0.118893	-20.3705
329	chr1_177171156_177171275	chr1	177171156	177171275	120	*	Intron (ENSMUST00000019843.14/23797, intron 1 of 12)	1	177022115	177248767	226653	2	23797	ENSMUST00000111160.8	77492	ENSMUSG00000019699	Akt3	thymoma viral proto-oncogene 3	chr1	177171156	177171275	120	6	0.484302	0.69619	-0.211888	-19.725
330	chr1_177962903_177963102	chr1	177962903	177963102	200	*	Downstream (<=300bp)	1	177983423	178149962	166540	1	545391	ENSMUST00000191719.5	-20321	ENSMUSG00000091476	Catspere2	cation channel sperm associated auxiliary subunit epsilon 2	chr1	177962903	177963102	200	10	0.771799	0.911006	-0.139207	-34.2275
331	chr1_178245174_178245226	chr1	178245174	178245226	53	*	Intron (ENSMUST00000161075.7/78825, intron 5 of 5)	1	178187847	178249338	61492	1	78825	ENSMUST00000159284.1	57327	ENSMUSG00000026502	Desi2	desumoylating isopeptidase 2	chr1	178245174	178245226	53	8	0.899511	0.774988	0.124523	22.5415
332	chr1_178336988_178337476	chr1	178336988	178337476	489	*	Promoter (<=1kb)	1	178323074	178337728	14655	2	51810	ENSMUST00000161769.7	252	ENSMUSG00000039630	Hnrnpu	heterogeneous nuclear ribonucleoprotein U	chr1	178336988	178337476	489	133	0.10107	0.0651973	0.0358724	383.5
333	chr1_178368935_178369181	chr1	178368935	178369181	247	*	Distal Intergenic	1	178324343	178337797	13455	2	51810	ENSMUST00000037748.8	-31138	ENSMUSG00000039630	Hnrnpu	heterogeneous nuclear ribonucleoprotein U	chr1	178368935	178369181	247	60	0.102982	0.0517581	0.0512237	221.289
334	chr1_178405758_178406293	chr1	178405758	178406293	536	*	Promoter (<=1kb)	1	178406085	178437450	31366	1	68226	ENSMUST00000194861.1	0	ENSMUSG00000026495	Efcab2	EF-hand calcium binding domain 2	chr1	178405758	178406293	536	100	0.0799865	0.145473	-0.0654864	-370.552
335	chr1_178414716_178414825	chr1	178414716	178414825	110	*	Intron (ENSMUST00000194861.1/68226, intron 1 of 2)	1	178406103	178484513	78411	1	68226	ENSMUST00000027775.8	8613	ENSMUSG00000026495	Efcab2	EF-hand calcium binding domain 2	chr1	178414716	178414825	110	9	0.830567	0.909634	-0.0790669	-24.3996
336	chr1_178529570_178529804	chr1	178529570	178529804	235	*	Promoter (<=1kb)	1	178529125	178939200	410076	1	269152	ENSMUST00000161017.7	445	ENSMUSG00000026494	Kif26b	kinesin family member 26B	chr1	178529570	178529804	235	44	0.0844246	0.0458778	0.0385468	117.909
337	chr1_178571170_178571343	chr1	178571170	178571343	174	*	Intron (ENSMUST00000193931.1/269152, intron 2 of 3)	1	178529125	178939200	410076	1	269152	ENSMUST00000161017.7	42045	ENSMUSG00000026494	Kif26b	kinesin family member 26B	chr1	178571170	178571343	174	8	0.428892	0.645338	-0.216446	-26.0993
338	chr1_178587134_178587197	chr1	178587134	178587197	64	*	Intron (ENSMUST00000193931.1/269152, intron 2 of 3)	1	178529125	178939200	410076	1	269152	ENSMUST00000161017.7	58009	ENSMUSG00000026494	Kif26b	kinesin family member 26B	chr1	178587134	178587197	64	7	0.958797	0.902711	0.0560864	16.8452
339	chr1_178634749_178634995	chr1	178634749	178634995	247	*	Intron (ENSMUST00000193931.1/269152, intron 2 of 3)	1	178529125	178939200	410076	1	269152	ENSMUST00000161017.7	105624	ENSMUSG00000026494	Kif26b	kinesin family member 26B	chr1	178634749	178634995	247	19	0.545012	0.645426	-0.100413	-52.4543
340	chr1_178646130_178646223	chr1	178646130	178646223	94	*	Intron (ENSMUST00000193931.1/269152, intron 2 of 3)	1	178529125	178939200	410076	1	269152	ENSMUST00000161017.7	117005	ENSMUSG00000026494	Kif26b	kinesin family member 26B	chr1	178646130	178646223	94	7	0.916024	0.841016	0.0750081	19.2716
341	chr1_178917785_178917954	chr1	178917785	178917954	170	*	Exon (ENSMUST00000161017.7/269152, exon 12 of 15)	1	178957250	178989345	32096	2	69726	ENSMUST00000129393.1	71391	ENSMUSG00000055067	Smyd3	SET and MYND domain containing 3	chr1	178917785	178917954	170	29	0.474225	0.39586	0.0783641	86.7265
342	chr1_179044542_179044634	chr1	179044542	179044634	93	*	Intron (ENSMUST00000128302.7/69726, intron 9 of 11)	1	178957250	178989345	32096	2	69726	ENSMUST00000129393.1	-55197	ENSMUSG00000055067	Smyd3	SET and MYND domain containing 3	chr1	179044542	179044634	93	5	0.417591	0.555648	-0.138057	-13.9018
343	chr1_179333127_179333442	chr1	179333127	179333442	316	*	Intron (ENSMUST00000128302.7/69726, intron 5 of 11)	1	178955151	179374103	418953	2	69726	ENSMUST00000131684.7	40661	ENSMUSG00000055067	Smyd3	SET and MYND domain containing 3	chr1	179333127	179333442	316	12	0.492046	0.645462	-0.153417	-34.4396
344	chr1_179402581_179402648	chr1	179402581	179402648	68	*	Promoter (2-3kb)	1	179377535	179405419	27885	2	69726	ENSMUST00000125756.1	2771	ENSMUSG00000055067	Smyd3	SET and MYND domain containing 3	chr1	179402581	179402648	68	5	0.942841	0.854763	0.0880785	13.2536
345	chr1_179546606_179546976	chr1	179546606	179546976	371	*	Promoter (<=1kb)	1	179546509	179602330	55822	1	226744	ENSMUST00000153962.1	97	ENSMUSG00000038949	Cnst	consortin, connexin sorting protein	chr1	179546606	179546976	371	76	0.0936985	0.0562695	0.037429	229.697
346	chr1_179626643_179626743	chr1	179626643	179626743	101	*	3' UTR	1	179593390	179605374	11985	1	226744	ENSMUST00000143270.1	33253	ENSMUSG00000038949	Cnst	consortin, connexin sorting protein	chr1	179626643	179626743	101	6	0.701907	0.809555	-0.107648	-19.0634
347	chr1_180330828_180331354	chr1	180330828	180331354	527	*	Promoter (<=1kb)	1	180330485	180424802	94318	1	320404	ENSMUST00000070181.6	343	ENSMUSG00000038855	Itpkb	inositol 1,4,5-trisphosphate 3-kinase B	chr1	180330828	180331354	527	87	0.0530689	0.10116	-0.0480909	-291.903
348	chr1_180331991_180332273	chr1	180331991	180332273	283	*	Promoter (1-2kb)	1	180330485	180424802	94318	1	320404	ENSMUST00000070181.6	1506	ENSMUSG00000038855	Itpkb	inositol 1,4,5-trisphosphate 3-kinase B	chr1	180331991	180332273	283	50	0.0839146	0.0487359	0.0351787	144.424
349	chr1_180492887_180492995	chr1	180492887	180492995	109	*	Distal Intergenic	1	180438329	180483504	45176	2	381310	ENSMUST00000179826.1	-9383	ENSMUSG00000053963	Stum	mechanosensory transduction mediator	chr1	180492887	180492995	109	7	0.53383	0.660019	-0.126189	-20.2496
350	chr1_180503090_180503217	chr1	180503090	180503217	128	*	Distal Intergenic	1	180438329	180483504	45176	2	381310	ENSMUST00000179826.1	-19586	ENSMUSG00000053963	Stum	mechanosensory transduction mediator	chr1	180503090	180503217	128	8	0.779457	0.881844	-0.102386	-23.2784
351	chr1_180568769_180569236	chr1	180568769	180569236	468	*	Promoter (<=1kb)	1	180568924	180579161	10238	1	11545	ENSMUST00000194608.1	0	ENSMUSG00000026496	Parp1	poly (ADP-ribose) polymerase family, member 1	chr1	180568769	180569236	468	100	0.098405	0.0596808	0.0387242	307.359
352	chr1_180812735_180812844	chr1	180812735	180812844	110	*	Promoter (<=1kb)	1	180803131	180813534	10404	2	15078	ENSMUST00000159789.1	690	ENSMUSG00000060743	H3f3a	H3.3 histone A	chr1	180812735	180812844	110	15	0.0931708	0.0560346	0.0371362	37.9101
353	chr1_181076512_181076664	chr1	181076512	181076664	153	*	Exon (ENSMUST00000193613.1/ENSMUST00000193613.1, exon 3 of 3)	1	181093259	181095525	2267	2	67459	ENSMUST00000195209.1	18861	ENSMUSG00000026516	Nvl	nuclear VCP-like	chr1	181076512	181076664	153	9	0.764711	0.857139	-0.0924281	-26.2922
354	chr1_181188598_181188689	chr1	181188598	181188689	92	*	Intron (ENSMUST00000162819.8/226757, intron 7 of 13)	1	181187421	181192245	4825	2	226757	ENSMUST00000159625.1	3556	ENSMUSG00000038733	Wdr26	WD repeat domain 26	chr1	181188598	181188689	92	5	0.891495	0.977235	-0.08574	-16.2295
355	chr1_181257207_181257270	chr1	181257207	181257270	64	*	Distal Intergenic	1	181173228	181212001	38774	2	226757	ENSMUST00000237749.1	-45206	ENSMUSG00000038733	Wdr26	WD repeat domain 26	chr1	181257207	181257270	64	5	0.50329	0.419212	0.0840788	13.1478
356	chr1_181549992_181550214	chr1	181549992	181550214	223	*	Distal Intergenic	1	181509633	181511451	1819	2	403180	ENSMUST00000058825.4	-38541	ENSMUSG00000050625	Ccdc121rt1	coiled-coil domain containing 121, retrogene 1	chr1	181549992	181550214	223	16	0.677601	0.78393	-0.106329	-43.9514
357	chr1_181567969_181568168	chr1	181567969	181568168	200	*	Distal Intergenic	1	181509633	181511451	1819	2	403180	ENSMUST00000058825.4	-56518	ENSMUSG00000050625	Ccdc121rt1	coiled-coil domain containing 121, retrogene 1	chr1	181567969	181568168	200	6	0.690486	0.805385	-0.114899	-17.8185
358	chr1_181959559_181959795	chr1	181959559	181959795	237	*	Intron (ENSMUST00000193703.5/13800, intron 2 of 13)	1	181923199	181956512	33314	2	13800	ENSMUST00000195840.1	-3047	ENSMUSG00000022995	Enah	ENAH actin regulator	chr1	181959559	181959795	237	31	0.889527	0.96454	-0.0750132	-118.209
359	chr1_182020277_182020422	chr1	182020277	182020422	146	*	Promoter (<=1kb)	1	181904400	182019990	115591	2	13800	ENSMUST00000111024.9	-287	ENSMUSG00000022995	Enah	ENAH actin regulator	chr1	182020277	182020422	146	29	0.080419	0.130504	-0.0500848	-84.7559
360	chr1_182020525_182020650	chr1	182020525	182020650	126	*	Promoter (<=1kb)	1	181904400	182019990	115591	2	13800	ENSMUST00000111024.9	-535	ENSMUSG00000022995	Enah	ENAH actin regulator	chr1	182020525	182020650	126	31	0.0596201	0.101556	-0.0419357	-81.6265
361	chr1_182063942_182064176	chr1	182063942	182064176	235	*	Distal Intergenic	1	181904400	182019990	115591	2	13800	ENSMUST00000111024.9	-43952	ENSMUSG00000022995	Enah	ENAH actin regulator	chr1	182063942	182064176	235	11	0.852586	0.742533	0.110052	31.6489
362	chr1_182110704_182110762	chr1	182110704	182110762	59	*	Distal Intergenic	1	182124737	182131919	7183	1	27058	ENSMUST00000111018.1	-13975	ENSMUSG00000026511	Srp9	signal recognition particle 9	chr1	182110704	182110762	59	5	0.853243	0.772222	0.0810211	15.5755
363	chr1_182341282_182341644	chr1	182341282	182341644	363	*	Promoter (<=1kb)	1	182313102	182341618	28517	2	67948	ENSMUST00000051431.9	0	ENSMUSG00000047539	Fbxo28	F-box protein 28	chr1	182341282	182341644	363	82	0.065914	0.105372	-0.0394582	-246.885
364	chr1_182409211_182409306	chr1	182409211	182409306	96	*	Promoter (<=1kb)	1	182409172	182462432	53261	1	209456	ENSMUST00000117245.1	39	ENSMUSG00000026510	Trp53bp2	transformation related protein 53 binding protein 2	chr1	182409211	182409306	96	31	0.063509	0.0986393	-0.0351303	-84.1895
365	chr1_182482365_182482440	chr1	182482365	182482440	76	*	Promoter (<=1kb)	1	182472539	182481494	8956	2	12334	ENSMUST00000194961.1	-871	ENSMUSG00000026509	Capn2	calpain 2	chr1	182482365	182482440	76	5	0.933145	0.854974	0.0781703	13.3402
366	chr1_182606326_182606457	chr1	182606326	182606457	132	*	3' UTR	1	182565038	182632240	67203	1	170725	ENSMUST00000192671.1	41288	ENSMUSG00000038599	Capn8	calpain 8	chr1	182606326	182606457	132	8	0.762201	0.866516	-0.104315	-25.7744
367	chr1_182763763_182763867	chr1	182763763	182763867	105	*	Promoter (<=1kb)	1	182763860	182854040	90181	1	96935	ENSMUST00000155229.6	0	ENSMUSG00000038576	Susd4	sushi domain containing 4	chr1	182763763	182763867	105	25	0.0594647	0.0983771	-0.0389124	-67.524
368	chr1_182763928_182764172	chr1	182763928	182764172	245	*	Promoter (<=1kb)	1	182764012	182895232	131221	1	96935	ENSMUST00000153348.7	0	ENSMUSG00000038576	Susd4	sushi domain containing 4	chr1	182763928	182764172	245	78	0.0801475	0.11522	-0.0350724	-209.475
369	chr1_182766298_182766363	chr1	182766298	182766363	66	*	Promoter (1-2kb)	1	182764895	182896591	131697	1	96935	ENSMUST00000085724.4	1403	ENSMUSG00000038576	Susd4	sushi domain containing 4	chr1	182766298	182766363	66	7	0.724396	0.814243	-0.0898472	-19.2251
370	chr1_182768295_182768370	chr1	182768295	182768370	76	*	Intron (ENSMUST00000155229.6/96935, intron 2 of 3)	1	182764895	182896591	131697	1	96935	ENSMUST00000085724.4	3400	ENSMUSG00000038576	Susd4	sushi domain containing 4	chr1	182768295	182768370	76	5	0.878725	0.736268	0.142458	13.6152
371	chr1_182986344_182986413	chr1	182986344	182986413	70	*	Distal Intergenic	1	182954828	182970024	15197	1	53791	ENSMUST00000195614.1	31516	ENSMUSG00000079164	Tlr5	toll-like receptor 5	chr1	182986344	182986413	70	10	0.460802	0.572345	-0.111542	-25.4748
372	chr1_183369232_183369389	chr1	183369232	183369389	158	*	Promoter (<=1kb)	1	183356346	183369553	13208	2	338366	ENSMUST00000194543.2	164	ENSMUSG00000056050	Mia3	MIA SH3 domain ER export factor 3	chr1	183369232	183369389	158	41	0.106926	0.0693998	0.0375259	107.335
373	chr1_184033806_184034011	chr1	184033806	184034011	206	*	Promoter (<=1kb)	1	184033032	184033998	967	2	73363	ENSMUST00000050306.7	0	ENSMUSG00000044854	1700056E22Rik	RIKEN cDNA 1700056E22 gene	chr1	184033806	184034011	206	49	0.0588997	0.0996723	-0.0407726	-152.854
374	chr1_184034507_184034557	chr1	184034507	184034557	51	*	Promoter (<=1kb)	1	184034381	184075636	41256	1	63953	ENSMUST00000048655.7	126	ENSMUSG00000039384	Dusp10	dual specificity phosphatase 10	chr1	184034507	184034557	51	13	0.106392	0.0621369	0.044255	33.331
375	chr1_184054776_184054869	chr1	184054776	184054869	94	*	Intron (ENSMUST00000048655.7/63953, intron 2 of 3)	1	184034381	184075636	41256	1	63953	ENSMUST00000048655.7	20395	ENSMUSG00000039384	Dusp10	dual specificity phosphatase 10	chr1	184054776	184054869	94	6	0.348773	0.491835	-0.143061	-17.6689
376	chr1_184055010_184055232	chr1	184055010	184055232	223	*	Intron (ENSMUST00000048655.7/63953, intron 2 of 3)	1	184034381	184075636	41256	1	63953	ENSMUST00000048655.7	20629	ENSMUSG00000039384	Dusp10	dual specificity phosphatase 10	chr1	184055010	184055232	223	7	0.381394	0.556897	-0.175502	-21.9619
377	chr1_184075949_184076081	chr1	184075949	184076081	133	*	Distal Intergenic	1	184034381	184075636	41256	1	63953	ENSMUST00000048655.7	41568	ENSMUSG00000039384	Dusp10	dual specificity phosphatase 10	chr1	184075949	184076081	133	4	0.814137	0.7105	0.103637	11.015
378	chr1_184154454_184154576	chr1	184154454	184154576	123	*	Distal Intergenic	1	184034381	184075636	41256	1	63953	ENSMUST00000048655.7	120073	ENSMUSG00000039384	Dusp10	dual specificity phosphatase 10	chr1	184154454	184154576	123	15	0.882697	0.934785	-0.0520876	-40.0583
379	chr1_184245015_184245077	chr1	184245015	184245077	63	*	Distal Intergenic	1	184034381	184075636	41256	1	63953	ENSMUST00000048655.7	210634	ENSMUSG00000039384	Dusp10	dual specificity phosphatase 10	chr1	184245015	184245077	63	5	0.772559	0.700252	0.0723073	12.2215
380	chr1_184268245_184268316	chr1	184268245	184268316	72	*	Distal Intergenic	1	184034381	184075636	41256	1	63953	ENSMUST00000048655.7	233864	ENSMUSG00000039384	Dusp10	dual specificity phosphatase 10	chr1	184268245	184268316	72	5	0.908269	0.807575	0.100694	17.22
381	chr1_18465744_18465985	chr1	18465744	18465985	242	*	Distal Intergenic	1	18250980	18265138	14159	2	77673	ENSMUST00000088463.1	-200606	ENSMUSG00000067773	Defb41	defensin beta 41	chr1	18465744	18465985	242	8	0.752801	0.586797	0.166004	24.774
382	chr1_184851737_184851788	chr1	184851737	184851788	52	*	Distal Intergenic	1	184822375	184846451	24077	2	67247	ENSMUST00000161821.3	-5286	ENSMUSG00000073481	Mtarc2	mitochondrial amidoxime reducing component 2	chr1	184851737	184851788	52	8	0.431334	0.317131	0.114203	21.1786
383	chr1_185047487_185047599	chr1	185047487	185047599	113	*	Distal Intergenic	1	184896789	184999570	102782	2	226778	ENSMUST00000027929.9	-47917	ENSMUSG00000026620	Mark1	MAP/microtubule affinity regulating kinase 1	chr1	185047487	185047599	113	9	0.91963	0.829737	0.0898928	24.7755
384	chr1_185143947_185144361	chr1	185143947	185144361	415	*	Distal Intergenic	1	185204117	185284185	80069	1	98732	ENSMUST00000194740.5	-59756	ENSMUSG00000039318	Rab3gap2	RAB3 GTPase activating protein subunit 2	chr1	185143947	185144361	415	32	0.857776	0.744108	0.113668	132.84
385	chr1_185220045_185220139	chr1	185220045	185220139	95	*	Intron (ENSMUST00000194740.5/98732, intron 1 of 34)	1	185204117	185286759	82643	1	98732	ENSMUST00000069652.7	15928	ENSMUSG00000039318	Rab3gap2	RAB3 GTPase activating protein subunit 2	chr1	185220045	185220139	95	4	0.768467	0.924948	-0.156481	-11.4514
386	chr1_185481492_185481572	chr1	185481492	185481572	81	*	Distal Intergenic	1	185497388	185498017	630	1	114668	ENSMUST00000192616.1	-15816	ENSMUSG00000102185	5033404E19Rik	NSA2 ribosome biogenesis homolog pseudogene	chr1	185481492	185481572	81	6	0.957565	0.836805	0.12076	18.1567
387	chr1_185551383_185551537	chr1	185551383	185551537	155	*	Distal Intergenic	1	185497388	185498017	630	1	114668	ENSMUST00000192616.1	53995	ENSMUSG00000102185	5033404E19Rik	NSA2 ribosome biogenesis homolog pseudogene	chr1	185551383	185551537	155	8	0.881289	0.718691	0.162598	25.039
388	chr1_186261887_186262252	chr1	186261887	186262252	366	*	Distal Intergenic	1	186087731	186117310	29580	2	226791	ENSMUST00000045388.7	-144577	ENSMUSG00000039246	Lyplal1	lysophospholipase-like 1	chr1	186261887	186262252	366	16	0.731694	0.875893	-0.144199	-59.8003
389	chr1_186434930_186435072	chr1	186434930	186435072	143	*	Distal Intergenic	1	186511838	186558472	46635	2	320449	ENSMUST00000193084.1	123400	ENSMUSG00000103690	A730004F24Rik	RIKEN cDNA A730004F24 gene	chr1	186434930	186435072	143	11	0.528479	0.674571	-0.146092	-34.2755
390	chr1_186622645_186622878	chr1	186622645	186622878	234	*	3' UTR	1	186625580	186649990	24411	2	21808	ENSMUST00000191766.5	27112	ENSMUSG00000039239	Tgfb2	transforming growth factor, beta 2	chr1	186622645	186622878	234	13	0.838904	0.924298	-0.0853942	-37.8556
391	chr1_186705763_186705821	chr1	186705763	186705821	59	*	Promoter (<=1kb)	1	186624218	186705700	81483	2	21808	ENSMUST00000195201.1	-63	ENSMUSG00000039239	Tgfb2	transforming growth factor, beta 2	chr1	186705763	186705821	59	7	0.0903587	0.048039	0.0423198	20.3326
392	chr1_187017995_187018112	chr1	187017995	187018112	118	*	Distal Intergenic	1	186967416	186970627	3212	1	110957	ENSMUST00000045108.1	50579	ENSMUSG00000039224	D1Pas1	DNA segment, Chr 1, Pasteur Institute 1	chr1	187017995	187018112	118	9	0.970956	0.900312	0.0706445	25.7611
393	chr1_187090965_187091021	chr1	187090965	187091021	57	*	Exon (ENSMUST00000201682.1/ENSMUST00000201682.1, exon 1 of 1)	1	187120869	187124365	3497	2	105244050	ENSMUST00000162615.1	33344	ENSMUSG00000089947	Gm15509	predicted gene 15509	chr1	187090965	187091021	57	23	0.973761	0.940453	0.0333079	54.7559
394	chr1_187150417_187150798	chr1	187150417	187150798	382	*	Intron (ENSMUST00000183819.7/74717, intron 5 of 10)	1	187135293	187143097	7805	2	74717	ENSMUST00000184543.1	-7320	ENSMUSG00000026611	Spata17	spermatogenesis associated 17	chr1	187150417	187150798	382	22	0.801591	0.683228	0.118363	72.4358
395	chr1_187292052_187292198	chr1	187292052	187292198	147	*	Intron (ENSMUST00000160481.7/67769, intron 5 of 10)	1	187226180	187351427	125248	1	67769	ENSMUST00000160570.1	65872	ENSMUSG00000039210	Gpatch2	G patch domain containing 2	chr1	187292052	187292198	147	6	0.705236	0.824041	-0.118805	-16.6834
396	chr1_187300979_187301148	chr1	187300979	187301148	170	*	Intron (ENSMUST00000160481.7/67769, intron 5 of 10)	1	187226180	187351427	125248	1	67769	ENSMUST00000160570.1	74799	ENSMUSG00000039210	Gpatch2	G patch domain containing 2	chr1	187300979	187301148	170	8	0.471706	0.609391	-0.137686	-21.8373
397	chr1_187344006_187344151	chr1	187344006	187344151	146	*	Intron (ENSMUST00000160481.7/67769, intron 10 of 10)	1	187226180	187351427	125248	1	67769	ENSMUST00000160570.1	117826	ENSMUSG00000039210	Gpatch2	G patch domain containing 2	chr1	187344006	187344151	146	6	0.948302	0.878735	0.0695672	17.4752
398	chr1_187421022_187421075	chr1	187421022	187421075	54	*	Distal Intergenic	1	187608791	188043502	434712	1	26381	ENSMUST00000127489.7	-187716	ENSMUSG00000026610	Esrrg	estrogen-related receptor gamma	chr1	187421022	187421075	54	7	0.868814	0.799276	0.0695383	17.91
399	chr1_187678058_187678261	chr1	187678058	187678261	204	*	Intron (ENSMUST00000127489.7/26381, intron 2 of 3)	1	187609696	187793742	184047	1	26381	ENSMUST00000152927.1	68362	ENSMUSG00000026610	Esrrg	estrogen-related receptor gamma	chr1	187678058	187678261	204	4	0.987867	0.893305	0.0945621	12.4617
400	chr1_187831055_187831179	chr1	187831055	187831179	125	*	Intron (ENSMUST00000127489.7/26381, intron 3 of 3)	1	187997827	188214885	217059	1	26381	ENSMUST00000027906.12	-166648	ENSMUSG00000026610	Esrrg	estrogen-related receptor gamma	chr1	187831055	187831179	125	11	0.162413	0.293995	-0.131582	-29.9367
401	chr1_188014849_188014961	chr1	188014849	188014961	113	*	Intron (ENSMUST00000127489.7/26381, intron 3 of 3)	1	188006576	188008990	2415	2	320272	ENSMUST00000195397.1	-5859	ENSMUSG00000103577	9330162B11Rik	RIKEN cDNA 9330162B11 gene	chr1	188014849	188014961	113	4	0.878796	0.744683	0.134113	11.7788
402	chr1_188065116_188065206	chr1	188065116	188065206	91	*	Intron (ENSMUST00000110939.7/26381, intron 3 of 7)	1	188006576	188008990	2415	2	320272	ENSMUST00000195397.1	-56126	ENSMUSG00000103577	9330162B11Rik	RIKEN cDNA 9330162B11 gene	chr1	188065116	188065206	91	11	0.868808	0.806176	0.0626317	30.3927
403	chr1_188105781_188106024	chr1	188105781	188106024	244	*	Intron (ENSMUST00000110939.7/26381, intron 4 of 7)	1	188006576	188008990	2415	2	320272	ENSMUST00000195397.1	-96791	ENSMUSG00000103577	9330162B11Rik	RIKEN cDNA 9330162B11 gene	chr1	188105781	188106024	244	10	0.608313	0.428099	0.180213	34.199
404	chr1_188168625_188168854	chr1	188168625	188168854	230	*	Intron (ENSMUST00000110939.7/26381, intron 6 of 7)	1	188262023	188357520	95498	1	22283	ENSMUST00000142189.7	-93169	ENSMUSG00000026609	Ush2a	usherin	chr1	188168625	188168854	230	12	0.812993	0.682553	0.13044	37.9517
405	chr1_188196119_188196329	chr1	188196119	188196329	211	*	Intron (ENSMUST00000110939.7/26381, intron 6 of 7)	1	188262023	188357520	95498	1	22283	ENSMUST00000142189.7	-65694	ENSMUSG00000026609	Ush2a	usherin	chr1	188196119	188196329	211	23	0.835414	0.744203	0.0912114	65.3606
406	chr1_188217873_188218059	chr1	188217873	188218059	187	*	Distal Intergenic	1	188262023	188357520	95498	1	22283	ENSMUST00000142189.7	-43964	ENSMUSG00000026609	Ush2a	usherin	chr1	188217873	188218059	187	16	0.632529	0.771896	-0.139367	-48.5027
407	chr1_188221364_188221558	chr1	188221364	188221558	195	*	Distal Intergenic	1	188262023	188357520	95498	1	22283	ENSMUST00000142189.7	-40465	ENSMUSG00000026609	Ush2a	usherin	chr1	188221364	188221558	195	8	0.708762	0.895709	-0.186946	-23.9583
408	chr1_188569686_188569893	chr1	188569686	188569893	208	*	Intron (ENSMUST00000060479.13/22283, intron 29 of 70)	1	188537807	188678687	140881	1	22283	ENSMUST00000142159.1	31879	ENSMUSG00000026609	Ush2a	usherin	chr1	188569686	188569893	208	10	0.735506	0.867216	-0.13171	-30.3653
409	chr1_188785054_188785116	chr1	188785054	188785116	63	*	Intron (ENSMUST00000060479.13/22283, intron 48 of 70)	1	188953744	188964965	11222	1	22283	ENSMUST00000127077.1	-168628	ENSMUSG00000026609	Ush2a	usherin	chr1	188785054	188785116	63	7	0.816842	0.89403	-0.0771877	-17.9615
410	chr1_189228818_189228869	chr1	189228818	189228869	52	*	Intron (ENSMUST00000079451.12/16526, intron 6 of 6)	1	189210025	189215217	5193	2	16526	ENSMUST00000193686.1	-13601	ENSMUSG00000037624	Kcnk2	potassium channel, subfamily K, member 2	chr1	189228818	189228869	52	6	0.665318	0.746062	-0.0807437	-16.4699
411	chr1_189664821_189665050	chr1	189664821	189665050	230	*	Intron (ENSMUST00000171929.7/108000, intron 10 of 17)	1	189642696	189648856	6161	2	108000	ENSMUST00000165798.1	-15965	ENSMUSG00000026605	Cenpf	centromere protein F	chr1	189664821	189665050	230	15	0.376144	0.495988	-0.119844	-40.5899
412	chr1_189786641_189786962	chr1	189786641	189786962	322	*	Promoter (<=1kb)	1	189786672	189870068	83397	1	19250	ENSMUST00000027898.6	0	ENSMUSG00000026604	Ptpn14	protein tyrosine phosphatase, non-receptor type 14	chr1	189786641	189786962	322	40	0.497412	0.602436	-0.105025	-118.126
413	chr1_189837443_189837527	chr1	189837443	189837527	85	*	Intron (ENSMUST00000097442.8/19250, intron 8 of 18)	1	189845043	189852463	7421	1	19250	ENSMUST00000195038.1	-7516	ENSMUSG00000026604	Ptpn14	protein tyrosine phosphatase, non-receptor type 14	chr1	189837443	189837527	85	8	0.87729	0.946289	-0.0689996	-22.3317
414	chr1_189865231_189865547	chr1	189865231	189865547	317	*	Promoter (2-3kb)	1	189862659	189863433	775	1	19250	ENSMUST00000148129.1	2572	ENSMUSG00000026604	Ptpn14	protein tyrosine phosphatase, non-receptor type 14	chr1	189865231	189865547	317	20	0.579749	0.696023	-0.116275	-53.9692
415	chr1_189865618_189865678	chr1	189865618	189865678	61	*	Promoter (2-3kb)	1	189862659	189863433	775	1	19250	ENSMUST00000148129.1	2959	ENSMUSG00000026604	Ptpn14	protein tyrosine phosphatase, non-receptor type 14	chr1	189865618	189865678	61	7	0.756206	0.868725	-0.112519	-23.2899
416	chr1_190347669_190347746	chr1	190347669	190347746	78	*	Distal Intergenic	1	190403645	190417145	13501	1	433390	ENSMUST00000193966.1	-55899	ENSMUSG00000103644	Gm29678	predicted gene, 29678	chr1	190347669	190347746	78	6	0.850299	0.738713	0.111586	17.2248
417	chr1_190642739_190642841	chr1	190642739	190642841	103	*	Distal Intergenic	1	190808888	190810463	1576	2	320119	ENSMUST00000160891.1	167622	ENSMUSG00000089872	Rps6kc1	ribosomal protein S6 kinase polypeptide 1	chr1	190642739	190642841	103	16	0.92915	0.862353	0.0667963	44.0215
418	chr1_190909196_190909344	chr1	190909196	190909344	149	*	Promoter (2-3kb)	1	190798448	190911734	113287	2	320119	ENSMUST00000162500.7	2390	ENSMUSG00000089872	Rps6kc1	ribosomal protein S6 kinase polypeptide 1	chr1	190909196	190909344	149	4	0.864111	0.784451	0.0796608	10.433
419	chr1_190979210_190979345	chr1	190979210	190979345	136	*	Promoter (<=1kb)	1	190947646	190979296	31651	2	226841	ENSMUST00000166139.6	0	ENSMUSG00000037568	Vash2	vasohibin 2	chr1	190979210	190979345	136	24	0.089092	0.0584445	0.0306475	63.7036
420	chr1_191125918_191126140	chr1	191125918	191126140	223	*	Distal Intergenic	1	191100477	191108909	8433	1	381319	ENSMUST00000191621.1	25441	ENSMUSG00000026630	Batf3	basic leucine zipper transcription factor, ATF-like 3	chr1	191125918	191126140	223	45	0.194153	0.130285	0.0638677	121.571
421	chr1_191179742_191179963	chr1	191179742	191179963	222	*	Intron (ENSMUST00000027941.13/11910, intron 1 of 3)	1	191171425	191183108	11684	2	11910	ENSMUST00000131854.1	3145	ENSMUSG00000026628	Atf3	activating transcription factor 3	chr1	191179742	191179963	222	4	0.445475	0.619813	-0.174338	-11.2109
422	chr1_191325941_191326240	chr1	191325941	191326240	300	*	Promoter (<=1kb)	1	191325912	191350914	25003	1	66950	ENSMUST00000027940.5	29	ENSMUSG00000026627	Pacc1	proton activated chloride channel 1	chr1	191325941	191326240	300	59	0.0467456	0.0810656	-0.0343201	-175.765
423	chr1_191375779_191375894	chr1	191375779	191375894	116	*	Intron (ENSMUST00000067976.8/226849, intron 1 of 12)	1	191356960	191368725	11766	2	226849	ENSMUST00000191925.1	-7054	ENSMUSG00000026626	Ppp2r5a	protein phosphatase 2, regulatory subunit B', alpha	chr1	191375779	191375894	116	10	0.969742	0.899569	0.0701729	28.9048
424	chr1_191397547_191397881	chr1	191397547	191397881	335	*	Promoter (<=1kb)	1	191351975	191397041	45067	2	226849	ENSMUST00000067976.8	-506	ENSMUSG00000026626	Ppp2r5a	protein phosphatase 2, regulatory subunit B', alpha	chr1	191397547	191397881	335	58	0.105179	0.0498412	0.0553376	214.399
425	chr1_191808961_191809318	chr1	191808961	191809318	358	*	Distal Intergenic	1	191821444	191833050	11607	1	18005	ENSMUST00000027931.7	-12126	ENSMUSG00000026622	Nek2	NIMA (never in mitosis gene a)-related expressed kinase 2	chr1	191808961	191809318	358	20	0.756534	0.865773	-0.109238	-65.4919
426	chr1_192191390_192191664	chr1	192191390	192191664	275	*	Promoter (<=1kb)	1	192190774	192510159	319386	1	16510	ENSMUST00000110844.2	616	ENSMUSG00000058248	Kcnh1	potassium voltage-gated channel, subfamily H (eag-related), member 1	chr1	192191390	192191664	275	23	0.128252	0.215768	-0.0875159	-74.7424
427	chr1_192593184_192593269	chr1	192593184	192593269	86	*	Intron (ENSMUST00000128619.7/226861, intron 10 of 11)	1	192654960	192687706	32747	2	226861	ENSMUST00000123721.1	94437	ENSMUSG00000037375	Hhat	hedgehog acyltransferase	chr1	192593184	192593269	86	4	0.96819	0.889052	0.0791381	12.4101
428	chr1_19283412_19283720	chr1	19283412	19283720	309	*	Distal Intergenic	1	19213879	19219253	5375	1	21419	ENSMUST00000186972.1	69533	ENSMUSG00000025927	Tfap2b	transcription factor AP-2 beta	chr1	19283412	19283720	309	22	0.96457	0.913791	0.0507792	59.651
429	chr1_192946645_192946929	chr1	192946645	192946929	285	*	Intron (ENSMUST00000195354.5/329324, intron 4 of 7)	1	192930063	193035644	105582	2	329324	ENSMUST00000191907.1	88715	ENSMUSG00000016200	Syt14	synaptotagmin XIV	chr1	192946645	192946929	285	12	0.219179	0.484968	-0.265789	-58.433
430	chr1_193077726_193077894	chr1	193077726	193077894	169	*	Distal Intergenic	1	193091104	193114675	23572	2	215193	ENSMUST00000194412.1	36781	ENSMUSG00000016181	Utp25	UTP25 small subunit processome component	chr1	193077726	193077894	169	4	0.974509	0.837754	0.136755	11.6889
431	chr1_193090696_193090785	chr1	193090696	193090785	90	*	Distal Intergenic	1	193091104	193114675	23572	2	215193	ENSMUST00000194412.1	23890	ENSMUSG00000016181	Utp25	UTP25 small subunit processome component	chr1	193090696	193090785	90	11	0.414723	0.507988	-0.0932652	-29.5098
432	chr1_19407563_19407669	chr1	19407563	19407669	107	*	Distal Intergenic	1	19213879	19219253	5375	1	21419	ENSMUST00000186972.1	193684	ENSMUSG00000025927	Tfap2b	transcription factor AP-2 beta	chr1	19407563	19407669	107	4	0.778933	0.921964	-0.143031	-10.7401
433	chr1_194620196_194620603	chr1	194620196	194620603	408	*	Promoter (<=1kb)	1	194619825	194816869	197045	1	18845	ENSMUST00000027952.11	371	ENSMUSG00000026640	Plxna2	plexin A2	chr1	194620196	194620603	408	79	0.0910297	0.0522669	0.0387629	268.269
434	chr1_194713084_194713138	chr1	194713084	194713138	55	*	Intron (ENSMUST00000027952.11/18845, intron 4 of 31)	1	194764567	194786628	22062	1	18845	ENSMUST00000135664.1	-51429	ENSMUSG00000026640	Plxna2	plexin A2	chr1	194713084	194713138	55	4	0.62114	0.826439	-0.205299	-12.1705
435	chr1_194976357_194976474	chr1	194976357	194976474	118	*	Promoter (<=1kb)	1	194976375	195021493	45119	1	320977	ENSMUST00000181226.7	0	ENSMUSG00000096929	A330023F24Rik	RIKEN cDNA A330023F24 gene	chr1	194976357	194976474	118	37	0.0837202	0.0600569	0.0236633	92.4473
436	chr1_195241572_195241955	chr1	195241572	195241955	384	*	Distal Intergenic	1	195136811	195176716	39906	2	12902	ENSMUST00000195120.5	-64856	ENSMUSG00000026616	Cr2	complement receptor 2	chr1	195241572	195241955	384	64	0.173112	0.104695	0.0684177	201.44
437	chr1_195264028_195264162	chr1	195264028	195264162	135	*	Distal Intergenic	1	195136811	195176716	39906	2	12902	ENSMUST00000195120.5	-87312	ENSMUSG00000026616	Cr2	complement receptor 2	chr1	195264028	195264162	135	10	0.954384	0.869243	0.0851411	31.3185
438	chr1_19583538_19583689	chr1	19583538	19583689	152	*	Distal Intergenic	1	19213879	19219253	5375	1	21419	ENSMUST00000186972.1	369659	ENSMUSG00000025927	Tfap2b	transcription factor AP-2 beta	chr1	19583538	19583689	152	8	0.788526	0.643137	0.14539	22.9558
439	chr1_19801593_19802102	chr1	19801593	19802102	510	*	Distal Intergenic	1	20356452	20392300	35849	1	75028	ENSMUST00000161509.2	-554350	ENSMUSG00000089914	4930486I03Rik	RIKEN cDNA 4930486I03 gene	chr1	19801593	19802102	510	7	0.832002	0.926141	-0.0941387	-14.951
440	chr1_19921724_19921942	chr1	19921724	19921942	219	*	Distal Intergenic	1	20356452	20392300	35849	1	75028	ENSMUST00000161509.2	-434510	ENSMUSG00000089914	4930486I03Rik	RIKEN cDNA 4930486I03 gene	chr1	19921724	19921942	219	6	0.745132	0.915818	-0.170686	-20.1571
441	chr1_20898600_20898720	chr1	20898600	20898720	121	*	Intron (ENSMUST00000189400.6/74229, intron 1 of 2)	1	20890606	20939650	49045	1	74229	ENSMUST00000189400.6	7994	ENSMUSG00000025931	Paqr8	progestin and adipoQ receptor family member VIII	chr1	20898600	20898720	121	12	0.693847	0.810226	-0.116379	-34.1539
442	chr1_21079442_21079603	chr1	21079442	21079603	162	*	Promoter (<=1kb)	1	20996299	21079229	82931	2	170829	ENSMUST00000037998.5	-213	ENSMUSG00000041779	Tram2	translocating chain-associating membrane protein 2	chr1	21079442	21079603	162	39	0.115578	0.0683473	0.0472307	111.173
443	chr1_21272325_21272419	chr1	21272325	21272419	95	*	Exon (ENSMUST00000178379.2/ENSMUST00000178379.2, exon 1 of 2)	1	21285608	21298127	12520	2	241041	ENSMUST00000178869.7	25708	ENSMUSG00000121505	Gm4956	predicted gene 4956	chr1	21272325	21272419	95	23	0.406348	0.308128	0.0982194	60.4346
444	chr1_21457734_21457798	chr1	21457734	21457798	65	*	Intron (ENSMUST00000029667.12/226922, intron 9 of 13)	1	21383556	21386373	2818	1	98582	ENSMUST00000147615.1	74178	ENSMUSG00000085079	Khdc1b	KH domain containing 1B	chr1	21457734	21457798	65	4	0.758222	0.870162	-0.11194	-13.0783
445	chr1_21588919_21588972	chr1	21588919	21588972	54	*	Intron (ENSMUST00000029667.12/226922, intron 2 of 13)	1	21383556	21386373	2818	1	98582	ENSMUST00000147615.1	205363	ENSMUSG00000085079	Khdc1b	KH domain containing 1B	chr1	21588919	21588972	54	4	0.967009	0.930511	0.0364978	10.7621
446	chr1_22728105_22728164	chr1	22728105	22728164	60	*	Intron (ENSMUST00000081544.12/116837, intron 1 of 31)	1	22286251	22805724	519474	2	116837	ENSMUST00000081544.12	77560	ENSMUSG00000041670	Rims1	regulating synaptic membrane exocytosis 1	chr1	22728105	22728164	60	6	0.953598	0.877902	0.0756962	17.4583
447	chr1_22919631_22919868	chr1	22919631	22919868	238	*	Distal Intergenic	1	22533955	22805994	272040	2	116837	ENSMUST00000218140.1	-113637	ENSMUSG00000041670	Rims1	regulating synaptic membrane exocytosis 1	chr1	22919631	22919868	238	5	0.677123	0.921134	-0.244011	-15.3574
448	chr1_22931207_22931374	chr1	22931207	22931374	168	*	Distal Intergenic	1	22533955	22805994	272040	2	116837	ENSMUST00000218140.1	-125213	ENSMUSG00000041670	Rims1	regulating synaptic membrane exocytosis 1	chr1	22931207	22931374	168	6	0.760656	0.889708	-0.129052	-17.5186
449	chr1_23256478_23256906	chr1	23256478	23256906	429	*	Distal Intergenic	1	23272269	23272339	71	1	387225	ENSMUST00000083471.3	-15363	ENSMUSG00000065405	Mir30a	microRNA 30a	chr1	23256478	23256906	429	101	0.125192	0.0686487	0.0565433	397.579
450	chr1_23764824_23764943	chr1	23764824	23764943	120	*	Promoter (2-3kb)	1	23762011	23815739	53729	1	280645	ENSMUST00000140583.1	2813	ENSMUSG00000026156	B3gat2	beta-1,3-glucuronyltransferase 2	chr1	23764824	23764943	120	8	0.312877	0.515466	-0.202589	-23.8318
451	chr1_24558027_24558243	chr1	24558027	24558243	217	*	Intron (ENSMUST00000115244.8/12823, intron 4 of 50)	1	24279770	24587411	307642	2	12823	ENSMUST00000051344.5	29168	ENSMUSG00000026141	Col19a1	collagen, type XIX, alpha 1	chr1	24558027	24558243	217	16	0.694148	0.588288	0.10586	42.9776
452	chr1_24570671_24570740	chr1	24570671	24570740	70	*	Intron (ENSMUST00000115244.8/12823, intron 2 of 50)	1	24279770	24587411	307642	2	12823	ENSMUST00000051344.5	16671	ENSMUSG00000026141	Col19a1	collagen, type XIX, alpha 1	chr1	24570671	24570740	70	4	0.599787	0.771542	-0.171755	-13.0004
453	chr1_24682601_24682658	chr1	24682601	24682658	58	*	Intron (ENSMUST00000191471.6/68421, intron 1 of 15)	1	24678926	24766301	87376	1	68421	ENSMUST00000095062.9	3675	ENSMUSG00000073725	Lmbrd1	LMBR1 domain containing 1	chr1	24682601	24682658	58	11	0.912169	0.818968	0.0932017	29.7336
454	chr1_24909156_24909459	chr1	24909156	24909459	304	*	Distal Intergenic	1	24744873	24762393	17521	1	68421	ENSMUST00000190195.1	164283	ENSMUSG00000073725	Lmbrd1	LMBR1 domain containing 1	chr1	24909156	24909459	304	5	0.742362	0.904951	-0.162588	-14.3344
455	chr1_25994879_25994987	chr1	25994879	25994987	109	*	Distal Intergenic	1	25067550	25829707	762158	2	210933	ENSMUST00000151309.7	-165172	ENSMUSG00000033569	Adgrb3	adhesion G protein-coupled receptor B3	chr1	25994879	25994987	109	25	0.963293	0.915285	0.0480075	74.4748
456	chr1_26749956_26750190	chr1	26749956	26750190	235	*	Distal Intergenic	1	26681814	26687460	5647	2	210940	ENSMUST00000097801.3	-62496	ENSMUSG00000073722	Spata31e2	spermatogenesis associated 31 subfamily E member 2	chr1	26749956	26750190	235	4	0.733202	0.894995	-0.161793	-11.7952
457	chr1_27592455_27592663	chr1	27592455	27592663	209	*	Distal Intergenic	1	27884046	27902396	18351	1	433281	ENSMUST00000185409.1	-291383		Gm5524	predicted gene 5524	chr1	27592455	27592663	209	6	0.961718	0.859627	0.10209	19.1128
458	chr1_29289667_29289749	chr1	29289667	29289749	83	*	Distal Intergenic	1	29421488	29421612	125	1	102465174	ENSMUST00000183870.1	-131739	ENSMUSG00000099257	Mir6342	microRNA 6342	chr1	29289667	29289749	83	5	0.848717	0.961275	-0.112558	-14.4981
459	chr1_29469701_29470048	chr1	29469701	29470048	348	*	Distal Intergenic	1	29421488	29421612	125	1	102465174	ENSMUST00000183870.1	48213	ENSMUSG00000099257	Mir6342	microRNA 6342	chr1	29469701	29470048	348	5	0.602662	0.79485	-0.192188	-14.4584
460	chr1_29596074_29596147	chr1	29596074	29596147	74	*	Distal Intergenic	1	29421488	29421612	125	1	102465174	ENSMUST00000183870.1	174586	ENSMUSG00000099257	Mir6342	microRNA 6342	chr1	29596074	29596147	74	7	0.823714	0.935308	-0.111594	-18.3776
461	chr1_29815059_29815115	chr1	29815059	29815115	57	*	Distal Intergenic	1	29421488	29421612	125	1	102465174	ENSMUST00000183870.1	393571	ENSMUSG00000099257	Mir6342	microRNA 6342	chr1	29815059	29815115	57	4	0.694305	0.898381	-0.204076	-13.7689
462	chr1_30497489_30497751	chr1	30497489	30497751	263	*	Distal Intergenic	1	30806205	30809105	2901	2	213109	ENSMUST00000190190.1	311354	ENSMUSG00000048874	Phf3	PHD finger protein 3	chr1	30497489	30497751	263	12	0.68509	0.807898	-0.122808	-36.5031
463	chr1_30595518_30595836	chr1	30595518	30595836	319	*	Distal Intergenic	1	30806205	30809105	2901	2	213109	ENSMUST00000190190.1	213269	ENSMUSG00000048874	Phf3	PHD finger protein 3	chr1	30595518	30595836	319	14	0.517705	0.682917	-0.165211	-48.8566
464	chr1_31878586_31878868	chr1	31878586	31878868	283	*	Distal Intergenic	1	32172714	32658568	485855	1	170771	ENSMUST00000027226.11	-293846	ENSMUSG00000026058	Khdrbs2	KH domain containing, RNA binding, signal transduction associated 2	chr1	31878586	31878868	283	4	0.768052	0.95384	-0.185787	-12.8809
465	chr1_32665786_32665870	chr1	32665786	32665870	85	*	Distal Intergenic	1	32543686	32547294	3609	2	408191	ENSMUST00000171322.2	-118492	ENSMUSG00000091318	Semp2l1	SUMO/sentrin specific peptidase 2-like 1	chr1	32665786	32665870	85	17	0.843989	0.772451	0.0715376	42.2426
466	chr1_32665952_32666074	chr1	32665952	32666074	123	*	Distal Intergenic	1	32543686	32547294	3609	2	408191	ENSMUST00000171322.2	-118658	ENSMUSG00000091318	Semp2l1	SUMO/sentrin specific peptidase 2-like 1	chr1	32665952	32666074	123	16	0.850376	0.771763	0.0786131	46.0099
467	chr1_33259251_33259406	chr1	33259251	33259406	156	*	Distal Intergenic	1	33478942	33622142	143201	2	19076	ENSMUST00000189552.1	362736	ENSMUSG00000026134	Prim2	DNA primase, p58 subunit	chr1	33259251	33259406	156	4	0.984268	0.881748	0.10252	11.5547
468	chr1_33304771_33304894	chr1	33304771	33304894	124	*	Distal Intergenic	1	33478942	33622142	143201	2	19076	ENSMUST00000189552.1	317248	ENSMUSG00000026134	Prim2	DNA primase, p58 subunit	chr1	33304771	33304894	124	4	0.942294	0.822661	0.119633	11.9022
469	chr1_33480529_33480668	chr1	33480529	33480668	140	*	Exon (ENSMUST00000027312.10/19076, exon 12 of 14)	1	33478942	33622142	143201	2	19076	ENSMUST00000189552.1	141474	ENSMUSG00000026134	Prim2	DNA primase, p58 subunit	chr1	33480529	33480668	140	9	0.555129	0.675698	-0.120569	-24.2264
470	chr1_33669572_33669670	chr1	33669572	33669670	99	*	Promoter (<=1kb)	1	33453810	33669795	215986	2	19076	ENSMUST00000027312.10	125	ENSMUSG00000026134	Prim2	DNA primase, p58 subunit	chr1	33669572	33669670	99	15	0.0896205	0.0534681	0.0361524	35.7902
471	chr1_33669743_33669843	chr1	33669743	33669843	101	*	Promoter (<=1kb)	1	33453810	33669795	215986	2	19076	ENSMUST00000027312.10	0	ENSMUSG00000026134	Prim2	DNA primase, p58 subunit	chr1	33669743	33669843	101	21	0.083914	0.0521291	0.0317849	51.9889
472	chr1_33883437_33883494	chr1	33883437	33883494	58	*	Promoter (<=1kb)	1	33862695	33883480	20786	2	320705	ENSMUST00000195350.5	0	ENSMUSG00000042182	Bend6	BEN domain containing 6	chr1	33883437	33883494	58	6	0.201806	0.293365	-0.0915584	-16.6392
473	chr1_33906212_33906386	chr1	33906212	33906386	175	*	Promoter (1-2kb)	1	33852052	33907768	55717	2	320705	ENSMUST00000115161.7	1382	ENSMUSG00000042182	Bend6	BEN domain containing 6	chr1	33906212	33906386	175	13	0.461189	0.554443	-0.0932545	-34.384
474	chr1_34750521_34751166	chr1	34750521	34751166	646	*	Promoter (<=1kb)	1	34750581	34807144	56564	1	226970	ENSMUST00000159021.8	0	ENSMUSG00000037509	Arhgef4	Rho guanine nucleotide exchange factor 4	chr1	34750521	34751166	646	163	0.0515347	0.0890501	-0.0375153	-558.631
475	chr1_3531625_3531912	chr1	3531625	3531912	288	*	Exon (ENSMUST00000192183.1/ENSMUST00000192183.1, exon 1 of 1)	1	3214482	3671498	457017	2	497097	ENSMUST00000070533.4	139586	ENSMUSG00000051951	Xkr4	X-linked Kx blood group related 4	chr1	3531625	3531912	288	53	0.952154	0.910792	0.0413626	150.442
476	chr1_35896673_35896741	chr1	35896673	35896741	69	*	Distal Intergenic	1	36068400	36106446	38047	1	50785	ENSMUST00000088174.3	-171659	ENSMUSG00000045216	Hs6st1	heparan sulfate 6-O-sulfotransferase 1	chr1	35896673	35896741	69	5	0.982357	0.953917	0.0284403	13.2888
477	chr1_3596253_3596492	chr1	3596253	3596492	240	*	Intron (ENSMUST00000070533.4/497097, intron 1 of 2)	1	3214482	3671498	457017	2	497097	ENSMUST00000070533.4	75006	ENSMUSG00000051951	Xkr4	X-linked Kx blood group related 4	chr1	3596253	3596492	240	4	0.785076	0.944066	-0.158989	-12.6627
478	chr1_36068416_36068530	chr1	36068416	36068530	115	*	Promoter (<=1kb)	1	36068400	36106446	38047	1	50785	ENSMUST00000088174.3	16	ENSMUSG00000045216	Hs6st1	heparan sulfate 6-O-sulfotransferase 1	chr1	36068416	36068530	115	31	0.149892	0.102884	0.0470082	82.4494
479	chr1_36319450_36319555	chr1	36319450	36319555	106	*	Promoter (2-3kb)	1	36317027	36318132	1106	1	214855	ENSMUST00000141121.1	2423	ENSMUSG00000037447	Arid5a	AT-rich interaction domain 5A	chr1	36319450	36319555	106	7	0.94563	0.878915	0.0667148	18.3326
480	chr1_36323187_36323429	chr1	36323187	36323429	243	*	3' UTR	1	36317027	36318132	1106	1	214855	ENSMUST00000141121.1	6160	ENSMUSG00000037447	Arid5a	AT-rich interaction domain 5A	chr1	36323187	36323429	243	15	0.796543	0.678468	0.118074	42.2403
481	chr1_36369191_36369330	chr1	36369191	36369330	140	*	Promoter (<=1kb)	1	36335730	36369181	33452	2	226976	ENSMUST00000010597.9	-10	ENSMUSG00000010453	Kansl3	KAT8 regulatory NSL complex subunit 3	chr1	36369191	36369330	140	47	0.0907264	0.131576	-0.0408494	-123.639
482	chr1_36445171_36445229	chr1	36445171	36445229	59	*	Promoter (<=1kb)	1	36422065	36445271	23207	2	214895	ENSMUST00000125304.7	42	ENSMUSG00000001143	Lman2l	lectin, mannose-binding 2-like	chr1	36445171	36445229	59	21	0.087284	0.0540377	0.0332464	55.2696
483	chr1_36709760_36710148	chr1	36709760	36710148	389	*	Promoter (<=1kb)	1	36698114	36710008	11895	2	226977	ENSMUST00000043951.9	0	ENSMUSG00000037351	Actr1b	ARP1 actin-related protein 1B, centractin beta	chr1	36709760	36710148	389	72	0.0561903	0.0928148	-0.0366244	-184.392
484	chr1_36720786_36720911	chr1	36720786	36720911	126	*	Intron (ENSMUST00000192873.2/71166, intron 2 of 4)	1	36714538	36757953	43416	1	71166	ENSMUST00000208994.1	6248	ENSMUSG00000102416	4933424G06Rik	RIKEN cDNA 4933424G06 gene	chr1	36720786	36720911	126	14	0.915533	0.84809	0.0674425	39.4896
485	chr1_37430106_37430391	chr1	37430106	37430391	286	*	Promoter (<=1kb)	1	37430139	37438984	8846	1	67387	ENSMUST00000114925.9	0	ENSMUSG00000026111	Unc50	unc-50 homolog	chr1	37430106	37430391	286	73	0.0897965	0.0538604	0.0359361	231.096
486	chr1_37430445_37430536	chr1	37430445	37430536	92	*	Promoter (<=1kb)	1	37430208	37431554	1347	1	67387	ENSMUST00000193713.1	237	ENSMUSG00000026111	Unc50	unc-50 homolog	chr1	37430445	37430536	92	10	0.082915	0.0493456	0.0335693	27.9634
487	chr1_37474327_37474438	chr1	37474327	37474438	112	*	Intron (ENSMUST00000042161.14/269181, intron 4 of 14)	1	37485851	37488605	2755	2	77633	ENSMUST00000192316.1	14167	ENSMUSG00000103948	4930594C11Rik	G1 to S phase transition pseudogene	chr1	37474327	37474438	112	6	0.769438	0.871845	-0.102407	-15.8852
488	chr1_37478254_37478492	chr1	37478254	37478492	239	*	Intron (ENSMUST00000042161.14/269181, intron 4 of 14)	1	37485851	37488605	2755	2	77633	ENSMUST00000192316.1	10113	ENSMUSG00000103948	4930594C11Rik	G1 to S phase transition pseudogene	chr1	37478254	37478492	239	14	0.662412	0.533858	0.128554	39.5253
489	chr1_37719582_37720118	chr1	37719582	37720118	537	*	Promoter (<=1kb)	1	37611677	37720085	108409	2	72097	ENSMUST00000162875.7	0	ENSMUSG00000026090	Cracdl	capping protein inhibiting regulator of actin like	chr1	37719582	37720118	537	166	0.114282	0.0648172	0.0494644	686.734
490	chr1_38129136_38129208	chr1	38129136	38129208	73	*	Promoter (<=1kb)	1	38052786	38129662	76877	2	56210	ENSMUST00000027251.11	454	ENSMUSG00000026082	Rev1	REV1, DNA directed polymerase	chr1	38129136	38129208	73	25	0.0575668	0.0838571	-0.0262902	-62.8938
491	chr1_38181336_38181581	chr1	38181336	38181581	246	*	Exon (ENSMUST00000095027.8/16764, exon 21 of 22)	1	38181262	38197443	16182	2	16764	ENSMUST00000136641.2	15862	ENSMUSG00000037138	Aff3	AF4/FMR2 family, member 3	chr1	38181336	38181581	246	21	0.885596	0.81457	0.071026	54.5283
492	chr1_38197891_38198131	chr1	38197891	38198131	241	*	Promoter (<=1kb)	1	38181262	38197443	16182	2	16764	ENSMUST00000136641.2	-448	ENSMUSG00000037138	Aff3	AF4/FMR2 family, member 3	chr1	38197891	38198131	241	20	0.556708	0.683722	-0.127014	-61.5436
493	chr1_38244645_38244723	chr1	38244645	38244723	79	*	Intron (ENSMUST00000127620.1/ENSMUST00000127620.1, intron 3 of 3)	1	38181262	38197443	16182	2	16764	ENSMUST00000136641.2	-47202	ENSMUSG00000037138	Aff3	AF4/FMR2 family, member 3	chr1	38244645	38244723	79	8	0.563689	0.753156	-0.189467	-28.9468
494	chr1_38287463_38287824	chr1	38287463	38287824	362	*	Intron (ENSMUST00000095027.8/16764, intron 8 of 21)	1	38181262	38197443	16182	2	16764	ENSMUST00000136641.2	-90020	ENSMUSG00000037138	Aff3	AF4/FMR2 family, member 3	chr1	38287463	38287824	362	13	0.978739	0.908724	0.0700156	37.5541
495	chr1_38550835_38550900	chr1	38550835	38550900	66	*	Intron (ENSMUST00000095027.8/16764, intron 1 of 21)	1	38177326	38627185	449860	2	16764	ENSMUST00000095027.8	76285	ENSMUSG00000037138	Aff3	AF4/FMR2 family, member 3	chr1	38550835	38550900	66	7	0.894531	0.82882	0.0657115	18.2432
496	chr1_38621225_38621463	chr1	38621225	38621463	239	*	Intron (ENSMUST00000095027.8/16764, intron 1 of 21)	1	38177326	38627185	449860	2	16764	ENSMUST00000095027.8	5722	ENSMUSG00000037138	Aff3	AF4/FMR2 family, member 3	chr1	38621225	38621463	239	18	0.946742	0.874677	0.0720655	54.176
497	chr1_38894122_38894180	chr1	38894122	38894180	59	*	Exon (ENSMUST00000192175.1/98388, exon 2 of 2)	1	38890632	38897986	7355	2	98388	ENSMUST00000192175.1	3806	ENSMUSG00000026080	Chst10	carbohydrate sulfotransferase 10	chr1	38894122	38894180	59	6	0.766179	0.899923	-0.133744	-16.3487
498	chr1_39205001_39205268	chr1	39205001	39205268	268	*	Intron (ENSMUST00000173050.7/18143, intron 1 of 2)	1	39194212	39363236	169025	1	18143	ENSMUST00000056815.8	10789	ENSMUSG00000026077	Npas2	neuronal PAS domain protein 2	chr1	39205001	39205268	268	15	0.911271	0.830341	0.0809295	44.3189
499	chr1_39315856_39316236	chr1	39315856	39316236	381	*	Intron (ENSMUST00000056815.8/18143, intron 7 of 20)	1	39341555	39345466	3912	1	18143	ENSMUST00000172825.1	-25319	ENSMUSG00000026077	Npas2	neuronal PAS domain protein 2	chr1	39315856	39316236	381	25	0.938278	0.867755	0.0705235	77.4634
500	chr1_39577286_39577493	chr1	39577286	39577493	208	*	Promoter (<=1kb)	1	39551296	39577405	26110	2	67702	ENSMUST00000062525.10	0	ENSMUSG00000048234	Rnf149	ring finger protein 149	chr1	39577286	39577493	208	61	0.0854999	0.0571074	0.0283924	163.934
501	chr1_39947546_39947680	chr1	39947546	39947680	135	*	Intron (ENSMUST00000163854.8/26921, intron 2 of 30)	1	39964155	39983144	18990	1	26921	ENSMUST00000193514.6	-16475	ENSMUSG00000026074	Map4k4	mitogen-activated protein kinase kinase kinase kinase 4	chr1	39947546	39947680	135	14	0.203542	0.304723	-0.101181	-38.7678
502	chr1_39952792_39952888	chr1	39952792	39952888	97	*	Intron (ENSMUST00000163854.8/26921, intron 2 of 30)	1	39964155	39983144	18990	1	26921	ENSMUST00000193514.6	-11267	ENSMUSG00000026074	Map4k4	mitogen-activated protein kinase kinase kinase kinase 4	chr1	39952792	39952888	97	7	0.847494	0.777248	0.0702455	17.4303
503	chr1_40117691_40117940	chr1	40117691	40117940	250	*	Intron (ENSMUST00000027243.12/16178, intron 5 of 8)	1	40085985	40102436	16452	1	16178	ENSMUST00000194913.1	31706	ENSMUSG00000026073	Il1r2	interleukin 1 receptor, type II	chr1	40117691	40117940	250	16	0.454764	0.60193	-0.147165	-47.0168
504	chr1_40139918_40140240	chr1	40139918	40140240	323	*	Distal Intergenic	1	40085985	40102436	16452	1	16178	ENSMUST00000194913.1	53933	ENSMUSG00000026073	Il1r2	interleukin 1 receptor, type II	chr1	40139918	40140240	323	22	0.749886	0.845897	-0.0960105	-62.5697
505	chr1_40186369_40186491	chr1	40186369	40186491	123	*	Distal Intergenic	1	40225080	40317257	92178	1	16177	ENSMUST00000027241.10	-38589	ENSMUSG00000026072	Il1r1	interleukin 1 receptor, type I	chr1	40186369	40186491	123	8	0.906203	0.989564	-0.0833609	-24.3359
506	chr1_40203113_40203282	chr1	40203113	40203282	170	*	Distal Intergenic	1	40225080	40317257	92178	1	16177	ENSMUST00000027241.10	-21798	ENSMUSG00000026072	Il1r1	interleukin 1 receptor, type I	chr1	40203113	40203282	170	8	0.817479	0.927985	-0.110506	-22.8272
507	chr1_40362748_40362802	chr1	40362748	40362802	55	*	Intron (ENSMUST00000095020.8/107527, intron 9 of 10)	1	40325611	40329171	3561	1	107527	ENSMUST00000193388.1	37137	ENSMUSG00000070942	Il1rl2	interleukin 1 receptor-like 2	chr1	40362748	40362802	55	5	0.834742	0.894241	-0.0594988	-13.7631
508	chr1_40433991_40434051	chr1	40433991	40434051	61	*	Promoter (2-3kb)	1	40436589	40441407	4819	1	17082	ENSMUST00000173881.7	-2538	ENSMUSG00000026069	Il1rl1	interleukin 1 receptor-like 1	chr1	40433991	40434051	61	5	0.801651	0.912697	-0.111046	-13.4716
509	chr1_40890896_40891146	chr1	40890896	40891146	251	*	Distal Intergenic	1	40805601	40856887	51287	1	381339	ENSMUST00000114765.3	85295	ENSMUSG00000079588	Tmem182	transmembrane protein 182	chr1	40890896	40891146	251	14	0.814711	0.685855	0.128856	46.385
510	chr1_41056460_41056580	chr1	41056460	41056580	121	*	Distal Intergenic	1	41167587	41181252	13666	2	74897	ENSMUST00000194002.1	124672	ENSMUSG00000104072	4930448I06Rik	RIKEN cDNA 4930448I06 gene	chr1	41056460	41056580	121	5	0.934787	0.882823	0.0519644	13.8386
511	chr1_41129971_41130038	chr1	41129971	41130038	68	*	Distal Intergenic	1	41167587	41181252	13666	2	74897	ENSMUST00000194002.1	51214	ENSMUSG00000104072	4930448I06Rik	RIKEN cDNA 4930448I06 gene	chr1	41129971	41130038	68	5	0.878755	0.7428	0.135955	14.3748
512	chr1_41153563_41153918	chr1	41153563	41153918	356	*	Distal Intergenic	1	41167587	41181252	13666	2	74897	ENSMUST00000194002.1	27334	ENSMUSG00000104072	4930448I06Rik	RIKEN cDNA 4930448I06 gene	chr1	41153563	41153918	356	20	0.210015	0.374841	-0.164826	-72.9234
513	chr1_41177610_41177767	chr1	41177610	41177767	158	*	Intron (ENSMUST00000194002.1/74897, intron 1 of 2)	1	41167587	41181252	13666	2	74897	ENSMUST00000194002.1	3485	ENSMUSG00000104072	4930448I06Rik	RIKEN cDNA 4930448I06 gene	chr1	41177610	41177767	158	4	0.669089	0.900985	-0.231896	-14.9345
514	chr1_41266279_41266351	chr1	41266279	41266351	73	*	Distal Intergenic	1	41167587	41181252	13666	2	74897	ENSMUST00000194002.1	-85027	ENSMUSG00000104072	4930448I06Rik	RIKEN cDNA 4930448I06 gene	chr1	41266279	41266351	73	8	0.890189	0.799479	0.0907102	23.5414
515	chr1_41705684_41705885	chr1	41705684	41705885	202	*	Distal Intergenic	1	41167587	41181252	13666	2	74897	ENSMUST00000194002.1	-524432	ENSMUSG00000104072	4930448I06Rik	RIKEN cDNA 4930448I06 gene	chr1	41705684	41705885	202	8	0.578255	0.389619	0.188637	25.6931
516	chr1_42026613_42026689	chr1	42026613	42026689	77	*	Distal Intergenic	1	42648200	42651679	3480	2	66297	ENSMUST00000176977.7	624990		Pantr1	POU domain, class 3, transcription factor 3 adjacent noncoding transcript 1	chr1	42026613	42026689	77	9	0.872306	0.759289	0.113017	25.108
517	chr1_42229609_42229704	chr1	42229609	42229704	96	*	Distal Intergenic	1	42648200	42651679	3480	2	66297	ENSMUST00000176977.7	421975		Pantr1	POU domain, class 3, transcription factor 3 adjacent noncoding transcript 1	chr1	42229609	42229704	96	8	0.727906	0.615318	0.112588	24.9465
518	chr1_42230563_42230969	chr1	42230563	42230969	407	*	Exon (ENSMUST00000066196.1/ENSMUST00000066196.1, exon 1 of 1)	1	42648200	42651679	3480	2	66297	ENSMUST00000176977.7	420710		Pantr1	POU domain, class 3, transcription factor 3 adjacent noncoding transcript 1	chr1	42230563	42230969	407	36	0.858336	0.922091	-0.0637549	-111.727
519	chr1_42411286_42411349	chr1	42411286	42411349	64	*	Distal Intergenic	1	42648200	42651679	3480	2	66297	ENSMUST00000176977.7	240330		Pantr1	POU domain, class 3, transcription factor 3 adjacent noncoding transcript 1	chr1	42411286	42411349	64	5	0.800062	0.702929	0.0971329	12.8211
520	chr1_42648401_42648726	chr1	42648401	42648726	326	*	Promoter (2-3kb)	1	42648200	42651679	3480	2	66297	ENSMUST00000176977.7	2953		Pantr1	POU domain, class 3, transcription factor 3 adjacent noncoding transcript 1	chr1	42648401	42648726	326	18	0.577664	0.725345	-0.147681	-56.6763
521	chr1_42698645_42698816	chr1	42698645	42698816	172	*	Promoter (2-3kb)	1	42695768	42703176	7409	1	18993	ENSMUST00000054883.3	2877	ENSMUSG00000045515	Pou3f3	POU domain, class 3, transcription factor 3	chr1	42698645	42698816	172	73	0.091907	0.0601079	0.0317991	193.365
522	chr1_42816426_42816554	chr1	42816426	42816554	129	*	Distal Intergenic	1	42851233	42905682	54450	1	69527	ENSMUST00000057208.12	-34679	ENSMUSG00000060679	Mrps9	mitochondrial ribosomal protein S9	chr1	42816426	42816554	129	4	0.824945	0.922106	-0.0971606	-11.6199
523	chr1_42953279_42953337	chr1	42953279	42953337	59	*	Promoter (<=1kb)	1	42953139	43030781	77643	1	93690	ENSMUST00000179655.1	140	ENSMUSG00000041907	Gpr45	G protein-coupled receptor 45	chr1	42953279	42953337	59	15	0.0609096	0.0900914	-0.0291818	-36.4609
524	chr1_43006464_43006521	chr1	43006464	43006521	58	*	Intron (ENSMUST00000179766.2/93690, intron 1 of 1)	1	42953139	43030781	77643	1	93690	ENSMUST00000179655.1	53325	ENSMUSG00000041907	Gpr45	G protein-coupled receptor 45	chr1	43006464	43006521	58	5	0.216076	0.314115	-0.0980389	-13.4166
525	chr1_43137773_43137839	chr1	43137773	43137839	67	*	Intron (ENSMUST00000008280.13/14200, intron 3 of 5)	1	43123074	43163961	40888	2	14200	ENSMUST00000008280.13	26122	ENSMUSG00000008136	Fhl2	four and a half LIM domains 2	chr1	43137773	43137839	67	6	0.870166	0.951752	-0.0815855	-15.619
526	chr1_43367027_43367240	chr1	43367027	43367240	214	*	Distal Intergenic	1	43444579	43533632	89054	1	17974	ENSMUST00000187435.6	-77339	ENSMUSG00000066877	Nck2	non-catalytic region of tyrosine kinase adaptor protein 2	chr1	43367027	43367240	214	10	0.856662	0.956937	-0.100275	-33.2125
527	chr1_43483108_43483186	chr1	43483108	43483186	79	*	Intron (ENSMUST00000187435.6/17974, intron 1 of 2)	1	43445751	43570515	124765	1	17974	ENSMUST00000086421.8	37357	ENSMUSG00000066877	Nck2	non-catalytic region of tyrosine kinase adaptor protein 2	chr1	43483108	43483186	79	6	0.949046	0.881989	0.0670567	15.9668
528	chr1_43673322_43673543	chr1	43673322	43673543	222	*	Distal Intergenic	1	43730602	43742578	11977	1	78896	ENSMUST00000027217.8	-57059	ENSMUSG00000026051	Ecrg4	ECRG4 augurin precursor	chr1	43673322	43673543	222	6	0.953066	0.817897	0.135169	17.8717
529	chr1_43934230_43934328	chr1	43934230	43934328	99	*	Promoter (<=1kb)	1	43934045	43990584	56540	1	22019	ENSMUST00000189388.6	185	ENSMUSG00000041763	Tpp2	tripeptidyl peptidase II	chr1	43934230	43934328	99	23	0.0522142	0.0844841	-0.0322698	-58.7874
530	chr1_44387283_44387392	chr1	44387283	44387392	110	*	Distal Intergenic	1	44551511	44796838	245328	1	70676	ENSMUST00000074525.9	-164119	ENSMUSG00000056870	Gulp1	GULP, engulfment adaptor PTB domain containing 1	chr1	44387283	44387392	110	5	0.817205	0.946158	-0.128954	-13.5532
531	chr1_44388095_44388285	chr1	44388095	44388285	191	*	Distal Intergenic	1	44551511	44796838	245328	1	70676	ENSMUST00000074525.9	-163226	ENSMUSG00000056870	Gulp1	GULP, engulfment adaptor PTB domain containing 1	chr1	44388095	44388285	191	6	0.769289	0.913395	-0.144106	-17.5378
532	chr1_44595546_44595617	chr1	44595546	44595617	72	*	Intron (ENSMUST00000074525.9/70676, intron 1 of 10)	1	44552597	44708632	156036	1	70676	ENSMUST00000161066.7	42949	ENSMUSG00000056870	Gulp1	GULP, engulfment adaptor PTB domain containing 1	chr1	44595546	44595617	72	4	0.889878	0.740608	0.14927	12.3424
533	chr1_4524998_4525147	chr1	4524998	4525147	150	*	Exon (ENSMUST00000195361.1/ENSMUST00000195361.1, exon 2 of 2)	1	4491390	4497354	5965	2	20671	ENSMUST00000192650.5	-27644	ENSMUSG00000025902	Sox17	SRY (sex determining region Y)-box 17	chr1	4524998	4525147	150	14	0.96815	0.923435	0.0447144	38.9678
534	chr1_45735042_45735516	chr1	45735042	45735516	475	*	Distal Intergenic	1	45795166	45823619	28454	1	73674	ENSMUST00000027139.14	-59650	ENSMUSG00000025995	Wdr75	WD repeat domain 75	chr1	45735042	45735516	475	39	0.961981	0.881161	0.0808197	168.741
535	chr1_46419126_46419312	chr1	46419126	46419312	187	*	Distal Intergenic	1	46425592	46807476	381885	1	100101919	ENSMUST00000189749.6	-6280	ENSMUSG00000101337	Dnah7c	dynein, axonemal, heavy chain 7C	chr1	46419126	46419312	187	8	0.546426	0.724929	-0.178503	-24.8264
536	chr1_47537974_47538125	chr1	47537974	47538125	152	*	Distal Intergenic	1	47467021	47467125	105	2	102466969	ENSMUST00000183639.1	-70849	ENSMUSG00000098876	Mir6350	microRNA 6350	chr1	47537974	47538125	152	4	0.816082	0.935752	-0.119671	-10.8682
537	chr1_4807715_4807919	chr1	4807715	4807919	205	*	Promoter (<=1kb)	1	4807788	4848410	40623	1	18777	ENSMUST00000134384.7	0	ENSMUSG00000025903	Lypla1	lysophospholipase 1	chr1	4807715	4807919	205	71	0.10846	0.0755465	0.0329131	213.016
538	chr1_48357216_48357475	chr1	48357216	48357475	260	*	Distal Intergenic	1	49244616	49338246	93631	1	442837	ENSMUST00000056879.8	-887141	ENSMUSG00000051616	C230029F24Rik	RIKEN cDNA C230029F24 gene	chr1	48357216	48357475	260	7	0.983884	0.824002	0.159883	24.9384
539	chr1_50283051_50283142	chr1	50283051	50283142	92	*	Distal Intergenic	1	50909962	50979920	69959	1	56363	ENSMUST00000114565.7	-626820	ENSMUSG00000026109	Tmeff2	transmembrane protein with EGF-like and two follistatin-like domains 2	chr1	50283051	50283142	92	8	0.971088	0.876079	0.0950089	23.4304
540	chr1_50741837_50742673	chr1	50741837	50742673	837	*	Distal Intergenic	1	50909962	50979920	69959	1	56363	ENSMUST00000114565.7	-167289	ENSMUSG00000026109	Tmeff2	transmembrane protein with EGF-like and two follistatin-like domains 2	chr1	50741837	50742673	837	5	0.665822	0.816468	-0.150646	-12.0573
541	chr1_50880327_50880454	chr1	50880327	50880454	128	*	Distal Intergenic	1	50909962	50979920	69959	1	56363	ENSMUST00000114565.7	-29508	ENSMUSG00000026109	Tmeff2	transmembrane protein with EGF-like and two follistatin-like domains 2	chr1	50880327	50880454	128	7	0.870753	0.960139	-0.0893852	-19.5347
542	chr1_50927049_50927725	chr1	50927049	50927725	677	*	Promoter (<=1kb)	1	50927519	51187270	259752	1	56363	ENSMUST00000081851.3	0	ENSMUSG00000026109	Tmeff2	transmembrane protein with EGF-like and two follistatin-like domains 2	chr1	50927049	50927725	677	100	0.0536064	0.0998678	-0.0462614	-318.13
543	chr1_51140448_51140666	chr1	51140448	51140666	219	*	Intron (ENSMUST00000081851.3/56363, intron 7 of 9)	1	51289126	51302960	13835	1	20324	ENSMUST00000051572.7	-148460	ENSMUSG00000045954	Cavin2	caveolae associated 2	chr1	51140448	51140666	219	8	0.478048	0.647306	-0.169258	-23.5085
544	chr1_51626637_51626798	chr1	51626637	51626798	162	*	Distal Intergenic	1	51509505	51596718	87214	2	100045066	ENSMUST00000189410.1	-29919	ENSMUSG00000099413	Gm17767	predicted gene, 17767	chr1	51626637	51626798	162	8	0.921924	0.839282	0.0826424	22.0431
545	chr1_51922463_51922710	chr1	51922463	51922710	248	*	Distal Intergenic	1	51749765	51916071	166307	2	17912	ENSMUST00000046390.13	-6392	ENSMUSG00000018417	Myo1b	myosin IB	chr1	51922463	51922710	248	10	0.451748	0.6104	-0.158652	-30.6616
546	chr1_52243144_52243338	chr1	52243144	52243338	195	*	Distal Intergenic	1	52184104	52233232	49129	2	14660	ENSMUST00000114510.7	-9912	ENSMUSG00000026103	Gls	glutaminase	chr1	52243144	52243338	195	12	0.391852	0.548907	-0.157055	-36.1457
547	chr1_52500097_52500537	chr1	52500097	52500537	441	*	Promoter (<=1kb)	1	52457294	52500300	43007	2	17936	ENSMUST00000186764.6	0	ENSMUSG00000002881	Nab1	Ngfi-A binding protein 1	chr1	52500097	52500537	441	118	0.0751049	0.114878	-0.0397726	-332.663
548	chr1_52520218_52520409	chr1	52520218	52520409	192	*	Distal Intergenic	1	52457294	52500679	43386	2	17936	ENSMUST00000069792.13	-19539	ENSMUSG00000002881	Nab1	Ngfi-A binding protein 1	chr1	52520218	52520409	192	14	0.936353	0.844413	0.0919408	44.5157
549	chr1_52817699_52817858	chr1	52817699	52817858	160	*	Promoter (<=1kb)	1	52785427	52817688	32262	2	16329	ENSMUST00000027271.8	-11	ENSMUSG00000026102	Inpp1	inositol polyphosphate-1-phosphatase	chr1	52817699	52817858	160	24	0.113076	0.0639254	0.0491505	68.4534
550	chr1_53134567_53134630	chr1	53134567	53134630	64	*	Distal Intergenic	1	53158600	53187608	29009	2	69397	ENSMUST00000190748.1	52978	ENSMUSG00000060715	1700019A02Rik	RIKEN cDNA 1700019A02 gene	chr1	53134567	53134630	64	9	0.968712	0.941972	0.0267399	21.5776
551	chr1_53337668_53337749	chr1	53337668	53337749	82	*	Intron (ENSMUST00000144660.2/70396, intron 5 of 6)	1	53348238	53351275	3038	2	70396	ENSMUST00000154402.2	13526	ENSMUSG00000026095	Asnsd1	asparagine synthetase domain containing 1	chr1	53337668	53337749	82	4	0.619345	0.81702	-0.197675	-11.4656
552	chr1_53423055_53423352	chr1	53423055	53423352	298	*	Exon (ENSMUST00000094964.6/627872, exon 61 of 66)	1	53347831	53352752	4922	2	70396	ENSMUST00000147021.8	-70303	ENSMUSG00000026095	Asnsd1	asparagine synthetase domain containing 1	chr1	53423055	53423352	298	9	0.568628	0.739717	-0.171089	-26.9789
553	chr1_53534590_53534675	chr1	53534590	53534675	86	*	Exon (ENSMUST00000094964.6/627872, exon 34 of 66)	1	53397006	53706761	309756	2	627872	ENSMUST00000094964.6	172086	ENSMUSG00000096141	Dnah7a	dynein, axonemal, heavy chain 7A	chr1	53534590	53534675	86	8	0.909543	0.81219	0.0973534	23.6207
554	chr1_54407884_54408101	chr1	54407884	54408101	218	*	Intron (ENSMUST00000041638.7/98488, intron 13 of 17)	1	54420149	54424054	3906	2	98488	ENSMUST00000190419.1	15953	ENSMUSG00000041303	Gtf3c3	general transcription factor IIIC, polypeptide 3	chr1	54407884	54408101	218	4	0.551031	0.825871	-0.27484	-14.379
555	chr1_54612076_54612190	chr1	54612076	54612190	115	*	Distal Intergenic	1	54649097	54657687	8591	2	329154	ENSMUST00000178156.7	45497	ENSMUSG00000052331	Ankrd44	ankyrin repeat domain 44	chr1	54612076	54612190	115	8	0.63773	0.521251	0.116478	23.6074
556	chr1_54662227_54662295	chr1	54662227	54662295	69	*	Intron (ENSMUST00000179030.7/329154, intron 20 of 27)	1	54649097	54657687	8591	2	329154	ENSMUST00000178156.7	-4540	ENSMUSG00000052331	Ankrd44	ankyrin repeat domain 44	chr1	54662227	54662295	69	11	0.687417	0.56894	0.118477	29.5109
557	chr1_54763705_54763777	chr1	54763705	54763777	73	*	Promoter (<=1kb)	1	54651669	54763728	112060	2	329154	ENSMUST00000178226.2	0	ENSMUSG00000052331	Ankrd44	ankyrin repeat domain 44	chr1	54763705	54763777	73	7	0.856717	0.93088	-0.0741624	-18.5668
558	chr1_54772968_54773104	chr1	54772968	54773104	137	*	Intron (ENSMUST00000179030.7/329154, intron 4 of 27)	1	54760569	54768827	8259	2	329154	ENSMUST00000180189.7	-4141	ENSMUSG00000052331	Ankrd44	ankyrin repeat domain 44	chr1	54772968	54773104	137	10	0.872878	0.744494	0.128384	28.9916
559	chr1_54786815_54787013	chr1	54786815	54787013	199	*	Intron (ENSMUST00000179030.7/329154, intron 3 of 27)	1	54760569	54768827	8259	2	329154	ENSMUST00000180189.7	-17988	ENSMUSG00000052331	Ankrd44	ankyrin repeat domain 44	chr1	54786815	54787013	199	7	0.898528	0.978754	-0.0802264	-20.6157
560	chr1_54907190_54907282	chr1	54907190	54907282	93	*	Intron (ENSMUST00000179030.7/329154, intron 1 of 27)	1	54735302	54926354	191053	2	329154	ENSMUST00000178935.7	19072	ENSMUSG00000052331	Ankrd44	ankyrin repeat domain 44	chr1	54907190	54907282	93	14	0.282337	0.182337	0.1	37.7804
561	chr1_54925984_54926183	chr1	54925984	54926183	200	*	Promoter (<=1kb)	1	54735302	54926354	191053	2	329154	ENSMUST00000178935.7	171	ENSMUSG00000052331	Ankrd44	ankyrin repeat domain 44	chr1	54925984	54926183	200	63	0.0634452	0.0928083	-0.029363	-173.122
562	chr1_55045057_55045460	chr1	55045057	55045460	404	*	Distal Intergenic	1	55052770	55071953	19184	1	67876	ENSMUST00000087617.10	-7310	ENSMUSG00000025981	Coq10b	coenzyme Q10B	chr1	55045057	55045460	404	6	0.877272	0.888568	-0.0112957	3.89557
563	chr1_55202488_55202562	chr1	55202488	55202562	75	*	Intron (ENSMUST00000027121.14/74013, intron 5 of 8)	1	55203945	55206489	2545	2	74013	ENSMUST00000133294.1	3927	ENSMUSG00000025978	Rftn2	raftlin family member 2	chr1	55202488	55202562	75	8	0.755342	0.849733	-0.0943908	-22.2857
564	chr1_55405803_55406014	chr1	55405803	55406014	212	*	Promoter (<=1kb)	1	55405921	55754285	348365	1	227120	ENSMUST00000042986.9	0	ENSMUSG00000038349	Plcl1	phospholipase C-like 1	chr1	55405803	55406014	212	47	0.0643843	0.0978246	-0.0334403	-122.993
565	chr1_55406341_55406524	chr1	55406341	55406524	184	*	Promoter (<=1kb)	1	55405921	55754285	348365	1	227120	ENSMUST00000042986.9	420	ENSMUSG00000038349	Plcl1	phospholipase C-like 1	chr1	55406341	55406524	184	48	0.0941375	0.0610878	0.0330496	135.772
566	chr1_55513355_55513432	chr1	55513355	55513432	78	*	Intron (ENSMUST00000042986.9/227120, intron 1 of 5)	1	55405921	55754285	348365	1	227120	ENSMUST00000042986.9	107434	ENSMUSG00000038349	Plcl1	phospholipase C-like 1	chr1	55513355	55513432	78	10	0.84746	0.953347	-0.105887	-31.6614
567	chr1_55899725_55899826	chr1	55899725	55899826	102	*	Distal Intergenic	1	55931241	55972098	40858	1	329159	ENSMUST00000189293.1	-31415	ENSMUSG00000099950	9130227L01Rik	RIKEN cDNA 9130227L01 gene	chr1	55899725	55899826	102	7	0.779801	0.893488	-0.113687	-18.7445
568	chr1_56183620_56183933	chr1	56183620	56183933	314	*	Distal Intergenic	1	56019023	56020137	1115	1	69356	ENSMUST00000190280.1	164597	ENSMUSG00000100372	1700003I22Rik	RIKEN cDNA 1700003I22 gene	chr1	56183620	56183933	314	14	0.758529	0.872284	-0.113755	-41.7579
569	chr1_56795844_56795978	chr1	56795844	56795978	135	*	3' UTR	1	56636044	56637435	1392	2	71066	ENSMUST00000062085.5	-158409	ENSMUSG00000045336	Hsfy2	heat shock transcription factor, Y-linked 2	chr1	56795844	56795978	135	17	0.959755	0.885212	0.0745426	51.6211
570	chr1_56971992_56972098	chr1	56971992	56972098	107	*	Promoter (<=1kb)	1	56793986	56971858	177873	2	212712	ENSMUST00000114415.9	-134	ENSMUSG00000038331	Satb2	special AT-rich sequence binding protein 2	chr1	56971992	56972098	107	8	0.111465	0.0623186	0.0491465	22.7745
571	chr1_5701199_5701417	chr1	5701199	5701417	219	*	Distal Intergenic	1	5596518	5603153	6636	1	18387	ENSMUST00000159083.1	104681	ENSMUSG00000025905	Oprk1	opioid receptor, kappa 1	chr1	5701199	5701417	219	4	0.791634	0.980801	-0.189167	-14.7817
572	chr1_57542814_57542865	chr1	57542814	57542865	52	*	Distal Intergenic	1	57388237	57407101	18865	2	68736	ENSMUST00000162686.7	-135713	ENSMUSG00000048495	Tyw5	tRNA-yW synthesizing protein 5	chr1	57542814	57542865	52	5	0.952835	0.886262	0.0665726	12.6266
573	chr1_57643610_57643726	chr1	57643610	57643726	117	*	Distal Intergenic	1	57774162	57885768	111607	1	67198	ENSMUST00000172287.7	-130436	ENSMUSG00000038305	Spats2l	spermatogenesis associated, serine-rich 2-like	chr1	57643610	57643726	117	6	0.196421	0.508702	-0.312281	-27.3169
574	chr1_57865775_57865826	chr1	57865775	57865826	52	*	Intron (ENSMUST00000172287.7/67198, intron 4 of 6)	1	57845571	57946965	101395	1	67198	ENSMUST00000169772.2	20204	ENSMUSG00000038305	Spats2l	spermatogenesis associated, serine-rich 2-like	chr1	57865775	57865826	52	5	0.551578	0.713619	-0.162041	-13.3011
575	chr1_57995865_57995979	chr1	57995865	57995979	115	*	Promoter (<=1kb)	1	57995971	58025899	29929	1	68549	ENSMUST00000027202.8	0	ENSMUSG00000026039	Sgo2a	shugoshin 2A	chr1	57995865	57995979	115	27	0.0957658	0.0593611	0.0364047	71.8141
576	chr1_58281770_58281995	chr1	58281770	58281995	226	*	Intron (ENSMUST00000114366.2/213043, intron 2 of 35)	1	58278326	58380259	101934	1	213043	ENSMUST00000114366.2	3444	ENSMUSG00000079554	Aox2	aldehyde oxidase 2	chr1	58281770	58281995	226	5	0.573355	0.74305	-0.169695	-15.1692
577	chr1_58622388_58622584	chr1	58622388	58622584	197	*	Distal Intergenic	1	58652641	58655831	3191	1	100504501	ENSMUST00000185352.1	-30057	ENSMUSG00000121483	Gm20257	caspase 8 pseudogene	chr1	58622388	58622584	197	8	0.571052	0.730806	-0.159754	-24.0014
578	chr1_58764664_58764739	chr1	58764664	58764739	76	*	Distal Intergenic	1	58795374	58847503	52130	1	12370	ENSMUST00000027189.14	-30635	ENSMUSG00000026029	Casp8	caspase 8	chr1	58764664	58764739	76	4	0.969785	0.787839	0.181946	14.9369
579	chr1_58835332_58835404	chr1	58835332	58835404	73	*	Intron (ENSMUST00000027189.14/12370, intron 7 of 8)	1	58802653	58846754	44102	1	12370	ENSMUST00000190213.1	32679	ENSMUSG00000026029	Casp8	caspase 8	chr1	58835332	58835404	73	4	0.967641	0.868547	0.099094	10.9815
580	chr1_58957988_58958256	chr1	58957988	58958256	269	*	Intron (ENSMUST00000027186.11/70827, intron 1 of 15)	1	58903504	58946337	42834	2	70827	ENSMUST00000174120.1	-11651	ENSMUSG00000026028	Trak2	trafficking protein, kinesin binding 2	chr1	58957988	58958256	269	4	0.747001	0.80411	-0.0571087	-0.986198
581	chr1_59151169_59151242	chr1	59151169	59151242	74	*	Promoter (<=1kb)	1	59139160	59150634	11475	2	227157	ENSMUST00000189743.6	-535	ENSMUSG00000079550	Mpp4	membrane protein, palmitoylated 4 (MAGUK p55 subfamily member 4)	chr1	59151169	59151242	74	7	0.845231	0.935163	-0.089932	-19.4145
582	chr1_59202986_59203118	chr1	59202986	59203118	133	*	Exon (ENSMUST00000027178.12/74018, exon 9 of 34)	1	59164058	59237093	73036	2	74018	ENSMUST00000163058.1	33975	ENSMUSG00000026024	Als2	alsin Rho guanine nucleotide exchange factor	chr1	59202986	59203118	133	8	0.96925	0.912052	0.0571978	21.0626
583	chr1_59309150_59309388	chr1	59309150	59309388	239	*	Intron (ENSMUST00000160662.7/271697, intron 9 of 13)	1	59298936	59352448	53513	1	271697	ENSMUST00000162906.1	10214	ENSMUSG00000026023	Cdk15	cyclin dependent kinase 15	chr1	59309150	59309388	239	16	0.396563	0.546802	-0.150239	-46.0555
584	chr1_59415824_59415899	chr1	59415824	59415899	76	*	Distal Intergenic	1	59482424	59486955	4532	1	14369	ENSMUST00000114246.3	-66525	ENSMUSG00000041075	Fzd7	frizzled class receptor 7	chr1	59415824	59415899	76	7	0.74541	0.829081	-0.0836711	-17.0242
585	chr1_59482049_59482158	chr1	59482049	59482158	110	*	Promoter (<=1kb)	1	59482424	59486955	4532	1	14369	ENSMUST00000114246.3	-266	ENSMUSG00000041075	Fzd7	frizzled class receptor 7	chr1	59482049	59482158	110	18	0.0942546	0.0601824	0.0340722	48.7007
586	chr1_59684857_59685215	chr1	59684857	59685215	359	*	Promoter (<=1kb)	1	59684971	59692666	7696	1	55989	ENSMUST00000191088.6	0	ENSMUSG00000026020	Nop58	NOP58 ribonucleoprotein	chr1	59684857	59685215	359	70	0.0900285	0.0489318	0.0410967	219.107
587	chr1_59763480_59763802	chr1	59763480	59763802	323	*	Promoter (<=1kb)	1	59763400	59879014	115615	1	12168	ENSMUST00000087435.6	80	ENSMUSG00000067336	Bmpr2	bone morphogenetic protein receptor type 2	chr1	59763480	59763802	323	63	0.123848	0.0700036	0.0538444	207.922
588	chr1_59912971_59913514	chr1	59912971	59913514	544	*	Promoter (<=1kb)	1	59913006	59985346	72341	1	72750	ENSMUST00000036540.11	0	ENSMUSG00000041040	Fam117b	family with sequence similarity 117, member B	chr1	59912971	59913514	544	156	0.0547197	0.0910474	-0.0363276	-534.02
589	chr1_60042997_60043059	chr1	60042997	60043059	63	*	Promoter (<=1kb)	1	59989068	60043087	54020	2	70375	ENSMUST00000027172.12	28	ENSMUSG00000026018	Ica1l	islet cell autoantigen 1-like	chr1	60042997	60043059	63	12	0.0654124	0.0916914	-0.0262791	-31.4015
590	chr1_60343280_60343439	chr1	60343280	60343439	160	*	Promoter (<=1kb)	1	60343323	60372707	29385	1	77951	ENSMUST00000114202.7	0	ENSMUSG00000049439	Cyp20a1	cytochrome P450, family 20, subfamily a, polypeptide 1	chr1	60343280	60343439	160	43	0.0878695	0.05901	0.0288595	117.122
591	chr1_61638643_61639017	chr1	61638643	61639017	375	*	Promoter (<=1kb)	1	61638824	62078259	439436	1	72823	ENSMUST00000138768.7	0	ENSMUSG00000052062	Pard3b	par-3 family cell polarity regulator beta	chr1	61638643	61639017	375	78	0.058643	0.0998202	-0.0411772	-246.601
592	chr1_6168188_6168471	chr1	6168188	6168471	284	*	Distal Intergenic	1	6206197	6234311	28115	1	12421	ENSMUST00000159906.7	-37726	ENSMUSG00000025907	Rb1cc1	RB1-inducible coiled-coil 1	chr1	6168188	6168471	284	23	0.968726	0.913583	0.0551432	75.0828
593	chr1_61890752_61890913	chr1	61890752	61890913	162	*	Intron (ENSMUST00000138768.7/72823, intron 2 of 4)	1	62131195	62136109	4915	2	105243940	ENSMUST00000127498.2	245196	ENSMUSG00000085019	Pard3bos2	par-3 family cell polarity regulator beta, opposite strand 2	chr1	61890752	61890913	162	6	0.887139	0.725555	0.161583	17.3214
594	chr1_62197648_62197783	chr1	62197648	62197783	136	*	Intron (ENSMUST00000075374.9/72823, intron 10 of 22)	1	62131195	62136109	4915	2	105243940	ENSMUST00000127498.2	-61539	ENSMUSG00000085019	Pard3bos2	par-3 family cell polarity regulator beta, opposite strand 2	chr1	62197648	62197783	136	16	0.597597	0.435311	0.162286	52.9167
595	chr1_62293304_62293424	chr1	62293304	62293424	121	*	Intron (ENSMUST00000075374.9/72823, intron 16 of 22)	1	62131195	62136109	4915	2	105243940	ENSMUST00000127498.2	-157195	ENSMUSG00000085019	Pard3bos2	par-3 family cell polarity regulator beta, opposite strand 2	chr1	62293304	62293424	121	8	0.858049	0.731694	0.126354	21.3773
596	chr1_62816566_62816726	chr1	62816566	62816726	161	*	3' UTR	1	62703702	62818695	114994	1	18187	ENSMUST00000114157.2	112864	ENSMUSG00000025969	Nrp2	neuropilin 2	chr1	62816566	62816726	161	4	0.760687	0.935972	-0.175285	-11.7106
597	chr1_63129760_63130077	chr1	63129760	63130077	318	*	Intron (ENSMUST00000138611.7/100380944, intron 1 of 3)	1	63114740	63157245	42506	1	100380944	ENSMUST00000188602.1	15020	ENSMUSG00000084799	Ino80dos	INO80 complex subunit D, opposite strand	chr1	63129760	63130077	318	35	0.1457	0.225175	-0.0794751	-105.239
598	chr1_63177087_63177500	chr1	63177087	63177500	414	*	Promoter (<=1kb)	1	63177129	63179362	2234	1	55949	ENSMUST00000142062.7	0	ENSMUSG00000025967	Eef1b2	eukaryotic translation elongation factor 1 beta 2	chr1	63177087	63177500	414	72	0.100878	0.0468785	0.0539998	293.364
599	chr1_63263272_63263345	chr1	63263272	63263345	74	*	Distal Intergenic	1	63273265	63314576	41312	1	73884	ENSMUST00000114132.7	-9920	ENSMUSG00000027520	Zdbf2	zinc finger, DBF-type containing 2	chr1	63263272	63263345	74	4	0.407097	0.560813	-0.153717	-13.0352
600	chr1_63264573_63264797	chr1	63264573	63264797	225	*	Distal Intergenic	1	63273265	63314576	41312	1	73884	ENSMUST00000114132.7	-8468	ENSMUSG00000027520	Zdbf2	zinc finger, DBF-type containing 2	chr1	63264573	63264797	225	25	0.546119	0.428825	0.117294	82.2279
601	chr1_63273548_63273800	chr1	63273548	63273800	253	*	Promoter (<=1kb)	1	63273269	63295022	21754	1	73884	ENSMUST00000126932.1	279	ENSMUSG00000027520	Zdbf2	zinc finger, DBF-type containing 2	chr1	63273548	63273800	253	89	0.0638307	0.0981385	-0.0343078	-264.688
602	chr1_63309006_63309588	chr1	63309006	63309588	583	*	Exon (ENSMUST00000114132.7/73884, exon 7 of 7)	1	63290738	63314575	23838	1	73884	ENSMUST00000029025.8	18268	ENSMUSG00000027520	Zdbf2	zinc finger, DBF-type containing 2	chr1	63309006	63309588	583	71	0.194461	0.298479	-0.104018	-270.939
603	chr1_63446363_63446501	chr1	63446363	63446501	139	*	Promoter (<=1kb)	1	63446211	63596276	150066	1	23792	ENSMUST00000114107.2	152	ENSMUSG00000025964	Adam23	a disintegrin and metallopeptidase domain 23	chr1	63446363	63446501	139	31	0.0961873	0.0598144	0.0363729	84.5497
604	chr1_6382817_6382874	chr1	6382817	6382874	58	*	Exon (ENSMUST00000192950.1/ENSMUST00000192950.1, exon 1 of 1)	1	6359218	6394731	35514	1	620393	ENSMUST00000133144.3	23599	ENSMUSG00000087247	Alkal1	ALK and LTK ligand 1	chr1	6382817	6382874	58	17	0.0570638	0.102144	-0.0450803	-49.5585
605	chr1_64107718_64107768	chr1	64107718	64107768	51	*	Intron (ENSMUST00000114086.7/93691, intron 1 of 3)	1	64041926	64121482	79557	2	93691	ENSMUST00000055001.9	13714	ENSMUSG00000025959	Klf7	Kruppel-like transcription factor 7 (ubiquitous)	chr1	64107718	64107768	51	5	0.727887	0.603192	0.124695	13.1834
606	chr1_64298202_64298484	chr1	64298202	64298484	283	*	Intron (ENSMUST00000190863.1/ENSMUST00000190863.1, intron 1 of 1)	1	64079103	64122282	43180	2	93691	ENSMUST00000135075.1	-175920	ENSMUSG00000025959	Klf7	Kruppel-like transcription factor 7 (ubiquitous)	chr1	64298202	64298484	283	26	0.854938	0.767901	0.0870375	82.0568
607	chr1_64337793_64337956	chr1	64337793	64337956	164	*	Distal Intergenic	1	64532645	64597695	65051	1	12912	ENSMUST00000185594.6	-194689	ENSMUSG00000025958	Creb1	cAMP responsive element binding protein 1	chr1	64337793	64337956	164	14	0.524994	0.635833	-0.110839	-38.073
608	chr1_64338036_64338112	chr1	64338036	64338112	77	*	Distal Intergenic	1	64532645	64597695	65051	1	12912	ENSMUST00000185594.6	-194533	ENSMUSG00000025958	Creb1	cAMP responsive element binding protein 1	chr1	64338036	64338112	77	9	0.306136	0.431623	-0.125487	-25.814
609	chr1_64424210_64424656	chr1	64424210	64424656	447	*	Distal Intergenic	1	64532645	64597695	65051	1	12912	ENSMUST00000185594.6	-107989	ENSMUSG00000025958	Creb1	cAMP responsive element binding protein 1	chr1	64424210	64424656	447	13	0.880806	0.972042	-0.0912357	-42.118
610	chr1_64691613_64691666	chr1	64691613	64691666	54	*	Promoter (<=1kb)	1	64691345	64725640	34296	1	227210	ENSMUST00000094898.4	268	ENSMUSG00000070871	Ccnyl1	cyclin Y-like 1	chr1	64691613	64691666	54	5	0.090392	0.05175	0.038642	12.7931
611	chr1_64735910_64736280	chr1	64735910	64736280	371	*	Promoter (1-2kb)	1	64734469	64737749	3281	2	14367	ENSMUST00000116133.3	1469	ENSMUSG00000045005	Fzd5	frizzled class receptor 5	chr1	64735910	64736280	371	78	0.0888463	0.132043	-0.0431969	-213.189
612	chr1_65127421_65127537	chr1	65127421	65127537	117	*	Distal Intergenic	1	65105285	65123214	17930	2	98303	ENSMUST00000148020.7	-4207	ENSMUSG00000044816	D630023F18Rik	RIKEN cDNA D630023F18 gene	chr1	65127421	65127537	117	10	0.915908	0.959903	-0.043995	-27.5671
613	chr1_65816404_65816645	chr1	65816404	65816645	242	*	Distal Intergenic	1	65926520	65928307	1788	1	12969	ENSMUST00000027082.10	-109875	ENSMUSG00000025945	Crygf	crystallin, gamma F	chr1	65816404	65816645	242	10	0.940319	0.852552	0.0877674	33.508
614	chr1_66424024_66424229	chr1	66424024	66424229	206	*	Intron (ENSMUST00000114017.7/17756, intron 10 of 14)	1	66416791	66438281	21491	1	17756	ENSMUST00000173800.1	7233	ENSMUSG00000015222	Map2	microtubule-associated protein 2	chr1	66424024	66424229	206	4	0.970182	0.848972	0.12121	12.2306
615	chr1_66468315_66468687	chr1	66468315	66468687	373	*	Promoter (<=1kb)	1	66468367	66699148	230782	1	329178	ENSMUST00000061620.16	0	ENSMUSG00000055567	Unc80	unc-80, NALCN activator	chr1	66468315	66468687	373	65	0.138855	0.0806754	0.0581798	219.415
616	chr1_66817461_66817818	chr1	66817461	66817818	358	*	Promoter (<=1kb)	1	66719363	66817546	98184	2	68691	ENSMUST00000068168.9	0	ENSMUSG00000026004	Kansl1l	KAT8 regulatory NSL complex subunit 1-like	chr1	66817461	66817818	358	87	0.072377	0.117909	-0.0455321	-268.091
617	chr1_6682311_6682455	chr1	6682311	6682455	145	*	Intron (ENSMUST00000140079.7/240690, intron 2 of 23)	1	6730051	6860940	130890	1	240690	ENSMUST00000043578.12	-47596	ENSMUSG00000033740	St18	suppression of tumorigenicity 18	chr1	6682311	6682455	145	5	0.827633	0.932767	-0.105134	-14.6537
618	chr1_66862820_66863422	chr1	66862820	66863422	603	*	Promoter (<=1kb)	1	66830839	66863277	32439	2	11363	ENSMUST00000027153.5	0	ENSMUSG00000026003	Acadl	acyl-Coenzyme A dehydrogenase, long-chain	chr1	66862820	66863422	603	137	0.103822	0.060164	0.0436579	463.917
619	chr1_66960632_66960707	chr1	66960632	66960707	76	*	Distal Intergenic	1	66926622	66945384	18763	2	17901	ENSMUST00000160100.1	-15248	ENSMUSG00000061816	Myl1	myosin, light polypeptide 1	chr1	66960632	66960707	76	5	0.630994	0.490966	0.140028	13.8177
620	chr1_67038521_67038937	chr1	67038521	67038937	417	*	Promoter (<=1kb)	1	67000517	67038865	38349	2	14768	ENSMUST00000027149.11	0	ENSMUSG00000026000	Lancl1	LanC (bacterial lantibiotic synthetase component C)-like 1	chr1	67038521	67038937	417	84	0.0539139	0.0968001	-0.0428863	-286.251
621	chr1_6706450_6706597	chr1	6706450	6706597	148	*	Intron (ENSMUST00000140079.7/240690, intron 2 of 23)	1	6730051	6860940	130890	1	240690	ENSMUST00000043578.12	-23454	ENSMUSG00000033740	St18	suppression of tumorigenicity 18	chr1	6706450	6706597	148	8	0.964513	0.842375	0.122139	26.0337
622	chr1_67405439_67405577	chr1	67405439	67405577	139	*	Distal Intergenic	1	67123026	67231259	108234	1	227231	ENSMUST00000027144.7	282413	ENSMUSG00000025991	Cps1	carbamoyl-phosphate synthetase 1	chr1	67405439	67405577	139	4	0.505364	0.66188	-0.156516	-11.0762
623	chr1_67753023_67753107	chr1	67753023	67753107	85	*	Distal Intergenic	1	68290155	68298318	8164	2	13869	ENSMUST00000131148.1	545211	ENSMUSG00000062209	Erbb4	erb-b2 receptor tyrosine kinase 4	chr1	67753023	67753107	85	5	0.984125	0.919963	0.0641625	21.852
624	chr1_68313191_68313377	chr1	68313191	68313377	187	*	Intron (ENSMUST00000119142.7/13869, intron 12 of 27)	1	68290155	68298318	8164	2	13869	ENSMUST00000131148.1	-14873	ENSMUSG00000062209	Erbb4	erb-b2 receptor tyrosine kinase 4	chr1	68313191	68313377	187	5	0.920899	0.784115	0.136783	14.1623
625	chr1_68625402_68625485	chr1	68625402	68625485	84	*	Intron (ENSMUST00000119142.7/13869, intron 2 of 27)	1	68298150	68330216	32067	2	13869	ENSMUST00000126682.1	-295186	ENSMUSG00000062209	Erbb4	erb-b2 receptor tyrosine kinase 4	chr1	68625402	68625485	84	9	0.697412	0.819427	-0.122015	-33.3494
626	chr1_6923409_6923597	chr1	6923409	6923597	189	*	Exon (ENSMUST00000194605.1/ENSMUST00000194605.1, exon 2 of 2)	1	6857341	6859604	2264	1	240690	ENSMUST00000130338.1	66068	ENSMUSG00000033740	St18	suppression of tumorigenicity 18	chr1	6923409	6923597	189	12	0.976265	0.913257	0.0630076	33.7437
627	chr1_69661071_69661343	chr1	69661071	69661343	273	*	Exon (ENSMUST00000190898.1/ENSMUST00000190898.1, exon 1 of 1)	1	69538768	69684157	145390	2	22779	ENSMUST00000188110.6	22814	ENSMUSG00000025997	Ikzf2	IKAROS family zinc finger 2	chr1	69661071	69661343	273	16	0.905253	0.973213	-0.0679605	-50.6046
628	chr1_69687664_69687826	chr1	69687664	69687826	163	*	Promoter (<=1kb)	1	69538582	69687245	148664	2	22779	ENSMUST00000187184.6	-419	ENSMUSG00000025997	Ikzf2	IKAROS family zinc finger 2	chr1	69687664	69687826	163	35	0.0965318	0.064471	0.0320608	86.4164
629	chr1_69772030_69772096	chr1	69772030	69772096	67	*	Exon (ENSMUST00000194308.1/ENSMUST00000194308.1, exon 1 of 1)	1	69826970	70267277	440308	1	66722	ENSMUST00000187159.6	-54874	ENSMUSG00000053153	Spag16	sperm associated antigen 16	chr1	69772030	69772096	67	5	0.888152	0.962678	-0.0745253	-13.0324
630	chr1_70316278_70316657	chr1	70316278	70316657	380	*	Intron (ENSMUST00000065425.11/66722, intron 13 of 16)	1	69951648	70282011	330364	1	66722	ENSMUST00000191569.1	364630	ENSMUSG00000053153	Spag16	sperm associated antigen 16	chr1	70316278	70316657	380	20	0.774777	0.655418	0.119359	65.1168
631	chr1_71561539_71561658	chr1	71561539	71561658	120	*	Exon (ENSMUST00000148077.7/108147, exon 3 of 3)	1	71557213	71563198	5986	1	108147	ENSMUST00000136443.1	4326	ENSMUSG00000026192	Atic	5-aminoimidazole-4-carboxamide ribonucleotide formyltransferase/IMP cyclohydrolase	chr1	71561539	71561658	120	4	0.916593	0.814043	0.10255	11.2652
632	chr1_71893502_71893783	chr1	71893502	71893783	282	*	Distal Intergenic	1	71888503	71890587	2085	1	667931	ENSMUST00000188676.1	4999	ENSMUSG00000099707	Gm8883	predicted gene 8883	chr1	71893502	71893783	282	16	0.835713	0.727836	0.107876	46.896
633	chr1_72212233_72212326	chr1	72212233	72212326	94	*	Promoter (<=1kb)	1	72159442	72212307	52866	2	381269	ENSMUST00000048860.8	0	ENSMUSG00000039395	Mreg	melanoregulin	chr1	72212233	72212326	94	28	0.0867675	0.0596335	0.027134	73.3395
634	chr1_72578486_72578581	chr1	72578486	72578581	96	*	Distal Intergenic	1	72583251	72585991	2741	1	54380	ENSMUST00000145868.7	-4670	ENSMUSG00000039354	Smarcal1	SWI/SNF related matrix associated, actin dependent regulator of chromatin, subfamily a-like 1	chr1	72578486	72578581	96	11	0.298883	0.381294	-0.0824111	-27.8935
635	chr1_72640908_72641380	chr1	72640908	72641380	473	*	Exon (ENSMUST00000212057.1/ENSMUST00000212057.1, exon 1 of 2)	1	72616522	72628299	11778	1	54380	ENSMUST00000126832.1	24386	ENSMUSG00000039354	Smarcal1	SWI/SNF related matrix associated, actin dependent regulator of chromatin, subfamily a-like 1	chr1	72640908	72641380	473	73	0.310122	0.400259	-0.0901374	-221.291
636	chr1_72873531_72873590	chr1	72873531	72873590	60	*	Promoter (<=1kb)	1	72858065	72874275	16211	2	16011	ENSMUST00000137339.1	685	ENSMUSG00000026185	Igfbp5	insulin-like growth factor binding protein 5	chr1	72873531	72873590	60	5	0.0982835	0.0519437	0.0463398	15.2401
637	chr1_72962084_72962298	chr1	72962084	72962298	215	*	Distal Intergenic	1	73015691	73025507	9817	1	69449	ENSMUST00000185768.6	-53393	ENSMUSG00000101968	Teshl	testicular germ cell expressed HSF2 interacting lncRNA	chr1	72962084	72962298	215	8	0.968312	0.836435	0.131877	28.6652
638	chr1_73853960_73854306	chr1	73853960	73854306	347	*	Promoter (1-2kb)	1	73855477	73855575	99	2	102465179	ENSMUST00000183826.1	1269	ENSMUSG00000098504	Mir6351	microRNA 6351	chr1	73853960	73854306	347	25	0.799131	0.706171	0.0929596	71.1124
639	chr1_73942366_73942832	chr1	73942366	73942832	467	*	Promoter (1-2kb)	1	73925130	73941014	15885	2	21961	ENSMUST00000189228.1	-1352	ENSMUSG00000055322	Tns1	tensin 1	chr1	73942366	73942832	467	13	0.930422	0.827758	0.102664	39.703
640	chr1_74026631_74026704	chr1	74026631	74026704	74	*	Intron (ENSMUST00000169786.7/21961, intron 3 of 34)	1	73990374	74016422	26049	2	21961	ENSMUST00000186381.6	-10209	ENSMUSG00000055322	Tns1	tensin 1	chr1	74026631	74026704	74	6	0.812165	0.723782	0.0883836	15.6285
641	chr1_74124450_74124731	chr1	74124450	74124731	282	*	Promoter (<=1kb)	1	73910232	74124449	214218	2	21961	ENSMUST00000191104.6	-1	ENSMUSG00000055322	Tns1	tensin 1	chr1	74124450	74124731	282	66	0.0762733	0.117689	-0.0414161	-197.172
642	chr1_74236859_74237124	chr1	74236859	74237124	266	*	Promoter (<=1kb)	1	74236550	74267988	31439	1	76709	ENSMUST00000113819.1	309	ENSMUSG00000006304	Arpc2	actin related protein 2/3 complex, subunit 2	chr1	74236859	74237124	266	51	0.0599182	0.105539	-0.0456204	-154.285
643	chr1_74386283_74386459	chr1	74386283	74386459	177	*	Promoter (2-3kb)	1	74383600	74385197	1598	1	18173	ENSMUST00000134189.1	2683	ENSMUSG00000026177	Slc11a1	solute carrier family 11 (proton-coupled divalent metal ion transporters), member 1	chr1	74386283	74386459	177	7	0.752155	0.611579	0.140576	25.3769
644	chr1_74397308_74397374	chr1	74397308	74397374	67	*	Promoter (2-3kb)	1	74394310	74394394	85	1	387219	ENSMUST00000083534.1	2998	ENSMUSG00000065468	Mir26b	microRNA 26b	chr1	74397308	74397374	67	17	0.0594001	0.096493	-0.0370929	-45.6287
645	chr1_74408348_74408646	chr1	74408348	74408646	299	*	Promoter (<=1kb)	1	74409376	74435559	26184	1	22349	ENSMUST00000027366.12	-730	ENSMUSG00000026175	Vil1	villin 1	chr1	74408348	74408646	299	26	0.678338	0.533564	0.144774	85.9366
646	chr1_74632194_74632328	chr1	74632194	74632328	135	*	Intron (ENSMUST00000087183.10/269209, intron 22 of 26)	1	74626465	74636894	10430	1	269209	ENSMUST00000123154.1	5729	ENSMUSG00000033276	Stk36	serine/threonine kinase 36	chr1	74632194	74632328	135	6	0.829282	0.940151	-0.110868	-16.764
647	chr1_74713666_74713729	chr1	74713666	74713729	64	*	Promoter (<=1kb)	1	74713574	74737892	24319	1	104086	ENSMUST00000027356.6	92	ENSMUSG00000026170	Cyp27a1	cytochrome P450, family 27, subfamily a, polypeptide 1	chr1	74713666	74713729	64	9	0.0983904	0.143942	-0.0455512	-23.1904
648	chr1_74713787_74713914	chr1	74713787	74713914	128	*	Promoter (<=1kb)	1	74713574	74737892	24319	1	104086	ENSMUST00000027356.6	213	ENSMUSG00000026170	Cyp27a1	cytochrome P450, family 27, subfamily a, polypeptide 1	chr1	74713787	74713914	128	24	0.122966	0.182642	-0.0596756	-70.511
649	chr1_74771908_74772251	chr1	74771908	74772251	344	*	Promoter (<=1kb)	1	74771892	74785322	13431	1	22420	ENSMUST00000006716.7	16	ENSMUSG00000033227	Wnt6	wingless-type MMTV integration site family, member 6	chr1	74771908	74772251	344	79	0.112246	0.0617815	0.0504646	271.241
650	chr1_74855749_74855902	chr1	74855749	74855902	154	*	Promoter (<=1kb)	1	74854934	74857732	2799	1	12570	ENSMUST00000160379.3	815	ENSMUSG00000090071	Cdk5r2	cyclin dependent kinase 5, regulatory subunit 2	chr1	74855749	74855902	154	28	0.100959	0.0649251	0.0360339	81.0084
651	chr1_74884927_74885096	chr1	74884927	74885096	170	*	Promoter (<=1kb)	1	74882006	74885322	3317	2	260298	ENSMUST00000159232.1	226	ENSMUSG00000055197	Fev	FEV transcription factor, ETS family member	chr1	74884927	74885096	170	16	0.0992608	0.0531769	0.0460838	44.5052
652	chr1_74901026_74901127	chr1	74901026	74901127	102	*	Promoter (<=1kb)	1	74900658	74900721	64	2	723900	ENSMUST00000083682.3	-305	ENSMUSG00000065616	Mir375	microRNA 375	chr1	74901026	74901127	102	5	0.13861	0.081971	0.0566391	15.6727
653	chr1_74901223_74901352	chr1	74901223	74901352	130	*	Promoter (<=1kb)	1	74900658	74900721	64	2	723900	ENSMUST00000083682.3	-502	ENSMUSG00000065616	Mir375	microRNA 375	chr1	74901223	74901352	130	6	0.309204	0.196619	0.112586	16.7356
654	chr1_74904614_74904704	chr1	74904614	74904704	91	*	Exon (ENSMUST00000094844.3/241116, exon 29 of 33)	1	74900658	74900721	64	2	723900	ENSMUST00000083682.3	-3893	ENSMUSG00000065616	Mir375	microRNA 375	chr1	74904614	74904704	91	6	0.833963	0.922087	-0.0881237	-18.0923
655	chr1_74935521_74935603	chr1	74935521	74935603	83	*	Promoter (<=1kb)	1	74902071	74935599	33529	2	241116	ENSMUST00000094844.3	0	ENSMUSG00000047021	Cfap65	cilia and flagella associated protein 65	chr1	74935521	74935603	83	15	0.0594533	0.115287	-0.0558335	-40.3324
656	chr1_74951998_74952093	chr1	74951998	74952093	96	*	Promoter (<=1kb)	1	74945315	74951672	6358	2	16147	ENSMUST00000164097.3	-326	ENSMUSG00000006538	Ihh	Indian hedgehog	chr1	74951998	74952093	96	24	0.112799	0.0671381	0.0456608	66.9032
657	chr1_74958014_74958159	chr1	74958014	74958159	146	*	Distal Intergenic	1	74945315	74951672	6358	2	16147	ENSMUST00000164097.3	-6342	ENSMUSG00000006538	Ihh	Indian hedgehog	chr1	74958014	74958159	146	8	0.776624	0.909765	-0.133141	-23.3885
658	chr1_75124802_75125253	chr1	75124802	75125253	452	*	Exon (ENSMUST00000188033.1/ENSMUST00000188033.1, exon 1 of 1)	1	75131713	75133546	1834	2	22626	ENSMUST00000188080.1	8293	ENSMUSG00000026205	Slc23a3	solute carrier family 23 (nucleobase transporters), member 3	chr1	75124802	75125253	452	71	0.0461138	0.0839891	-0.0378754	-213.98
659	chr1_75143219_75143469	chr1	75143219	75143469	251	*	Promoter (<=1kb)	1	75143378	75144109	732	1	227298	ENSMUST00000188977.1	0	ENSMUSG00000049339	Retreg2	reticulophagy regulator family member 2	chr1	75143219	75143469	251	16	0.0657343	0.145061	-0.0793269	-47.906
660	chr1_75161345_75161589	chr1	75161345	75161589	245	*	Distal Intergenic	1	75168646	75170752	2107	1	68818	ENSMUST00000162768.7	-7057	ENSMUSG00000026197	Zfand2b	zinc finger, AN1 type domain 2B	chr1	75161345	75161589	245	15	0.970377	0.906546	0.0638317	43.8969
661	chr1_75165562_75165747	chr1	75165562	75165747	186	*	Promoter (2-3kb)	1	75168646	75170752	2107	1	68818	ENSMUST00000162768.7	-2899	ENSMUSG00000026197	Zfand2b	zinc finger, AN1 type domain 2B	chr1	75165562	75165747	186	10	0.97578	0.877949	0.0978311	32.101
662	chr1_75182936_75183010	chr1	75182936	75183010	75	*	Promoter (2-3kb)	1	75171731	75185146	13416	2	74104	ENSMUST00000185727.1	2136	ENSMUSG00000026198	Abcb6	ATP-binding cassette, sub-family B member 6	chr1	75182936	75183010	75	9	0.892	0.936358	-0.0443574	-23.4042
663	chr1_75198511_75198616	chr1	75198511	75198616	106	*	Promoter (2-3kb)	1	75200093	75201248	1156	2	74577	ENSMUST00000143193.1	2632	ENSMUSG00000026200	Glb1l	galactosidase, beta 1-like	chr1	75198511	75198616	106	13	0.9072	0.947917	-0.040718	-34.1906
664	chr1_75380004_75380058	chr1	75380004	75380058	55	*	Promoter (2-3kb)	1	75382114	75388345	6232	1	11790	ENSMUST00000148515.7	-2056	ENSMUSG00000026207	Speg	SPEG complex locus	chr1	75380004	75380058	55	4	0.673936	0.785614	-0.111678	-10.5509
665	chr1_75387986_75388370	chr1	75387986	75388370	385	*	Promoter (2-3kb)	1	75385610	75432304	46695	1	11790	ENSMUST00000137868.7	2376	ENSMUSG00000026207	Speg	SPEG complex locus	chr1	75387986	75388370	385	88	0.0837623	0.132145	-0.0483829	-297.564
666	chr1_75391796_75392021	chr1	75391796	75392021	226	*	3' UTR	1	75385610	75432304	46695	1	11790	ENSMUST00000137868.7	6186	ENSMUSG00000026207	Speg	SPEG complex locus	chr1	75391796	75392021	226	13	0.954731	0.893519	0.0612124	36.4659
667	chr1_75450583_75450699	chr1	75450583	75450699	117	*	Promoter (<=1kb)	1	75450699	75474343	23645	1	241118	ENSMUST00000037708.9	0	ENSMUSG00000033007	Asic4	acid-sensing ion channel family member 4	chr1	75450583	75450699	117	20	0.0561888	0.102381	-0.0461925	-60.0969
668	chr1_75487455_75487970	chr1	75487455	75487970	516	*	Promoter (<=1kb)	1	75486851	75487802	952	2	98733	ENSMUST00000154636.1	0	ENSMUSG00000026211	Obsl1	obscurin-like 1	chr1	75487455	75487970	516	89	0.0919695	0.0497557	0.0422138	312.191
669	chr1_75502173_75502276	chr1	75502173	75502276	104	*	Promoter (1-2kb)	1	75496337	75503680	7344	2	98733	ENSMUST00000127507.7	1404	ENSMUSG00000026211	Obsl1	obscurin-like 1	chr1	75502173	75502276	104	9	0.927477	0.975004	-0.0475272	-25.1297
670	chr1_75505924_75505988	chr1	75505924	75505988	65	*	Promoter (<=1kb)	1	75490534	75505641	15108	2	98733	ENSMUST00000155084.7	-283	ENSMUSG00000026211	Obsl1	obscurin-like 1	chr1	75505924	75505988	65	28	0.084687	0.0555302	0.0291567	77.9516
671	chr1_75983214_75983450	chr1	75983214	75983450	237	*	Distal Intergenic	1	75551709	75553732	2024	1	20536	ENSMUST00000132110.1	431505	ENSMUSG00000006576	Slc4a3	solute carrier family 4 (anion exchanger), member 3	chr1	75983214	75983450	237	10	0.569636	0.712287	-0.142651	-30.9447
672	chr1_76007593_76007747	chr1	76007593	76007747	155	*	Distal Intergenic	1	75551709	75553732	2024	1	20536	ENSMUST00000132110.1	455884	ENSMUSG00000006576	Slc4a3	solute carrier family 4 (anion exchanger), member 3	chr1	76007593	76007747	155	5	0.936161	0.811294	0.124867	13.1952
673	chr1_76264907_76265032	chr1	76264907	76265032	126	*	Distal Intergenic	1	76489133	76501444	12312	1	620079	ENSMUST00000190362.6	-224101	ENSMUSG00000100553	Gm17751	predicted gene, 17751	chr1	76264907	76265032	126	5	0.944612	0.839122	0.105489	14.8973
674	chr1_76401069_76401376	chr1	76401069	76401376	308	*	Distal Intergenic	1	76489133	76501444	12312	1	620079	ENSMUST00000190362.6	-87757	ENSMUSG00000100553	Gm17751	predicted gene, 17751	chr1	76401069	76401376	308	8	0.570306	0.74689	-0.176583	-25.8294
675	chr1_77120871_77120933	chr1	77120871	77120933	63	*	Distal Intergenic	1	77373613	77377607	3995	2	13838	ENSMUST00000187346.1	256674	ENSMUSG00000026235	Epha4	Eph receptor A4	chr1	77120871	77120933	63	6	0.95697	0.809993	0.146977	20.823
676	chr1_77280560_77280806	chr1	77280560	77280806	247	*	Distal Intergenic	1	77373613	77377607	3995	2	13838	ENSMUST00000187346.1	96801	ENSMUSG00000026235	Epha4	Eph receptor A4	chr1	77280560	77280806	247	14	0.852253	0.943528	-0.0912759	-45.0058
677	chr1_77552086_77552277	chr1	77552086	77552277	192	*	Distal Intergenic	1	77373139	77515088	141950	2	13838	ENSMUST00000188797.6	-36998	ENSMUSG00000026235	Epha4	Eph receptor A4	chr1	77552086	77552277	192	14	0.919365	0.808994	0.110371	45.1213
678	chr1_78038794_78038881	chr1	78038794	78038881	88	*	Distal Intergenic	1	78101267	78196838	95572	2	18505	ENSMUST00000004994.15	157957	ENSMUSG00000004872	Pax3	paired box 3	chr1	78038794	78038881	88	5	0.645348	0.799747	-0.154399	-13.1782
679	chr1_78186810_78187007	chr1	78186810	78187007	198	*	Intron (ENSMUST00000004994.15/18505, intron 4 of 8)	1	78101267	78196838	95572	2	18505	ENSMUST00000004994.15	9831	ENSMUSG00000004872	Pax3	paired box 3	chr1	78186810	78187007	198	6	0.22804	0.418334	-0.190294	-18.0999
680	chr1_78192798_78192895	chr1	78192798	78192895	98	*	Intron (ENSMUST00000004994.15/18505, intron 3 of 8)	1	78101267	78196838	95572	2	18505	ENSMUST00000004994.15	3943	ENSMUSG00000004872	Pax3	paired box 3	chr1	78192798	78192895	98	9	0.163854	0.0935647	0.0702891	23.8236
681	chr1_78192956_78193027	chr1	78192956	78193027	72	*	Intron (ENSMUST00000004994.15/18505, intron 3 of 8)	1	78101267	78196838	95572	2	18505	ENSMUST00000004994.15	3811	ENSMUSG00000004872	Pax3	paired box 3	chr1	78192956	78193027	72	5	0.149925	0.0880618	0.0618631	12.7312
682	chr1_78284604_78284861	chr1	78284604	78284861	258	*	Distal Intergenic	1	78310345	78420289	109945	1	433323	ENSMUST00000036172.9	-25484	ENSMUSG00000032908	Sgpp2	sphingosine-1-phosphate phosphatase 2	chr1	78284604	78284861	258	18	0.875207	0.770254	0.104953	55.9477
683	chr1_78310737_78310881	chr1	78310737	78310881	145	*	Promoter (<=1kb)	1	78310345	78420289	109945	1	433323	ENSMUST00000036172.9	392	ENSMUSG00000032908	Sgpp2	sphingosine-1-phosphate phosphatase 2	chr1	78310737	78310881	145	12	0.0433221	0.0892209	-0.0458988	-35.5536
684	chr1_78322349_78322457	chr1	78322349	78322457	109	*	Intron (ENSMUST00000036172.9/433323, intron 1 of 4)	1	78310345	78420289	109945	1	433323	ENSMUST00000036172.9	12004	ENSMUSG00000032908	Sgpp2	sphingosine-1-phosphate phosphatase 2	chr1	78322349	78322457	109	6	0.789948	0.624288	0.16566	17.8911
685	chr1_78737800_78737900	chr1	78737800	78737900	101	*	Distal Intergenic	1	78696656	78701289	4634	1	74205	ENSMUST00000148608.1	41144	ENSMUSG00000032883	Acsl3	acyl-CoA synthetase long-chain family member 3	chr1	78737800	78737900	101	7	0.815313	0.688389	0.126924	18.5434
686	chr1_78799954_78800091	chr1	78799954	78800091	138	*	Intron (ENSMUST00000189296.1/102636764, intron 3 of 3)	1	78816758	78820028	3271	1	57814	ENSMUST00000057262.7	-16667	ENSMUSG00000047330	Kcne4	potassium voltage-gated channel, Isk-related subfamily, gene 4	chr1	78799954	78800091	138	10	0.906022	0.953409	-0.0473862	-27.7549
687	chr1_7881416_7881632	chr1	7881416	7881632	217	*	Distal Intergenic	1	8363425	8470479	107055	2	71096	ENSMUST00000135046.3	588847	ENSMUSG00000025909	Sntg1	syntrophin, gamma 1	chr1	7881416	7881632	217	18	0.975405	0.922515	0.05289	53.7062
688	chr1_79379859_79380342	chr1	79379859	79380342	484	*	Distal Intergenic	1	79434669	79440042	5374	2	20254	ENSMUST00000185234.1	59700	ENSMUSG00000050711	Scg2	secretogranin II	chr1	79379859	79380342	484	12	0.511736	0.705064	-0.193329	-37.6333
689	chr1_79445412_79445632	chr1	79445412	79445632	221	*	Distal Intergenic	1	79434669	79440120	5452	2	20254	ENSMUST00000049972.5	-5292	ENSMUSG00000050711	Scg2	secretogranin II	chr1	79445412	79445632	221	4	0.831488	0.671095	0.160393	10.9616
690	chr1_79673823_79674066	chr1	79673823	79674066	244	*	Promoter (1-2kb)	1	79606876	79671972	65097	2	252903	ENSMUST00000162342.7	-1851	ENSMUSG00000054702	Ap1s3	adaptor-related protein complex AP-1, sigma 3	chr1	79673823	79674066	244	13	0.774344	0.659799	0.114545	35.0756
691	chr1_80384158_80384528	chr1	80384158	80384528	371	*	Exon (ENSMUST00000187121.1/ENSMUST00000187121.1, exon 2 of 2)	1	80264923	80340480	75558	2	26554	ENSMUST00000163119.7	-43678	ENSMUSG00000004364	Cul3	cullin 3	chr1	80384158	80384528	371	24	0.814411	0.899956	-0.0855447	-80.0298
692	chr1_8195145_8195648	chr1	8195145	8195648	504	*	Distal Intergenic	1	8363425	8470479	107055	2	71096	ENSMUST00000135046.3	274831	ENSMUSG00000025909	Sntg1	syntrophin, gamma 1	chr1	8195145	8195648	504	14	0.963699	0.841783	0.121916	44.9966
693	chr1_82006784_82006986	chr1	82006784	82006986	203	*	Distal Intergenic	1	82131916	82132019	104	1	102466629	ENSMUST00000183462.1	-124930	ENSMUSG00000098797	Mir6344	microRNA 6344	chr1	82006784	82006986	203	6	0.92785	0.810402	0.117448	17.2531
694	chr1_82221926_82222073	chr1	82221926	82222073	148	*	Distal Intergenic	1	82233101	82291416	58316	2	16367	ENSMUST00000069799.2	69343	ENSMUSG00000055980	Irs1	insulin receptor substrate 1	chr1	82221926	82222073	148	7	0.955017	0.842225	0.112792	20.2986
695	chr1_82283184_82283664	chr1	82283184	82283664	481	*	Intron (ENSMUST00000069799.2/16367, intron 1 of 1)	1	82233101	82291416	58316	2	16367	ENSMUST00000069799.2	7752	ENSMUSG00000055980	Irs1	insulin receptor substrate 1	chr1	82283184	82283664	481	63	0.0627274	0.129774	-0.0670465	-218.626
696	chr1_82320709_82321058	chr1	82320709	82321058	350	*	Intron (ENSMUST00000027322.13/76867, intron 1 of 6)	1	82316452	82445366	128915	1	76867	ENSMUST00000027322.13	4257	ENSMUSG00000026142	Rhbdd1	rhomboid domain containing 1	chr1	82320709	82321058	350	28	0.497187	0.376621	0.120566	86.6911
697	chr1_83159823_83159933	chr1	83159823	83159933	111	*	Promoter (<=1kb)	1	83159781	83210574	50794	1	71227	ENSMUST00000065403.6	42	ENSMUSG00000053161	Daw1	dynein assembly factor with WDR repeat domains 1	chr1	83159823	83159933	111	13	0.13536	0.0776508	0.0577089	33.1446
698	chr1_83296419_83296680	chr1	83296419	83296680	262	*	Intron (ENSMUST00000160953.7/77629, intron 3 of 10)	1	83255442	83279165	23724	2	77629	ENSMUST00000159078.1	-17254	ENSMUSG00000026163	Sphkap	SPHK1 interactor, AKAP domain containing	chr1	83296419	83296680	262	10	0.821687	0.691911	0.129776	29.0591
699	chr1_83302029_83302291	chr1	83302029	83302291	263	*	Intron (ENSMUST00000160953.7/77629, intron 3 of 10)	1	83255442	83279165	23724	2	77629	ENSMUST00000159078.1	-22864	ENSMUSG00000026163	Sphkap	SPHK1 interactor, AKAP domain containing	chr1	83302029	83302291	263	8	0.915019	0.760221	0.154798	25.4189
700	chr1_8406432_8406589	chr1	8406432	8406589	158	*	Intron (ENSMUST00000132064.7/71096, intron 19 of 19)	1	8363425	8470479	107055	2	71096	ENSMUST00000135046.3	63890	ENSMUSG00000025909	Sntg1	syntrophin, gamma 1	chr1	8406432	8406589	158	4	0.810207	0.934334	-0.124128	-10.6088
701	chr1_8410516_8411140	chr1	8410516	8411140	625	*	Intron (ENSMUST00000132064.7/71096, intron 19 of 19)	1	8363425	8470479	107055	2	71096	ENSMUST00000135046.3	59339	ENSMUSG00000025909	Sntg1	syntrophin, gamma 1	chr1	8410516	8411140	625	61	0.360008	0.524525	-0.164517	-352.575
702	chr1_84109521_84109574	chr1	84109521	84109574	54	*	Intron (ENSMUST00000168574.8/98496, intron 2 of 2)	1	84037926	84053253	15328	2	98496	ENSMUST00000175948.1	-56268	ENSMUSG00000045658	Pid1	phosphotyrosine interaction domain containing 1	chr1	84109521	84109574	54	7	0.888749	0.950088	-0.0613388	-16.8895
703	chr1_84352357_84352454	chr1	84352357	84352454	98	*	Intron (ENSMUST00000175996.7/98496, intron 1 of 2)	1	84115332	84341110	225779	2	98496	ENSMUST00000176822.1	-11247	ENSMUSG00000045658	Pid1	phosphotyrosine interaction domain containing 1	chr1	84352357	84352454	98	6	0.901874	0.985113	-0.0832394	-17.3517
704	chr1_84377887_84378239	chr1	84377887	84378239	353	*	Intron (ENSMUST00000049126.12/227325, intron 12 of 12)	1	84107794	84364180	256387	2	98496	ENSMUST00000175996.7	-13707	ENSMUSG00000045658	Pid1	phosphotyrosine interaction domain containing 1	chr1	84377887	84378239	353	8	0.943855	0.810063	0.133792	24.8684
705	chr1_84418114_84418284	chr1	84418114	84418284	171	*	Intron (ENSMUST00000049126.12/227325, intron 9 of 12)	1	84107794	84364180	256387	2	98496	ENSMUST00000175996.7	-53934	ENSMUSG00000045658	Pid1	phosphotyrosine interaction domain containing 1	chr1	84418114	84418284	171	14	0.476684	0.364834	0.11185	40.1762
706	chr1_84590490_84590562	chr1	84590490	84590562	73	*	Intron (ENSMUST00000049126.12/227325, intron 1 of 12)	1	84583004	84623841	40838	2	227325	ENSMUST00000191546.2	33279	ENSMUSG00000036766	Dner	delta/notch-like EGF repeat containing	chr1	84590490	84590562	73	7	0.669533	0.780257	-0.110723	-20.6532
707	chr1_84590649_84590888	chr1	84590649	84590888	240	*	Intron (ENSMUST00000049126.12/227325, intron 1 of 12)	1	84583004	84623841	40838	2	227325	ENSMUST00000191546.2	32953	ENSMUSG00000036766	Dner	delta/notch-like EGF repeat containing	chr1	84590649	84590888	240	15	0.48345	0.605112	-0.121662	-42.2874
708	chr1_84644279_84644367	chr1	84644279	84644367	89	*	Intron (ENSMUST00000049126.12/227325, intron 1 of 12)	1	84580715	84640485	59771	2	227325	ENSMUST00000185606.2	-3794	ENSMUSG00000036766	Dner	delta/notch-like EGF repeat containing	chr1	84644279	84644367	89	7	0.893538	0.795993	0.0975451	18.3949
709	chr1_8468778_8469075	chr1	8468778	8469075	298	*	Promoter (1-2kb)	1	8363425	8470479	107055	2	71096	ENSMUST00000135046.3	1404	ENSMUSG00000025909	Sntg1	syntrophin, gamma 1	chr1	8468778	8469075	298	19	0.379648	0.546832	-0.167184	-69.1766
710	chr1_85030057_85030107	chr1	85030057	85030107	51	*	Intron (ENSMUST00000159114.1/ENSMUST00000159114.1, intron 2 of 2)	1	85083069	85109449	26381	2	381287	ENSMUST00000161724.7	79342	ENSMUSG00000089844	Sp140l1	Sp140 nuclear body protein like 1	chr1	85030057	85030107	51	9	0.707248	0.797725	-0.0904767	-23.9254
711	chr1_85638370_85638467	chr1	85638370	85638467	98	*	Promoter (2-3kb)	1	85635384	85642890	7507	1	434484	ENSMUST00000159234.1	2986	ENSMUSG00000070031	Sp140	Sp140 nuclear body protein	chr1	85638370	85638467	98	5	0.664275	0.769625	-0.10535	-13.5697
712	chr1_85793710_85794006	chr1	85793710	85794006	297	*	Promoter (<=1kb)	1	85793541	85818513	24973	1	12283	ENSMUST00000126962.2	169	ENSMUSG00000036707	Cab39	calcium binding protein 39	chr1	85793710	85794006	297	88	0.0881503	0.0560584	0.0320919	265.104
713	chr1_85976071_85976168	chr1	85976071	85976168	98	*	Intron (ENSMUST00000186560.1/ENSMUST00000186560.1, intron 1 of 3)	1	85938318	85961007	22690	2	227326	ENSMUST00000086975.5	-15064	ENSMUSG00000049608	Gpr55	G protein-coupled receptor 55	chr1	85976071	85976168	98	4	0.933343	0.804911	0.128432	13.1195
714	chr1_86220714_86220780	chr1	86220714	86220780	67	*	Intron (ENSMUST00000123618.7/78795, intron 19 of 19)	1	86202496	86252489	49994	1	78795	ENSMUST00000156675.7	18218	ENSMUSG00000062590	Armc9	armadillo repeat containing 9	chr1	86220714	86220780	67	7	0.929124	0.978933	-0.0498093	-16.5368
715	chr1_86359486_86359949	chr1	86359486	86359949	464	*	Promoter (<=1kb)	1	86359574	86367964	8391	1	319336	ENSMUST00000127284.1	0		C130036L24Rik	RIKEN cDNA C130036L24 gene	chr1	86359486	86359949	464	93	0.0983819	0.0599941	0.0383878	280.938
716	chr1_86504213_86504441	chr1	86504213	86504441	229	*	Distal Intergenic	1	86526726	86530712	3987	1	19231	ENSMUST00000045897.14	-22285	ENSMUSG00000026238	Ptma	prothymosin alpha	chr1	86504213	86504441	229	46	0.0901137	0.0543667	0.035747	127.994
717	chr1_86703687_86704161	chr1	86703687	86704161	475	*	Promoter (<=1kb)	1	86703808	86748331	44524	1	208718	ENSMUST00000188121.6	0	ENSMUSG00000053333	Dis3l2	DIS3 like 3'-5' exoribonuclease 2	chr1	86703687	86704161	475	120	0.0962007	0.055497	0.0407037	417.629
718	chr1_87213901_87214084	chr1	87213901	87214084	184	*	Promoter (<=1kb)	1	87213914	87226607	12694	1	26987	ENSMUST00000113232.7	0	ENSMUSG00000026254	Eif4e2	eukaryotic translation initiation factor 4E member 2	chr1	87213901	87214084	184	44	0.117757	0.0812258	0.0365309	111.856
719	chr1_87327303_87327601	chr1	87327303	87327601	299	*	Promoter (<=1kb)	1	87327066	87433799	106734	1	227331	ENSMUST00000173173.7	237	ENSMUSG00000048000	Gigyf2	GRB10 interacting GYF protein 2	chr1	87327303	87327601	299	58	0.0585402	0.0949866	-0.0364464	-161.885
720	chr1_87527238_87527599	chr1	87527238	87527599	362	*	Intron (ENSMUST00000166055.7/23956, intron 1 of 2)	1	87476834	87510362	33529	2	53972	ENSMUST00000027477.14	-16876	ENSMUSG00000026259	Ngef	neuronal guanine nucleotide exchange factor	chr1	87527238	87527599	362	20	0.841986	0.736414	0.105572	60.6726
721	chr1_88200548_88200665	chr1	88200548	88200665	118	*	Promoter (<=1kb)	1	88200601	88218997	18397	1	22236	ENSMUST00000049289.8	0	ENSMUSG00000090171	Ugt1a2	UDP glucuronosyltransferase 1 family, polypeptide A2	chr1	88200548	88200665	118	5	0.926522	0.855179	0.071343	13.256
722	chr1_88277339_88277542	chr1	88277339	88277542	204	*	Promoter (<=1kb)	1	88264978	88277506	12529	2	381280	ENSMUST00000147393.1	0	ENSMUSG00000044783	Hjurp	Holliday junction recognition protein	chr1	88277339	88277542	204	43	0.0649058	0.0444416	0.0204642	121.846
723	chr1_88385229_88385290	chr1	88385229	88385290	62	*	Intron (ENSMUST00000113114.9/171382, intron 28 of 28)	1	88406961	88426438	19478	1	75396	ENSMUST00000027518.11	-21671	ENSMUSG00000026295	Spp2	secreted phosphoprotein 2	chr1	88385229	88385290	62	5	0.825948	0.926616	-0.100667	-13.4546
724	chr1_88707729_88707851	chr1	88707729	88707851	123	*	Distal Intergenic	1	88698225	88702221	3997	2	320982	ENSMUST00000159814.1	-5508	ENSMUSG00000049866	Arl4c	ADP-ribosylation factor-like 4C	chr1	88707729	88707851	123	8	0.464878	0.320738	0.144141	23.0885
725	chr1_89296989_89297130	chr1	89296989	89297130	142	*	Distal Intergenic	1	89360342	89406133	45792	2	77331	ENSMUST00000186258.1	109003	ENSMUSG00000099938	C030007H22Rik	RIKEN cDNA C030007H22 gene	chr1	89296989	89297130	142	5	0.881757	0.718065	0.163692	15.5588
726	chr1_89428160_89428221	chr1	89428160	89428221	62	*	Distal Intergenic	1	89360342	89406133	45792	2	77331	ENSMUST00000186258.1	-22027	ENSMUSG00000099938	C030007H22Rik	RIKEN cDNA C030007H22 gene	chr1	89428160	89428221	62	6	0.990524	0.888887	0.101638	17.0361
727	chr1_89448994_89449192	chr1	89448994	89449192	199	*	Distal Intergenic	1	89454806	89897617	442812	1	347722	ENSMUST00000027521.14	-5614	ENSMUSG00000055013	Agap1	ArfGAP with GTPase domain, ankyrin repeat and PH domain 1	chr1	89448994	89449192	199	9	0.879476	0.956753	-0.0772768	-27.5528
728	chr1_89455458_89455537	chr1	89455458	89455537	80	*	Promoter (<=1kb)	1	89454874	89890001	435128	1	347722	ENSMUST00000190096.6	584	ENSMUSG00000055013	Agap1	ArfGAP with GTPase domain, ankyrin repeat and PH domain 1	chr1	89455458	89455537	80	17	0.0858223	0.0584105	0.0274118	41.3289
729	chr1_89455655_89455776	chr1	89455655	89455776	122	*	Promoter (<=1kb)	1	89454874	89890001	435128	1	347722	ENSMUST00000190096.6	781	ENSMUSG00000055013	Agap1	ArfGAP with GTPase domain, ankyrin repeat and PH domain 1	chr1	89455655	89455776	122	25	0.0891079	0.05436	0.0347479	70.2616
730	chr1_89580086_89580336	chr1	89580086	89580336	251	*	Promoter (<=1kb)	1	89580236	89895277	315042	1	347722	ENSMUST00000074945.7	0	ENSMUSG00000055013	Agap1	ArfGAP with GTPase domain, ankyrin repeat and PH domain 1	chr1	89580086	89580336	251	63	0.0684037	0.122842	-0.0544382	-238.002
731	chr1_89580597_89581051	chr1	89580597	89581051	455	*	Promoter (<=1kb)	1	89580236	89895277	315042	1	347722	ENSMUST00000074945.7	361	ENSMUSG00000055013	Agap1	ArfGAP with GTPase domain, ankyrin repeat and PH domain 1	chr1	89580597	89581051	455	140	0.0946827	0.0587911	0.0358916	470.562
732	chr1_89581395_89581694	chr1	89581395	89581694	300	*	Promoter (1-2kb)	1	89580236	89895277	315042	1	347722	ENSMUST00000074945.7	1159	ENSMUSG00000055013	Agap1	ArfGAP with GTPase domain, ankyrin repeat and PH domain 1	chr1	89581395	89581694	300	80	0.0564781	0.0905257	-0.0340476	-235.914
733	chr1_89676861_89676924	chr1	89676861	89676924	64	*	Intron (ENSMUST00000027521.14/347722, intron 9 of 17)	1	89681085	89683888	2804	2	74403	ENSMUST00000187011.1	6964		4933400F21Rik	RIKEN cDNA 4933400F21 gene	chr1	89676861	89676924	64	6	0.576497	0.733301	-0.156804	-16.0375
734	chr1_89689619_89689868	chr1	89689619	89689868	250	*	Intron (ENSMUST00000027521.14/347722, intron 9 of 17)	1	89650529	89683908	33380	2	74403	ENSMUST00000186098.6	-5711		4933400F21Rik	RIKEN cDNA 4933400F21 gene	chr1	89689619	89689868	250	23	0.263544	0.39349	-0.129945	-79.3732
735	chr1_89806825_89807012	chr1	89806825	89807012	188	*	Intron (ENSMUST00000027521.14/347722, intron 13 of 17)	1	89789163	89834588	45426	1	347722	ENSMUST00000212924.1	17662	ENSMUSG00000055013	Agap1	ArfGAP with GTPase domain, ankyrin repeat and PH domain 1	chr1	89806825	89807012	188	18	0.952812	0.88016	0.072652	57.4792
736	chr1_89992763_89993186	chr1	89992763	89993186	424	*	Exon (ENSMUST00000238685.1/208372, exon 2 of 5)	1	89950220	89996452	46233	2	208372	ENSMUST00000238685.1	3266	ENSMUSG00000067081	Asb18	ankyrin repeat and SOCS box-containing 18	chr1	89992763	89993186	424	53	0.456511	0.368117	0.0883943	165.845
737	chr1_90051963_90052033	chr1	90051963	90052033	71	*	Promoter (2-3kb)	1	90042140	90054960	12821	2	74918	ENSMUST00000212859.1	2927	ENSMUSG00000026301	Iqca1	IQ motif containing with AAA domain 1	chr1	90051963	90052033	71	6	0.307118	0.171459	0.135659	17.9399
738	chr1_90077775_90077840	chr1	90077775	90077840	66	*	Exon (ENSMUST00000113094.8/74918, exon 12 of 19)	1	90059457	90066924	7468	2	74918	ENSMUST00000189011.1	-10851	ENSMUSG00000026301	Iqca1	IQ motif containing with AAA domain 1	chr1	90077775	90077840	66	7	0.787331	0.879642	-0.0923109	-20.9277
739	chr1_90139846_90140066	chr1	90139846	90140066	221	*	Exon (ENSMUST00000113094.8/74918, exon 4 of 19)	1	90098028	90144978	46951	2	74918	ENSMUST00000211999.1	4912	ENSMUSG00000026301	Iqca1	IQ motif containing with AAA domain 1	chr1	90139846	90140066	221	13	0.926856	0.806931	0.119926	49.9773
740	chr1_90213110_90213328	chr1	90213110	90213328	219	*	Intron (ENSMUST00000065587.4/12778, intron 1 of 1)	1	90204006	90213833	9828	1	12778	ENSMUST00000159654.1	9104	ENSMUSG00000044337	Ackr3	atypical chemokine receptor 3	chr1	90213110	90213328	219	14	0.811188	0.693254	0.117934	40.6321
741	chr1_90228531_90228642	chr1	90228531	90228642	112	*	Distal Intergenic	1	90204006	90213833	9828	1	12778	ENSMUST00000159654.1	24525	ENSMUSG00000044337	Ackr3	atypical chemokine receptor 3	chr1	90228531	90228642	112	11	0.586062	0.453118	0.132945	28.6193
742	chr1_90374528_90374597	chr1	90374528	90374597	70	*	Distal Intergenic	1	90204006	90213833	9828	1	12778	ENSMUST00000159654.1	170522	ENSMUSG00000044337	Ackr3	atypical chemokine receptor 3	chr1	90374528	90374597	70	7	0.461598	0.34455	0.117049	19.3169
743	chr1_90375212_90375270	chr1	90375212	90375270	59	*	Distal Intergenic	1	90204006	90213833	9828	1	12778	ENSMUST00000159654.1	171206	ENSMUSG00000044337	Ackr3	atypical chemokine receptor 3	chr1	90375212	90375270	59	6	0.771046	0.651787	0.119259	16.9546
744	chr1_90486256_90486660	chr1	90486256	90486660	405	*	Distal Intergenic	1	90602981	90613341	10361	1	108679	ENSMUST00000036153.11	-116321	ENSMUSG00000034432	Cops8	COP9 signalosome subunit 8	chr1	90486256	90486660	405	26	0.453322	0.618639	-0.165317	-100.861
745	chr1_90998605_90999048	chr1	90998605	90999048	444	*	Promoter (<=1kb)	1	90998737	91108640	109904	1	16978	ENSMUST00000189505.6	0	ENSMUSG00000026305	Lrrfip1	leucine rich repeat (in FLII) interacting protein 1	chr1	90998605	90999048	444	130	0.095143	0.0619549	0.0331881	363.723
746	chr1_91130786_91131126	chr1	91130786	91131126	341	*	Distal Intergenic	1	91125356	91128178	2823	1	16978	ENSMUST00000187532.1	5430	ENSMUSG00000026305	Lrrfip1	leucine rich repeat (in FLII) interacting protein 1	chr1	91130786	91131126	341	16	0.790244	0.886678	-0.0964335	-49.3999
747	chr1_91143455_91143532	chr1	91143455	91143532	78	*	Promoter (1-2kb)	1	91145101	91152725	7625	1	329207	ENSMUST00000188818.1	-1569	ENSMUSG00000070732	Rbm44	RNA binding motif protein 44	chr1	91143455	91143532	78	6	0.773754	0.940284	-0.16653	-20.317
748	chr1_91298701_91298821	chr1	91298701	91298821	121	*	Promoter (<=1kb)	1	91298427	91305436	7010	1	50880	ENSMUST00000142802.1	274	ENSMUSG00000026307	Scly	selenocysteine lyase	chr1	91298701	91298821	121	10	0.129588	0.0840302	0.0455578	25.8043
749	chr1_91412991_91413071	chr1	91412991	91413071	81	*	Promoter (<=1kb)	1	91411483	91413208	1726	2	55927	ENSMUST00000132188.7	137	ENSMUSG00000067071	Hes6	hairy and enhancer of split 6	chr1	91412991	91413071	81	13	0.0891279	0.0603754	0.0287525	33.8515
750	chr1_91538328_91538382	chr1	91538328	91538382	55	*	Promoter (2-3kb)	1	91540544	91556088	15545	1	65247	ENSMUST00000086843.10	-2162	ENSMUSG00000026311	Asb1	ankyrin repeat and SOCS box-containing 1	chr1	91538328	91538382	55	5	0.183984	0.104152	0.0798315	12.8422
751	chr1_91933120_91933178	chr1	91933120	91933178	59	*	Promoter (1-2kb)	1	91933203	91934864	1662	2	208727	ENSMUST00000191327.1	1686	ENSMUSG00000026313	Hdac4	histone deacetylase 4	chr1	91933120	91933178	59	11	0.886325	0.937234	-0.0509094	-29.33
752	chr1_92030601_92030818	chr1	92030601	92030818	218	*	Intron (ENSMUST00000097644.8/208727, intron 3 of 26)	1	91932958	92006855	73898	2	208727	ENSMUST00000189303.6	-23746	ENSMUSG00000026313	Hdac4	histone deacetylase 4	chr1	92030601	92030818	218	7	0.518057	0.656955	-0.138898	-20.0041
753	chr1_92179391_92179862	chr1	92179391	92179862	472	*	Promoter (<=1kb)	1	92029955	92180297	150343	2	208727	ENSMUST00000186002.2	435	ENSMUSG00000026313	Hdac4	histone deacetylase 4	chr1	92179391	92179862	472	51	0.0988374	0.051119	0.0477184	152.501
754	chr1_92207951_92208013	chr1	92207951	92208013	63	*	Distal Intergenic	1	92030144	92195699	165556	2	208727	ENSMUST00000212408.1	-12252	ENSMUSG00000026313	Hdac4	histone deacetylase 4	chr1	92207951	92208013	63	6	0.749852	0.87919	-0.129338	-18.4361
755	chr1_92243750_92243982	chr1	92243750	92243982	233	*	Distal Intergenic	1	92030144	92195699	165556	2	208727	ENSMUST00000212408.1	-48051	ENSMUSG00000026313	Hdac4	histone deacetylase 4	chr1	92243750	92243982	233	11	0.905402	0.806845	0.0985573	33.6524
756	chr1_92473868_92473964	chr1	92473868	92473964	97	*	Promoter (<=1kb)	1	92439010	92473860	34851	2	67273	ENSMUST00000027478.6	-8	ENSMUSG00000026260	Ndufa10	NADH:ubiquinone oxidoreductase subunit A10	chr1	92473868	92473964	97	18	0.0500898	0.0857105	-0.0356207	-49.9784
757	chr1_92529049_92529208	chr1	92529049	92529208	160	*	Distal Intergenic	1	92506366	92518661	12296	2	259041	ENSMUST00000062353.11	-10388	ENSMUSG00000042849	Or6b3	olfactory receptor family 6 subfamily B member 3	chr1	92529049	92529208	160	9	0.820453	0.917344	-0.0968912	-27.4356
758	chr1_92772814_92773054	chr1	92772814	92773054	241	*	Distal Intergenic	1	92831645	92860779	29135	1	14733	ENSMUST00000045970.7	-58591	ENSMUSG00000034220	Gpc1	glypican 1	chr1	92772814	92773054	241	19	0.270717	0.172301	0.0984152	54.912
759	chr1_92906955_92907114	chr1	92906955	92907114	160	*	Promoter (<=1kb)	1	92906981	92908435	1455	1	67446	ENSMUST00000060913.7	0	ENSMUSG00000047067	Dusp28	dual specificity phosphatase 28	chr1	92906955	92907114	160	37	0.0821486	0.0529552	0.0291935	95.8762
760	chr1_92907174_92907330	chr1	92907174	92907330	157	*	Promoter (<=1kb)	1	92906981	92908435	1455	1	67446	ENSMUST00000060913.7	193	ENSMUSG00000047067	Dusp28	dual specificity phosphatase 28	chr1	92907174	92907330	157	43	0.078747	0.053008	0.0257389	112.265
761	chr1_93190840_93190973	chr1	93190840	93190973	134	*	Exon (ENSMUST00000138595.2/381284, exon 11 of 32)	1	93168725	93231072	62348	1	381284	ENSMUST00000138595.2	22115	ENSMUSG00000084989	Crocc2	ciliary rootlet coiled-coil, rootletin family member 2	chr1	93190840	93190973	134	13	0.127318	0.199102	-0.0717842	-32.5849
762	chr1_93235663_93236076	chr1	93235663	93236076	414	*	Promoter (<=1kb)	1	93235841	93301065	65225	1	208777	ENSMUST00000062202.13	0	ENSMUSG00000047793	Sned1	sushi, nidogen and EGF-like domains 1	chr1	93235663	93236076	414	97	0.096068	0.0566549	0.0394131	311.139
763	chr1_93342745_93343133	chr1	93342745	93343133	389	*	Promoter (<=1kb)	1	93308778	93342789	34012	2	269224	ENSMUST00000027493.3	0	ENSMUSG00000026274	Pask	PAS domain containing serine/threonine kinase	chr1	93342745	93343133	389	65	0.082523	0.0500392	0.0324838	170.659
764	chr1_93803884_93804326	chr1	93803884	93804326	443	*	Promoter (<=1kb)	1	93803965	93822095	18131	1	66262	ENSMUST00000027505.12	0	ENSMUSG00000026283	Ing5	inhibitor of growth family, member 5	chr1	93803884	93804326	443	127	0.109986	0.0730573	0.0369287	385.58
765	chr1_93804861_93804926	chr1	93804861	93804926	66	*	Promoter (<=1kb)	1	93804345	93818382	14038	1	66262	ENSMUST00000190476.1	516	ENSMUSG00000026283	Ing5	inhibitor of growth family, member 5	chr1	93804861	93804926	66	4	0.595087	0.765826	-0.17074	-15.1444
766	chr1_94231115_94231165	chr1	94231115	94231165	51	*	Distal Intergenic	1	94038305	94052553	14249	2	18566	ENSMUST00000027507.7	-178562	ENSMUSG00000026285	Pdcd1	programmed cell death 1	chr1	94231115	94231165	51	4	0.705079	0.926694	-0.221615	-14.2892
767	chr1_94486951_94487041	chr1	94486951	94487041	91	*	Distal Intergenic	1	94797083	94802452	5370	1	74689	ENSMUST00000190754.1	-310042	ENSMUSG00000100518	4930440C22Rik	RIKEN cDNA 4930440C22 gene	chr1	94486951	94487041	91	6	0.813317	0.933868	-0.120551	-17.3561
768	chr1_94737065_94737213	chr1	94737065	94737213	149	*	Distal Intergenic	1	94797083	94802452	5370	1	74689	ENSMUST00000190754.1	-59870	ENSMUSG00000100518	4930440C22Rik	RIKEN cDNA 4930440C22 gene	chr1	94737065	94737213	149	10	0.868324	0.962912	-0.0945886	-32.9003
769	chr1_94737323_94737395	chr1	94737323	94737395	73	*	Distal Intergenic	1	94797083	94802452	5370	1	74689	ENSMUST00000190754.1	-59688	ENSMUSG00000100518	4930440C22Rik	RIKEN cDNA 4930440C22 gene	chr1	94737323	94737395	73	5	0.869595	0.96035	-0.0907553	-18.512
770	chr1_95375564_95375860	chr1	95375564	95375860	297	*	Distal Intergenic	1	95313628	95327945	14318	1	67698	ENSMUST00000186780.1	61936	ENSMUSG00000051185	Fam174a	family with sequence similarity 174, member A	chr1	95375564	95375860	297	13	0.437253	0.593193	-0.15594	-41.2239
771	chr1_9546594_9546743	chr1	9546594	9546743	150	*	Promoter (1-2kb)	1	9545408	9547455	2048	1	59014	ENSMUST00000072079.8	1186	ENSMUSG00000061024	Rrs1	ribosome biogenesis regulator 1	chr1	9546594	9546743	150	13	0.303265	0.197752	0.105513	39.7063
772	chr1_9648827_9648936	chr1	9648827	9648936	110	*	Distal Intergenic	1	9601018	9631175	30158	2	72481	ENSMUST00000153239.7	-17652		2610203C22Rik	RIKEN cDNA 2610203C22 gene	chr1	9648827	9648936	110	4	0.548764	0.658154	-0.10939	-11.1984
773	chr1_96631699_96631767	chr1	96631699	96631767	69	*	Intron (ENSMUST00000189056.1/75159, intron 1 of 2)	1	96612057	96662573	50517	2	75159	ENSMUST00000189056.1	30806	ENSMUSG00000100589	4930533P14Rik	RIKEN cDNA 4930533P14 gene	chr1	96631699	96631767	69	6	0.971454	0.813548	0.157906	21.5282
774	chr1_96701858_96701909	chr1	96701858	96701909	52	*	Distal Intergenic	1	96612057	96662573	50517	2	75159	ENSMUST00000189056.1	-39285	ENSMUSG00000100589	4930533P14Rik	RIKEN cDNA 4930533P14 gene	chr1	96701858	96701909	52	4	0.703743	0.826698	-0.122955	-11.2348
775	chr1_96744269_96744488	chr1	96744269	96744488	220	*	Distal Intergenic	1	96612057	96662573	50517	2	75159	ENSMUST00000189056.1	-81696	ENSMUSG00000100589	4930533P14Rik	RIKEN cDNA 4930533P14 gene	chr1	96744269	96744488	220	6	0.841509	0.931651	-0.0901419	-15.9289
776	chr1_9700539_9700880	chr1	9700539	9700880	342	*	Promoter (<=1kb)	1	9667415	9700209	32795	2	17864	ENSMUST00000088658.10	-330	ENSMUSG00000025912	Mybl1	myeloblastosis oncogene-like 1	chr1	9700539	9700880	342	65	0.128903	0.06781	0.0610926	237.391
777	chr1_97686087_97686245	chr1	97686087	97686245	159	*	Distal Intergenic	1	97643903	97662074	18172	2	52392	ENSMUST00000149927.1	-24013	ENSMUSG00000044768	Macir	macrophage immunometabolism regulator	chr1	97686087	97686245	159	4	0.917575	0.770181	0.147393	11.4839
778	chr1_97847404_97847554	chr1	97847404	97847554	151	*	Intron (ENSMUST00000058762.14/18484, intron 16 of 25)	1	97825659	97840881	15223	2	18484	ENSMUST00000162803.1	-6523	ENSMUSG00000026335	Pam	peptidylglycine alpha-amidating monooxygenase	chr1	97847404	97847554	151	12	0.21584	0.337347	-0.121507	-33.4912
779	chr1_97929206_97929361	chr1	97929206	97929361	156	*	Intron (ENSMUST00000058762.14/18484, intron 5 of 25)	1	97854634	97894396	39763	2	18484	ENSMUST00000159841.1	-34810	ENSMUSG00000026335	Pam	peptidylglycine alpha-amidating monooxygenase	chr1	97929206	97929361	156	5	0.53385	0.651784	-0.117934	-13.4169
780	chr1_98095261_98095411	chr1	98095261	98095411	151	*	Promoter (<=1kb)	1	97821094	98095621	274528	2	18484	ENSMUST00000058762.14	210	ENSMUSG00000026335	Pam	peptidylglycine alpha-amidating monooxygenase	chr1	98095261	98095411	151	29	0.108049	0.0744551	0.0335942	79.2081
781	chr1_98095491_98095559	chr1	98095491	98095559	69	*	Promoter (<=1kb)	1	97821094	98095621	274528	2	18484	ENSMUST00000058762.14	62	ENSMUSG00000026335	Pam	peptidylglycine alpha-amidating monooxygenase	chr1	98095491	98095559	69	21	0.112295	0.0820108	0.0302838	51.8236
782	chr1_98453920_98454431	chr1	98453920	98454431	512	*	Intron (ENSMUST00000027575.12/70866, intron 6 of 13)	1	98421154	98509247	88094	1	70866	ENSMUST00000160796.1	32766	ENSMUSG00000026336	Slco6d1	solute carrier organic anion transporter family, member 6d1	chr1	98453920	98454431	512	4	0.873305	0.890092	-0.0167869	0.37426
783	chr1_9908403_9908847	chr1	9908403	9908847	445	*	Promoter (<=1kb)	1	9908638	9922525	13888	1	240697	ENSMUST00000052843.11	0	ENSMUSG00000046101	Mcmdc2	minichromosome maintenance domain containing 2	chr1	9908403	9908847	445	48	0.409926	0.502439	-0.092513	-147.181
784	chr1_99165348_99165478	chr1	99165348	99165478	131	*	Distal Intergenic	1	99772765	100484849	712085	1	241175	ENSMUST00000086738.9	-607287	ENSMUSG00000067028	Cntnap5b	contactin associated protein-like 5B	chr1	99165348	99165478	131	5	0.988124	0.789065	0.199059	20.0745
785	chr10_100128134_100128220	chr10	100128134	100128220	87	*	Distal Intergenic	10	100088056	100097181	9126	1	17311	ENSMUST00000219881.1	40078	ENSMUSG00000019966	Kitl	kit ligand	chr10	100128134	100128220	87	7	0.101654	0.175836	-0.0741818	-19.7807
786	chr10_100128293_100128408	chr10	100128293	100128408	116	*	Distal Intergenic	10	100088056	100097181	9126	1	17311	ENSMUST00000219881.1	40237	ENSMUSG00000019966	Kitl	kit ligand	chr10	100128293	100128408	116	11	0.0967846	0.15354	-0.0567557	-27.1594
787	chr10_100489848_100489903	chr10	100489848	100489903	56	*	Promoter (1-2kb)	10	100488289	100573655	85367	1	216274	ENSMUST00000219765.1	1559	ENSMUSG00000019971	Cep290	centrosomal protein 290	chr10	100489848	100489903	56	5	0.831364	0.694656	0.136708	13.5982
788	chr10_103659702_103659792	chr10	103659702	103659792	91	*	Distal Intergenic	10	103393450	103397158	3709	1	103098	ENSMUST00000219936.1	266252	ENSMUSG00000019894	Slc6a15	solute carrier family 6 (neurotransmitter transporter), member 15	chr10	103659702	103659792	91	9	0.961748	0.898247	0.0635018	20.5307
789	chr10_103799470_103799560	chr10	103799470	103799560	91	*	Distal Intergenic	10	104142987	104145456	2470	1	637578	ENSMUST00000181634.7	-343427	ENSMUSG00000095022	Alyreffm15	Aly/REF export factor family member 15	chr10	103799470	103799560	91	19	0.974375	0.94275	0.031625	49.0845
790	chr10_104512057_104512206	chr10	104512057	104512206	150	*	Distal Intergenic	10	104287269	104287376	108	1	102465222	ENSMUST00000183556.1	224788	ENSMUSG00000099264	Mir6411	microRNA 6411	chr10	104512057	104512206	150	4	0.641551	0.874892	-0.233341	-13.0981
791	chr10_104577157_104577497	chr10	104577157	104577497	341	*	Distal Intergenic	10	104287269	104287376	108	1	102465222	ENSMUST00000183556.1	289888	ENSMUSG00000099264	Mir6411	microRNA 6411	chr10	104577157	104577497	341	35	0.938622	0.979027	-0.0404044	-109.075
792	chr10_104799198_104799358	chr10	104799198	104799358	161	*	Distal Intergenic	10	105189662	105199704	10043	2	278279	ENSMUST00000133441.1	400346	ENSMUSG00000036019	Tmtc2	transmembrane and tetratricopeptide repeat containing 2	chr10	104799198	104799358	161	4	0.581454	0.438271	0.143183	10.9195
793	chr10_105260201_105260342	chr10	105260201	105260342	142	*	Intron (ENSMUST00000061506.8/278279, intron 9 of 11)	10	105187663	105234949	47287	2	278279	ENSMUST00000130665.1	-25252	ENSMUSG00000036019	Tmtc2	transmembrane and tetratricopeptide repeat containing 2	chr10	105260201	105260342	142	6	0.543901	0.366253	0.177648	15.9894
794	chr10_105486572_105486728	chr10	105486572	105486728	157	*	Intron (ENSMUST00000061506.8/278279, intron 1 of 11)	10	105413443	105535988	122546	2	278279	ENSMUST00000139741.1	49260	ENSMUSG00000036019	Tmtc2	transmembrane and tetratricopeptide repeat containing 2	chr10	105486572	105486728	157	6	0.907616	0.819894	0.0877226	18.9912
795	chr10_105547028_105547284	chr10	105547028	105547284	257	*	Intron (ENSMUST00000061506.8/278279, intron 1 of 11)	10	105413443	105535988	122546	2	278279	ENSMUST00000139741.1	-11040	ENSMUSG00000036019	Tmtc2	transmembrane and tetratricopeptide repeat containing 2	chr10	105547028	105547284	257	20	0.659017	0.537238	0.121778	54.6674
796	chr10_105689549_105689672	chr10	105689549	105689672	124	*	Distal Intergenic	10	105574559	105583874	9316	1	327812	ENSMUST00000145794.2	114990	ENSMUSG00000085282	Gm15663	predicted gene 15663	chr10	105689549	105689672	124	6	0.776831	0.671298	0.105533	16.4979
797	chr10_105789161_105789227	chr10	105789161	105789227	67	*	Intron (ENSMUST00000046638.9/216292, intron 8 of 11)	10	105841067	105847833	6767	1	52713	ENSMUST00000020049.8	-51840	ENSMUSG00000019897	Ccdc59	coiled-coil domain containing 59	chr10	105789161	105789227	67	7	0.165673	0.259976	-0.0943033	-19.5404
798	chr10_105967387_105967685	chr10	105967387	105967685	299	*	Distal Intergenic	10	105841504	105842982	1479	1	52713	ENSMUST00000155406.1	125883	ENSMUSG00000019897	Ccdc59	coiled-coil domain containing 59	chr10	105967387	105967685	299	10	0.882407	0.971178	-0.0887707	-28.6565
799	chr10_106472714_106473023	chr10	106472714	106473023	310	*	Promoter (2-3kb)	10	106470346	106935952	465607	1	327814	ENSMUST00000217854.1	2368	ENSMUSG00000053825	Ppfia2	protein tyrosine phosphatase, receptor type, f polypeptide (PTPRF), interacting protein (liprin), alpha 2	chr10	106472714	106473023	310	14	0.839917	0.939866	-0.0999498	-44.8542
800	chr10_106735894_106735998	chr10	106735894	106735998	105	*	Intron (ENSMUST00000029404.16/327814, intron 3 of 31)	10	106555195	106602480	47286	2	75833	ENSMUST00000218463.1	-133414	ENSMUSG00000112201	4930532I03Rik	RIKEN cDNA 4930532I03 gene	chr10	106735894	106735998	105	4	0.952455	0.798287	0.154168	12.9491
801	chr10_107707432_107707588	chr10	107707432	107707588	157	*	Intron (ENSMUST00000050702.8/237523, intron 7 of 44)	10	107645553	107720027	74475	2	237523	ENSMUST00000218399.1	12439	ENSMUSG00000035916	Ptprq	protein tyrosine phosphatase receptor type Q	chr10	107707432	107707588	157	6	0.871132	0.703613	0.167519	17.7016
802	chr10_108331766_108332105	chr10	108331766	108332105	340	*	Promoter (<=1kb)	10	108332121	108414240	82120	1	114774	ENSMUST00000095313.4	-16	ENSMUSG00000035873	Pawr	PRKC, apoptosis, WT1, regulator	chr10	108331766	108332105	340	66	0.124654	0.0746772	0.0499772	206.415
803	chr10_108364927_108364987	chr10	108364927	108364987	61	*	Intron (ENSMUST00000095313.4/114774, intron 2 of 6)	10	108332817	108413754	80938	1	114774	ENSMUST00000218332.1	32110	ENSMUSG00000035873	Pawr	PRKC, apoptosis, WT1, regulator	chr10	108364927	108364987	61	8	0.37176	0.488026	-0.116266	-21.4818
804	chr10_10864730_10864845	chr10	10864730	10864845	116	*	Intron (ENSMUST00000044306.12/14816, intron 3 of 8)	10	10751080	10755645	4566	1	78056	ENSMUST00000219096.1	113650	ENSMUSG00000112730	4930567K20Rik	RIKEN cDNA 4930567K20 gene	chr10	10864730	10864845	116	5	0.601566	0.732897	-0.131331	-13.6605
805	chr10_108979652_108979853	chr10	108979652	108979853	202	*	Intron (ENSMUST00000105276.7/20979, intron 2 of 11)	10	108899432	109009100	109669	2	20979	ENSMUST00000126278.1	29247	ENSMUSG00000035864	Syt1	synaptotagmin I	chr10	108979652	108979853	202	14	0.177073	0.335764	-0.158692	-48.2443
806	chr10_109066395_109066459	chr10	109066395	109066459	65	*	Distal Intergenic	10	108497652	109010982	513331	2	20979	ENSMUST00000064054.13	-55413	ENSMUSG00000035864	Syt1	synaptotagmin I	chr10	109066395	109066459	65	5	0.896817	0.988255	-0.0914379	-14.3356
807	chr10_109256435_109256669	chr10	109256435	109256669	235	*	Distal Intergenic	10	108497652	109010982	513331	2	20979	ENSMUST00000064054.13	-245453	ENSMUSG00000035864	Syt1	synaptotagmin I	chr10	109256435	109256669	235	6	0.753372	0.89977	-0.146397	-16.9524
808	chr10_10936440_10936514	chr10	10936440	10936514	75	*	Exon (ENSMUST00000044306.12/14816, exon 3 of 9)	10	10688801	11080956	392156	2	14816	ENSMUST00000105560.1	144442	ENSMUSG00000019828	Grm1	glutamate receptor, metabotropic 1	chr10	10936440	10936514	75	14	0.921783	0.96307	-0.0412867	-36.764
809	chr10_10940225_10940479	chr10	10940225	10940479	255	*	Intron (ENSMUST00000044306.12/14816, intron 2 of 8)	10	10688801	11080956	392156	2	14816	ENSMUST00000105560.1	140477	ENSMUSG00000019828	Grm1	glutamate receptor, metabotropic 1	chr10	10940225	10940479	255	14	0.663823	0.839882	-0.176059	-50.1645
810	chr10_110453651_110453745	chr10	110453651	110453745	95	*	Promoter (2-3kb)	10	109899103	110456204	557102	2	260315	ENSMUST00000160159.2	2459	ENSMUSG00000020181	Nav3	neuron navigator 3	chr10	110453651	110453745	95	8	0.313086	0.500617	-0.187531	-22.5941
811	chr10_11048375_11048442	chr10	11048375	11048442	68	*	Intron (ENSMUST00000044306.12/14816, intron 2 of 8)	10	10688801	11080956	392156	2	14816	ENSMUST00000105560.1	32514	ENSMUSG00000019828	Grm1	glutamate receptor, metabotropic 1	chr10	11048375	11048442	68	8	0.974864	0.876014	0.0988492	26.9175
812	chr10_11062320_11062454	chr10	11062320	11062454	135	*	Intron (ENSMUST00000044306.12/14816, intron 2 of 8)	10	10688801	11080956	392156	2	14816	ENSMUST00000105560.1	18502	ENSMUSG00000019828	Grm1	glutamate receptor, metabotropic 1	chr10	11062320	11062454	135	5	0.757538	0.596092	0.161446	14.2827
813	chr10_110642288_110642619	chr10	110642288	110642619	332	*	Distal Intergenic	10	110600650	110615961	15312	1	109335	ENSMUST00000219459.1	41638	ENSMUSG00000112398	9230102K24Rik	RIKEN cDNA 9230102K24 gene	chr10	110642288	110642619	332	35	0.927866	0.871303	0.056563	100.015
814	chr10_110840696_110840998	chr10	110840696	110840998	303	*	Intron (ENSMUST00000188776.6/75630, intron 2 of 2)	10	110784585	110896488	111904	2	75630	ENSMUST00000188776.6	55490	ENSMUSG00000101801	1700020G17Rik	RIKEN cDNA 1700020G17 gene	chr10	110840696	110840998	303	12	0.88872	0.747983	0.140736	39.4564
815	chr10_110920215_110920376	chr10	110920215	110920376	162	*	Promoter (<=1kb)	10	110920205	110939328	19124	1	13008	ENSMUST00000219502.1	10	ENSMUSG00000020186	Csrp2	cysteine and glycine-rich protein 2	chr10	110920215	110920376	162	22	0.0475022	0.0804255	-0.0329233	-57.697
816	chr10_110927722_110927998	chr10	110927722	110927998	277	*	Intron (ENSMUST00000020403.6/13008, intron 1 of 5)	10	110931201	110935288	4088	1	13008	ENSMUST00000219188.1	-3203	ENSMUSG00000020186	Csrp2	cysteine and glycine-rich protein 2	chr10	110927722	110927998	277	14	0.879981	0.770015	0.109966	43.2974
817	chr10_111128122_111128189	chr10	111128122	111128189	68	*	Distal Intergenic	10	111164752	111297249	132498	1	237542	ENSMUST00000105275.8	-36563	ENSMUSG00000020189	Osbpl8	oxysterol binding protein-like 8	chr10	111128122	111128189	68	7	0.874337	0.947633	-0.0732962	-18.045
818	chr10_111340243_111340351	chr10	111340243	111340351	109	*	Intron (ENSMUST00000219123.1/ENSMUST00000219123.1, intron 1 of 2)	10	111298679	111301727	3049	1	71769	ENSMUST00000040454.4	41564	ENSMUSG00000035759	Bbs10	Bardet-Biedl syndrome 10	chr10	111340243	111340351	109	6	0.812203	0.93396	-0.121757	-17.5554
819	chr10_111382173_111382350	chr10	111382173	111382350	178	*	Distal Intergenic	10	111298679	111301727	3049	1	71769	ENSMUST00000040454.4	83494	ENSMUSG00000035759	Bbs10	Bardet-Biedl syndrome 10	chr10	111382173	111382350	178	13	0.499647	0.623074	-0.123427	-34.6946
820	chr10_111385457_111385573	chr10	111385457	111385573	117	*	Distal Intergenic	10	111298679	111301727	3049	1	71769	ENSMUST00000040454.4	86778	ENSMUSG00000035759	Bbs10	Bardet-Biedl syndrome 10	chr10	111385457	111385573	117	6	0.908064	0.824493	0.083571	17.7996
821	chr10_111385625_111385731	chr10	111385625	111385731	107	*	Distal Intergenic	10	111298679	111301727	3049	1	71769	ENSMUST00000040454.4	86946	ENSMUSG00000035759	Bbs10	Bardet-Biedl syndrome 10	chr10	111385625	111385731	107	9	0.916913	0.839412	0.0775006	25.1181
822	chr10_111473308_111473709	chr10	111473308	111473709	402	*	Promoter (<=1kb)	10	111473281	111495009	21729	1	53605	ENSMUST00000219143.1	27	ENSMUSG00000058799	Nap1l1	nucleosome assembly protein 1-like 1	chr10	111473308	111473709	402	123	0.0628662	0.0950736	-0.0322074	-344.981
823	chr10_111519885_111520046	chr10	111519885	111520046	162	*	Distal Intergenic	10	111507696	111508165	470	1	21664	ENSMUST00000186359.1	12189	ENSMUSG00000020205	Phlda1	pleckstrin homology like domain, family A, member 1	chr10	111519885	111520046	162	19	0.231841	0.318387	-0.0865455	-51.4079
824	chr10_111881809_111881924	chr10	111881809	111881924	116	*	Distal Intergenic	10	111854521	111874376	19856	2	629206	ENSMUST00000220339.1	-7433	ENSMUSG00000112533	Gm20758	predicted gene, 20758	chr10	111881809	111881924	116	7	0.426714	0.33091	0.0958041	18.5596
825	chr10_111913743_111914163	chr10	111913743	111914163	421	*	Distal Intergenic	10	111854521	111874376	19856	2	629206	ENSMUST00000220339.1	-39367	ENSMUSG00000112533	Gm20758	predicted gene, 20758	chr10	111913743	111914163	421	25	0.48116	0.621317	-0.140156	-84.6266
826	chr10_11295313_11295395	chr10	11295313	11295395	83	*	Exon (ENSMUST00000129456.7/71865, exon 3 of 3)	10	11281587	11295518	13932	1	71865	ENSMUST00000070300.4	13726	ENSMUSG00000047648	Fbxo30	F-box protein 30	chr10	11295313	11295395	83	11	0.954666	0.895746	0.0589201	27.5139
827	chr10_113090536_113090686	chr10	113090536	113090686	151	*	Distal Intergenic	10	112925430	112928995	3566	2	382423	ENSMUST00000099276.3	-161541	ENSMUSG00000074748	Atxn7l3b	ataxin 7-like 3B	chr10	113090536	113090686	151	4	0.853747	0.944876	-0.0911286	-11.7814
828	chr10_113254909_113255172	chr10	113254909	113255172	264	*	Distal Intergenic	10	112925430	112928995	3566	2	382423	ENSMUST00000099276.3	-325914	ENSMUSG00000074748	Atxn7l3b	ataxin 7-like 3B	chr10	113254909	113255172	264	10	0.960922	0.859892	0.10103	31.1624
829	chr10_114535651_114535712	chr10	114535651	114535712	62	*	Intron (ENSMUST00000061632.7/237553, intron 6 of 18)	10	114398823	114801364	402542	2	237553	ENSMUST00000061632.7	265652	ENSMUSG00000050663	Trhde	TRH-degrading enzyme	chr10	114535651	114535712	62	11	0.939353	0.881456	0.0578972	32.0706
830	chr10_114535794_114536056	chr10	114535794	114536056	263	*	Intron (ENSMUST00000061632.7/237553, intron 6 of 18)	10	114398823	114801364	402542	2	237553	ENSMUST00000061632.7	265308	ENSMUSG00000050663	Trhde	TRH-degrading enzyme	chr10	114535794	114536056	263	23	0.943459	0.881949	0.06151	71.8864
831	chr10_114805335_114805446	chr10	114805335	114805446	112	*	Intron (ENSMUST00000139331.1/102633245, intron 1 of 1)	10	114566167	114802307	236141	2	237553	ENSMUST00000152702.1	-3028	ENSMUSG00000050663	Trhde	TRH-degrading enzyme	chr10	114805335	114805446	112	6	0.562752	0.355056	0.207696	20.1548
832	chr10_114833272_114833402	chr10	114833272	114833402	131	*	Distal Intergenic	10	114566167	114802307	236141	2	237553	ENSMUST00000152702.1	-30965	ENSMUSG00000050663	Trhde	TRH-degrading enzyme	chr10	114833272	114833402	131	4	0.902512	0.670948	0.231563	12.9637
833	chr10_115036686_115036782	chr10	115036686	115036782	97	*	Distal Intergenic	10	115174080	115175558	1479	2	216343	ENSMUST00000155794.1	138776	ENSMUSG00000006764	Tph2	tryptophan hydroxylase 2	chr10	115036686	115036782	97	19	0.9748	0.929618	0.0451812	48.3858
834	chr10_115107672_115107966	chr10	115107672	115107966	295	*	Intron (ENSMUST00000006949.8/216343, intron 8 of 10)	10	115174080	115175558	1479	2	216343	ENSMUST00000155794.1	67592	ENSMUSG00000006764	Tph2	tryptophan hydroxylase 2	chr10	115107672	115107966	295	22	0.784773	0.683423	0.10135	68.4588
835	chr10_115384749_115385087	chr10	115384749	115385087	339	*	Promoter (<=1kb)	10	115384959	115432772	47814	1	216345	ENSMUST00000036044.8	0	ENSMUSG00000034163	Zfc3h1	zinc finger, C3H1-type containing	chr10	115384749	115385087	339	67	0.106511	0.0631466	0.0433649	208.335
836	chr10_115471338_115471407	chr10	115471338	115471407	70	*	Intron (ENSMUST00000020350.14/14160, intron 7 of 17)	10	115457845	115463079	5235	2	14160	ENSMUST00000144732.1	-8259	ENSMUSG00000020140	Lgr5	leucine rich repeat containing G protein coupled receptor 5	chr10	115471338	115471407	70	4	0.543063	0.424323	0.118741	11.4747
837	chr10_116068141_116068357	chr10	116068141	116068357	217	*	Intron (ENSMUST00000063470.10/19279, intron 2 of 13)	10	116112483	116113592	1110	2	619332	ENSMUST00000219858.1	45235	ENSMUSG00000121803	Taf7l2	Taf7l2	chr10	116068141	116068357	217	5	0.801094	0.932849	-0.131755	-15.0273
838	chr10_116346694_116346967	chr10	116346694	116346967	274	*	Exon (ENSMUST00000218553.1/19263, exon 17 of 34)	10	116301372	116389535	88164	1	19263	ENSMUST00000092167.6	45322	ENSMUSG00000020154	Ptprb	protein tyrosine phosphatase receptor type B	chr10	116346694	116346967	274	27	0.927258	0.863806	0.0634516	80.5895
839	chr10_11636297_11636532	chr10	11636297	11636532	236	*	Distal Intergenic	10	11609298	11609591	294	1	30058	ENSMUST00000218003.1	26999	ENSMUSG00000048007	Timm8a1	translocase of inner mitochondrial membrane 8A1	chr10	11636297	11636532	236	26	0.948655	0.900637	0.0480176	72.0609
840	chr10_116383646_116383804	chr10	116383646	116383804	159	*	Intron (ENSMUST00000218553.1/19263, intron 33 of 33)	10	116418052	116421237	3186	1	67342	ENSMUST00000134586.1	-34248	ENSMUSG00000020164	Kcnmb4os1	potassium large conductance calcium-activated channel, subfamily M, beta member 4, opposite strand 1	chr10	116383646	116383804	159	16	0.744921	0.639364	0.105557	45.4857
841	chr10_116464280_116464419	chr10	116464280	116464419	140	*	Intron (ENSMUST00000068233.10/58802, intron 1 of 2)	10	116473163	116474982	1820	1	100504412	ENSMUST00000080943.8	-8744	ENSMUSG00000085837	Kcnmb4os2	potassium large conductance calcium-activated channel, subfamily M, beta member 4, opposite strand 2	chr10	116464280	116464419	140	7	0.679524	0.800797	-0.121273	-18.5401
842	chr10_117045792_117046188	chr10	117045792	117046188	397	*	Promoter (<=1kb)	10	117045341	117046768	1428	1	237560	ENSMUST00000073834.4	451	ENSMUSG00000060187	Lrrc10	leucine rich repeat containing 10	chr10	117045792	117046188	397	46	0.634164	0.535194	0.0989706	154.537
843	chr10_117231610_117231685	chr10	117231610	117231685	76	*	Distal Intergenic	10	117232237	117238654	6418	2	77397	ENSMUST00000159193.7	6969	ENSMUSG00000020177	Lyz3	lysozyme 3	chr10	117231610	117231685	76	4	0.956699	0.834366	0.122333	12.2321
844	chr10_117417482_117417639	chr10	117417482	117417639	158	*	Distal Intergenic	10	117446015	117447493	1479	2	102634600	ENSMUST00000220189.1	29854	ENSMUSG00000112344	Gm32141	predicted gene, 32141	chr10	117417482	117417639	158	17	0.614313	0.729624	-0.115311	-49.8012
845	chr10_117489854_117490095	chr10	117489854	117490095	242	*	Distal Intergenic	10	117446015	117447493	1479	2	102634600	ENSMUST00000220189.1	-42361	ENSMUSG00000112344	Gm32141	predicted gene, 32141	chr10	117489854	117490095	242	8	0.951271	0.89659	0.0546809	22.0582
846	chr10_117494298_117494575	chr10	117494298	117494575	278	*	Distal Intergenic	10	117446015	117447493	1479	2	102634600	ENSMUST00000220189.1	-46805	ENSMUSG00000112344	Gm32141	predicted gene, 32141	chr10	117494298	117494575	278	31	0.453873	0.571581	-0.117708	-96.8375
847	chr10_117605078_117605128	chr10	117605078	117605128	51	*	Distal Intergenic	10	117629500	117635373	5874	1	70574	ENSMUST00000138020.7	-24372	ENSMUSG00000020183	Cpm	carboxypeptidase M	chr10	117605078	117605128	51	10	0.787207	0.884218	-0.0970115	-26.3655
848	chr10_117624229_117624292	chr10	117624229	117624292	64	*	Distal Intergenic	10	117629500	117635373	5874	1	70574	ENSMUST00000138020.7	-5208	ENSMUSG00000020183	Cpm	carboxypeptidase M	chr10	117624229	117624292	64	4	0.805185	0.608712	0.196473	12.2374
849	chr10_117641645_117641695	chr10	117641645	117641695	51	*	Intron (ENSMUST00000123374.7/70574, intron 2 of 3)	10	117629500	117687352	57853	1	70574	ENSMUST00000020399.5	12145	ENSMUSG00000020183	Cpm	carboxypeptidase M	chr10	117641645	117641695	51	7	0.372665	0.474181	-0.101516	-18.0093
850	chr10_117740972_117741250	chr10	117740972	117741250	279	*	Intron (ENSMUST00000079041.6/215436, intron 2 of 4)	10	117735900	117744942	9043	2	215436	ENSMUST00000219482.1	3692	ENSMUSG00000060181	Slc35e3	solute carrier family 35, member E3	chr10	117740972	117741250	279	16	0.928591	0.843724	0.0848669	52.9156
851	chr10_117786121_117786267	chr10	117786121	117786267	147	*	Intron (ENSMUST00000218576.1/103468, intron 4 of 27)	10	117780316	117782011	1696	2	103468	ENSMUST00000220203.1	-4110	ENSMUSG00000052798	Nup107	nucleoporin 107	chr10	117786121	117786267	147	10	0.985519	0.953945	0.0315736	27.3848
852	chr10_11789747_11789806	chr10	11789747	11789806	60	*	Distal Intergenic	10	11609298	11609591	294	1	30058	ENSMUST00000218003.1	180449	ENSMUSG00000048007	Timm8a1	translocase of inner mitochondrial membrane 8A1	chr10	11789747	11789806	60	4	0.970359	0.869135	0.101224	11.9037
853	chr10_118113734_118113893	chr10	118113734	118113893	160	*	Intron (ENSMUST00000218667.1/ENSMUST00000218667.1, intron 1 of 1)	10	118141811	118146760	4950	1	17245	ENSMUST00000219827.1	-27918	ENSMUSG00000020212	Mdm1	MDM1 nuclear protein	chr10	118113734	118113893	160	7	0.245146	0.425467	-0.180321	-21.5067
854	chr10_118446247_118446410	chr10	118446247	118446410	164	*	Distal Intergenic	10	118441047	118442618	1572	1	15978	ENSMUST00000220309.1	5200	ENSMUSG00000055170	Ifng	interferon gamma	chr10	118446247	118446410	164	7	0.605439	0.700253	-0.0948146	-19.2779
855	chr10_11852041_11852152	chr10	11852041	11852152	112	*	Distal Intergenic	10	11609298	11609591	294	1	30058	ENSMUST00000218003.1	242743	ENSMUSG00000048007	Timm8a1	translocase of inner mitochondrial membrane 8A1	chr10	11852041	11852152	112	6	0.920592	0.796713	0.123879	20.1264
856	chr10_118601730_118601844	chr10	118601730	118601844	115	*	Distal Intergenic	10	118502035	118556525	54491	2	103214	ENSMUST00000220034.1	-45205	ENSMUSG00000112230	Ifngas1	Ifng antisense RNA 1	chr10	118601730	118601844	115	9	0.969805	0.927297	0.0425082	24.5144
857	chr10_118917491_118917754	chr10	118917491	118917754	264	*	Distal Intergenic	10	118920381	118927143	6763	2	216377	ENSMUST00000219032.1	9389	ENSMUSG00000112854	Gm38403	predicted gene, 38403	chr10	118917491	118917754	264	18	0.353091	0.492662	-0.139571	-56.7926
858	chr10_119135658_119135751	chr10	119135658	119135751	94	*	Exon (ENSMUST00000217700.1/ENSMUST00000217700.1, exon 6 of 6)	10	119092905	119103107	10203	1	73400	ENSMUST00000187551.1	42753	ENSMUSG00000100681	1700064J06Rik	RIKEN cDNA 1700064J06 gene	chr10	119135658	119135751	94	9	0.646482	0.732197	-0.085715	-23.5838
859	chr10_119239924_119239984	chr10	119239924	119239984	61	*	Promoter (<=1kb)	10	119199255	119240055	40801	2	71902	ENSMUST00000020315.12	71	ENSMUSG00000020114	Cand1	cullin associated and neddylation disassociated 1	chr10	119239924	119239984	61	23	0.0762488	0.105649	-0.0294003	-57.5491
860	chr10_119423500_119423568	chr10	119423500	119423568	69	*	Intron (ENSMUST00000185238.1/67081, intron 3 of 3)	10	119413444	119426864	13421	1	67081	ENSMUST00000185238.1	10056	ENSMUSG00000100558	1700025F24Rik	RIKEN cDNA 1700025F24 gene	chr10	119423500	119423568	69	7	0.858777	0.935506	-0.0767283	-19.6856
861	chr10_119564193_119564814	chr10	119564193	119564814	622	*	Intron (ENSMUST00000077871.13/74053, intron 1 of 21)	10	119453830	120087260	633431	1	74053	ENSMUST00000147356.8	110363	ENSMUSG00000034813	Grip1	glutamate receptor interacting protein 1	chr10	119564193	119564814	622	46	0.686334	0.80665	-0.120315	-216.028
862	chr10_119660185_119660408	chr10	119660185	119660408	224	*	Intron (ENSMUST00000077871.13/74053, intron 1 of 21)	10	119692054	119931531	239478	1	74053	ENSMUST00000238454.1	-31646	ENSMUSG00000034813	Grip1	glutamate receptor interacting protein 1	chr10	119660185	119660408	224	10	0.55656	0.723596	-0.167036	-30.9638
863	chr10_119742613_119742810	chr10	119742613	119742810	198	*	Intron (ENSMUST00000077871.13/74053, intron 1 of 21)	10	119746063	119761699	15637	2	75321	ENSMUST00000153898.1	18889	ENSMUSG00000084764	Grip1os2	glutamate receptor interacting protein 1, opposite strand 2	chr10	119742613	119742810	198	15	0.782564	0.881636	-0.0990722	-46.8348
864	chr10_119761494_119761573	chr10	119761494	119761573	80	*	Promoter (<=1kb)	10	119746063	119761699	15637	2	75321	ENSMUST00000153898.1	126	ENSMUSG00000084764	Grip1os2	glutamate receptor interacting protein 1, opposite strand 2	chr10	119761494	119761573	80	11	0.787106	0.853417	-0.0663109	-27.1072
865	chr10_119804608_119804783	chr10	119804608	119804783	176	*	Intron (ENSMUST00000077871.13/74053, intron 1 of 21)	10	119819389	120077139	257751	1	74053	ENSMUST00000105262.8	-14606	ENSMUSG00000034813	Grip1	glutamate receptor interacting protein 1	chr10	119804608	119804783	176	10	0.836605	0.917089	-0.0804837	-26.611
866	chr10_11985604_11985720	chr10	11985604	11985720	117	*	Distal Intergenic	10	11609298	11609591	294	1	30058	ENSMUST00000218003.1	376306	ENSMUSG00000048007	Timm8a1	translocase of inner mitochondrial membrane 8A1	chr10	11985604	11985720	117	8	0.982136	0.887771	0.0943644	26.1057
867	chr10_119863887_119864067	chr10	119863887	119864067	181	*	Intron (ENSMUST00000077871.13/74053, intron 1 of 21)	10	119825204	119852390	27187	2	78105	ENSMUST00000126965.1	-11497	ENSMUSG00000085418	Grip1os1	glutamate receptor interacting protein 1, opposite strand 1	chr10	119863887	119864067	181	14	0.90645	0.834931	0.0715195	40.6888
868	chr10_119884270_119884371	chr10	119884270	119884371	102	*	Intron (ENSMUST00000077871.13/74053, intron 1 of 21)	10	119909947	120075517	165571	1	74053	ENSMUST00000127787.1	-25576	ENSMUSG00000034813	Grip1	glutamate receptor interacting protein 1	chr10	119884270	119884371	102	8	0.883293	0.701682	0.181611	27.53
869	chr10_119946044_119946123	chr10	119946044	119946123	80	*	Intron (ENSMUST00000077871.13/74053, intron 6 of 21)	10	119909947	120075517	165571	1	74053	ENSMUST00000127787.1	36097	ENSMUSG00000034813	Grip1	glutamate receptor interacting protein 1	chr10	119946044	119946123	80	5	0.926536	0.866679	0.059857	14.8691
870	chr10_119950436_119950697	chr10	119950436	119950697	262	*	Intron (ENSMUST00000077871.13/74053, intron 6 of 21)	10	119909947	120075517	165571	1	74053	ENSMUST00000127787.1	40489	ENSMUSG00000034813	Grip1	glutamate receptor interacting protein 1	chr10	119950436	119950697	262	15	0.767295	0.872695	-0.1054	-44.299
871	chr10_119986276_119986333	chr10	119986276	119986333	58	*	Exon (ENSMUST00000077871.13/74053, exon 9 of 22)	10	119992720	120087261	94542	1	74053	ENSMUST00000130387.7	-6387	ENSMUSG00000034813	Grip1	glutamate receptor interacting protein 1	chr10	119986276	119986333	58	9	0.964657	0.92121	0.0434474	23.1403
872	chr10_120314483_120314603	chr10	120314483	120314603	121	*	Distal Intergenic	10	120389523	120392793	3271	1	320626	ENSMUST00000161291.1	-74920	ENSMUSG00000090191	9230105E05Rik	RIKEN cDNA 9230105E05 gene	chr10	120314483	120314603	121	5	0.818113	0.927403	-0.109291	-13.876
873	chr10_120556107_120556255	chr10	120556107	120556255	149	*	Distal Intergenic	10	120361275	120476469	115195	2	15364	ENSMUST00000159699.1	-79638	ENSMUSG00000056758	Hmga2	high mobility group AT-hook 2	chr10	120556107	120556255	149	8	0.960678	0.884047	0.0766314	24.9543
874	chr10_120577968_120578074	chr10	120577968	120578074	107	*	Distal Intergenic	10	120361275	120476469	115195	2	15364	ENSMUST00000159699.1	-101499	ENSMUSG00000056758	Hmga2	high mobility group AT-hook 2	chr10	120577968	120578074	107	4	0.697346	0.826306	-0.12896	-11.3263
875	chr10_120627829_120628011	chr10	120627829	120628011	183	*	Distal Intergenic	10	120765732	120774481	8750	1	70874	ENSMUST00000219219.1	-137721	ENSMUSG00000044544	4921513I03Rik	RIKEN cDNA 4921513I03 gene	chr10	120627829	120628011	183	7	0.873123	0.960599	-0.087476	-20.4597
876	chr10_120660629_120660917	chr10	120660629	120660917	289	*	Intron (ENSMUST00000219150.1/ENSMUST00000219150.1, intron 1 of 2)	10	120765732	120774481	8750	1	70874	ENSMUST00000219219.1	-104815	ENSMUSG00000044544	4921513I03Rik	RIKEN cDNA 4921513I03 gene	chr10	120660629	120660917	289	8	0.720412	0.58479	0.135623	24.6595
877	chr10_120678511_120678793	chr10	120678511	120678793	283	*	Intron (ENSMUST00000219150.1/ENSMUST00000219150.1, intron 1 of 2)	10	120765732	120774481	8750	1	70874	ENSMUST00000219219.1	-86939	ENSMUSG00000044544	4921513I03Rik	RIKEN cDNA 4921513I03 gene	chr10	120678511	120678793	283	24	0.929357	0.851943	0.0774147	75.6256
878	chr10_120713794_120713934	chr10	120713794	120713934	141	*	Distal Intergenic	10	120765732	120774481	8750	1	70874	ENSMUST00000219219.1	-51798	ENSMUSG00000044544	4921513I03Rik	RIKEN cDNA 4921513I03 gene	chr10	120713794	120713934	141	5	0.864864	0.958643	-0.0937794	-14.8534
879	chr10_120751934_120752008	chr10	120751934	120752008	75	*	Distal Intergenic	10	120765732	120774481	8750	1	70874	ENSMUST00000219219.1	-13724	ENSMUSG00000044544	4921513I03Rik	RIKEN cDNA 4921513I03 gene	chr10	120751934	120752008	75	10	0.901374	0.82496	0.0764136	28.2736
880	chr10_120788149_120788204	chr10	120788149	120788204	56	*	Intron (ENSMUST00000092143.11/320183, intron 6 of 6)	10	120765774	120778886	13113	1	70874	ENSMUST00000056994.3	22375	ENSMUSG00000044544	4921513I03Rik	RIKEN cDNA 4921513I03 gene	chr10	120788149	120788204	56	8	0.935805	0.882088	0.0537163	22.005
881	chr10_120832115_120832178	chr10	120832115	120832178	64	*	Intron (ENSMUST00000092143.11/320183, intron 4 of 6)	10	120783752	120850468	66717	2	320183	ENSMUST00000139961.1	18290	ENSMUSG00000051236	Msrb3	methionine sulfoxide reductase B3	chr10	120832115	120832178	64	4	0.899808	0.965629	-0.0658211	-11.6004
882	chr10_121238374_121238729	chr10	121238374	121238729	356	*	Distal Intergenic	10	121199141	121202649	3509	2	74647	ENSMUST00000219710.1	-35725	ENSMUSG00000112846	4930432O09Rik	RIKEN cDNA 4930432O09 gene	chr10	121238374	121238729	356	27	0.560508	0.655561	-0.0950528	-72.0217
883	chr10_121613603_121613740	chr10	121613603	121613740	138	*	Promoter (<=1kb)	10	121607513	121613593	6081	2	73192	ENSMUST00000217865.1	-10	ENSMUSG00000034667	Xpot	exportin, tRNA (nuclear export receptor for tRNAs)	chr10	121613603	121613740	138	12	0.965909	0.919917	0.0459916	33.9517
884	chr10_121772965_121773112	chr10	121772965	121773112	148	*	Distal Intergenic	10	121739938	121752878	12941	1	270802	ENSMUST00000136432.1	33027	ENSMUSG00000053684	Kics2	KICSTOR subunit 2	chr10	121772965	121773112	148	4	0.939516	0.770629	0.168888	12.4718
885	chr10_121792471_121792735	chr10	121792471	121792735	265	*	Exon (ENSMUST00000020322.11/117600, exon 20 of 22)	10	121785240	121807104	21865	2	117600	ENSMUST00000161996.1	14369	ENSMUSG00000020121	Srgap1	SLIT-ROBO Rho GTPase activating protein 1	chr10	121792471	121792735	265	25	0.805481	0.87076	-0.0652795	-74.0532
886	chr10_121896877_121896937	chr10	121896877	121896937	61	*	Intron (ENSMUST00000020322.11/117600, intron 3 of 21)	10	121806640	121823133	16494	2	117600	ENSMUST00000161156.1	-73744	ENSMUSG00000020121	Srgap1	SLIT-ROBO Rho GTPase activating protein 1	chr10	121896877	121896937	61	4	0.828282	0.905303	-0.077021	-13.0413
887	chr10_122034717_122034781	chr10	122034717	122034781	65	*	Intron (ENSMUST00000020322.11/117600, intron 1 of 21)	10	121780991	122047308	266318	2	117600	ENSMUST00000020322.11	12527	ENSMUSG00000020121	Srgap1	SLIT-ROBO Rho GTPase activating protein 1	chr10	122034717	122034781	65	5	0.915651	0.858501	0.0571501	14.3286
888	chr10_122506987_122507040	chr10	122506987	122507040	54	*	Intron (ENSMUST00000218285.1/ENSMUST00000218285.1, intron 1 of 2)	10	122448499	122453452	4954	1	54140	ENSMUST00000020323.6	58488	ENSMUSG00000020123	Avpr1a	arginine vasopressin receptor 1A	chr10	122506987	122507040	54	5	0.963121	0.912901	0.0502194	13.6402
889	chr10_122715479_122715588	chr10	122715479	122715588	110	*	Intron (ENSMUST00000162853.7/319468, intron 1 of 5)	10	122679315	122679415	101	1	102466884	ENSMUST00000185165.1	36164	ENSMUSG00000099225	Mir8104	microRNA 8104	chr10	122715479	122715588	110	6	0.690139	0.557697	0.132442	18.9327
890	chr10_122716024_122716270	chr10	122716024	122716270	247	*	Intron (ENSMUST00000162853.7/319468, intron 1 of 5)	10	122679315	122679415	101	1	102466884	ENSMUST00000185165.1	36709	ENSMUSG00000099225	Mir8104	microRNA 8104	chr10	122716024	122716270	247	20	0.251234	0.352134	-0.100901	-57.0265
891	chr10_122913972_122914069	chr10	122913972	122914069	98	*	Intron (ENSMUST00000161487.7/319468, intron 8 of 8)	10	122895368	122941449	46082	1	319468	ENSMUST00000162969.1	18604	ENSMUSG00000034613	Ppm1h	protein phosphatase 1H (PP2C domain containing)	chr10	122913972	122914069	98	9	0.931211	0.846981	0.0842299	25.8225
892	chr10_123004801_123004890	chr10	123004801	123004890	90	*	Intron (ENSMUST00000073792.10/67074, intron 33 of 35)	10	122995524	122999807	4284	2	67074	ENSMUST00000219290.1	-4994	ENSMUSG00000034602	Mon2	MON2 homolog, regulator of endosome to Golgi trafficking	chr10	123004801	123004890	90	4	0.796056	0.682369	0.113687	13.3541
893	chr10_123007139_123007203	chr10	123007139	123007203	65	*	Intron (ENSMUST00000073792.10/67074, intron 31 of 35)	10	123009937	123013431	3495	2	67074	ENSMUST00000218735.1	6228	ENSMUSG00000034602	Mon2	MON2 homolog, regulator of endosome to Golgi trafficking	chr10	123007139	123007203	65	5	0.882774	0.744586	0.138188	13.0028
894	chr10_123013617_123013862	chr10	123013617	123013862	246	*	Promoter (<=1kb)	10	123009937	123013431	3495	2	67074	ENSMUST00000218735.1	-186	ENSMUSG00000034602	Mon2	MON2 homolog, regulator of endosome to Golgi trafficking	chr10	123013617	123013862	246	29	0.522218	0.428246	0.0939718	80.1413
895	chr10_123943807_123943899	chr10	123943807	123943899	93	*	Distal Intergenic	10	124469074	124524488	55415	1	75030	ENSMUST00000219167.1	-525175	ENSMUSG00000121661	4930503E24Rik	eukaryotic translation initiation factor 3, subunit I pseudogene	chr10	123943807	123943899	93	4	0.732744	0.879086	-0.146343	-11.5607
896	chr10_12395843_12395894	chr10	12395843	12395894	52	*	Intron (ENSMUST00000076817.4/22288, intron 72 of 73)	10	12401066	12403075	2010	2	22288	ENSMUST00000217938.1	7181	ENSMUSG00000019820	Utrn	utrophin	chr10	12395843	12395894	52	5	0.981569	0.909583	0.0719855	12.8134
897	chr10_124016664_124016899	chr10	124016664	124016899	236	*	Distal Intergenic	10	124469074	124524488	55415	1	75030	ENSMUST00000219167.1	-452175	ENSMUSG00000121661	4930503E24Rik	eukaryotic translation initiation factor 3, subunit I pseudogene	chr10	124016664	124016899	236	5	0.840204	0.969733	-0.129529	-15.934
898	chr10_124495773_124495897	chr10	124495773	124495897	125	*	Intron (ENSMUST00000219167.1/75030, intron 2 of 3)	10	124469074	124524488	55415	1	75030	ENSMUST00000219167.1	26699	ENSMUSG00000121661	4930503E24Rik	eukaryotic translation initiation factor 3, subunit I pseudogene	chr10	124495773	124495897	125	13	0.803856	0.890044	-0.0861879	-34.686
899	chr10_125346359_125346647	chr10	125346359	125346647	289	*	Intron (ENSMUST00000210780.1/20503, intron 1 of 8)	10	125294650	125342179	47530	2	20503	ENSMUST00000210069.1	-4180	ENSMUSG00000020102	Slc16a7	solute carrier family 16 (monocarboxylic acid transporters), member 7	chr10	125346359	125346647	289	10	0.704703	0.843508	-0.138805	-28.6705
900	chr10_125347246_125347414	chr10	125347246	125347414	169	*	Intron (ENSMUST00000210780.1/20503, intron 1 of 8)	10	125294650	125342179	47530	2	20503	ENSMUST00000210069.1	-5067	ENSMUSG00000020102	Slc16a7	solute carrier family 16 (monocarboxylic acid transporters), member 7	chr10	125347246	125347414	169	9	0.762438	0.652099	0.110339	23.4074
901	chr10_125594349_125594682	chr10	125594349	125594682	334	*	Distal Intergenic	10	125227485	125389465	161981	2	20503	ENSMUST00000210780.1	-204884	ENSMUSG00000020102	Slc16a7	solute carrier family 16 (monocarboxylic acid transporters), member 7	chr10	125594349	125594682	334	13	0.907985	0.813421	0.0945644	39.6636
902	chr10_125813898_125813968	chr10	125813898	125813968	71	*	Distal Intergenic	10	125966219	125998013	31795	1	320398	ENSMUST00000217813.1	-152251	ENSMUSG00000020105	Lrig3	leucine-rich repeats and immunoglobulin-like domains 3	chr10	125813898	125813968	71	8	0.704043	0.827464	-0.123422	-23.533
903	chr10_125845104_125845175	chr10	125845104	125845175	72	*	Distal Intergenic	10	125966219	125998013	31795	1	320398	ENSMUST00000217813.1	-121044	ENSMUSG00000020105	Lrig3	leucine-rich repeats and immunoglobulin-like domains 3	chr10	125845104	125845175	72	12	0.292764	0.208134	0.0846296	31.8769
904	chr10_125845233_125845310	chr10	125845233	125845310	78	*	Distal Intergenic	10	125966219	125998013	31795	1	320398	ENSMUST00000217813.1	-120909	ENSMUSG00000020105	Lrig3	leucine-rich repeats and immunoglobulin-like domains 3	chr10	125845233	125845310	78	5	0.274509	0.201597	0.072912	13.4514
905	chr10_126349251_126349368	chr10	126349251	126349368	118	*	Distal Intergenic	10	126012425	126015230	2806	1	320398	ENSMUST00000219974.1	336826	ENSMUSG00000020105	Lrig3	leucine-rich repeats and immunoglobulin-like domains 3	chr10	126349251	126349368	118	9	0.613018	0.512493	0.100525	25.4879
906	chr10_126381432_126381532	chr10	126381432	126381532	101	*	Distal Intergenic	10	126710282	126710391	110	2	102465224	ENSMUST00000184232.1	328859	ENSMUSG00000098756	Mir378d	microRNA 378d	chr10	126381432	126381532	101	10	0.808716	0.632335	0.17638	36.2283
907	chr10_126756098_126756460	chr10	126756098	126756460	363	*	Distal Intergenic	10	126788864	126793710	4847	2	75813	ENSMUST00000218870.1	37250	ENSMUSG00000112832	4930484H19Rik	RIKEN cDNA 4930484H19 gene	chr10	126756098	126756460	363	38	0.691386	0.781102	-0.0897162	-117.389
908	chr10_126809547_126809685	chr10	126809547	126809685	139	*	Exon (ENSMUST00000219394.1/ENSMUST00000219394.1, exon 1 of 1)	10	126788864	126793710	4847	2	75813	ENSMUST00000218870.1	-15837	ENSMUSG00000112832	4930484H19Rik	RIKEN cDNA 4930484H19 gene	chr10	126809547	126809685	139	16	0.51652	0.616552	-0.100032	-46.2435
909	chr10_126810829_126811022	chr10	126810829	126811022	194	*	Distal Intergenic	10	126788864	126793710	4847	2	75813	ENSMUST00000218870.1	-17119	ENSMUSG00000112832	4930484H19Rik	RIKEN cDNA 4930484H19 gene	chr10	126810829	126811022	194	9	0.719645	0.8332	-0.113555	-25.3065
910	chr10_126831509_126831728	chr10	126831509	126831728	220	*	Distal Intergenic	10	126788864	126793710	4847	2	75813	ENSMUST00000218870.1	-37799	ENSMUSG00000112832	4930484H19Rik	RIKEN cDNA 4930484H19 gene	chr10	126831509	126831728	220	9	0.757531	0.868445	-0.110914	-26.4899
911	chr10_126901112_126901570	chr10	126901112	126901570	459	*	Promoter (<=1kb)	10	126868427	126901355	32929	2	68876	ENSMUST00000026504.12	0	ENSMUSG00000025436	Atp23	ATP23 metallopeptidase and ATP synthase assembly factor homolog	chr10	126901112	126901570	459	88	0.105143	0.0548421	0.0503007	328.982
912	chr10_126971289_126971480	chr10	126971289	126971480	192	*	Distal Intergenic	10	126978717	126999969	21253	1	52468	ENSMUST00000105256.9	-7237	ENSMUSG00000078429	Ctdsp2	CTD small phosphatase 2	chr10	126971289	126971480	192	14	0.566268	0.446356	0.119913	36.4646
913	chr10_127091261_127091598	chr10	127091261	127091598	338	*	Exon (ENSMUST00000239120.1/216439, exon 18 of 19)	10	127078907	127093169	14263	1	216439	ENSMUST00000217941.1	12354	ENSMUSG00000025422	Agap2	ArfGAP with GTPase domain, ankyrin repeat and PH domain 2	chr10	127091261	127091598	338	55	0.108548	0.159774	-0.0512257	-153.204
914	chr10_127137879_127137948	chr10	127137879	127137948	70	*	Distal Intergenic	10	127095652	127121131	25480	2	216440	ENSMUST00000164259.8	-16748	ENSMUSG00000040462	Os9	amplified in osteosarcoma	chr10	127137879	127137948	70	4	0.933115	0.819779	0.113336	11.0876
915	chr10_127189879_127190238	chr10	127189879	127190238	360	*	Promoter (<=1kb)	10	127182525	127190036	7512	2	52666	ENSMUST00000219649.1	0	ENSMUSG00000019467	Arhgef25	Rho guanine nucleotide exchange factor 25	chr10	127189879	127190238	360	45	0.12644	0.0700632	0.0563764	130.664
916	chr10_127262913_127263033	chr10	127262913	127263033	121	*	Promoter (<=1kb)	10	127229050	127263080	34031	2	16572	ENSMUST00000217895.1	47	ENSMUSG00000074657	Kif5a	kinesin family member 5A	chr10	127262913	127263033	121	16	0.0511394	0.0828604	-0.0317211	-42.7152
917	chr10_127263166_127263216	chr10	127263166	127263216	51	*	Promoter (<=1kb)	10	127236945	127263095	26151	2	16572	ENSMUST00000218298.1	-71	ENSMUSG00000074657	Kif5a	kinesin family member 5A	chr10	127263166	127263216	51	13	0.0520134	0.0869105	-0.0348971	-32.658
918	chr10_127271015_127271077	chr10	127271015	127271077	63	*	Intron (ENSMUST00000026479.10/69654, intron 2 of 13)	10	127266387	127281950	15564	1	69654	ENSMUST00000026479.10	4628	ENSMUSG00000025410	Dctn2	dynactin 2	chr10	127271015	127271077	63	5	0.879615	0.937118	-0.0575026	-12.9209
919	chr10_127369940_127370066	chr10	127369940	127370066	127	*	Promoter (<=1kb)	10	127356322	127370431	14110	2	16325	ENSMUST00000026472.9	365	ENSMUSG00000025405	Inhbc	inhibin beta-C	chr10	127369940	127370066	127	12	0.762654	0.85278	-0.0901254	-37.9239
920	chr10_127389968_127390071	chr10	127389968	127390071	104	*	Promoter (<=1kb)	10	127390311	127499383	109073	1	71750	ENSMUST00000077046.11	-240	ENSMUSG00000025404	R3hdm2	R3H domain containing 2	chr10	127389968	127390071	104	5	0.849015	0.642369	0.206646	14.8993
921	chr10_127542949_127543024	chr10	127542949	127543024	76	*	Promoter (<=1kb)	10	127542196	127543208	1013	2	16971	ENSMUST00000145947.1	184	ENSMUSG00000040249	Lrp1	low density lipoprotein receptor-related protein 1	chr10	127542949	127543024	76	4	0.74043	0.84009	-0.0996603	-11.6544
922	chr10_127595150_127595595	chr10	127595150	127595595	446	*	Exon (ENSMUST00000049149.14/16971, exon 7 of 89)	10	127581729	127583460	1732	2	16971	ENSMUST00000133620.1	-11690	ENSMUSG00000040249	Lrp1	low density lipoprotein receptor-related protein 1	chr10	127595150	127595595	446	37	0.946516	0.879441	0.0670758	132.686
923	chr10_127609184_127609235	chr10	127609184	127609235	52	*	Intron (ENSMUST00000049149.14/16971, intron 3 of 88)	10	127599884	127620922	21039	2	16971	ENSMUST00000118455.1	11687	ENSMUSG00000040249	Lrp1	low density lipoprotein receptor-related protein 1	chr10	127609184	127609235	52	5	0.806677	0.700774	0.105902	12.8094
924	chr10_127620468_127620745	chr10	127620468	127620745	278	*	Promoter (<=1kb)	10	127599884	127620922	21039	2	16971	ENSMUST00000118455.1	177	ENSMUSG00000040249	Lrp1	low density lipoprotein receptor-related protein 1	chr10	127620468	127620745	278	19	0.0768977	0.191146	-0.114248	-63.1255
925	chr10_127666876_127667417	chr10	127666876	127667417	542	*	Promoter (<=1kb)	10	127667144	127696940	29797	1	210035	ENSMUST00000118728.7	0	ENSMUSG00000040195	Nemp1	nuclear envelope integral membrane protein 1	chr10	127666876	127667417	542	95	0.0975958	0.0563095	0.0412863	297.709
926	chr10_127676864_127677200	chr10	127676864	127677200	337	*	Promoter (<=1kb)	10	127677064	127695168	18105	1	210035	ENSMUST00000118612.7	0	ENSMUSG00000040195	Nemp1	nuclear envelope integral membrane protein 1	chr10	127676864	127677200	337	71	0.0988321	0.0608785	0.0379536	203.474
927	chr10_127720322_127720372	chr10	127720322	127720372	51	*	Promoter (<=1kb)	10	127719328	127720935	1608	1	432516	ENSMUST00000219882.1	994	ENSMUSG00000025401	Myo1a	myosin IA	chr10	127720322	127720372	51	8	0.803536	0.67882	0.124716	24.0869
928	chr10_127739122_127739184	chr10	127739122	127739184	63	*	Promoter (<=1kb)	10	127739538	127747349	7812	1	320080	ENSMUST00000054287.8	-354	ENSMUSG00000044617	Zbtb39	zinc finger and BTB domain containing 39	chr10	127739122	127739184	63	7	0.167082	0.0849991	0.0820827	18.0426
929	chr10_127756525_127756756	chr10	127756525	127756756	232	*	Promoter (2-3kb)	10	127759721	127768297	8577	1	107605	ENSMUST00000073639.5	-2965	ENSMUSG00000089789	Rdh1	retinol dehydrogenase 1 (all trans)	chr10	127756525	127756756	232	30	0.744054	0.827016	-0.0829623	-84.871
930	chr10_128337733_128338140	chr10	128337733	128338140	408	*	Promoter (<=1kb)	10	128337734	128362479	24746	1	12974	ENSMUST00000005826.8	0	ENSMUSG00000005683	Cs	citrate synthase	chr10	128337733	128338140	408	75	0.0512538	0.0966463	-0.0453926	-258.475
931	chr10_128377011_128377102	chr10	128377011	128377102	92	*	Promoter (<=1kb)	10	128377115	128385496	8382	1	237615	ENSMUST00000167990.1	-13	ENSMUSG00000014498	Ankrd52	ankyrin repeat domain 52	chr10	128377011	128377102	92	30	0.0907067	0.0623213	0.0283854	82.0946
932	chr10_128383132_128383182	chr10	128383132	128383182	51	*	Promoter (<=1kb)	10	128382838	128382906	69	1	102465551	ENSMUST00000184999.1	294	ENSMUSG00000098701	Mir6914	microRNA 6914	chr10	128383132	128383182	51	6	0.93983	0.979555	-0.0397248	-16.499
933	chr10_128458948_128459371	chr10	128458948	128459371	424	*	Promoter (<=1kb)	10	128459248	128490482	31235	1	68094	ENSMUST00000218228.1	0	ENSMUSG00000025369	Smarcc2	SWI/SNF related, matrix associated, actin dependent regulator of chromatin, subfamily c, member 2	chr10	128458948	128459371	424	111	0.0812801	0.134445	-0.053165	-405.519
934	chr10_128493500_128493916	chr10	128493500	128493916	417	*	Promoter (<=1kb)	10	128490860	128493875	3016	2	17904	ENSMUST00000164181.1	0	ENSMUSG00000090841	Myl6	myosin, light polypeptide 6, alkali, smooth muscle and non-muscle	chr10	128493500	128493916	417	42	0.102119	0.0503926	0.0517266	112.752
935	chr10_128493992_128494042	chr10	128493992	128494042	51	*	Promoter (<=1kb)	10	128490997	128494051	3055	2	17904	ENSMUST00000218713.1	9	ENSMUSG00000090841	Myl6	myosin, light polypeptide 6, alkali, smooth muscle and non-muscle	chr10	128493992	128494042	51	5	0.100673	0.0557731	0.0448998	13.4624
936	chr10_128565950_128566216	chr10	128565950	128566216	267	*	Promoter (<=1kb)	10	128557768	128565987	8220	2	18813	ENSMUST00000131728.3	0	ENSMUSG00000025364	Pa2g4	proliferation-associated 2G4	chr10	128565950	128566216	267	53	0.113635	0.0749002	0.0387351	135.373
937	chr10_128748599_128748721	chr10	128748599	128748721	123	*	Promoter (<=1kb)	10	128748528	128766564	18037	1	78428	ENSMUST00000218218.1	71	ENSMUSG00000064030	Pym1	PYM homolog 1, exon junction complex associated factor	chr10	128748599	128748721	123	15	0.107049	0.0567925	0.0502562	41.1968
938	chr10_128887924_128888131	chr10	128887924	128888131	208	*	Intron (ENSMUST00000026408.6/14561, intron 1 of 2)	10	128882295	128891718	9424	2	14561	ENSMUST00000026408.6	3587	ENSMUSG00000025352	Gdf11	growth differentiation factor 11	chr10	128887924	128888131	208	10	0.902397	0.812173	0.0902237	28.4401
939	chr10_12922830_12923133	chr10	12922830	12923133	304	*	Promoter (<=1kb)	10	12916648	12923090	6443	2	320273	ENSMUST00000181073.8	0	ENSMUSG00000097378	B230208H11Rik	RIKEN cDNA B230208H11 gene	chr10	12922830	12923133	304	60	0.0982991	0.0592552	0.0390439	178.477
940	chr10_129350749_129350991	chr10	129350749	129350991	243	*	Promoter (<=1kb)	10	129350565	129351509	945	1	257985	ENSMUST00000077024.1	184	ENSMUSG00000095075	Or6c6	olfactory receptor family 6 subfamily C member 6	chr10	129350749	129350991	243	5	0.72639	0.894903	-0.168513	-13.9764
941	chr10_130104067_130104232	chr10	130104067	130104232	166	*	Distal Intergenic	10	130111841	130112788	948	2	258668	ENSMUST00000081469.1	8556	ENSMUSG00000096747	Or9r3	olfactory receptor family 9 subfamily R member 3	chr10	130104067	130104232	166	6	0.818972	0.632065	0.186908	17.8908
942	chr10_130555671_130556013	chr10	130555671	130556013	343	*	Intron (ENSMUST00000218557.1/ENSMUST00000218557.1, intron 1 of 2)	10	130471052	130497396	26345	2	625131	ENSMUST00000164227.3	-58275	ENSMUSG00000091511	Vmn2r87	vomeronasal 2, receptor 87	chr10	130555671	130556013	343	32	0.923222	0.973053	-0.0498309	-101.948
943	chr10_13090355_13091318	chr10	13090355	13091318	964	*	Promoter (<=1kb)	10	13090691	13124860	34170	1	22634	ENSMUST00000123135.7	0	ENSMUSG00000019817	Plagl1	pleiomorphic adenoma gene-like 1	chr10	13090355	13091318	964	154	0.561516	0.490161	0.0713554	439.113
944	chr10_13091760_13092161	chr10	13091760	13092161	402	*	Promoter (<=1kb)	10	13091013	13125030	34018	1	22634	ENSMUST00000143582.7	747	ENSMUSG00000019817	Plagl1	pleiomorphic adenoma gene-like 1	chr10	13091760	13092161	402	25	0.415687	0.557705	-0.142018	-88.85
945	chr10_13180245_13180419	chr10	13180245	13180419	175	*	Promoter (2-3kb)	10	13149644	13178023	28380	2	75122	ENSMUST00000219970.1	-2222	ENSMUSG00000019815	Zc2hc1b	zinc finger, C2HC-type containing 1B	chr10	13180245	13180419	175	12	0.908543	0.822001	0.0865421	33.1096
946	chr10_13394167_13394239	chr10	13394167	13394239	73	*	Intron (ENSMUST00000105545.11/215789, intron 1 of 12)	10	13214258	13388970	174713	2	215789	ENSMUST00000079698.6	-5197	ENSMUSG00000062866	Phactr2	phosphatase and actin regulator 2	chr10	13394167	13394239	73	6	0.943639	0.843051	0.100588	16.983
947	chr10_13406641_13406791	chr10	13406641	13406791	151	*	Intron (ENSMUST00000105545.11/215789, intron 1 of 12)	10	13214258	13388970	174713	2	215789	ENSMUST00000079698.6	-17671	ENSMUSG00000062866	Phactr2	phosphatase and actin regulator 2	chr10	13406641	13406791	151	8	0.451846	0.62919	-0.177344	-24.6546
948	chr10_13432389_13432572	chr10	13432389	13432572	184	*	Intron (ENSMUST00000105545.11/215789, intron 1 of 12)	10	13207717	13474412	266696	2	215789	ENSMUST00000105545.11	41840	ENSMUSG00000062866	Phactr2	phosphatase and actin regulator 2	chr10	13432389	13432572	184	12	0.2941	0.476253	-0.182153	-41.1876
949	chr10_13474033_13474232	chr10	13474033	13474232	200	*	Promoter (<=1kb)	10	13207717	13474412	266696	2	215789	ENSMUST00000105545.11	180	ENSMUSG00000062866	Phactr2	phosphatase and actin regulator 2	chr10	13474033	13474232	200	43	0.0518387	0.0836484	-0.0318097	-116.235
950	chr10_13520433_13520484	chr10	13520433	13520484	52	*	Distal Intergenic	10	13506037	13515498	9462	1	66848	ENSMUST00000166466.1	14396	ENSMUSG00000019810	Fuca2	fucosidase, alpha-L- 2, plasma	chr10	13520433	13520484	52	7	0.759128	0.864213	-0.105085	-18.4582
951	chr10_13831969_13832179	chr10	13831969	13832179	211	*	Intron (ENSMUST00000162610.7/66253, intron 1 of 5)	10	13653588	13844286	190699	2	66253	ENSMUST00000162174.7	12107	ENSMUSG00000019806	Aig1	androgen-induced 1	chr10	13831969	13832179	211	6	0.963382	0.85254	0.110843	17.3062
952	chr10_13847547_13847977	chr10	13847547	13847977	431	*	Intron (ENSMUST00000162610.7/66253, intron 1 of 5)	10	13653588	13844286	190699	2	66253	ENSMUST00000162174.7	-3261	ENSMUSG00000019806	Aig1	androgen-induced 1	chr10	13847547	13847977	431	10	0.654691	0.806582	-0.151892	-31.8184
953	chr10_13967208_13967292	chr10	13967208	13967292	85	*	Promoter (<=1kb)	10	13967024	14079675	112652	1	15273	ENSMUST00000191464.1	184	ENSMUSG00000015501	Hivep2	human immunodeficiency virus type I enhancer binding protein 2	chr10	13967208	13967292	85	6	0.122668	0.0884015	0.034266	16.7028
954	chr10_13967655_13967744	chr10	13967655	13967744	90	*	Promoter (<=1kb)	10	13967024	14079675	112652	1	15273	ENSMUST00000191464.1	631	ENSMUSG00000015501	Hivep2	human immunodeficiency virus type I enhancer binding protein 2	chr10	13967655	13967744	90	7	0.10016	0.0566387	0.0435215	18.4114
955	chr10_14283068_14283257	chr10	14283068	14283257	190	*	Distal Intergenic	10	14530916	14544995	14080	2	215798	ENSMUST00000207953.1	261738	ENSMUSG00000039116	Adgrg6	adhesion G protein-coupled receptor G6	chr10	14283068	14283257	190	9	0.922904	0.81983	0.103074	26.7943
956	chr10_14470390_14470640	chr10	14470390	14470640	251	*	Intron (ENSMUST00000041168.5/215798, intron 2 of 24)	10	14530916	14544995	14080	2	215798	ENSMUST00000207953.1	74355	ENSMUSG00000039116	Adgrg6	adhesion G protein-coupled receptor G6	chr10	14470390	14470640	251	10	0.959406	0.866323	0.0930834	31.5154
957	chr10_14557233_14557337	chr10	14557233	14557337	105	*	Distal Intergenic	10	14407898	14545659	137762	2	215798	ENSMUST00000208429.2	-11574	ENSMUSG00000039116	Adgrg6	adhesion G protein-coupled receptor G6	chr10	14557233	14557337	105	6	0.926929	0.762326	0.164602	19.1497
958	chr10_14572752_14573009	chr10	14572752	14573009	258	*	Distal Intergenic	10	14407898	14545659	137762	2	215798	ENSMUST00000208429.2	-27093	ENSMUSG00000039116	Adgrg6	adhesion G protein-coupled receptor G6	chr10	14572752	14573009	258	7	0.966774	0.855714	0.111061	22.2545
959	chr10_15064165_15064216	chr10	15064165	15064216	52	*	Distal Intergenic	10	14760219	14770583	10365	1	18101	ENSMUST00000190751.1	303946	ENSMUSG00000019865	Nmbr	neuromedin B receptor	chr10	15064165	15064216	52	6	0.917924	0.954713	-0.0367888	-17.0311
960	chr10_15144940_15144999	chr10	15144940	15144999	60	*	Distal Intergenic	10	14760219	14770583	10365	1	18101	ENSMUST00000190751.1	384721	ENSMUSG00000019865	Nmbr	neuromedin B receptor	chr10	15144940	15144999	60	4	0.781282	0.91106	-0.129778	-11.0803
961	chr10_15606440_15606497	chr10	15606440	15606497	58	*	Intron (ENSMUST00000219416.1/ENSMUST00000219416.1, intron 1 of 1)	10	15791777	15807065	15289	1	77538	ENSMUST00000218833.1	-185280	ENSMUSG00000112227	C330004P14Rik	RIKEN cDNA C330004P14 gene	chr10	15606440	15606497	58	4	0.737565	0.885286	-0.147721	-12.3679
962	chr10_15727561_15727649	chr10	15727561	15727649	89	*	Intron (ENSMUST00000219416.1/ENSMUST00000219416.1, intron 1 of 1)	10	15791777	15807065	15289	1	77538	ENSMUST00000218833.1	-64128	ENSMUSG00000112227	C330004P14Rik	RIKEN cDNA C330004P14 gene	chr10	15727561	15727649	89	9	0.675737	0.757587	-0.08185	-22.1678
963	chr10_16157749_16157855	chr10	16157749	16157855	107	*	Distal Intergenic	10	15791777	15807065	15289	1	77538	ENSMUST00000218833.1	365972	ENSMUSG00000112227	C330004P14Rik	RIKEN cDNA C330004P14 gene	chr10	16157749	16157855	107	17	0.871148	0.944806	-0.0736577	-47.8917
964	chr10_17134259_17134311	chr10	17134259	17134311	53	*	Distal Intergenic	10	16981304	17095807	114504	2	100504235	ENSMUST00000208870.1	-38452	ENSMUSG00000101969	Gm20125	predicted gene, 20125	chr10	17134259	17134311	53	7	0.864321	0.961658	-0.0973364	-18.8496
965	chr10_17313781_17314325	chr10	17313781	17314325	545	*	Intron (ENSMUST00000220296.1/ENSMUST00000220296.1, intron 2 of 2)	10	16981304	17095807	114504	2	100504235	ENSMUST00000208870.1	-217974	ENSMUSG00000101969	Gm20125	predicted gene, 20125	chr10	17313781	17314325	545	5	0.789922	0.953833	-0.163912	-14.72
966	chr10_17815285_17815439	chr10	17815285	17815439	155	*	Exon (ENSMUST00000037964.6/378431, exon 4 of 10)	10	17796256	17845665	49410	1	378431	ENSMUST00000037964.6	19029	ENSMUSG00000039891	Txlnb	taxilin beta	chr10	17815285	17815439	155	17	0.910041	0.846363	0.0636775	47.1517
967	chr10_18093819_18094070	chr10	18093819	18094070	252	*	Promoter (<=1kb)	10	18094531	18117734	23204	1	19707	ENSMUST00000155892.2	-461	ENSMUSG00000019854	Reps1	RalBP1 associated Eps domain containing protein	chr10	18093819	18094070	252	7	0.98668	0.890592	0.0960875	22.0883
968	chr10_18318362_18319486	chr10	18318362	18319486	1125	*	Promoter (<=1kb)	10	18318985	18531973	212989	1	215819	ENSMUST00000207038.1	0	ENSMUSG00000039835	Nhsl1	NHS like 1	chr10	18318362	18319486	1125	268	0.12316	0.0608003	0.0623597	1293.1
969	chr10_18343071_18343164	chr10	18343071	18343164	94	*	Intron (ENSMUST00000207038.1/215819, intron 1 of 6)	10	18318985	18531973	212989	1	215819	ENSMUST00000207038.1	24086	ENSMUSG00000039835	Nhsl1	NHS like 1	chr10	18343071	18343164	94	7	0.969909	0.924907	0.0450016	17.4392
970	chr10_18876839_18876903	chr10	18876839	18876903	65	*	Distal Intergenic	10	18845020	18857073	12054	1	64058	ENSMUST00000019998.8	31819	ENSMUSG00000019851	Perp	PERP, TP53 apoptosis effector	chr10	18876839	18876903	65	5	0.214506	0.540077	-0.325571	-19.5099
971	chr10_19003627_19003678	chr10	19003627	19003678	52	*	Exon (ENSMUST00000019997.10/21929, exon 8 of 9)	10	19007267	19008845	1579	2	21929	ENSMUST00000154749.1	5167	ENSMUSG00000019850	Tnfaip3	tumor necrosis factor, alpha-induced protein 3	chr10	19003627	19003678	52	5	0.905648	0.955616	-0.0499677	-12.5993
972	chr10_19175451_19175517	chr10	19175451	19175517	67	*	Intron (ENSMUST00000216041.1/100504265, intron 2 of 3)	10	19167238	19206702	39465	1	100504265	ENSMUST00000216683.1	8213		Gm20139	predicted gene, 20139	chr10	19175451	19175517	67	5	0.969297	0.904668	0.0646291	13.3661
973	chr10_19281525_19281637	chr10	19281525	19281637	113	*	Distal Intergenic	10	19356533	19358604	2072	1	94222	ENSMUST00000053225.6	-74896	ENSMUSG00000045591	Olig3	oligodendrocyte transcription factor 3	chr10	19281525	19281637	113	11	0.853279	0.924352	-0.071073	-27.6046
974	chr10_19357215_19357510	chr10	19357215	19357510	296	*	Promoter (<=1kb)	10	19356533	19358604	2072	1	94222	ENSMUST00000053225.6	682	ENSMUSG00000045591	Olig3	oligodendrocyte transcription factor 3	chr10	19357215	19357510	296	46	0.0979174	0.0553141	0.0426033	135.069
975	chr10_19373846_19374056	chr10	19373846	19374056	211	*	Distal Intergenic	10	19356533	19358604	2072	1	94222	ENSMUST00000053225.6	17313	ENSMUSG00000045591	Olig3	oligodendrocyte transcription factor 3	chr10	19373846	19374056	211	10	0.391998	0.561608	-0.169611	-32.5414
976	chr10_19536895_19536985	chr10	19536895	19536985	91	*	Distal Intergenic	10	19494643	19507167	12525	1	102635880	ENSMUST00000216664.1	42252	ENSMUSG00000110902	Gm33104	predicted gene, 33104	chr10	19536895	19536985	91	7	0.937387	0.85189	0.085497	17.9877
977	chr10_19743500_19743738	chr10	19743500	19743738	239	*	Intron (ENSMUST00000020185.4/237313, intron 2 of 6)	10	19712634	19755824	43191	1	237313	ENSMUST00000217389.1	30866	ENSMUSG00000020007	Il20ra	interleukin 20 receptor, alpha	chr10	19743500	19743738	239	14	0.930285	0.845229	0.0850565	41.2436
978	chr10_19828768_19828882	chr10	19828768	19828882	115	*	Distal Intergenic	10	19847916	19851459	3544	2	76157	ENSMUST00000059805.5	22577	ENSMUSG00000050473	Slc35d3	solute carrier family 35, member D3	chr10	19828768	19828882	115	4	0.716111	0.833804	-0.117692	-11.7051
979	chr10_19933923_19934449	chr10	19933923	19934449	527	*	Promoter (<=1kb)	10	19934472	20142753	208282	1	26408	ENSMUST00000095806.9	-23	ENSMUSG00000071369	Map3k5	mitogen-activated protein kinase kinase kinase 5	chr10	19933923	19934449	527	145	0.101682	0.0643015	0.0373808	473.377
980	chr10_20088620_20088708	chr10	20088620	20088708	89	*	Intron (ENSMUST00000095806.9/26408, intron 14 of 29)	10	20099525	20105437	5913	1	26408	ENSMUST00000138994.1	-10817	ENSMUSG00000071369	Map3k5	mitogen-activated protein kinase kinase kinase 5	chr10	20088620	20088708	89	5	0.892573	0.798996	0.0935764	15.4898
981	chr10_20400719_20400803	chr10	20400719	20400803	85	*	Intron (ENSMUST00000020165.13/29863, intron 12 of 12)	10	20348007	20360895	12889	1	71804	ENSMUST00000213374.1	52712	ENSMUSG00000019992	Mtfr2	mitochondrial fission regulator 2	chr10	20400719	20400803	85	6	0.768774	0.861136	-0.0923625	-17.8983
982	chr10_20556716_20556796	chr10	20556716	20556796	81	*	Intron (ENSMUST00000020165.13/29863, intron 2 of 12)	10	20407087	20548470	141384	2	29863	ENSMUST00000164195.1	-8246	ENSMUSG00000019990	Pde7b	phosphodiesterase 7B	chr10	20556716	20556796	81	5	0.515054	0.36504	0.150014	13.5333
983	chr10_20669508_20669584	chr10	20669508	20669584	77	*	Intron (ENSMUST00000020165.13/29863, intron 1 of 12)	10	20400418	20724696	324279	2	29863	ENSMUST00000170265.7	55112	ENSMUSG00000019990	Pde7b	phosphodiesterase 7B	chr10	20669508	20669584	77	6	0.420577	0.537535	-0.116959	-15.9689
984	chr10_20772421_20772474	chr10	20772421	20772474	54	*	Intron (ENSMUST00000213510.1/ENSMUST00000213510.1, intron 3 of 4)	10	20398004	20725078	327075	2	29863	ENSMUST00000020165.13	-47343	ENSMUSG00000019990	Pde7b	phosphodiesterase 7B	chr10	20772421	20772474	54	5	0.899384	0.806867	0.0925168	13.0236
985	chr10_21079034_21079158	chr10	21079034	21079158	125	*	3' UTR	10	21069845	21074406	4562	1	52906	ENSMUST00000215543.1	9189	ENSMUSG00000019986	Ahi1	Abelson helper integration site 1	chr10	21079034	21079158	125	15	0.836087	0.908026	-0.0719394	-40.129
986	chr10_21131113_21131333	chr10	21131113	21131333	221	*	Intron (ENSMUST00000188495.7/17863, intron 15 of 15)	10	21156366	21156645	280	2	17863	ENSMUST00000214539.1	25312	ENSMUSG00000019982	Myb	myeloblastosis oncogene	chr10	21131113	21131333	221	11	0.703018	0.582316	0.120702	31.0354
987	chr10_21159405_21159456	chr10	21159405	21159456	52	*	Promoter (1-2kb)	10	21138893	21160850	21958	2	17863	ENSMUST00000186446.1	1394	ENSMUSG00000019982	Myb	myeloblastosis oncogene	chr10	21159405	21159456	52	11	0.105502	0.0606009	0.044901	29.1328
988	chr10_21266767_21266845	chr10	21266767	21266845	79	*	Distal Intergenic	10	21295979	21368898	72920	1	56422	ENSMUST00000020153.9	-29134	ENSMUSG00000019977	Hbs1l	Hbs1-like (S. cerevisiae)	chr10	21266767	21266845	79	25	0.916596	0.960075	-0.0434781	-64.8226
989	chr10_21474296_21474398	chr10	21474296	21474398	103	*	Distal Intergenic	10	21377347	21388996	11650	1	237320	ENSMUST00000159163.1	96949	ENSMUSG00000037542	Aldh8a1	aldehyde dehydrogenase 8 family, member A1	chr10	21474296	21474398	103	9	0.904475	0.815902	0.0885723	23.9808
990	chr10_21559765_21559861	chr10	21559765	21559861	97	*	Distal Intergenic	10	21593145	21622376	29232	1	67692	ENSMUST00000057341.5	-33284	ENSMUSG00000050844	1700020N01Rik	RIKEN cDNA 1700020N01 gene	chr10	21559765	21559861	97	16	0.88444	0.932366	-0.047926	-42.523
991	chr10_21575192_21575274	chr10	21575192	21575274	83	*	Distal Intergenic	10	21593145	21622376	29232	1	67692	ENSMUST00000057341.5	-17871	ENSMUSG00000050844	1700020N01Rik	RIKEN cDNA 1700020N01 gene	chr10	21575192	21575274	83	8	0.870571	0.949707	-0.079136	-24.1014
992	chr10_21589827_21589989	chr10	21589827	21589989	163	*	Distal Intergenic	10	21593145	21622376	29232	1	67692	ENSMUST00000057341.5	-3156	ENSMUSG00000050844	1700020N01Rik	RIKEN cDNA 1700020N01 gene	chr10	21589827	21589989	163	6	0.353211	0.560867	-0.207656	-18.0252
993	chr10_21718098_21718185	chr10	21718098	21718185	88	*	Distal Intergenic	10	21690845	21693978	3134	1	432436	ENSMUST00000071008.5	27253	ENSMUSG00000056716	Gm5420	predicted gene 5420	chr10	21718098	21718185	88	7	0.391793	0.542413	-0.15062	-19.6908
994	chr10_21790275_21790362	chr10	21790275	21790362	88	*	Distal Intergenic	10	21882184	21999893	117710	1	20393	ENSMUST00000120509.7	-91822	ENSMUSG00000019970	Sgk1	serum/glucocorticoid regulated kinase 1	chr10	21790275	21790362	88	6	0.885278	0.803548	0.0817294	18.4034
995	chr10_21937115_21937202	chr10	21937115	21937202	88	*	Intron (ENSMUST00000120509.7/20393, intron 2 of 13)	10	21928470	21990402	61933	1	20393	ENSMUST00000124203.1	8645	ENSMUSG00000019970	Sgk1	serum/glucocorticoid regulated kinase 1	chr10	21937115	21937202	88	10	0.329175	0.457488	-0.128313	-27.3311
996	chr10_21963169_21963375	chr10	21963169	21963375	207	*	Intron (ENSMUST00000120509.7/20393, intron 2 of 13)	10	21978672	21995893	17222	1	20393	ENSMUST00000142174.7	-15297	ENSMUSG00000019970	Sgk1	serum/glucocorticoid regulated kinase 1	chr10	21963169	21963375	207	9	0.828852	0.920428	-0.0915756	-27.6023
997	chr10_21991717_21991833	chr10	21991717	21991833	117	*	Promoter (<=1kb)	10	21992223	21995874	3652	1	20393	ENSMUST00000150089.7	-390	ENSMUSG00000019970	Sgk1	serum/glucocorticoid regulated kinase 1	chr10	21991717	21991833	117	11	0.201744	0.278927	-0.0771826	-28.7429
998	chr10_21991922_21992033	chr10	21991922	21992033	112	*	Promoter (<=1kb)	10	21992223	21995874	3652	1	20393	ENSMUST00000150089.7	-190	ENSMUSG00000019970	Sgk1	serum/glucocorticoid regulated kinase 1	chr10	21991922	21992033	112	9	0.221043	0.320399	-0.0993558	-23.7165
999	chr10_22059007_22059314	chr10	22059007	22059314	308	*	Distal Intergenic	10	22066307	22068079	1773	2	114671	ENSMUST00000092672.5	8765	ENSMUSG00000069712	Semp2l2b	SUMO/sentrin specific peptidase 2-like 2B	chr10	22059007	22059314	308	27	0.16382	0.251762	-0.0879419	-76.5886
1000	chr10_22184086_22184157	chr10	22184086	22184157	72	*	Intron (ENSMUST00000105522.8/667281, intron 1 of 5)	10	22173919	22374139	200221	1	19370	ENSMUST00000178026.1	10167	ENSMUSG00000078452	Raet1c	retinoic acid early transcript gamma	chr10	22184086	22184157	72	5	0.902916	0.768827	0.134088	12.624
1001	chr10_22730873_22730927	chr10	22730873	22730927	55	*	Promoter (<=1kb)	10	22712085	22731237	19153	2	237336	ENSMUST00000238910.1	310	ENSMUSG00000071359	Tbpl1	TATA box binding protein-like 1	chr10	22730873	22730927	55	13	0.058895	0.0828294	-0.0239344	-29.1073
1002	chr10_22843350_22843583	chr10	22843350	22843583	234	*	Distal Intergenic	10	22817281	22820174	2894	2	21412	ENSMUST00000049930.8	-23176	ENSMUSG00000045680	Tcf21	transcription factor 21	chr10	22843350	22843583	234	16	0.13588	0.0507852	0.0850949	52.9195
1003	chr10_22894050_22894115	chr10	22894050	22894115	66	*	Distal Intergenic	10	22817281	22820174	2894	2	21412	ENSMUST00000049930.8	-73876	ENSMUSG00000045680	Tcf21	transcription factor 21	chr10	22894050	22894115	66	5	0.750027	0.85758	-0.107553	-13.3477
1004	chr10_23449598_23449685	chr10	23449598	23449685	88	*	Distal Intergenic	10	23104763	23350786	246024	2	14051	ENSMUST00000220299.1	-98812	ENSMUSG00000010461	Eya4	EYA transcriptional coactivator and phosphatase 4	chr10	23449598	23449685	88	6	0.151328	0.269767	-0.118439	-20.5195
1005	chr10_23606831_23606907	chr10	23606831	23606907	77	*	Intron (ENSMUST00000219823.1/ENSMUST00000219823.1, intron 2 of 4)	10	23785347	23785475	129	2	100529074	ENSMUST00000093556.1	178568	ENSMUSG00000070063	Snora33	small nucleolar RNA, H/ACA box 33	chr10	23606831	23606907	77	8	0.904947	0.838935	0.0660112	21.0252
1006	chr10_23753705_23753767	chr10	23753705	23753767	63	*	Distal Intergenic	10	23785347	23785475	129	2	100529074	ENSMUST00000093556.1	31708	ENSMUSG00000070063	Snora33	small nucleolar RNA, H/ACA box 33	chr10	23753705	23753767	63	4	0.646314	0.809991	-0.163677	-12.5173
1007	chr10_23792570_23792625	chr10	23792570	23792625	56	*	Distal Intergenic	10	23796986	23827968	30983	1	76306	ENSMUST00000119597.7	-4361	ENSMUSG00000037455	Slc18b1	solute carrier family 18, subfamily B, member 1	chr10	23792570	23792625	56	24	0.979405	0.92826	0.0511453	76.7571
1008	chr10_23798671_23798782	chr10	23798671	23798782	112	*	Promoter (1-2kb)	10	23797200	23805911	8712	1	76306	ENSMUST00000133289.1	1471	ENSMUSG00000037455	Slc18b1	solute carrier family 18, subfamily B, member 1	chr10	23798671	23798782	112	7	0.885393	0.791169	0.0942242	17.9455
1009	chr10_23861820_23861973	chr10	23861820	23861973	154	*	Intron (ENSMUST00000020190.7/26464, intron 3 of 6)	10	23851462	23869843	18382	1	26464	ENSMUST00000020190.7	10358	ENSMUSG00000020010	Vnn3	vanin 3	chr10	23861820	23861973	154	15	0.967315	0.920638	0.0466768	40.4468
1010	chr10_24330929_24331021	chr10	24330929	24331021	93	*	Distal Intergenic	10	24223545	24231199	7655	1	59012	ENSMUST00000154916.1	107384	ENSMUSG00000020000	Moxd1	monooxygenase, DBH-like 1	chr10	24330929	24331021	93	6	0.826396	0.668183	0.158213	17.0226
1011	chr10_24331208_24331342	chr10	24331208	24331342	135	*	Distal Intergenic	10	24223545	24231199	7655	1	59012	ENSMUST00000154916.1	107663	ENSMUSG00000020000	Moxd1	monooxygenase, DBH-like 1	chr10	24331208	24331342	135	9	0.809912	0.687954	0.121958	29.645
1012	chr10_24476846_24476953	chr10	24476846	24476953	108	*	Distal Intergenic	10	24580048	24593758	13711	2	102638890	ENSMUST00000141076.1	116805		Gm15270	predicted gene 15270	chr10	24476846	24476953	108	8	0.943436	0.837295	0.106142	23.5835
1013	chr10_24718218_24718629	chr10	24718218	24718629	412	*	Distal Intergenic	10	24641435	24712159	70725	2	18605	ENSMUST00000039882.12	-6059	ENSMUSG00000037370	Enpp1	ectonucleotide pyrophosphatase/phosphodiesterase 1	chr10	24718218	24718629	412	22	0.490342	0.608314	-0.117972	-66.0086
1014	chr10_24826744_24826921	chr10	24826744	24826921	178	*	Intron (ENSMUST00000020169.8/209558, intron 2 of 24)	10	24808151	24831806	23656	2	209558	ENSMUST00000217903.1	4885	ENSMUSG00000019989	Enpp3	ectonucleotide pyrophosphatase/phosphodiesterase 3	chr10	24826744	24826921	178	5	0.789966	0.959457	-0.169491	-14.9809
1015	chr10_24863795_24864043	chr10	24863795	24864043	249	*	Distal Intergenic	10	24869986	24913681	43696	1	70208	ENSMUST00000092646.12	-5943	ENSMUSG00000019984	Med23	mediator complex subunit 23	chr10	24863795	24864043	249	28	0.621474	0.76149	-0.140015	-109.22
1016	chr10_25080595_25080684	chr10	25080595	25080684	90	*	Distal Intergenic	10	25169090	25200158	31069	2	432442	ENSMUST00000100012.2	119474	ENSMUSG00000039166	Akap7	A kinase anchor protein 7	chr10	25080595	25080684	90	6	0.820976	0.695239	0.125738	16.94
1017	chr10_25106093_25106144	chr10	25106093	25106144	52	*	Distal Intergenic	10	25169090	25200158	31069	2	432442	ENSMUST00000100012.2	94014	ENSMUSG00000039166	Akap7	A kinase anchor protein 7	chr10	25106093	25106144	52	9	0.959129	0.97983	-0.0207013	-19.8876
1018	chr10_25144721_25144913	chr10	25144721	25144913	193	*	Distal Intergenic	10	25169090	25200158	31069	2	432442	ENSMUST00000100012.2	55245	ENSMUSG00000039166	Akap7	A kinase anchor protein 7	chr10	25144721	25144913	193	16	0.906005	0.795112	0.110893	50.8267
1019	chr10_25145796_25146074	chr10	25145796	25146074	279	*	Distal Intergenic	10	25169090	25200158	31069	2	432442	ENSMUST00000100012.2	54084	ENSMUSG00000039166	Akap7	A kinase anchor protein 7	chr10	25145796	25146074	279	30	0.504911	0.648524	-0.143612	-116.995
1020	chr10_25297221_25297327	chr10	25297221	25297327	107	*	Promoter (<=1kb)	10	25283923	25297073	13151	2	432442	ENSMUST00000177124.1	-148	ENSMUSG00000039166	Akap7	A kinase anchor protein 7	chr10	25297221	25297327	107	10	0.101571	0.0610251	0.0405455	26.1179
1021	chr10_25360079_25360131	chr10	25360079	25360131	53	*	Promoter (<=1kb)	10	25359856	25523513	163658	1	13822	ENSMUST00000218903.1	223	ENSMUSG00000019978	Epb41l2	erythrocyte membrane protein band 4.1 like 2	chr10	25360079	25360131	53	17	0.11931	0.0895575	0.0297527	43.7327
1022	chr10_25384211_25384415	chr10	25384211	25384415	205	*	Intron (ENSMUST00000053748.15/13822, intron 1 of 19)	10	25398659	25484280	85622	1	13822	ENSMUST00000219900.1	-14244	ENSMUSG00000019978	Epb41l2	erythrocyte membrane protein band 4.1 like 2	chr10	25384211	25384415	205	5	0.929404	0.839736	0.0896681	15.343
1023	chr10_25458555_25459051	chr10	25458555	25459051	497	*	Intron (ENSMUST00000053748.15/13822, intron 3 of 19)	10	25466973	25502027	35055	1	13822	ENSMUST00000219138.1	-7922	ENSMUSG00000019978	Epb41l2	erythrocyte membrane protein band 4.1 like 2	chr10	25458555	25459051	497	39	0.62821	0.780106	-0.151896	-169.489
1024	chr10_25900108_25900305	chr10	25900108	25900305	198	*	Intron (ENSMUST00000219283.1/ENSMUST00000219283.1, intron 1 of 1)	10	25779314	25837437	58124	2	73803	ENSMUST00000218300.1	-62671	ENSMUSG00000112444	4930401C15Rik	RIKEN cDNA 4930401C15 gene	chr10	25900108	25900305	198	5	0.856053	0.97006	-0.114007	-14.7831
1025	chr10_26350972_26351160	chr10	26350972	26351160	189	*	Intron (ENSMUST00000105519.9/237339, intron 2 of 20)	10	26274468	26373956	99489	2	237339	ENSMUST00000105519.9	22796	ENSMUSG00000039089	L3mbtl3	L3MBTL3 histone methyl-lysine binding protein	chr10	26350972	26351160	189	7	0.85338	0.693635	0.159745	22.0392
1026	chr10_26373784_26374038	chr10	26373784	26374038	255	*	Promoter (<=1kb)	10	26274468	26373956	99489	2	237339	ENSMUST00000105519.9	0	ENSMUSG00000039089	L3mbtl3	L3MBTL3 histone methyl-lysine binding protein	chr10	26373784	26374038	255	43	0.123493	0.0740485	0.0494441	123.259
1027	chr10_26556314_26556532	chr10	26556314	26556532	219	*	Distal Intergenic	10	26673601	26674612	1012	2	667572	ENSMUST00000183230.1	118080	ENSMUSG00000098179	Gm8709	glyceraldehyde-3-phosphate dehydrogenase pseudogene	chr10	26556314	26556532	219	13	0.88548	0.784349	0.101131	36.4877
1028	chr10_27211888_27212106	chr10	27211888	27212106	219	*	Promoter (<=1kb)	10	27204801	27212254	7454	2	16773	ENSMUST00000239098.1	148	ENSMUSG00000019899	Lama2	laminin, alpha 2	chr10	27211888	27212106	219	14	0.907894	0.808395	0.0994987	40.7247
1029	chr10_27927385_27927631	chr10	27927385	27927631	247	*	Distal Intergenic	10	28074820	28597397	522578	1	19272	ENSMUST00000166468.1	-147189	ENSMUSG00000019889	Ptprk	protein tyrosine phosphatase receptor type K	chr10	27927385	27927631	247	10	0.297481	0.472052	-0.174571	-31.5713
1030	chr10_28075469_28075862	chr10	28075469	28075862	394	*	Promoter (<=1kb)	10	28075010	28264673	189664	1	19272	ENSMUST00000219761.1	459	ENSMUSG00000019889	Ptprk	protein tyrosine phosphatase receptor type K	chr10	28075469	28075862	394	31	0.102237	0.0525001	0.0497364	92.0216
1031	chr10_28306557_28306737	chr10	28306557	28306737	181	*	Intron (ENSMUST00000166468.1/19272, intron 3 of 31)	10	28075010	28264673	189664	1	19272	ENSMUST00000219761.1	231547	ENSMUSG00000019889	Ptprk	protein tyrosine phosphatase receptor type K	chr10	28306557	28306737	181	7	0.580244	0.728268	-0.148024	-20.9652
1032	chr10_28409873_28410095	chr10	28409873	28410095	223	*	Intron (ENSMUST00000166468.1/19272, intron 7 of 31)	10	28560151	28565436	5286	1	19272	ENSMUST00000219621.1	-150056	ENSMUSG00000019889	Ptprk	protein tyrosine phosphatase receptor type K	chr10	28409873	28410095	223	6	0.941731	0.821689	0.120043	16.9762
1033	chr10_28927415_28927572	chr10	28927415	28927572	158	*	Distal Intergenic	10	28972366	28974189	1824	2	67719	ENSMUST00000141350.1	46617	ENSMUSG00000015519	2310057J18Rik	RIKEN cDNA 2310057J18 gene	chr10	28927415	28927572	158	8	0.798604	0.928343	-0.129738	-23.4535
1034	chr10_29030084_29030196	chr10	29030084	29030196	113	*	Exon (ENSMUST00000178707.2/ENSMUST00000178707.2, exon 1 of 1)	10	28972366	28986303	13938	2	67719	ENSMUST00000015663.6	-43781	ENSMUSG00000015519	2310057J18Rik	RIKEN cDNA 2310057J18 gene	chr10	29030084	29030196	113	23	0.920504	0.961752	-0.0412477	-63.9825
1035	chr10_29046868_29046983	chr10	29046868	29046983	116	*	Distal Intergenic	10	28972366	28986303	13938	2	67719	ENSMUST00000015663.6	-60565	ENSMUSG00000015519	2310057J18Rik	RIKEN cDNA 2310057J18 gene	chr10	29046868	29046983	116	7	0.974938	0.871332	0.103607	21.1784
1036	chr10_29968064_29968139	chr10	29968064	29968139	76	*	Distal Intergenic	10	30194569	30200492	5924	2	66311	ENSMUST00000216853.1	232353	ENSMUSG00000075266	Cenpw	centromere protein W	chr10	29968064	29968139	76	6	0.917052	0.800259	0.116794	16.4683
1037	chr10_30419851_30419952	chr10	30419851	30419952	102	*	Distal Intergenic	10	30559121	30590109	30989	2	73681	ENSMUST00000215041.1	170157	ENSMUSG00000019792	Trmt11	tRNA methyltransferase 11	chr10	30419851	30419952	102	8	0.670114	0.505218	0.164896	23.0605
1038	chr10_30654230_30654316	chr10	30654230	30654316	87	*	Promoter (1-2kb)	10	30645582	30655767	10186	2	211329	ENSMUST00000213889.1	1451	ENSMUSG00000039697	Ncoa7	nuclear receptor coactivator 7	chr10	30654230	30654316	87	5	0.959436	0.892052	0.0673837	13.5643
1039	chr10_30802974_30803524	chr10	30802974	30803524	551	*	Promoter (<=1kb)	10	30645584	30803107	157524	2	211329	ENSMUST00000068567.4	0	ENSMUSG00000039697	Ncoa7	nuclear receptor coactivator 7	chr10	30802974	30803524	551	124	0.105628	0.0592626	0.0463653	477.167
1040	chr10_31482708_31483052	chr10	31482708	31483052	345	*	Distal Intergenic	10	31332376	31445958	113583	2	21987	ENSMUST00000000305.6	-36750	ENSMUSG00000000296	Tpd52l1	tumor protein D52-like 1	chr10	31482708	31483052	345	44	0.976004	0.939791	0.0362135	134.662
1041	chr10_31608560_31608643	chr10	31608560	31608643	84	*	Promoter (<=1kb)	10	31493193	31609184	115992	2	268291	ENSMUST00000081989.7	541	ENSMUSG00000063760	Rnf217	ring finger protein 217	chr10	31608560	31608643	84	15	0.0624027	0.118613	-0.0562106	-45.0864
1042	chr10_31608728_31608839	chr10	31608728	31608839	112	*	Promoter (<=1kb)	10	31493193	31609184	115992	2	268291	ENSMUST00000081989.7	345	ENSMUSG00000063760	Rnf217	ring finger protein 217	chr10	31608728	31608839	112	21	0.0558458	0.0870222	-0.0311764	-60.0317
1043	chr10_31909607_31909668	chr10	31909607	31909668	62	*	Intron (ENSMUST00000191234.6/432450, intron 4 of 6)	10	31493193	31609184	115992	2	268291	ENSMUST00000081989.7	-300423	ENSMUSG00000063760	Rnf217	ring finger protein 217	chr10	31909607	31909668	62	5	0.957689	0.861113	0.0965762	13.4749
1044	chr10_31983843_31983935	chr10	31983843	31983935	93	*	Intron (ENSMUST00000191234.6/432450, intron 3 of 6)	10	31493193	31609184	115992	2	268291	ENSMUST00000081989.7	-374659	ENSMUSG00000063760	Rnf217	ring finger protein 217	chr10	31983843	31983935	93	4	0.818123	0.970935	-0.152811	-13.9201
1045	chr10_32457775_32458025	chr10	32457775	32458025	251	*	Intron (ENSMUST00000191234.6/432450, intron 1 of 6)	10	32329765	32410335	80571	2	432450	ENSMUST00000092603.4	-47440	ENSMUSG00000069670	Nkain2	Na+/K+ transporting ATPase interacting 2	chr10	32457775	32458025	251	4	0.920104	0.691303	0.2288	13.9642
1046	chr10_32882176_32882345	chr10	32882176	32882345	170	*	Intron (ENSMUST00000191234.6/432450, intron 1 of 6)	10	31693637	32889696	1196060	2	432450	ENSMUST00000218645.1	7351	ENSMUSG00000069670	Nkain2	Na+/K+ transporting ATPase interacting 2	chr10	32882176	32882345	170	7	0.358516	0.247074	0.111442	19.2862
1047	chr10_33491905_33491991	chr10	33491905	33491991	87	*	Distal Intergenic	10	33512888	33624196	111309	2	215890	ENSMUST00000159533.8	132205	ENSMUSG00000019785	Clvs2	clavesin 2	chr10	33491905	33491991	87	11	0.919734	0.96324	-0.0435061	-29.216
1048	chr10_33688735_33688915	chr10	33688735	33688915	181	*	Distal Intergenic	10	33512286	33624769	112484	2	215890	ENSMUST00000019920.12	-63966	ENSMUSG00000019785	Clvs2	clavesin 2	chr10	33688735	33688915	181	7	0.970268	0.887806	0.0824619	20.8299
1049	chr10_35709450_35709524	chr10	35709450	35709524	75	*	3' UTR	10	36506814	36833773	326960	1	319415	ENSMUST00000167191.7	-797290	ENSMUSG00000044499	Hs3st5	heparan sulfate (glucosamine) 3-O-sulfotransferase 5	chr10	35709450	35709524	75	7	0.917019	0.842024	0.0749952	19.1404
1050	chr10_35738997_35739068	chr10	35738997	35739068	72	*	Distal Intergenic	10	36506814	36833773	326960	1	319415	ENSMUST00000167191.7	-767746	ENSMUSG00000044499	Hs3st5	heparan sulfate (glucosamine) 3-O-sulfotransferase 5	chr10	35738997	35739068	72	4	0.787739	0.948796	-0.161057	-11.4587
1051	chr10_36506855_36506965	chr10	36506855	36506965	111	*	Promoter (<=1kb)	10	36506889	36702949	196061	1	319415	ENSMUST00000172357.7	0	ENSMUSG00000044499	Hs3st5	heparan sulfate (glucosamine) 3-O-sulfotransferase 5	chr10	36506855	36506965	111	25	0.0507956	0.0888874	-0.0380918	-64.8979
1052	chr10_36751038_36751254	chr10	36751038	36751254	217	*	Intron (ENSMUST00000167191.7/319415, intron 3 of 4)	10	36974544	37001889	27346	1	15182	ENSMUST00000019911.13	-223290	ENSMUSG00000019777	Hdac2	histone deacetylase 2	chr10	36751038	36751254	217	6	0.936799	0.834613	0.102186	17.347
1053	chr10_36974211_36974857	chr10	36974211	36974857	647	*	Promoter (<=1kb)	10	36974544	37001889	27346	1	15182	ENSMUST00000019911.13	0	ENSMUSG00000019777	Hdac2	histone deacetylase 2	chr10	36974211	36974857	647	143	0.121931	0.0555945	0.0663369	739.867
1054	chr10_37194470_37194580	chr10	37194470	37194580	111	*	Distal Intergenic	10	37133375	37138920	5546	2	17118	ENSMUST00000092584.5	-55550	ENSMUSG00000069662	Marcks	myristoylated alanine rich protein kinase C substrate	chr10	37194470	37194580	111	7	0.935819	0.879078	0.0567411	19.0901
1055	chr10_37457609_37457723	chr10	37457609	37457723	115	*	Distal Intergenic	10	37133375	37138920	5546	2	17118	ENSMUST00000092584.5	-318689	ENSMUSG00000069662	Marcks	myristoylated alanine rich protein kinase C substrate	chr10	37457609	37457723	115	4	0.606529	0.838154	-0.231625	-11.6751
1056	chr10_38303694_38303808	chr10	38303694	38303808	115	*	Exon (ENSMUST00000213800.1/ENSMUST00000213800.1, exon 2 of 3)	10	38175780	38181903	6124	1	75877	ENSMUST00000215643.1	127914	ENSMUSG00000111234	4930591E09Rik	RIKEN cDNA 4930591E09 gene	chr10	38303694	38303808	115	4	0.81017	0.95064	-0.140469	-11.3085
1057	chr10_39030270_39030555	chr10	39030270	39030555	286	*	Exon (ENSMUST00000019992.5/16775, exon 7 of 38)	10	39053805	39057667	3863	1	16775	ENSMUST00000161992.1	-23250	ENSMUSG00000019846	Lama4	laminin, alpha 4	chr10	39030270	39030555	286	28	0.953892	0.896427	0.0574656	87.911
1058	chr10_39335223_39335284	chr10	39335223	39335284	62	*	Distal Intergenic	10	39368855	39515668	146814	1	14360	ENSMUST00000148152.7	-33571	ENSMUSG00000019843	Fyn	Fyn proto-oncogene	chr10	39335223	39335284	62	7	0.874152	0.795324	0.078828	17.3292
1059	chr10_39908122_39908356	chr10	39908122	39908356	235	*	Distal Intergenic	10	39890013	39899238	9226	2	213332	ENSMUST00000178563.2	-8884	ENSMUSG00000096687	Mfsd4b4	major facilitator superfamily domain containing 4B4	chr10	39908122	39908356	235	16	0.527216	0.656283	-0.129067	-49.7101
1060	chr10_4002356_4002493	chr10	4002356	4002493	138	*	Intron (ENSMUST00000117291.7/270685, intron 7 of 27)	10	3973144	4156111	182968	1	270685	ENSMUST00000043735.7	29212	ENSMUSG00000040675	Mthfd1l	methylenetetrahydrofolate dehydrogenase (NADP+ dependent) 1-like	chr10	4002356	4002493	138	13	0.845871	0.916254	-0.0703831	-36.5463
1061	chr10_4002567_4002636	chr10	4002567	4002636	70	*	Intron (ENSMUST00000117291.7/270685, intron 7 of 27)	10	3973144	4156111	182968	1	270685	ENSMUST00000043735.7	29423	ENSMUSG00000040675	Mthfd1l	methylenetetrahydrofolate dehydrogenase (NADP+ dependent) 1-like	chr10	4002567	4002636	70	6	0.801622	0.894816	-0.093195	-17.3696
1062	chr10_40171507_40171603	chr10	40171507	40171603	97	*	Distal Intergenic	10	40132902	40142258	9357	2	72472	ENSMUST00000217252.1	-29249	ENSMUSG00000019838	Slc16a10	solute carrier family 16 (monocarboxylic acid transporters), member 10	chr10	40171507	40171603	97	5	0.917964	0.792302	0.125662	16.0938
1063	chr10_40339435_40339613	chr10	40339435	40339613	179	*	Promoter (<=1kb)	10	40339564	40480868	141305	1	78334	ENSMUST00000216736.1	0	ENSMUSG00000038481	Cdk19	cyclin dependent kinase 19	chr10	40339435	40339613	179	14	0.598665	0.448337	0.150328	44.8413
1064	chr10_40512256_40512335	chr10	40512256	40512335	80	*	Distal Intergenic	10	40570336	40604132	33797	1	70840	ENSMUST00000078314.13	-58001	ENSMUSG00000019834	Slc22a16	solute carrier family 22 (organic cation transporter), member 16	chr10	40512256	40512335	80	12	0.966442	0.902087	0.0643549	31.6715
1065	chr10_40519672_40520033	chr10	40519672	40520033	362	*	Distal Intergenic	10	40570336	40604132	33797	1	70840	ENSMUST00000078314.13	-50303	ENSMUSG00000019834	Slc22a16	solute carrier family 22 (organic cation transporter), member 16	chr10	40519672	40520033	362	12	0.787464	0.912241	-0.124778	-38.5148
1066	chr10_40682705_40682798	chr10	40682705	40682798	94	*	Promoter (<=1kb)	10	40683282	40811083	127802	1	327747	ENSMUST00000058747.3	-484	ENSMUSG00000045555	Mettl24	methyltransferase like 24	chr10	40682705	40682798	94	7	0.268611	0.402654	-0.134043	-19.9938
1067	chr10_40794093_40794514	chr10	40794093	40794514	422	*	Intron (ENSMUST00000058747.3/327747, intron 4 of 4)	10	40840488	40845937	5450	2	71713	ENSMUST00000216025.1	51423	ENSMUSG00000038446	Cdc40	cell division cycle 40	chr10	40794093	40794514	422	17	0.902543	0.745427	0.157116	71.7492
1068	chr10_40883777_40884163	chr10	40883777	40884163	387	*	Promoter (<=1kb)	10	40883827	40938570	54744	1	83767	ENSMUST00000105509.1	0	ENSMUSG00000019831	Wasf1	WASP family, member 1	chr10	40883777	40884163	387	111	0.14225	0.0887286	0.0535214	423.038
1069	chr10_40985435_40985590	chr10	40985435	40985590	156	*	Distal Intergenic	10	41069977	41072285	2309	2	140741	ENSMUST00000061796.7	86695	ENSMUSG00000046922	Gpr6	G protein-coupled receptor 6	chr10	40985435	40985590	156	15	0.237237	0.360512	-0.123276	-42.5846
1070	chr10_40999966_41000307	chr10	40999966	41000307	342	*	Distal Intergenic	10	41069977	41072285	2309	2	140741	ENSMUST00000061796.7	71978	ENSMUSG00000046922	Gpr6	G protein-coupled receptor 6	chr10	40999966	41000307	342	20	0.903027	0.811458	0.091569	56.5686
1071	chr10_41001467_41001661	chr10	41001467	41001661	195	*	Distal Intergenic	10	41069977	41072285	2309	2	140741	ENSMUST00000061796.7	70624	ENSMUSG00000046922	Gpr6	G protein-coupled receptor 6	chr10	41001467	41001661	195	13	0.753825	0.852402	-0.098577	-37.1437
1072	chr10_41299972_41300030	chr10	41299972	41300030	59	*	Intron (ENSMUST00000043814.4/103199, intron 1 of 22)	10	41188172	41303260	115089	2	103199	ENSMUST00000043814.4	3230	ENSMUSG00000038417	Fig4	FIG4 phosphoinositide 5-phosphatase	chr10	41299972	41300030	59	4	0.948869	0.820388	0.128481	11.1267
1073	chr10_41337695_41337910	chr10	41337695	41337910	216	*	Intron (ENSMUST00000173494.3/633979, intron 9 of 39)	10	41303980	41434534	130555	1	633979	ENSMUST00000173494.3	33715	ENSMUSG00000091415	Ak9	adenylate kinase 9	chr10	41337695	41337910	216	12	0.826375	0.897472	-0.0710962	-35.0407
1074	chr10_41519483_41519740	chr10	41519483	41519740	258	*	Promoter (<=1kb)	10	41519501	41525272	5772	1	53599	ENSMUST00000187279.6	0	ENSMUSG00000019818	Cd164	CD164 antigen	chr10	41519483	41519740	258	61	0.0904913	0.0621139	0.0283774	160.307
1075	chr10_41651599_41651744	chr10	41651599	41651744	146	*	Intron (ENSMUST00000099932.9/75973, intron 1 of 17)	10	41610007	41612837	2831	2	75973	ENSMUST00000187853.1	-38762	ENSMUSG00000075225	Ccdc162	coiled-coil domain containing 162	chr10	41651599	41651744	146	5	0.69473	0.838798	-0.144068	-14.5352
1076	chr10_41697178_41697253	chr10	41697178	41697253	76	*	Promoter (2-3kb)	10	41648876	41694487	45612	2	75973	ENSMUST00000190522.1	-2691	ENSMUSG00000075225	Ccdc162	coiled-coil domain containing 162	chr10	41697178	41697253	76	10	0.871897	0.796665	0.0752318	27.4063
1077	chr10_41775655_41775715	chr10	41775655	41775715	61	*	Intron (ENSMUST00000215667.1/100196896, intron 2 of 3)	10	41746746	41753913	7168	1	100196896	ENSMUST00000190793.1	28909		BC048559	cDNA sequence BC048559	chr10	41775655	41775715	61	5	0.981653	0.951409	0.0302443	15.0775
1078	chr10_41775886_41776074	chr10	41775886	41776074	189	*	Exon (ENSMUST00000215667.1/100196896, exon 3 of 4)	10	41746746	41753913	7168	1	100196896	ENSMUST00000190793.1	29140		BC048559	cDNA sequence BC048559	chr10	41775886	41776074	189	28	0.983919	0.94917	0.0347492	80.8598
1079	chr10_41862386_41862581	chr10	41862386	41862581	196	*	Intron (ENSMUST00000099931.10/140742, intron 1 of 9)	10	41887439	41908424	20986	1	140742	ENSMUST00000041438.6	-24858	ENSMUSG00000038332	Sesn1	sestrin 1	chr10	41862386	41862581	196	16	0.896826	0.969034	-0.0722079	-49.8309
1080	chr10_42071851_42071992	chr10	42071851	42071992	142	*	Distal Intergenic	10	41916807	42018442	101636	2	213402	ENSMUST00000161927.7	-53409	ENSMUSG00000071324	Armc2	armadillo repeat containing 2	chr10	42071851	42071992	142	4	0.141593	0.282621	-0.141028	-11.6702
1081	chr10_4210885_4211002	chr10	4210885	4211002	118	*	Promoter (2-3kb)	10	4206426	4213114	6689	2	102632515	ENSMUST00000213553.1	2112	ENSMUSG00000111266	Gm30570	predicted gene, 30570	chr10	4210885	4211002	118	7	0.647922	0.539471	0.108451	20.1363
1082	chr10_42221363_42221753	chr10	42221363	42221753	391	*	Intron (ENSMUST00000105502.7/56484, intron 2 of 3)	10	42197554	42258366	60813	2	56484	ENSMUST00000177542.1	36613	ENSMUSG00000048756	Foxo3	forkhead box O3	chr10	42221363	42221753	391	19	0.482971	0.589191	-0.10622	-55.0482
1083	chr10_42234164_42234246	chr10	42234164	42234246	83	*	Intron (ENSMUST00000105502.7/56484, intron 2 of 3)	10	42197554	42258366	60813	2	56484	ENSMUST00000177542.1	24120	ENSMUSG00000048756	Foxo3	forkhead box O3	chr10	42234164	42234246	83	8	0.826907	0.730125	0.0967814	22.958
1084	chr10_42234323_42234446	chr10	42234323	42234446	124	*	Intron (ENSMUST00000105502.7/56484, intron 2 of 3)	10	42197554	42258366	60813	2	56484	ENSMUST00000177542.1	23920	ENSMUSG00000048756	Foxo3	forkhead box O3	chr10	42234323	42234446	124	11	0.824545	0.725136	0.0994091	29.5214
1085	chr10_42389612_42389728	chr10	42389612	42389728	117	*	Intron (ENSMUST00000151747.7/215951, intron 5 of 10)	10	42313582	42425308	111727	2	215951	ENSMUST00000149832.1	35580	ENSMUSG00000038302	Afg1l	AFG1 like ATPase	chr10	42389612	42389728	117	8	0.772169	0.669488	0.102681	21.4136
1086	chr10_42426375_42426538	chr10	42426375	42426538	164	*	Promoter (1-2kb)	10	42313582	42425308	111727	2	215951	ENSMUST00000149832.1	-1067	ENSMUSG00000038302	Afg1l	AFG1 like ATPase	chr10	42426375	42426538	164	11	0.614742	0.747398	-0.132656	-29.9811
1087	chr10_42583856_42583919	chr10	42583856	42583919	64	*	Promoter (<=1kb)	10	42583838	42700492	116655	1	14628	ENSMUST00000144806.7	18	ENSMUSG00000038280	Ostm1	osteopetrosis associated transmembrane protein 1	chr10	42583856	42583919	64	9	0.0990902	0.0649825	0.0341076	22.1805
1088	chr10_42761469_42761681	chr10	42761469	42761681	213	*	Promoter (<=1kb)	10	42761496	42832514	71019	1	140740	ENSMUST00000019937.4	0	ENSMUSG00000019802	Sec63	SEC63 homolog, protein translocation regulator	chr10	42761469	42761681	213	55	0.11365	0.0681166	0.0455338	185.177
1089	chr10_42862854_42862931	chr10	42862854	42862931	78	*	Promoter (2-3kb)	10	42860793	42960778	99986	1	268297	ENSMUST00000105494.7	2061	ENSMUSG00000044770	Scml4	Scm polycomb group protein like 4	chr10	42862854	42862931	78	4	0.760835	0.877931	-0.117096	-11.8362
1090	chr10_43036691_43037005	chr10	43036691	43037005	315	*	Intron (ENSMUST00000213522.1/ENSMUST00000213522.1, intron 1 of 2)	10	42939881	42958721	18841	1	268297	ENSMUST00000127675.1	96810	ENSMUSG00000044770	Scml4	Scm polycomb group protein like 4	chr10	43036691	43037005	315	22	0.640614	0.75904	-0.118426	-71.9422
1091	chr10_43245900_43246185	chr10	43245900	43246185	286	*	Intron (ENSMUST00000160823.7/71365, intron 1 of 7)	10	43221736	43346116	124381	1	71365	ENSMUST00000162758.1	24164	ENSMUSG00000038240	Pdss2	prenyl (solanesyl) diphosphate synthase, subunit 2	chr10	43245900	43246185	286	20	0.534643	0.652005	-0.117362	-57.6337
1092	chr10_43279703_43279940	chr10	43279703	43279940	238	*	Intron (ENSMUST00000160823.7/71365, intron 1 of 7)	10	43221736	43346116	124381	1	71365	ENSMUST00000162758.1	57967	ENSMUSG00000038240	Pdss2	prenyl (solanesyl) diphosphate synthase, subunit 2	chr10	43279703	43279940	238	8	0.711033	0.548084	0.162949	22.142
1093	chr10_43315777_43315877	chr10	43315777	43315877	101	*	Intron (ENSMUST00000160823.7/71365, intron 2 of 7)	10	43393921	43440248	46328	1	71365	ENSMUST00000162008.1	-78044	ENSMUSG00000038240	Pdss2	prenyl (solanesyl) diphosphate synthase, subunit 2	chr10	43315777	43315877	101	7	0.884996	0.953094	-0.0680982	-18.0714
1094	chr10_43478564_43478622	chr10	43478564	43478622	59	*	Promoter (<=1kb)	10	43478831	43515396	36566	1	331623	ENSMUST00000167488.8	-209	ENSMUSG00000038214	Bend3	BEN domain containing 3	chr10	43478564	43478622	59	9	0.109107	0.0679282	0.0411788	23.9312
1095	chr10_43478681_43478732	chr10	43478681	43478732	52	*	Promoter (<=1kb)	10	43478831	43515396	36566	1	331623	ENSMUST00000167488.8	-99	ENSMUSG00000038214	Bend3	BEN domain containing 3	chr10	43478681	43478732	52	16	0.115394	0.0726548	0.0427387	45.1146
1096	chr10_43479425_43479867	chr10	43479425	43479867	443	*	Promoter (<=1kb)	10	43479140	43515396	36257	1	331623	ENSMUST00000040147.7	285	ENSMUSG00000038214	Bend3	BEN domain containing 3	chr10	43479425	43479867	443	92	0.0763958	0.128638	-0.0522419	-319.382
1097	chr10_43578630_43578900	chr10	43578630	43578900	271	*	Promoter (<=1kb)	10	43579169	43584265	5097	1	12484	ENSMUST00000058714.9	-269	ENSMUSG00000047139	Cd24a	CD24a antigen	chr10	43578630	43578900	271	58	0.0874167	0.0530068	0.03441	157.014
1098	chr10_43618473_43618535	chr10	43618473	43618535	63	*	Intron (ENSMUST00000215599.1/414125, intron 3 of 4)	10	43623747	43630806	7060	1	414125	ENSMUST00000216735.1	-5212	ENSMUSG00000075184	F930017D23Rik	RIKEN cDNA F930017D23 gene	chr10	43618473	43618535	63	5	0.663538	0.785636	-0.122099	-12.8112
1099	chr10_43667095_43667650	chr10	43667095	43667650	556	*	Intron (ENSMUST00000215599.1/414125, intron 3 of 4)	10	43623747	43630806	7060	1	414125	ENSMUST00000216735.1	43348	ENSMUSG00000075184	F930017D23Rik	RIKEN cDNA F930017D23 gene	chr10	43667095	43667650	556	48	0.611961	0.736718	-0.124757	-196.964
1100	chr10_44067391_44067449	chr10	44067391	44067449	59	*	Intron (ENSMUST00000200401.1/11630, intron 1 of 21)	10	44004175	44058778	54604	2	11630	ENSMUST00000239010.1	-8613	ENSMUSG00000019866	Crybg1	crystallin beta-gamma domain containing 1	chr10	44067391	44067449	59	5	0.926092	0.843327	0.0827644	12.8292
1101	chr10_44364813_44364994	chr10	44364813	44364994	182	*	Distal Intergenic	10	44359676	44359768	93	1	100316688	ENSMUST00000158635.1	5137	ENSMUSG00000089260	Mir1929	microRNA 1929	chr10	44364813	44364994	182	10	0.607347	0.440003	0.167344	31.9583
1102	chr10_44476462_44476840	chr10	44476462	44476840	379	*	Intron (ENSMUST00000167340.1/12142, intron 1 of 3)	10	44437177	44458748	21572	2	12142	ENSMUST00000039174.10	-17714	ENSMUSG00000038151	Prdm1	PR domain containing 1, with ZNF domain	chr10	44476462	44476840	379	30	0.726488	0.828567	-0.10208	-99.8304
1103	chr10_45048175_45048449	chr10	45048175	45048449	275	*	Distal Intergenic	10	45067203	45167198	99996	1	19072	ENSMUST00000099858.3	-18754	ENSMUSG00000019849	Prep	prolyl endopeptidase	chr10	45048175	45048449	275	22	0.80598	0.693115	0.112865	67.3577
1104	chr10_45067317_45067482	chr10	45067317	45067482	166	*	Promoter (<=1kb)	10	45067203	45167198	99996	1	19072	ENSMUST00000099858.3	114	ENSMUSG00000019849	Prep	prolyl endopeptidase	chr10	45067317	45067482	166	51	0.0959638	0.0623292	0.0336347	153.286
1105	chr10_45297968_45298038	chr10	45297968	45298038	71	*	Exon (ENSMUST00000213575.1/ENSMUST00000213575.1, exon 1 of 1)	10	45287311	45289424	2114	2	102638854	ENSMUST00000162062.1	-8544	ENSMUSG00000090088	Gm15934	predicted gene 15934	chr10	45297968	45298038	71	4	0.907119	0.751683	0.155436	12.8063
1106	chr10_45485724_45486148	chr10	45485724	45486148	425	*	Promoter (<=1kb)	10	45456583	45485777	29195	2	380669	ENSMUST00000214555.1	0	ENSMUSG00000063804	Lin28b	lin-28 homolog B	chr10	45485724	45486148	425	128	0.108593	0.0690561	0.039537	429.311
1107	chr10_45578302_45578358	chr10	45578302	45578358	57	*	Promoter (<=1kb)	10	45578280	45605587	27308	1	209462	ENSMUST00000136905.7	22	ENSMUSG00000038822	Hace1	HECT domain and ankyrin repeat containing, E3 ubiquitin protein ligase 1	chr10	45578302	45578358	57	17	0.0959206	0.0599742	0.0359465	52.4306
1108	chr10_45672783_45672873	chr10	45672783	45672873	91	*	Promoter (<=1kb)	10	45672558	45712159	39602	1	209462	ENSMUST00000131406.1	225	ENSMUSG00000038822	Hace1	HECT domain and ankyrin repeat containing, E3 ubiquitin protein ligase 1	chr10	45672783	45672873	91	9	0.321958	0.459904	-0.137946	-25.2677
1109	chr10_46593421_46593747	chr10	46593421	46593747	327	*	Distal Intergenic	10	45837880	45852283	14404	1	320363	ENSMUST00000215085.1	755541	ENSMUSG00000110874	D030045P18Rik	RIKEN cDNA D030045P18 gene	chr10	46593421	46593747	327	5	0.773903	0.565667	0.208235	15.5425
1110	chr10_48698307_48698373	chr10	48698307	48698373	67	*	Distal Intergenic	10	49101128	49103931	2804	2	14806	ENSMUST00000220330.1	405558	ENSMUSG00000056073	Grik2	glutamate receptor, ionotropic, kainate 2 (beta 2)	chr10	48698307	48698373	67	11	0.923562	0.974986	-0.0514243	-27.847
1111	chr10_48885538_48885821	chr10	48885538	48885821	284	*	Distal Intergenic	10	49101128	49103931	2804	2	14806	ENSMUST00000220330.1	218110	ENSMUSG00000056073	Grik2	glutamate receptor, ionotropic, kainate 2 (beta 2)	chr10	48885538	48885821	284	5	0.643473	0.839371	-0.195898	-15.1061
1112	chr10_4893917_4893999	chr10	4893917	4893999	83	*	Intron (ENSMUST00000105590.7/13982, intron 6 of 9)	10	4922970	4997930	74961	1	13982	ENSMUST00000127934.7	-28971	ENSMUSG00000019768	Esr1	estrogen receptor 1 (alpha)	chr10	4893917	4893999	83	23	0.918771	0.969581	-0.0508102	-62.6112
1113	chr10_49778489_49778705	chr10	49778489	49778705	217	*	Intron (ENSMUST00000218823.1/14806, intron 2 of 16)	10	49099843	49783259	683417	2	14806	ENSMUST00000105484.9	4554	ENSMUSG00000056073	Grik2	glutamate receptor, ionotropic, kainate 2 (beta 2)	chr10	49778489	49778705	217	14	0.946425	0.843236	0.103188	45.9758
1114	chr10_49823399_49823608	chr10	49823399	49823608	210	*	Distal Intergenic	10	49094833	49788766	693934	2	14806	ENSMUST00000218823.1	-34633	ENSMUSG00000056073	Grik2	glutamate receptor, ionotropic, kainate 2 (beta 2)	chr10	49823399	49823608	210	16	0.94834	0.84424	0.1041	54.5059
1115	chr10_50342927_50343072	chr10	50342927	50343072	146	*	Distal Intergenic	10	50592669	50851485	258817	1	77987	ENSMUST00000035606.9	-249597	ENSMUSG00000038774	Ascc3	activating signal cointegrator 1 complex subunit 3	chr10	50342927	50343072	146	4	0.861964	0.989292	-0.127328	-12.3669
1116	chr10_50592919_50593075	chr10	50592919	50593075	157	*	Promoter (<=1kb)	10	50592669	50851485	258817	1	77987	ENSMUST00000035606.9	250	ENSMUSG00000038774	Ascc3	activating signal cointegrator 1 complex subunit 3	chr10	50592919	50593075	157	34	0.0975268	0.0620534	0.0354734	89.9896
1117	chr10_50864333_50864480	chr10	50864333	50864480	148	*	Distal Intergenic	10	50895651	50989152	93502	1	20464	ENSMUST00000020071.3	-31171	ENSMUSG00000019913	Sim1	single-minded family bHLH transcription factor 1	chr10	50864333	50864480	148	5	0.928701	0.839037	0.0896633	12.9967
1118	chr10_51930588_51930750	chr10	51930588	51930750	163	*	Intron (ENSMUST00000218243.1/ENSMUST00000218243.1, intron 1 of 2)	10	52022502	52028471	5970	1	215031	ENSMUST00000163017.9	-91752	ENSMUSG00000049641	Vgll2	vestigial like family member 2	chr10	51930588	51930750	163	4	0.62136	0.849399	-0.228039	-12.8766
1119	chr10_52027625_52027998	chr10	52027625	52027998	374	*	Exon (ENSMUST00000163017.9/215031, exon 3 of 3)	10	52022723	52028011	5289	1	215031	ENSMUST00000058347.5	4902	ENSMUSG00000049641	Vgll2	vestigial like family member 2	chr10	52027625	52027998	374	80	0.0527718	0.0924194	-0.0396477	-244.092
1120	chr10_52095686_52095794	chr10	52095686	52095794	109	*	Intron (ENSMUST00000219173.1/19886, intron 31 of 44)	10	52022723	52028011	5289	1	215031	ENSMUST00000058347.5	72963	ENSMUSG00000049641	Vgll2	vestigial like family member 2	chr10	52095686	52095794	109	5	0.928244	0.79179	0.136454	13.1505
1121	chr10_52332308_52332494	chr10	52332308	52332494	187	*	Distal Intergenic	10	52335850	52349128	13279	2	94221	ENSMUST00000217995.1	16634	ENSMUSG00000019861	Gopc	golgi associated PDZ and coiled-coil motif containing	chr10	52332308	52332494	187	12	0.884281	0.960739	-0.0764577	-35.4542
1122	chr10_52339671_52339880	chr10	52339671	52339880	210	*	3' UTR	10	52335850	52349128	13279	2	94221	ENSMUST00000217995.1	9248	ENSMUSG00000019861	Gopc	golgi associated PDZ and coiled-coil motif containing	chr10	52339671	52339880	210	15	0.894129	0.95223	-0.058101	-39.3678
1123	chr10_52693339_52693554	chr10	52693339	52693554	216	*	Promoter (2-3kb)	10	52690533	53111622	421090	1	215085	ENSMUST00000105473.2	2806	ENSMUSG00000038602	Slc35f1	solute carrier family 35, member F1	chr10	52693339	52693554	216	5	0.703268	0.871145	-0.167877	-15.0162
1124	chr10_52925748_52925948	chr10	52925748	52925948	201	*	Intron (ENSMUST00000105473.2/215085, intron 1 of 7)	10	52690533	53111622	421090	1	215085	ENSMUST00000105473.2	235215	ENSMUSG00000038602	Slc35f1	solute carrier family 35, member F1	chr10	52925748	52925948	201	5	0.82237	0.965954	-0.143584	-17.5166
1125	chr10_52969008_52969062	chr10	52969008	52969062	55	*	Intron (ENSMUST00000105473.2/215085, intron 2 of 7)	10	53235187	53260736	25550	1	102639992	ENSMUST00000219101.1	-266125	ENSMUSG00000112835	Gm36173	predicted gene, 36173	chr10	52969008	52969062	55	4	0.948064	0.869727	0.0783367	10.6173
1126	chr10_53138948_53139042	chr10	53138948	53139042	95	*	Distal Intergenic	10	53235187	53260736	25550	1	102639992	ENSMUST00000219101.1	-96145	ENSMUSG00000112835	Gm36173	predicted gene, 36173	chr10	53138948	53139042	95	4	0.82022	0.979085	-0.158864	-13.0475
1127	chr10_53182152_53182232	chr10	53182152	53182232	81	*	Intron (ENSMUST00000219795.1/ENSMUST00000219795.1, intron 2 of 2)	10	53235187	53260736	25550	1	102639992	ENSMUST00000219101.1	-52955	ENSMUSG00000112835	Gm36173	predicted gene, 36173	chr10	53182152	53182232	81	5	0.942575	0.820842	0.121734	15.0926
1128	chr10_53251358_53251600	chr10	53251358	53251600	243	*	Intron (ENSMUST00000219101.1/102639992, intron 1 of 2)	10	53235187	53260736	25550	1	102639992	ENSMUST00000219101.1	16171	ENSMUSG00000112835	Gm36173	predicted gene, 36173	chr10	53251358	53251600	243	40	0.966431	0.925829	0.0406024	119.044
1129	chr10_53392850_53392984	chr10	53392850	53392984	135	*	Distal Intergenic	10	53273443	53379947	106505	2	100038725	ENSMUST00000220443.1	-12903	ENSMUSG00000038594	Cep85l	centrosomal protein 85-like	chr10	53392850	53392984	135	9	0.911456	0.816861	0.0945944	22.9318
1130	chr10_53750694_53750812	chr10	53750694	53750812	119	*	Promoter (<=1kb)	10	53696997	53750909	53913	2	75906	ENSMUST00000170839.1	97	ENSMUSG00000019856	Fam184a	family with sequence similarity 184, member A	chr10	53750694	53750812	119	9	0.0607638	0.104034	-0.0432702	-25.1452
1131	chr10_54247662_54247784	chr10	54247662	54247784	123	*	Distal Intergenic	10	53907444	54076609	169166	2	17155	ENSMUST00000220088.1	-171053	ENSMUSG00000003746	Man1a	mannosidase 1, alpha	chr10	54247662	54247784	123	4	0.65396	0.860898	-0.206939	-12.9205
1132	chr10_54558642_54558813	chr10	54558642	54558813	172	*	Distal Intergenic	10	53907444	54076609	169166	2	17155	ENSMUST00000220088.1	-482033	ENSMUSG00000003746	Man1a	mannosidase 1, alpha	chr10	54558642	54558813	172	7	0.802477	0.649703	0.152774	19.4589
1133	chr10_54596857_54596937	chr10	54596857	54596937	81	*	Distal Intergenic	10	53907444	54076609	169166	2	17155	ENSMUST00000220088.1	-520248	ENSMUSG00000003746	Man1a	mannosidase 1, alpha	chr10	54596857	54596937	81	4	0.953481	0.803333	0.150148	12.723
1134	chr10_5468916_5469049	chr10	5468916	5469049	134	*	Intron (ENSMUST00000215295.1/64009, intron 2 of 145)	10	5020917	5550678	529762	2	64009	ENSMUST00000215295.1	81629	ENSMUSG00000096054	Syne1	spectrin repeat containing, nuclear envelope 1	chr10	5468916	5469049	134	4	0.844394	0.966791	-0.122397	-10.8875
1135	chr10_55129141_55129211	chr10	55129141	55129211	71	*	Distal Intergenic	10	56106917	56116880	9964	1	73390	ENSMUST00000063138.7	-977706	ENSMUSG00000047669	Msl3l2	MSL3 like 2	chr10	55129141	55129211	71	9	0.980217	0.882921	0.097296	30.5249
1136	chr10_5527105_5527158	chr10	5527105	5527158	54	*	Intron (ENSMUST00000215295.1/64009, intron 2 of 145)	10	5020917	5550678	529762	2	64009	ENSMUST00000215295.1	23520	ENSMUSG00000096054	Syne1	spectrin repeat containing, nuclear envelope 1	chr10	5527105	5527158	54	6	0.967876	0.869828	0.0980488	17.4251
1137	chr10_55514272_55514351	chr10	55514272	55514351	80	*	Distal Intergenic	10	56106917	56116880	9964	1	73390	ENSMUST00000063138.7	-592566	ENSMUSG00000047669	Msl3l2	MSL3 like 2	chr10	55514272	55514351	80	7	0.886826	0.972025	-0.0851992	-19.1596
1138	chr10_55660701_55660761	chr10	55660701	55660761	61	*	Distal Intergenic	10	56106917	56116880	9964	1	73390	ENSMUST00000063138.7	-446156	ENSMUSG00000047669	Msl3l2	MSL3 like 2	chr10	55660701	55660761	61	4	0.864411	0.967698	-0.103287	-10.8006
1139	chr10_55769702_55769952	chr10	55769702	55769952	251	*	Distal Intergenic	10	56106917	56116880	9964	1	73390	ENSMUST00000063138.7	-336965	ENSMUSG00000047669	Msl3l2	MSL3 like 2	chr10	55769702	55769952	251	12	0.427793	0.593508	-0.165715	-35.7215
1140	chr10_56050029_56050116	chr10	56050029	56050116	88	*	Intron (ENSMUST00000099739.4/544696, intron 28 of 32)	10	56106917	56116880	9964	1	73390	ENSMUST00000063138.7	-56801	ENSMUSG00000047669	Msl3l2	MSL3 like 2	chr10	56050029	56050116	88	12	0.892403	0.97686	-0.0844571	-39.6894
1141	chr10_56158903_56159082	chr10	56158903	56159082	180	*	Intron (ENSMUST00000099739.4/544696, intron 17 of 32)	10	56106917	56116880	9964	1	73390	ENSMUST00000063138.7	51986	ENSMUSG00000047669	Msl3l2	MSL3 like 2	chr10	56158903	56159082	180	4	0.121271	0.37421	-0.25294	-15.7888
1142	chr10_56731610_56731673	chr10	56731610	56731673	64	*	Distal Intergenic	10	56431981	56475967	43987	1	102640560	ENSMUST00000218830.1	299629	ENSMUSG00000112833	Gm36595	predicted gene, 36595	chr10	56731610	56731673	64	5	0.688396	0.804006	-0.115611	-12.7663
1143	chr10_56822208_56822371	chr10	56822208	56822371	164	*	Distal Intergenic	10	56431981	56475967	43987	1	102640560	ENSMUST00000218830.1	390227	ENSMUSG00000112833	Gm36595	predicted gene, 36595	chr10	56822208	56822371	164	8	0.778059	0.585383	0.192677	28.5636
1144	chr10_56880071_56880167	chr10	56880071	56880167	97	*	Distal Intergenic	10	56431981	56475967	43987	1	102640560	ENSMUST00000218830.1	448090	ENSMUSG00000112833	Gm36595	predicted gene, 36595	chr10	56880071	56880167	97	4	0.942487	0.867614	0.0748729	12.1221
1145	chr10_56982583_56983022	chr10	56982583	56983022	440	*	Distal Intergenic	10	57478381	57486351	7971	2	74928	ENSMUST00000180831.2	503329	ENSMUSG00000097370	4930467K11Rik	RIKEN cDNA 4930467K11 gene	chr10	56982583	56983022	440	13	0.692546	0.826995	-0.134448	-37.6792
1146	chr10_57470189_57470273	chr10	57470189	57470273	85	*	Distal Intergenic	10	57478381	57486351	7971	2	74928	ENSMUST00000180831.2	16078	ENSMUSG00000097370	4930467K11Rik	RIKEN cDNA 4930467K11 gene	chr10	57470189	57470273	85	4	0.944508	0.842824	0.101684	12.9226
1147	chr10_57532019_57532534	chr10	57532019	57532534	516	*	Promoter (<=1kb)	10	57515774	57532530	16757	2	56442	ENSMUST00000020027.10	0	ENSMUSG00000019877	Serinc1	serine incorporator 1	chr10	57532019	57532534	516	108	0.101764	0.0550295	0.0467343	407.97
1148	chr10_57549822_57549940	chr10	57549822	57549940	119	*	Distal Intergenic	10	57515774	57532530	16757	2	56442	ENSMUST00000020027.10	-17292	ENSMUSG00000019877	Serinc1	serine incorporator 1	chr10	57549822	57549940	119	5	0.92875	0.823173	0.105577	13.7326
1149	chr10_5804538_5805013	chr10	5804538	5805013	476	*	Promoter (<=1kb)	10	5802200	5804600	2401	2	67141	ENSMUST00000142200.1	0	ENSMUSG00000019773	Fbxo5	F-box protein 5	chr10	5804538	5805013	476	40	0.0564868	0.119625	-0.0631381	-132.498
1150	chr10_58434590_58434733	chr10	58434590	58434733	144	*	Distal Intergenic	10	58446920	58458999	12080	1	19386	ENSMUST00000219332.1	-12187	ENSMUSG00000003226	Ranbp2	RAN binding protein 2	chr10	58434590	58434733	144	5	0.803034	0.914372	-0.111337	-13.1068
1151	chr10_58813746_58814241	chr10	58813746	58814241	496	*	Promoter (<=1kb)	10	58814059	59007193	193135	1	237353	ENSMUST00000133151.1	0	ENSMUSG00000037990	Sh3rf3	SH3 domain containing ring finger 3	chr10	58813746	58814241	496	82	0.111858	0.0545827	0.0572749	348.241
1152	chr10_58981955_58982106	chr10	58981955	58982106	152	*	Intron (ENSMUST00000135526.8/237353, intron 1 of 3)	10	59065651	59104879	39229	1	237353	ENSMUST00000148267.7	-83545	ENSMUSG00000037990	Sh3rf3	SH3 domain containing ring finger 3	chr10	58981955	58982106	152	14	0.36056	0.563461	-0.202901	-49.4377
1153	chr10_59011748_59011871	chr10	59011748	59011871	124	*	Intron (ENSMUST00000135526.8/237353, intron 3 of 3)	10	59065651	59104879	39229	1	237353	ENSMUST00000148267.7	-53780	ENSMUSG00000037990	Sh3rf3	SH3 domain containing ring finger 3	chr10	59011748	59011871	124	4	0.604346	0.775176	-0.17083	-14.1461
1154	chr10_59383165_59383401	chr10	59383165	59383401	237	*	Distal Intergenic	10	59403660	59421976	18317	1	69836	ENSMUST00000009790.13	-20259	ENSMUSG00000009646	Pla2g12b	phospholipase A2, group XIIB	chr10	59383165	59383401	237	23	0.567619	0.873364	-0.305745	-152.188
1155	chr10_59386817_59386910	chr10	59386817	59386910	94	*	Distal Intergenic	10	59403660	59421976	18317	1	69836	ENSMUST00000009790.13	-16750	ENSMUSG00000009646	Pla2g12b	phospholipase A2, group XIIB	chr10	59386817	59386910	94	7	0.833357	0.755113	0.0782434	19.3403
1156	chr10_59397385_59397445	chr10	59397385	59397445	61	*	Distal Intergenic	10	59403660	59421976	18317	1	69836	ENSMUST00000009790.13	-6215	ENSMUSG00000009646	Pla2g12b	phospholipase A2, group XIIB	chr10	59397385	59397445	61	9	0.822394	0.91063	-0.0882363	-23.3806
1157	chr10_59512669_59512729	chr10	59512669	59512729	61	*	Intron (ENSMUST00000020312.12/215999, intron 1 of 7)	10	59448597	59458160	9564	2	215999	ENSMUST00000009791.6	-54509	ENSMUSG00000009647	Mcu	mitochondrial calcium uniporter	chr10	59512669	59512729	61	5	0.489128	0.387702	0.101426	13.1513
1158	chr10_59512799_59512859	chr10	59512799	59512859	61	*	Intron (ENSMUST00000020312.12/215999, intron 1 of 7)	10	59448597	59458160	9564	2	215999	ENSMUST00000009791.6	-54639	ENSMUSG00000009647	Mcu	mitochondrial calcium uniporter	chr10	59512799	59512859	61	13	0.462501	0.355267	0.107234	33.3351
1159	chr10_59743224_59743684	chr10	59743224	59743684	461	*	Promoter (2-3kb)	10	59740774	59757174	16401	1	216001	ENSMUST00000167612.1	2450	ENSMUSG00000020111	Micu1	mitochondrial calcium uptake 1	chr10	59743224	59743684	461	28	0.618319	0.478935	0.139384	89.2344
1160	chr10_60082057_60082184	chr10	60082057	60082184	128	*	Intron (ENSMUST00000050516.13/69090, intron 9 of 10)	10	60106219	60127338	21120	1	94214	ENSMUST00000138976.2	-24035	ENSMUSG00000058297	Spock2	sparc/osteonectin, cwcv and kazal-like domains proteoglycan 2	chr10	60082057	60082184	128	8	0.692406	0.542709	0.149697	22.3736
1161	chr10_60150947_60151163	chr10	60150947	60151163	217	*	Distal Intergenic	10	60126776	60126833	58	1	102465546	ENSMUST00000198998.1	24171	ENSMUSG00000105468	Mir6906	microRNA 6906	chr10	60150947	60151163	217	11	0.459081	0.636778	-0.177697	-32.4555
1162	chr10_60173109_60173390	chr10	60173109	60173390	282	*	Distal Intergenic	10	60181534	60188707	7174	2	53374	ENSMUST00000068690.6	15317	ENSMUSG00000057337	Chst3	carbohydrate sulfotransferase 3	chr10	60173109	60173390	282	20	0.578327	0.694195	-0.115868	-60.3716
1163	chr10_60302233_60302314	chr10	60302233	60302314	82	*	3' UTR	10	60303352	60305649	2298	2	22295	ENSMUST00000156501.1	3335	ENSMUSG00000012819	Cdh23	cadherin related 23 (otocadherin)	chr10	60302233	60302314	82	6	0.664963	0.786746	-0.121783	-16.4825
1164	chr10_60582977_60583216	chr10	60582977	60583216	240	*	Exon (ENSMUST00000153149.7/22295, exon 8 of 8)	10	60628480	60653033	24554	2	22295	ENSMUST00000153677.1	69817	ENSMUSG00000012819	Cdh23	cadherin related 23 (otocadherin)	chr10	60582977	60583216	240	28	0.398395	0.518841	-0.120446	-88.5691
1165	chr10_60623093_60623167	chr10	60623093	60623167	75	*	Intron (ENSMUST00000073242.10/22295, intron 2 of 66)	10	60628480	60653033	24554	2	22295	ENSMUST00000153677.1	29866	ENSMUSG00000012819	Cdh23	cadherin related 23 (otocadherin)	chr10	60623093	60623167	75	7	0.75435	0.847885	-0.0935351	-22.5911
1166	chr10_60691995_60692140	chr10	60691995	60692140	146	*	Intron (ENSMUST00000105461.9/22295, intron 1 of 70)	10	60302750	60696490	393741	2	22295	ENSMUST00000105461.9	4350	ENSMUSG00000012819	Cdh23	cadherin related 23 (otocadherin)	chr10	60691995	60692140	146	10	0.631237	0.715851	-0.0846147	-25.327
1167	chr10_60811673_60811723	chr10	60811673	60811723	51	*	Exon (ENSMUST00000218180.1/ENSMUST00000218180.1, exon 1 of 1)	10	60762610	60820641	58032	2	107449	ENSMUST00000218316.1	8918	ENSMUSG00000020099	Unc5b	unc-5 netrin receptor B	chr10	60811673	60811723	51	8	0.515146	0.399227	0.115919	22.6328
1168	chr10_60829334_60829473	chr10	60829334	60829473	140	*	Promoter (1-2kb)	10	60764577	60831382	66806	2	107449	ENSMUST00000218637.1	1909	ENSMUSG00000020099	Unc5b	unc-5 netrin receptor B	chr10	60829334	60829473	140	7	0.283171	0.418373	-0.135202	-20.3871
1169	chr10_60913784_60913846	chr10	60913784	60913846	63	*	Distal Intergenic	10	60923023	60923113	91	1	102466158	ENSMUST00000183643.1	-9177	ENSMUSG00000099279	Mir6408	microRNA 6408	chr10	60913784	60913846	63	12	0.76515	0.869493	-0.104343	-40.4063
1170	chr10_61048634_61048709	chr10	61048634	61048709	76	*	Intron (ENSMUST00000176406.1/ENSMUST00000176406.1, intron 2 of 2)	10	61031303	61038080	6778	1	327760	ENSMUST00000177492.1	17331	ENSMUSG00000093568	Gm20611	predicted gene 20611	chr10	61048634	61048709	76	7	0.501776	0.615415	-0.113639	-18.5828
1171	chr10_61174839_61175236	chr10	61174839	61175236	398	*	Promoter (<=1kb)	10	61175262	61180680	5419	1	65971	ENSMUST00000143207.7	-26	ENSMUSG00000020096	Tbata	thymus, brain and testes associated	chr10	61174839	61175236	398	18	0.589674	0.782997	-0.193322	-78.6847
1172	chr10_61175903_61175989	chr10	61175903	61175989	87	*	Promoter (<=1kb)	10	61175942	61188839	12898	1	65971	ENSMUST00000126831.1	0	ENSMUSG00000020096	Tbata	thymus, brain and testes associated	chr10	61175903	61175989	87	14	0.211107	0.317615	-0.106508	-40.4467
1173	chr10_61176148_61176302	chr10	61176148	61176302	155	*	Promoter (<=1kb)	10	61175942	61188839	12898	1	65971	ENSMUST00000126831.1	206	ENSMUSG00000020096	Tbata	thymus, brain and testes associated	chr10	61176148	61176302	155	4	0.234782	0.3519	-0.117118	-11.3258
1174	chr10_6157033_6157166	chr10	6157033	6157166	134	*	Distal Intergenic	10	5825663	5922400	96738	2	56533	ENSMUST00000064225.13	-234633	ENSMUSG00000019775	Rgs17	regulator of G-protein signaling 17	chr10	6157033	6157166	134	5	0.629721	0.770378	-0.140658	-13.8254
1175	chr10_6165547_6165679	chr10	6165547	6165679	133	*	Distal Intergenic	10	5825663	5922400	96738	2	56533	ENSMUST00000064225.13	-243147	ENSMUSG00000019775	Rgs17	regulator of G-protein signaling 17	chr10	6165547	6165679	133	6	0.940643	0.785613	0.15503	19.3137
1176	chr10_61663070_61663123	chr10	61663070	61663123	54	*	Promoter (<=1kb)	10	61662688	61665425	2738	1	67895	ENSMUST00000160607.1	382	ENSMUSG00000020089	Ppa1	pyrophosphatase (inorganic) 1	chr10	61663070	61663123	54	7	0.607569	0.71844	-0.110871	-17.6695
1177	chr10_61771888_61771967	chr10	61771888	61771967	80	*	Promoter (2-3kb)	10	61774737	61774821	85	1	100628583	ENSMUST00000175276.1	-2770	ENSMUSG00000093017	Mir5108	microRNA 5108	chr10	61771888	61771967	80	7	0.704488	0.597617	0.106871	19.059
1178	chr10_61783907_61784054	chr10	61783907	61784054	148	*	Promoter (<=1kb)	10	61738665	61784147	45483	2	404634	ENSMUST00000020283.4	93	ENSMUSG00000020086	Macroh2a2	macroH2A.2 histone	chr10	61783907	61784054	148	22	0.107188	0.0677968	0.0393909	64.9891
1179	chr10_61927450_61927691	chr10	61927450	61927691	242	*	Intron (ENSMUST00000105452.8/12817, intron 2 of 39)	10	61838236	61878392	40157	2	12817	ENSMUST00000105451.7	-49058	ENSMUSG00000058806	Col13a1	collagen, type XIII, alpha 1	chr10	61927450	61927691	242	13	0.915518	0.82618	0.0893377	36.1665
1180	chr10_61979050_61979392	chr10	61979050	61979392	343	*	Promoter (<=1kb)	10	61838236	61979073	140838	2	12817	ENSMUST00000105452.8	0	ENSMUSG00000058806	Col13a1	collagen, type XIII, alpha 1	chr10	61979050	61979392	343	62	0.0659191	0.121095	-0.0551759	-213.191
1181	chr10_62024352_62024511	chr10	62024352	62024511	160	*	Exon (ENSMUST00000220135.1/ENSMUST00000220135.1, exon 1 of 1)	10	61838236	61979108	140873	2	12817	ENSMUST00000105454.2	-45244	ENSMUSG00000058806	Col13a1	collagen, type XIII, alpha 1	chr10	62024352	62024511	160	8	0.787902	0.652857	0.135044	25.217
1182	chr10_62062497_62062773	chr10	62062497	62062773	277	*	Distal Intergenic	10	62108920	62110496	1577	2	69894	ENSMUST00000141144.1	47723	ENSMUSG00000020083	Fam241b	family with sequence similarity 241, member B	chr10	62062497	62062773	277	16	0.820698	0.920708	-0.100009	-51.1251
1183	chr10_62110666_62111176	chr10	62110666	62111176	511	*	Promoter (<=1kb)	10	62107655	62111050	3396	2	69894	ENSMUST00000125704.7	0	ENSMUSG00000020083	Fam241b	family with sequence similarity 241, member B	chr10	62110666	62111176	511	103	0.112218	0.0560767	0.0561415	460.173
1184	chr10_62269847_62269942	chr10	62269847	62269942	96	*	3' UTR	10	62252438	62265990	13553	1	21337	ENSMUST00000020278.5	17409	ENSMUSG00000020081	Tacr2	tachykinin receptor 2	chr10	62269847	62269942	96	14	0.786639	0.851124	-0.0644847	-38.1698
1185	chr10_62422784_62422940	chr10	62422784	62422940	157	*	Promoter (<=1kb)	10	62383137	62422491	39355	2	216019	ENSMUST00000020277.8	-293	ENSMUSG00000020080	Hkdc1	hexokinase domain containing 1	chr10	62422784	62422940	157	5	0.5884	0.741567	-0.153166	-13.9887
1186	chr10_62487319_62487478	chr10	62487319	62487478	160	*	Promoter (<=1kb)	10	62455277	62486805	31529	2	30930	ENSMUST00000105447.10	-514	ENSMUSG00000020078	Vps26a	VPS26 retromer complex component A	chr10	62487319	62487478	160	11	0.162237	0.0903273	0.0719093	30.8441
1187	chr10_62764413_62764530	chr10	62764413	62764530	118	*	Promoter (<=1kb)	10	62753175	62765036	11862	2	67500	ENSMUST00000218552.1	506	ENSMUSG00000020074	Ccar1	cell division cycle and apoptosis regulator 1	chr10	62764413	62764530	118	11	0.904588	0.954022	-0.0494333	-28.9627
1188	chr10_62791725_62792313	chr10	62791725	62792313	589	*	Promoter (<=1kb)	10	62743928	62792231	48304	2	67500	ENSMUST00000020268.6	0	ENSMUSG00000020074	Ccar1	cell division cycle and apoptosis regulator 1	chr10	62791725	62792313	589	137	0.117553	0.063368	0.0541852	588.765
1189	chr10_63023875_63023938	chr10	63023875	63023938	64	*	Promoter (<=1kb)	10	63014664	63023894	9231	2	432467	ENSMUST00000020263.13	0	ENSMUSG00000020069	Hnrnph3	heterogeneous nuclear ribonucleoprotein H3	chr10	63023875	63023938	64	11	0.110689	0.0843148	0.0263737	29.2376
1190	chr10_63179766_63179897	chr10	63179766	63179897	132	*	Intron (ENSMUST00000095580.2/68802, intron 2 of 19)	10	63115795	63203952	88158	2	68802	ENSMUST00000095580.2	24055	ENSMUSG00000020067	Mypn	myopalladin	chr10	63179766	63179897	132	8	0.670725	0.761634	-0.0909095	-21.6863
1191	chr10_63338578_63338671	chr10	63338578	63338671	94	*	Promoter (<=1kb)	10	63319007	63339032	20026	2	93759	ENSMUST00000020257.12	361	ENSMUSG00000020063	Sirt1	sirtuin 1	chr10	63338578	63338671	94	32	0.0908344	0.0660954	0.0247391	82.1564
1192	chr10_63429610_63429911	chr10	63429610	63429911	302	*	Promoter (<=1kb)	10	63430098	65002965	1572868	1	216033	ENSMUST00000105441.7	-187	ENSMUSG00000060843	Ctnna3	catenin alpha 3	chr10	63429610	63429911	302	64	0.0989624	0.0597087	0.0392536	213.249
1193	chr10_63721048_63721279	chr10	63721048	63721279	232	*	Intron (ENSMUST00000105441.7/216033, intron 5 of 17)	10	63821055	64077487	256433	1	216033	ENSMUST00000135474.1	-99776	ENSMUSG00000060843	Ctnna3	catenin alpha 3	chr10	63721048	63721279	232	5	0.96292	0.851528	0.111392	14.3969
1194	chr10_64041894_64042027	chr10	64041894	64042027	134	*	Intron (ENSMUST00000105441.7/216033, intron 7 of 17)	10	64087496	64090247	2752	2	216028	ENSMUST00000148712.1	48220	ENSMUSG00000042846	Lrrtm3	leucine rich repeat transmembrane neuronal 3	chr10	64041894	64042027	134	10	0.848887	0.914824	-0.0659363	-27.7478
1195	chr10_64243567_64243624	chr10	64243567	64243624	58	*	Intron (ENSMUST00000105441.7/216033, intron 7 of 17)	10	63929890	64090277	160388	2	216028	ENSMUST00000131945.1	-153290	ENSMUSG00000042846	Lrrtm3	leucine rich repeat transmembrane neuronal 3	chr10	64243567	64243624	58	5	0.949014	0.844795	0.104219	13.7554
1196	chr10_64599701_64599939	chr10	64599701	64599939	239	*	Intron (ENSMUST00000105441.7/216033, intron 12 of 17)	10	63929890	64090277	160388	2	216028	ENSMUST00000131945.1	-509424	ENSMUSG00000042846	Lrrtm3	leucine rich repeat transmembrane neuronal 3	chr10	64599701	64599939	239	8	0.829338	0.96345	-0.134112	-26.5672
1197	chr10_64755574_64755698	chr10	64755574	64755698	125	*	Intron (ENSMUST00000105441.7/216033, intron 13 of 17)	10	65119526	65120367	842	2	102632700	ENSMUST00000187710.1	364669	ENSMUSG00000100528	Gm28881	predicted gene 28881	chr10	64755574	64755698	125	6	0.871795	0.96166	-0.0898657	-17.6499
1198	chr10_65284675_65284802	chr10	65284675	65284802	128	*	Distal Intergenic	10	65119526	65120367	842	2	102632700	ENSMUST00000187710.1	-164308	ENSMUSG00000100528	Gm28881	predicted gene 28881	chr10	65284675	65284802	128	4	0.63552	0.824511	-0.188991	-11.9273
1199	chr10_65663107_65663293	chr10	65663107	65663293	187	*	Distal Intergenic	10	65875788	65908239	32452	2	102632897	ENSMUST00000218367.1	244946	ENSMUSG00000112913	Gm30853	predicted gene, 30853	chr10	65663107	65663293	187	10	0.919565	0.965013	-0.0454486	-39.9745
1200	chr10_65777729_65777859	chr10	65777729	65777859	131	*	Distal Intergenic	10	65875788	65908239	32452	2	102632897	ENSMUST00000218367.1	130380	ENSMUSG00000112913	Gm30853	predicted gene, 30853	chr10	65777729	65777859	131	5	0.991887	0.919258	0.0726289	12.9924
1201	chr10_65863879_65863992	chr10	65863879	65863992	114	*	Distal Intergenic	10	65875788	65908239	32452	2	102632897	ENSMUST00000218367.1	44247	ENSMUSG00000112913	Gm30853	predicted gene, 30853	chr10	65863879	65863992	114	4	0.951169	0.812666	0.138504	11.9887
1202	chr10_66072639_66072942	chr10	66072639	66072942	304	*	Distal Intergenic	10	66120676	66123076	2401	2	69433	ENSMUST00000188279.1	50134	ENSMUSG00000100000	1700023F02Rik	RIKEN cDNA 1700023F02 gene	chr10	66072639	66072942	304	37	0.942645	0.885554	0.057091	112.85
1203	chr10_66796443_66796616	chr10	66796443	66796616	174	*	Distal Intergenic	10	66915636	66917739	2104	2	68488	ENSMUST00000219021.1	121123		1110002J07Rik	RIKEN cDNA 1110002J07 gene	chr10	66796443	66796616	174	12	0.91887	0.840776	0.0780939	34.7759
1204	chr10_66811882_66812028	chr10	66811882	66812028	147	*	Intron (ENSMUST00000220426.1/ENSMUST00000220426.1, intron 2 of 2)	10	66915636	66917739	2104	2	68488	ENSMUST00000219021.1	105711		1110002J07Rik	RIKEN cDNA 1110002J07 gene	chr10	66811882	66812028	147	6	0.667192	0.835514	-0.168323	-19.7152
1205	chr10_66913469_66913613	chr10	66913469	66913613	145	*	Exon (ENSMUST00000181710.2/68488, exon 4 of 4)	10	66915636	66917739	2104	2	68488	ENSMUST00000219021.1	4126		1110002J07Rik	RIKEN cDNA 1110002J07 gene	chr10	66913469	66913613	145	11	0.669879	0.745866	-0.0759871	-28.8135
1206	chr10_66960220_66960270	chr10	66960220	66960270	51	*	Distal Intergenic	10	66912489	66920258	7770	2	68488	ENSMUST00000181710.2	-39962		1110002J07Rik	RIKEN cDNA 1110002J07 gene	chr10	66960220	66960270	51	6	0.915573	0.823169	0.0924037	18.0507
1207	chr10_67107328_67107524	chr10	67107328	67107524	197	*	Intron (ENSMUST00000174062.7/108829, intron 1 of 2)	10	67009189	67096945	87757	2	28193	ENSMUST00000020023.8	-10383	ENSMUSG00000019873	Reep3	receptor accessory protein 3	chr10	67107328	67107524	197	7	0.625047	0.780127	-0.155081	-20.3719
1208	chr10_67266875_67266998	chr10	67266875	67266998	124	*	3' UTR	10	67267841	67285180	17340	2	641340	ENSMUST00000159002.1	18182	ENSMUSG00000075000	Nrbf2	nuclear receptor binding factor 2	chr10	67266875	67266998	124	9	0.739868	0.899598	-0.159731	-27.0054
1209	chr10_67284858_67285012	chr10	67284858	67285012	155	*	Promoter (<=1kb)	10	67267841	67285180	17340	2	641340	ENSMUST00000159002.1	168	ENSMUSG00000075000	Nrbf2	nuclear receptor binding factor 2	chr10	67284858	67285012	155	37	0.0518128	0.0860195	-0.0342067	-93.1832
1210	chr10_67399499_67399736	chr10	67399499	67399736	238	*	Intron (ENSMUST00000220398.1/ENSMUST00000220398.1, intron 3 of 4)	10	67266689	67285305	18617	2	641340	ENSMUST00000077839.12	-114194	ENSMUSG00000075000	Nrbf2	nuclear receptor binding factor 2	chr10	67399499	67399736	238	12	0.942585	0.881407	0.0611786	32.4579
1211	chr10_67558493_67558601	chr10	67558493	67558601	109	*	Distal Intergenic	10	67544511	67549068	4558	2	211488	ENSMUST00000075686.6	-9425	ENSMUSG00000057134	Ado	2-aminoethanethiol dioxygenase	chr10	67558493	67558601	109	9	0.532702	0.646433	-0.113731	-24.0449
1212	chr10_67574664_67574714	chr10	67574664	67574714	51	*	Promoter (2-3kb)	10	67569216	67571959	2744	2	105245193	ENSMUST00000219796.1	-2705		4930563J15Rik	RIKEN cDNA 4930563J15 gene	chr10	67574664	67574714	51	8	0.681005	0.797664	-0.116659	-24.323
1213	chr10_67875184_67875437	chr10	67875184	67875437	254	*	Distal Intergenic	10	67889953	67899007	9055	2	216049	ENSMUST00000127869.1	23570	ENSMUSG00000037855	Zfp365	zinc finger protein 365	chr10	67875184	67875437	254	12	0.556427	0.406628	0.1498	35.9617
1214	chr10_67912230_67912701	chr10	67912230	67912701	472	*	Promoter (<=1kb)	10	67886103	67912662	26560	2	216049	ENSMUST00000064656.7	0	ENSMUSG00000037855	Zfp365	zinc finger protein 365	chr10	67912230	67912701	472	106	0.106032	0.059087	0.0469448	371.442
1215	chr10_67919695_67919788	chr10	67919695	67919788	94	*	Distal Intergenic	10	67886103	67912662	26560	2	216049	ENSMUST00000064656.7	-7033	ENSMUSG00000037855	Zfp365	zinc finger protein 365	chr10	67919695	67919788	94	5	0.948574	0.87004	0.0785347	13.0849
1216	chr10_67966454_67966508	chr10	67966454	67966508	55	*	Intron (ENSMUST00000219339.1/75067, intron 2 of 2)	10	67962479	67973708	11230	2	75067	ENSMUST00000219339.1	7200	ENSMUSG00000112899	4930521O17Rik	RIKEN cDNA 4930521O17 gene	chr10	67966454	67966508	55	5	0.653941	0.519318	0.134622	15.2244
1217	chr10_68012820_68012982	chr10	68012820	68012982	163	*	Intron (ENSMUST00000118160.7/170799, intron 6 of 11)	10	67979715	68042298	62584	1	170799	ENSMUST00000117086.1	33105	ENSMUSG00000037846	Rtkn2	rhotekin 2	chr10	68012820	68012982	163	12	0.883953	0.961952	-0.0779985	-37.6246
1218	chr10_68315754_68315813	chr10	68315754	68315813	60	*	Intron (ENSMUST00000218333.1/ENSMUST00000218333.1, intron 1 of 1)	10	68319071	68321142	2072	2	75148	ENSMUST00000218225.1	5329	ENSMUSG00000112157	4930545H06Rik	RIKEN cDNA 4930545H06 gene	chr10	68315754	68315813	60	10	0.690472	0.523074	0.167398	33.1412
1219	chr10_68434902_68435007	chr10	68434902	68435007	106	*	Intron (ENSMUST00000020103.8/73287, intron 7 of 7)	10	68430960	68525767	94808	2	73287	ENSMUST00000166919.3	90760	ENSMUSG00000019945	Cabcoco1	ciliary associated calcium binding coiled-coil 1	chr10	68434902	68435007	106	5	0.841125	0.748055	0.0930708	14.2011
1220	chr10_68795868_68795921	chr10	68795868	68795921	54	*	Distal Intergenic	10	68723824	68779201	55378	1	327766	ENSMUST00000218918.1	72044	ENSMUSG00000060044	Tmem26	transmembrane protein 26	chr10	68795868	68795921	54	4	0.593977	0.443124	0.150853	13.4265
1221	chr10_68796057_68796158	chr10	68796057	68796158	102	*	Distal Intergenic	10	68723824	68779201	55378	1	327766	ENSMUST00000218918.1	72233	ENSMUSG00000060044	Tmem26	transmembrane protein 26	chr10	68796057	68796158	102	11	0.675009	0.552558	0.122451	30.1038
1222	chr10_69206436_69206532	chr10	69206436	69206532	97	*	Promoter (2-3kb)	10	69208552	69289900	81349	1	69288	ENSMUST00000164034.7	-2020	ENSMUSG00000019944	Rhobtb1	Rho-related BTB domain containing 1	chr10	69206436	69206532	97	4	0.869501	0.951643	-0.0821421	-10.7745
1223	chr10_69210566_69210736	chr10	69210566	69210736	171	*	Promoter (1-2kb)	10	69212634	69291791	79158	1	69288	ENSMUST00000020101.11	-1898	ENSMUSG00000019944	Rhobtb1	Rho-related BTB domain containing 1	chr10	69210566	69210736	171	5	0.766014	0.91614	-0.150126	-15.5536
1224	chr10_69264885_69264993	chr10	69264885	69264993	109	*	Promoter (<=1kb)	10	69265637	69270209	4573	1	69288	ENSMUST00000169569.1	-644	ENSMUSG00000019944	Rhobtb1	Rho-related BTB domain containing 1	chr10	69264885	69264993	109	9	0.701803	0.596677	0.105126	25.0794
1225	chr10_69431287_69431572	chr10	69431287	69431572	286	*	Intron (ENSMUST00000218194.1/ENSMUST00000218194.1, intron 1 of 2)	10	69398996	70023957	624962	1	11735	ENSMUST00000218680.1	32291	ENSMUSG00000069601	Ank3	ankyrin 3, epithelial	chr10	69431287	69431572	286	19	0.928353	0.839487	0.0888658	61.4233
1226	chr10_69466557_69466788	chr10	69466557	69466788	232	*	Intron (ENSMUST00000218194.1/ENSMUST00000218194.1, intron 1 of 2)	10	69533772	69720860	187089	1	11735	ENSMUST00000182379.6	-66984	ENSMUSG00000069601	Ank3	ankyrin 3, epithelial	chr10	69466557	69466788	232	7	0.48835	0.642922	-0.154572	-19.6427
1227	chr10_69527936_69528125	chr10	69527936	69528125	190	*	Intron (ENSMUST00000218194.1/ENSMUST00000218194.1, intron 2 of 2)	10	69533772	69720860	187089	1	11735	ENSMUST00000182379.6	-5647	ENSMUSG00000069601	Ank3	ankyrin 3, epithelial	chr10	69527936	69528125	190	15	0.93559	0.870584	0.0650063	41.7096
1228	chr10_69860029_69860103	chr10	69860029	69860103	75	*	Intron (ENSMUST00000218680.1/11735, intron 9 of 42)	10	69898131	70023921	125791	1	11735	ENSMUST00000182972.7	-38028	ENSMUSG00000069601	Ank3	ankyrin 3, epithelial	chr10	69860029	69860103	75	6	0.738807	0.85519	-0.116383	-15.4481
1229	chr10_70010086_70010277	chr10	70010086	70010277	192	*	Intron (ENSMUST00000218680.1/11735, intron 41 of 42)	10	69994303	70004724	10422	1	11735	ENSMUST00000183001.1	15783	ENSMUSG00000069601	Ank3	ankyrin 3, epithelial	chr10	70010086	70010277	192	6	0.949108	0.816565	0.132543	19.6429
1230	chr10_70081361_70081443	chr10	70081361	70081443	83	*	Distal Intergenic	10	70097121	70193200	96080	1	76551	ENSMUST00000147545.7	-15678	ENSMUSG00000048701	Ccdc6	coiled-coil domain containing 6	chr10	70081361	70081443	83	5	0.420572	0.546902	-0.126329	-13.8623
1231	chr10_70097917_70098115	chr10	70097917	70098115	199	*	Promoter (<=1kb)	10	70097121	70193200	96080	1	76551	ENSMUST00000147545.7	796	ENSMUSG00000048701	Ccdc6	coiled-coil domain containing 6	chr10	70097917	70098115	199	25	0.0532812	0.0993773	-0.0460961	-69.7984
1232	chr10_70109852_70110142	chr10	70109852	70110142	291	*	Intron (ENSMUST00000147545.7/76551, intron 1 of 8)	10	70097121	70193200	96080	1	76551	ENSMUST00000147545.7	12731	ENSMUSG00000048701	Ccdc6	coiled-coil domain containing 6	chr10	70109852	70110142	291	12	0.904737	0.812344	0.0923931	32.5928
1233	chr10_70169136_70169441	chr10	70169136	70169441	306	*	Exon (ENSMUST00000147545.7/76551, exon 5 of 9)	10	70174509	70182206	7698	1	76551	ENSMUST00000145990.1	-5068	ENSMUSG00000048701	Ccdc6	coiled-coil domain containing 6	chr10	70169136	70169441	306	35	0.83186	0.731035	0.100825	130.607
1234	chr10_70465444_70465634	chr10	70465444	70465634	191	*	Intron (ENSMUST00000218542.1/71721, intron 4 of 5)	10	70440926	70558731	117806	1	71721	ENSMUST00000062883.6	24518	ENSMUSG00000043259	Fam13c	family with sequence similarity 13, member C	chr10	70465444	70465634	191	7	0.906035	0.808645	0.0973893	19.1621
1235	chr10_70548372_70548422	chr10	70548372	70548422	51	*	Intron (ENSMUST00000105436.8/71721, intron 11 of 14)	10	70558877	70592820	33944	2	70911	ENSMUST00000162251.7	44398	ENSMUSG00000037747	Phyhipl	phytanoyl-CoA hydroxylase interacting protein-like	chr10	70548372	70548422	51	4	0.91429	0.833032	0.0812582	10.5499
1236	chr10_70599097_70599241	chr10	70599097	70599241	145	*	Promoter (<=1kb)	10	70563865	70599082	35218	2	70911	ENSMUST00000162470.1	-15	ENSMUSG00000037747	Phyhipl	phytanoyl-CoA hydroxylase interacting protein-like	chr10	70599097	70599241	145	44	0.117682	0.0805349	0.0371467	129.669
1237	chr10_70599660_70599870	chr10	70599660	70599870	211	*	Promoter (<=1kb)	10	70557682	70599291	41610	2	70911	ENSMUST00000046513.9	-369	ENSMUSG00000037747	Phyhipl	phytanoyl-CoA hydroxylase interacting protein-like	chr10	70599660	70599870	211	70	0.0624096	0.0930152	-0.0306056	-191.254
1238	chr10_70906308_70906410	chr10	70906308	70906410	103	*	Intron (ENSMUST00000058942.5/ENSMUST00000058942.5, intron 3 of 6)	10	70934502	70948489	13988	2	83675	ENSMUST00000144740.1	42079	ENSMUSG00000014329	Bicc1	BicC family RNA binding protein 1	chr10	70906308	70906410	103	11	0.844268	0.754477	0.089791	32.3159
1239	chr10_70906483_70906614	chr10	70906483	70906614	132	*	Intron (ENSMUST00000058942.5/ENSMUST00000058942.5, intron 3 of 6)	10	70934502	70948489	13988	2	83675	ENSMUST00000144740.1	41875	ENSMUSG00000014329	Bicc1	BicC family RNA binding protein 1	chr10	70906483	70906614	132	13	0.829116	0.742533	0.0865827	35.6824
1240	chr10_70939691_70939844	chr10	70939691	70939844	154	*	Intron (ENSMUST00000143791.7/83675, intron 17 of 20)	10	70934502	70948489	13988	2	83675	ENSMUST00000144740.1	8645	ENSMUSG00000014329	Bicc1	BicC family RNA binding protein 1	chr10	70939691	70939844	154	7	0.693452	0.794073	-0.100621	-19.4325
1241	chr10_70966978_70967363	chr10	70966978	70967363	386	*	Intron (ENSMUST00000143791.7/83675, intron 3 of 20)	10	70934502	70948489	13988	2	83675	ENSMUST00000144740.1	-18489	ENSMUSG00000014329	Bicc1	BicC family RNA binding protein 1	chr10	70966978	70967363	386	32	0.843524	0.759683	0.0838411	95.8729
1242	chr10_71052595_71052730	chr10	71052595	71052730	136	*	Intron (ENSMUST00000143791.7/83675, intron 2 of 20)	10	70925102	71146860	221759	2	83675	ENSMUST00000131445.7	94130	ENSMUSG00000014329	Bicc1	BicC family RNA binding protein 1	chr10	71052595	71052730	136	6	0.803724	0.882679	-0.0789546	-17.4361
1243	chr10_71053054_71053445	chr10	71053054	71053445	392	*	Intron (ENSMUST00000143791.7/83675, intron 2 of 20)	10	70925102	71146860	221759	2	83675	ENSMUST00000131445.7	93415	ENSMUSG00000014329	Bicc1	BicC family RNA binding protein 1	chr10	71053054	71053445	392	12	0.695241	0.801766	-0.106525	-32.5639
1244	chr10_71114005_71114080	chr10	71114005	71114080	76	*	Intron (ENSMUST00000143791.7/83675, intron 1 of 20)	10	70925102	71146860	221759	2	83675	ENSMUST00000131445.7	32780	ENSMUSG00000014329	Bicc1	BicC family RNA binding protein 1	chr10	71114005	71114080	76	12	0.932824	0.851283	0.0815409	34.2325
1245	chr10_71159310_71159384	chr10	71159310	71159384	75	*	Promoter (<=1kb)	10	70925102	71159690	234589	2	83675	ENSMUST00000014473.5	306	ENSMUSG00000014329	Bicc1	BicC family RNA binding protein 1	chr10	71159310	71159384	75	6	0.0982792	0.0620787	0.0362005	16.8153
1246	chr10_71159463_71159735	chr10	71159463	71159735	273	*	Promoter (<=1kb)	10	70922832	71159700	236869	2	83675	ENSMUST00000143791.7	0	ENSMUSG00000014329	Bicc1	BicC family RNA binding protein 1	chr10	71159463	71159735	273	89	0.0957503	0.0629044	0.0328459	248.35
1247	chr10_71280717_71280802	chr10	71280717	71280802	86	*	Intron (ENSMUST00000020085.6/216080, intron 1 of 6)	10	71257705	71285218	27514	2	216080	ENSMUST00000144231.1	4416	ENSMUSG00000019927	Ube2d1	ubiquitin-conjugating enzyme E2D 1	chr10	71280717	71280802	86	10	0.206193	0.342486	-0.136293	-29.753
1248	chr10_71329823_71329913	chr10	71329823	71329913	91	*	Distal Intergenic	10	71330480	71344954	14475	2	52637	ENSMUST00000045887.8	15041	ENSMUSG00000037710	Cisd1	CDGSH iron sulfur domain 1	chr10	71329823	71329913	91	4	0.960264	0.910804	0.0494593	11.3682
1249	chr10_71469731_71470094	chr10	71469731	71470094	364	*	Distal Intergenic	10	71347843	71363880	16038	1	69718	ENSMUST00000141153.1	121888	ENSMUSG00000060733	Ipmk	inositol polyphosphate multikinase	chr10	71469731	71470094	364	32	0.603795	0.718703	-0.114908	-99.1824
1250	chr10_71476778_71476895	chr10	71476778	71476895	118	*	Exon (ENSMUST00000219700.1/ENSMUST00000219700.1, exon 2 of 2)	10	71347843	71363880	16038	1	69718	ENSMUST00000141153.1	128935	ENSMUSG00000060733	Ipmk	inositol polyphosphate multikinase	chr10	71476778	71476895	118	10	0.74436	0.857713	-0.113352	-31.5281
1251	chr10_71653198_71653424	chr10	71653198	71653424	227	*	Intron (ENSMUST00000218514.1/ENSMUST00000218514.1, intron 1 of 5)	10	71347843	71363880	16038	1	69718	ENSMUST00000141153.1	305355	ENSMUSG00000060733	Ipmk	inositol polyphosphate multikinase	chr10	71653198	71653424	227	6	0.7683	0.901992	-0.133691	-19.1384
1252	chr10_71691798_71691947	chr10	71691798	71691947	150	*	Distal Intergenic	10	71980092	71980634	543	2	108950	ENSMUST00000049520.5	288687		1700049L16Rik	hematological and neurological expressed 1-like pseudogene	chr10	71691798	71691947	150	4	0.972078	0.916689	0.0553891	11.9528
1253	chr10_71748091_71748573	chr10	71748091	71748573	483	*	Distal Intergenic	10	71980092	71980634	543	2	108950	ENSMUST00000049520.5	232061		1700049L16Rik	hematological and neurological expressed 1-like pseudogene	chr10	71748091	71748573	483	4	0.56903	0.750517	-0.181487	-11.6207
1254	chr10_71781670_71781868	chr10	71781670	71781868	199	*	Distal Intergenic	10	71980092	71980634	543	2	108950	ENSMUST00000049520.5	198766		1700049L16Rik	hematological and neurological expressed 1-like pseudogene	chr10	71781670	71781868	199	4	0.981803	0.859066	0.122737	12.0218
1255	chr10_71790613_71790682	chr10	71790613	71790682	70	*	Distal Intergenic	10	71980092	71980634	543	2	108950	ENSMUST00000049520.5	189952		1700049L16Rik	hematological and neurological expressed 1-like pseudogene	chr10	71790613	71790682	70	5	0.786066	0.8746	-0.0885334	-13.8485
1256	chr10_71790801_71790883	chr10	71790801	71790883	83	*	Distal Intergenic	10	71980092	71980634	543	2	108950	ENSMUST00000049520.5	189751		1700049L16Rik	hematological and neurological expressed 1-like pseudogene	chr10	71790801	71790883	83	7	0.713702	0.823879	-0.110176	-18.9542
1257	chr10_7195021_7195097	chr10	7195021	7195097	77	*	Intron (ENSMUST00000015346.11/215748, intron 1 of 12)	10	7119063	7212237	93175	2	215748	ENSMUST00000015346.11	17140	ENSMUSG00000015202	Cnksr3	Cnksr family member 3	chr10	7195021	7195097	77	9	0.89729	0.835058	0.0622325	22.2145
1258	chr10_72399982_72400377	chr10	72399982	72400377	396	*	Distal Intergenic	10	72654845	72674964	20120	1	52696	ENSMUST00000020081.10	-254468	ENSMUSG00000019923	Zwint	ZW10 interactor	chr10	72399982	72400377	396	18	0.845629	0.727232	0.118397	59.1423
1259	chr10_72694195_72694347	chr10	72694195	72694347	153	*	Distal Intergenic	10	72656244	72657095	852	1	52696	ENSMUST00000219352.1	37951	ENSMUSG00000019923	Zwint	ZW10 interactor	chr10	72694195	72694347	153	5	0.893863	0.98414	-0.0902762	-13.446
1260	chr10_73099075_73099516	chr10	73099075	73099516	442	*	Promoter (<=1kb)	10	73099342	74317264	1217923	1	11994	ENSMUST00000123398.8	0	ENSMUSG00000052613	Pcdh15	protocadherin 15	chr10	73099075	73099516	442	91	0.102657	0.0563144	0.0463422	333.48
1261	chr10_73294469_73294536	chr10	73294469	73294536	68	*	Intron (ENSMUST00000123398.8/11994, intron 1 of 13)	10	73099342	74317264	1217923	1	11994	ENSMUST00000123398.8	195127	ENSMUSG00000052613	Pcdh15	protocadherin 15	chr10	73294469	73294536	68	7	0.909998	0.949279	-0.0392809	-18.3037
1262	chr10_73437528_73437607	chr10	73437528	73437607	80	*	Intron (ENSMUST00000123398.8/11994, intron 1 of 13)	10	73099342	74317264	1217923	1	11994	ENSMUST00000123398.8	338186	ENSMUSG00000052613	Pcdh15	protocadherin 15	chr10	73437528	73437607	80	9	0.833897	0.942915	-0.109019	-29.494
1263	chr10_73437659_73437742	chr10	73437659	73437742	84	*	Intron (ENSMUST00000123398.8/11994, intron 1 of 13)	10	73099342	74317264	1217923	1	11994	ENSMUST00000123398.8	338317	ENSMUSG00000052613	Pcdh15	protocadherin 15	chr10	73437659	73437742	84	4	0.844472	0.93061	-0.0861378	-11.292
1264	chr10_73493650_73493748	chr10	73493650	73493748	99	*	Intron (ENSMUST00000123398.8/11994, intron 2 of 13)	10	73821867	74634765	812899	1	11994	ENSMUST00000064562.13	-328119	ENSMUSG00000052613	Pcdh15	protocadherin 15	chr10	73493650	73493748	99	4	0.855904	0.971317	-0.115413	-12.1208
1265	chr10_7415464_7415517	chr10	7415464	7415517	54	*	Distal Intergenic	10	7446183	7473341	27159	2	77777	ENSMUST00000169796.3	57824	ENSMUSG00000079685	Ulbp1	UL16 binding protein 1	chr10	7415464	7415517	54	7	0.965196	0.869294	0.0959024	19.2758
1266	chr10_74187843_74188174	chr10	74187843	74188174	332	*	Intron (ENSMUST00000123398.8/11994, intron 8 of 13)	10	74303151	74331050	27900	1	11994	ENSMUST00000147455.1	-114977	ENSMUSG00000052613	Pcdh15	protocadherin 15	chr10	74187843	74188174	332	4	0.934533	0.774759	0.159774	11.2063
1267	chr10_74340238_74340453	chr10	74340238	74340453	216	*	Intron (ENSMUST00000064562.13/11994, intron 13 of 30)	10	74355859	74632667	276809	1	11994	ENSMUST00000194315.1	-15406	ENSMUSG00000052613	Pcdh15	protocadherin 15	chr10	74340238	74340453	216	8	0.90602	0.765416	0.140604	24.8909
1268	chr10_74643687_74643771	chr10	74643687	74643771	85	*	3' UTR	10	74631834	74642364	10531	1	11994	ENSMUST00000192370.1	11853	ENSMUSG00000052613	Pcdh15	protocadherin 15	chr10	74643687	74643771	85	13	0.935571	0.883279	0.0522921	35.0629
1269	chr10_74643829_74643897	chr10	74643829	74643897	69	*	3' UTR	10	74631834	74642364	10531	1	11994	ENSMUST00000192370.1	11995	ENSMUSG00000052613	Pcdh15	protocadherin 15	chr10	74643829	74643897	69	5	0.925862	0.861672	0.0641902	16.9341
1270	chr10_74810376_74810484	chr10	74810376	74810484	109	*	Distal Intergenic	10	74967177	75016907	49731	1	14687	ENSMUST00000037813.4	-156693	ENSMUSG00000040009	Gnaz	guanine nucleotide binding protein, alpha z subunit	chr10	74810376	74810484	109	6	0.927614	0.745757	0.181858	19.0511
1271	chr10_75037096_75037190	chr10	75037096	75037190	95	*	Promoter (<=1kb)	10	75037089	75054100	17012	1	76877	ENSMUST00000234625.1	7	ENSMUSG00000020175	Rab36	RAB36, member RAS oncogene family	chr10	75037096	75037190	95	17	0.0438346	0.0748394	-0.0310048	-43.2029
1272	chr10_75317362_75317682	chr10	75317362	75317682	321	*	Promoter (<=1kb)	10	75317102	75326280	9179	1	11540	ENSMUST00000219044.1	260	ENSMUSG00000020178	Adora2a	adenosine A2a receptor	chr10	75317362	75317682	321	68	0.122047	0.0815669	0.0404803	178.762
1273	chr10_75344348_75344416	chr10	75344348	75344416	69	*	Distal Intergenic	10	75352055	75352964	910	1	544707	ENSMUST00000218467.1	-7639	ENSMUSG00000112471	Gm5779	ribosomal protein, large, P0 pseudogene	chr10	75344348	75344416	69	10	0.941511	0.873443	0.0680675	26.3389
1274	chr10_75661405_75661463	chr10	75661405	75661463	59	*	Intron (ENSMUST00000001712.7/104248, intron 29 of 36)	10	75657287	75667832	10546	2	104248	ENSMUST00000218814.1	6369	ENSMUSG00000020196	Cabin1	calcineurin binding protein 1	chr10	75661405	75661463	59	5	0.8331	0.912024	-0.0789241	-13.0715
1275	chr10_7589857_7590082	chr10	7589857	7590082	226	*	Promoter (<=1kb)	10	7589979	7625483	35505	1	237253	ENSMUST00000130590.7	0	ENSMUSG00000019796	Lrp11	low density lipoprotein receptor-related protein 11	chr10	7589857	7590082	226	63	0.0849138	0.0568777	0.028036	159.226
1276	chr10_76145148_76145214	chr10	76145148	76145214	67	*	Promoter (2-3kb)	10	76147451	76189265	41815	1	64452	ENSMUST00000020450.3	-2237	ENSMUSG00000020229	Slc5a4a	solute carrier family 5, member 4a	chr10	76145148	76145214	67	6	0.73109	0.886143	-0.155053	-17.4162
1277	chr10_7615004_7615081	chr10	7615004	7615081	78	*	Intron (ENSMUST00000019931.11/237253, intron 6 of 6)	10	7596184	7623752	27569	1	237253	ENSMUST00000124961.1	18820	ENSMUSG00000019796	Lrp11	low density lipoprotein receptor-related protein 11	chr10	7615004	7615081	78	11	0.792443	0.894166	-0.101723	-32.97
1278	chr10_76410398_76410464	chr10	76410398	76410464	67	*	Intron (ENSMUST00000220395.1/18541, intron 4 of 29)	10	76403758	76414032	10275	2	18541	ENSMUST00000219701.1	3568	ENSMUSG00000001151	Pcnt	pericentrin (kendrin)	chr10	76410398	76410464	67	7	0.977363	0.919091	0.0582715	18.3899
1279	chr10_76616411_76616675	chr10	76616411	76616675	265	*	Intron (ENSMUST00000001181.12/12834, intron 1 of 27)	10	76597835	76623325	25491	2	12834	ENSMUST00000105413.7	6650	ENSMUSG00000020241	Col6a2	collagen, type VI, alpha 2	chr10	76616411	76616675	265	18	0.64498	0.793203	-0.148223	-62.8658
1280	chr10_7662887_7663178	chr10	7662887	7663178	292	*	Promoter (<=1kb)	10	7637730	7663261	25532	2	18537	ENSMUST00000163085.7	83	ENSMUSG00000019795	Pcmt1	protein-L-isoaspartate (D-aspartate) O-methyltransferase 1	chr10	7662887	7663178	292	65	0.0654453	0.103095	-0.0376499	-185.373
1281	chr10_76744368_76744444	chr10	76744368	76744444	77	*	Distal Intergenic	10	76708792	76726168	17377	2	12833	ENSMUST00000001147.4	-18200	ENSMUSG00000001119	Col6a1	collagen, type VI, alpha 1	chr10	76744368	76744444	77	7	0.727621	0.65006	0.0775613	17.1178
1282	chr10_7682401_7682620	chr10	7682401	7682620	220	*	Promoter (1-2kb)	10	7681214	7716460	35247	1	16798	ENSMUST00000165952.8	1187	ENSMUSG00000040021	Lats1	large tumor suppressor	chr10	7682401	7682620	220	6	0.822874	0.640849	0.182025	18.7088
1283	chr10_76960900_76961179	chr10	76960900	76961179	280	*	Promoter (<=1kb)	10	76761857	76961788	199932	2	59093	ENSMUST00000001148.10	609	ENSMUSG00000001120	Pcbp3	poly(rC) binding protein 3	chr10	76960900	76961179	280	14	0.30859	0.438082	-0.129492	-41.8283
1284	chr10_76988542_76988793	chr10	76988542	76988793	252	*	Intron (ENSMUST00000220294.1/ENSMUST00000220294.1, intron 3 of 4)	10	77011995	77022214	10220	1	100038479	ENSMUST00000099552.2	-23202	ENSMUSG00000074919	Gm10787	predicted gene 10787	chr10	76988542	76988793	252	9	0.908137	0.971315	-0.0631784	-24.5304
1285	chr10_77055625_77055763	chr10	77055625	77055763	139	*	Exon (ENSMUST00000081654.12/12822, exon 39 of 42)	10	77055607	77059997	4391	2	12822	ENSMUST00000218407.1	4234	ENSMUSG00000001435	Col18a1	collagen, type XVIII, alpha 1	chr10	77055625	77055763	139	19	0.959325	0.905023	0.0543017	51.1936
1286	chr10_77323376_77323570	chr10	77323376	77323570	195	*	Exon (ENSMUST00000150227.7/110532, exon 4 of 4)	10	77325715	77340176	14462	2	110532	ENSMUST00000146319.1	16606	ENSMUSG00000020262	Adarb1	adenosine deaminase, RNA-specific, B1	chr10	77323376	77323570	195	4	0.852453	0.953234	-0.10078	-10.9336
1287	chr10_77417774_77418191	chr10	77417774	77418191	418	*	Promoter (<=1kb)	10	77325338	77417854	92517	2	110532	ENSMUST00000150512.7	0	ENSMUSG00000020262	Adarb1	adenosine deaminase, RNA-specific, B1	chr10	77417774	77418191	418	133	0.0725802	0.112789	-0.0402087	-420.064
1288	chr10_77449491_77449542	chr10	77449491	77449542	52	*	Distal Intergenic	10	77290728	77418270	127543	2	110532	ENSMUST00000105406.7	-31221	ENSMUSG00000020262	Adarb1	adenosine deaminase, RNA-specific, B1	chr10	77449491	77449542	52	7	0.398665	0.509101	-0.110436	-18.2558
1289	chr10_77593648_77593939	chr10	77593648	77593939	292	*	Promoter (1-2kb)	10	77592337	77597130	4794	1	108705	ENSMUST00000167006.1	1311	ENSMUSG00000009291	Pttg1ip	pituitary tumor-transforming 1 interacting protein	chr10	77593648	77593939	292	13	0.978406	0.925972	0.0524339	39.6809
1290	chr10_77606106_77606412	chr10	77606106	77606412	307	*	Promoter (<=1kb)	10	77606197	77641543	35347	1	20610	ENSMUST00000174113.7	0	ENSMUSG00000020265	Sumo3	small ubiquitin-like modifier 3	chr10	77606106	77606412	307	107	0.0589435	0.0897696	-0.0308261	-308.205
1291	chr10_77673915_77674119	chr10	77673915	77674119	205	*	Distal Intergenic	10	77686569	77886769	200201	1	252974	ENSMUST00000092366.3	-12450	ENSMUSG00000069581	Tspear	thrombospondin type laminin G domain and EAR repeats	chr10	77673915	77674119	205	14	0.711026	0.58406	0.126966	45.7309
1292	chr10_77761422_77761642	chr10	77761422	77761642	221	*	Promoter (1-2kb)	10	77758990	77759682	693	2	100041250	ENSMUST00000168997.1	-1740	ENSMUSG00000094120	Krtap10-21	keratin associated protein 10-21	chr10	77761422	77761642	221	8	0.918671	0.812497	0.106173	23.3572
1293	chr10_78092831_78092928	chr10	78092831	78092928	98	*	Distal Intergenic	10	78073339	78079525	6187	1	50723	ENSMUST00000219633.1	19492	ENSMUSG00000000732	Icosl	icos ligand	chr10	78092831	78092928	98	13	0.917702	0.960265	-0.0425626	-33.1623
1294	chr10_78234935_78235227	chr10	78234935	78235227	293	*	Intron (ENSMUST00000000384.7/216131, intron 1 of 22)	10	78217187	78244622	27436	2	216131	ENSMUST00000217980.1	9395	ENSMUSG00000000374	Trappc10	trafficking protein particle complex 10	chr10	78234935	78235227	293	17	0.699825	0.824716	-0.124891	-53.9745
1295	chr10_78373219_78373317	chr10	78373219	78373317	99	*	Distal Intergenic	10	78287855	78352489	64635	2	28169	ENSMUST00000138035.7	-20730	ENSMUSG00000001211	Agpat3	1-acylglycerol-3-phosphate O-acyltransferase 3	chr10	78373219	78373317	99	11	0.806814	0.729647	0.0771667	30.636
1296	chr10_78591473_78591533	chr10	78591473	78591533	61	*	Promoter (<=1kb)	10	78584503	78591964	7462	2	71709	ENSMUST00000040580.6	431	ENSMUSG00000032714	Syde1	synapse defective 1, Rho GTPase, homolog 1 (C. elegans)	chr10	78591473	78591533	61	9	0.10096	0.162667	-0.0617072	-25.0987
1297	chr10_78633731_78633822	chr10	78633731	78633822	92	*	Distal Intergenic	10	78611003	78618074	7072	2	257883	ENSMUST00000213877.1	-15657	ENSMUSG00000071185	Or1i2	olfactory receptor family 1 subfamily I member 1	chr10	78633731	78633822	92	4	0.521994	0.7644	-0.242407	-11.7087
1298	chr10_79018941_79018998	chr10	79018941	79018998	58	*	Promoter (1-2kb)	10	79017324	79018283	960	1	259042	ENSMUST00000080730.1	1617	ENSMUSG00000063216	Or7a35	olfactory receptor family 7 subfamily A member 35	chr10	79018941	79018998	58	4	0.912567	0.783868	0.128699	11.5514
1299	chr10_79432567_79432784	chr10	79432567	79432784	218	*	Distal Intergenic	10	79468731	79493585	24855	1	625029	ENSMUST00000233065.1	-35947	ENSMUSG00000091381	Vmn2r83	vomeronasal 2, receptor 83	chr10	79432567	79432784	218	4	0.887289	0.703606	0.183683	11.9181
1300	chr10_79580134_79580203	chr10	79580134	79580203	70	*	Promoter (<=1kb)	10	79576477	79580120	3644	2	21830	ENSMUST00000159782.1	-14	ENSMUSG00000020317	Spmap2	sperm microtubule associated protein 2	chr10	79580134	79580203	70	8	0.836498	0.745107	0.0913909	21.5663
1301	chr10_79612526_79612595	chr10	79612526	79612595	70	*	Promoter (1-2kb)	10	79606854	79614000	7147	2	237397	ENSMUST00000059699.8	1405	ENSMUSG00000045912	C2cd4c	C2 calcium-dependent domain containing 4C	chr10	79612526	79612595	70	8	0.147374	0.0924907	0.0548832	26.6788
1302	chr10_79637417_79637779	chr10	79637417	79637779	363	*	Promoter (<=1kb)	10	79618652	79637918	19267	2	216148	ENSMUST00000020564.6	139	ENSMUSG00000020312	Shc2	SHC (Src homology 2 domain containing) transforming protein 2	chr10	79637417	79637779	363	105	0.070103	0.107017	-0.0369139	-303.353
1303	chr10_79704168_79704489	chr10	79704168	79704489	322	*	Promoter (<=1kb)	10	79704491	79711969	7479	1	12215	ENSMUST00000179781.7	-2	ENSMUSG00000023175	Bsg	basigin	chr10	79704168	79704489	322	75	0.0969664	0.0575668	0.0393996	237.524
1304	chr10_79716546_79716727	chr10	79716546	79716727	182	*	Promoter (<=1kb)	10	79716634	79736108	19475	1	15166	ENSMUST00000020581.2	0	ENSMUSG00000020331	Hcn2	hyperpolarization-activated, cyclic nucleotide-gated K+ 2	chr10	79716546	79716727	182	32	0.127525	0.077783	0.0497422	95.9987
1305	chr10_79716863_79716929	chr10	79716863	79716929	67	*	Promoter (<=1kb)	10	79716634	79736108	19475	1	15166	ENSMUST00000099513.7	229	ENSMUSG00000020331	Hcn2	hyperpolarization-activated, cyclic nucleotide-gated K+ 2	chr10	79716863	79716929	67	21	0.0974066	0.0679813	0.0294253	52.4238
1306	chr10_79772317_79772378	chr10	79772317	79772378	62	*	Distal Intergenic	10	79777272	79782630	5359	1	83554	ENSMUST00000020575.4	-4894	ENSMUSG00000020325	Fstl3	follistatin-like 3	chr10	79772317	79772378	62	5	0.916576	0.808758	0.107819	14.9015
1307	chr10_79793478_79793785	chr10	79793478	79793785	308	*	Promoter (<=1kb)	10	79793572	79820896	27325	1	18483	ENSMUST00000046945.12	0	ENSMUSG00000035863	Palm	paralemmin	chr10	79793478	79793785	308	91	0.0988297	0.0612734	0.0375563	293.924
1308	chr10_79797287_79797490	chr10	79797287	79797490	204	*	Intron (ENSMUST00000046945.12/18483, intron 1 of 8)	10	79793667	79817398	23732	1	18483	ENSMUST00000218631.1	3620	ENSMUSG00000035863	Palm	paralemmin	chr10	79797287	79797490	204	26	0.468473	0.351347	0.117126	75.5953
1309	chr10_79918408_79918528	chr10	79918408	79918528	121	*	Promoter (<=1kb)	10	79918674	79922025	3352	1	114229	ENSMUST00000219745.1	-146	ENSMUSG00000035773	Kiss1r	KISS1 receptor	chr10	79918408	79918528	121	20	0.0954435	0.157459	-0.0620159	-56.3084
1310	chr10_79930809_79930870	chr10	79930809	79930870	62	*	Promoter (<=1kb)	10	79930424	79931218	795	1	13496	ENSMUST00000131118.1	385	ENSMUSG00000019564	Arid3a	AT-rich interaction domain 3A	chr10	79930809	79930870	62	6	0.925286	0.872297	0.0529882	16.3473
1311	chr10_79983922_79984120	chr10	79983922	79984120	199	*	Promoter (<=1kb)	10	79977358	79984040	6683	2	216157	ENSMUST00000124536.1	0	ENSMUSG00000013858	Tmem259	transmembrane protein 259	chr10	79983922	79984120	199	49	0.107721	0.0671197	0.0406009	150.152
1312	chr10_79984238_79984303	chr10	79984238	79984303	66	*	Promoter (<=1kb)	10	79977118	79984330	7213	2	216157	ENSMUST00000052885.13	27	ENSMUSG00000013858	Tmem259	transmembrane protein 259	chr10	79984238	79984303	66	33	0.0924028	0.0677303	0.0246724	73.2462
1313	chr10_80039725_80039778	chr10	80039725	80039778	54	*	Promoter (<=1kb)	10	80035949	80039710	3762	2	66420	ENSMUST00000143438.7	-15	ENSMUSG00000004667	Polr2e	polymerase (RNA) II (DNA directed) polypeptide E	chr10	80039725	80039778	54	11	0.0887333	0.0623718	0.0263614	25.5412
1314	chr10_80088592_80088646	chr10	80088592	80088646	55	*	Intron (ENSMUST00000219260.1/216161, intron 2 of 32)	10	80057771	80101187	43417	2	216161	ENSMUST00000218630.1	12541	ENSMUSG00000035673	Sbno2	strawberry notch 2	chr10	80088592	80088646	55	9	0.943966	0.899435	0.0445309	25.8696
1315	chr10_80142297_80142653	chr10	80142297	80142653	357	*	Promoter (<=1kb)	10	80142315	80145818	3504	1	66043	ENSMUST00000003156.14	0	ENSMUSG00000003072	Atp5f1d	ATP synthase F1 subunit delta	chr10	80142297	80142653	357	79	0.0983712	0.0544689	0.0439023	255.008
1316	chr10_80149491_80150237	chr10	80149491	80150237	747	*	Promoter (<=1kb)	10	80149886	80153687	3802	1	59090	ENSMUST00000124179.1	0	ENSMUSG00000035621	Midn	midnolin	chr10	80149491	80150237	747	148	0.103869	0.0619912	0.0418778	431.51
1317	chr10_80150288_80150360	chr10	80150288	80150360	73	*	Promoter (<=1kb)	10	80150457	80153868	3412	1	59090	ENSMUST00000153477.7	-97	ENSMUSG00000035621	Midn	midnolin	chr10	80150288	80150360	73	19	0.109277	0.0751042	0.0341725	49.0737
1318	chr10_80168083_80168289	chr10	80168083	80168289	207	*	Promoter (<=1kb)	10	80167886	80171137	3252	1	12696	ENSMUST00000140774.1	197	ENSMUSG00000045193	Cirbp	cold inducible RNA binding protein	chr10	80168083	80168289	207	50	0.0972931	0.0614997	0.0357934	148.264
1319	chr10_80264504_80264968	chr10	80264504	80264968	465	*	Promoter (<=1kb)	10	80264984	80288408	23425	1	70248	ENSMUST00000105362.7	-16	ENSMUSG00000069565	Dazap1	DAZ associated protein 1	chr10	80264504	80264968	465	94	0.0761301	0.122168	-0.0460382	-293.403
1320	chr10_80386951_80387387	chr10	80386951	80387387	437	*	Promoter (<=1kb)	10	80380355	80387659	7305	2	237400	ENSMUST00000105350.2	272	ENSMUSG00000048696	Mex3d	mex3 RNA binding family member D	chr10	80386951	80387387	437	87	0.0779718	0.129914	-0.0519418	-288.019
1321	chr10_80399345_80399430	chr10	80399345	80399430	86	*	Promoter (<=1kb)	10	80392839	80399422	6584	2	17192	ENSMUST00000105348.7	0	ENSMUSG00000035478	Mbd3	methyl-CpG binding domain protein 3	chr10	80399345	80399430	86	27	0.0589298	0.0901287	-0.0311989	-74.7606
1322	chr10_80463821_80463958	chr10	80463821	80463958	138	*	Distal Intergenic	10	80409547	80433647	24101	2	21423	ENSMUST00000105343.7	-30174	ENSMUSG00000020167	Tcf3	transcription factor 3	chr10	80463821	80463958	138	5	0.588087	0.723865	-0.135779	-14.7295
1323	chr10_80464166_80464601	chr10	80464166	80464601	436	*	Distal Intergenic	10	80494835	80517276	22442	1	246086	ENSMUST00000051773.8	-30234	ENSMUSG00000045518	Onecut3	one cut domain, family member 3	chr10	80464166	80464601	436	15	0.338999	0.474674	-0.135675	-49.609
1324	chr10_80475333_80475608	chr10	80475333	80475608	276	*	Distal Intergenic	10	80494835	80517276	22442	1	246086	ENSMUST00000051773.8	-19227	ENSMUSG00000045518	Onecut3	one cut domain, family member 3	chr10	80475333	80475608	276	83	0.106174	0.0684405	0.0377338	232.72
1325	chr10_80561153_80561567	chr10	80561153	80561567	415	*	Promoter (<=1kb)	10	80540925	80561560	20636	2	66932	ENSMUST00000057910.15	0	ENSMUSG00000047417	Rexo1	REX1, RNA exonuclease 1	chr10	80561153	80561567	415	78	0.0869381	0.0511862	0.0357519	239.021
1326	chr10_80622512_80622580	chr10	80622512	80622580	69	*	Promoter (<=1kb)	10	80622838	80640741	17904	1	103236	ENSMUST00000079773.13	-258	ENSMUSG00000003345	Csnk1g2	casein kinase 1, gamma 2	chr10	80622512	80622580	69	17	0.0623353	0.094849	-0.0325138	-46.0107
1327	chr10_80651927_80651987	chr10	80651927	80651987	61	*	Intron (ENSMUST00000126980.7/208198, intron 1 of 8)	10	80644638	80656138	11501	2	208198	ENSMUST00000131876.1	4151	ENSMUSG00000003344	Btbd2	BTB domain containing 2	chr10	80651927	80651987	61	4	0.989938	0.855644	0.134294	12.0607
1328	chr10_80676354_80676863	chr10	80676354	80676863	510	*	Promoter (<=1kb)	10	80665327	80676293	10967	2	17347	ENSMUST00000200082.4	-61	ENSMUSG00000020190	Mknk2	MAP kinase-interacting serine/threonine kinase 2	chr10	80676354	80676863	510	95	0.101394	0.0599325	0.0414613	293.992
1329	chr10_80702605_80702714	chr10	80702605	80702714	110	*	Promoter (<=1kb)	10	80702724	80705286	2563	1	71564	ENSMUST00000095426.4	-10	ENSMUSG00000055862	Izumo4	IZUMO family member 4	chr10	80702605	80702714	110	33	0.0931297	0.0573294	0.0358003	85.9563
1330	chr10_80702777_80702847	chr10	80702777	80702847	71	*	Promoter (<=1kb)	10	80702767	80705373	2607	1	71564	ENSMUST00000217823.1	10	ENSMUSG00000055862	Izumo4	IZUMO family member 4	chr10	80702777	80702847	71	15	0.0917771	0.0532196	0.0385575	40.7448
1331	chr10_80754935_80755068	chr10	80754935	80755068	134	*	Promoter (<=1kb)	10	80755206	80795461	40256	1	208266	ENSMUST00000105336.8	-138	ENSMUSG00000061589	Dot1l	DOT1 like histone lysine methyltransferase	chr10	80754935	80755068	134	43	0.0916921	0.0600185	0.0316736	115.876
1332	chr10_80755224_80755304	chr10	80755224	80755304	81	*	Promoter (<=1kb)	10	80755208	80794387	39180	1	208266	ENSMUST00000127740.7	16	ENSMUSG00000061589	Dot1l	DOT1 like histone lysine methyltransferase	chr10	80755224	80755304	81	15	0.0804496	0.0560268	0.0244227	36.6039
1333	chr10_80798470_80798828	chr10	80798470	80798828	359	*	Promoter (<=1kb)	10	80798732	80804007	5276	1	20222	ENSMUST00000151928.7	0	ENSMUSG00000020211	Sf3a2	splicing factor 3a, subunit 2	chr10	80798470	80798828	359	96	0.0767471	0.0501842	0.0265629	250.408
1334	chr10_80835237_80835650	chr10	80835237	80835650	414	*	Exon (ENSMUST00000053986.8/237403, exon 2 of 2)	10	80828797	80828870	74	1	100316778	ENSMUST00000157368.1	6440	ENSMUSG00000087993	Mir1982	microRNA 1982	chr10	80835237	80835650	414	61	0.581157	0.49985	0.0813078	190.606
1335	chr10_80845838_80845902	chr10	80845838	80845902	65	*	Promoter (1-2kb)	10	80832801	80844039	11239	2	237403	ENSMUST00000053986.8	-1799	ENSMUSG00000051067	Lingo3	leucine rich repeat and Ig domain containing 3	chr10	80845838	80845902	65	9	0.716314	0.614229	0.102085	25.9277
1336	chr10_80897036_80897452	chr10	80897036	80897452	417	*	Exon (ENSMUST00000219817.1/432478, exon 16 of 19)	10	80900126	80900782	657	2	30055	ENSMUST00000218149.1	3330	ENSMUSG00000020219	Timm13	translocase of inner mitochondrial membrane 13	chr10	80897036	80897452	417	28	0.656137	0.75896	-0.102823	-86.2857
1337	chr10_80930603_80930681	chr10	80930603	80930681	79	*	Promoter (<=1kb)	10	80930812	80931759	948	1	17873	ENSMUST00000219449.1	-131	ENSMUSG00000015312	Gadd45b	growth arrest and DNA-damage-inducible 45 beta	chr10	80930603	80930681	79	14	0.0520901	0.0940393	-0.0419492	-38.7024
1338	chr10_8094799_8094876	chr10	8094799	8094876	78	*	Distal Intergenic	10	7905653	7956230	50578	2	68652	ENSMUST00000146444.7	-138569	ENSMUSG00000015755	Tab2	TGF-beta activated kinase 1/MAP3K7 binding protein 2	chr10	8094799	8094876	78	4	0.965791	0.823434	0.142357	12.4178
1339	chr10_80952664_80952783	chr10	80952664	80952783	120	*	Intron (ENSMUST00000099462.7/14708, intron 3 of 3)	10	80930812	80931759	948	1	17873	ENSMUST00000219449.1	21852	ENSMUSG00000015312	Gadd45b	growth arrest and DNA-damage-inducible 45 beta	chr10	80952664	80952783	120	11	0.679213	0.766967	-0.087754	-30.0752
1340	chr10_80952838_80952970	chr10	80952838	80952970	133	*	5' UTR	10	80930812	80931759	948	1	17873	ENSMUST00000219449.1	22026	ENSMUSG00000015312	Gadd45b	growth arrest and DNA-damage-inducible 45 beta	chr10	80952838	80952970	133	18	0.64649	0.733134	-0.0866441	-54.4948
1341	chr10_81068519_81068572	chr10	81068519	81068572	54	*	Promoter (1-2kb)	10	81070035	81082559	12525	1	50492	ENSMUST00000005057.6	-1463	ENSMUSG00000004929	Thop1	thimet oligopeptidase 1	chr10	81068519	81068572	54	7	0.641141	0.772816	-0.131675	-21.3098
1342	chr10_81136953_81137773	chr10	81136953	81137773	821	*	Promoter (<=1kb)	10	81137953	81148458	10506	1	16969	ENSMUST00000117956.1	-180	ENSMUSG00000035011	Zbtb7a	zinc finger and BTB domain containing 7a	chr10	81136953	81137773	821	76	0.153634	0.126958	0.026676	31.9113
1343	chr10_81192685_81193072	chr10	81192685	81193072	388	*	Promoter (1-2kb)	10	81191556	81192653	1098	1	13144	ENSMUST00000219944.1	1129	ENSMUSG00000034974	Dapk3	death-associated protein kinase 3	chr10	81192685	81193072	388	97	0.0933676	0.0622708	0.0310968	279.292
1344	chr10_81287243_81287468	chr10	81287243	81287468	226	*	Promoter (1-2kb)	10	81282999	81285781	2783	2	27375	ENSMUST00000218966.1	-1462	ENSMUSG00000034917	Tjp3	tight junction protein 3	chr10	81287243	81287468	226	7	0.88388	0.971744	-0.0878631	-21.0335
1345	chr10_81292799_81293251	chr10	81292799	81293251	453	*	Promoter (<=1kb)	10	81292963	81319972	27010	1	18717	ENSMUST00000163075.7	0	ENSMUSG00000034902	Pip5k1c	phosphatidylinositol-4-phosphate 5-kinase, type 1 gamma	chr10	81292799	81293251	453	111	0.0971831	0.0583219	0.0388613	371.702
1346	chr10_81333033_81333211	chr10	81333033	81333211	179	*	Exon (ENSMUST00000105325.3/21390, exon 2 of 3)	10	81328731	81335172	6442	1	21390	ENSMUST00000220312.1	4302	ENSMUSG00000034881	Tbxa2r	thromboxane A2 receptor	chr10	81333033	81333211	179	36	0.7979	0.719561	0.0783388	116.024
1347	chr10_81363970_81364346	chr10	81363970	81364346	377	*	Promoter (<=1kb)	10	81363067	81364854	1788	2	432479	ENSMUST00000131736.7	508	ENSMUSG00000020234	Tektip1	tektin bundle interacting protein 1	chr10	81363970	81364346	377	66	0.145248	0.0891923	0.0560555	204.585
1348	chr10_81459390_81459441	chr10	81459390	81459441	52	*	3' UTR	10	81400953	81455635	54683	2	18029	ENSMUST00000221817.1	-3755	ENSMUSG00000055053	Nfic	nuclear factor I/C	chr10	81459390	81459441	52	5	0.736848	0.800872	-0.0640234	-13.1984
1349	chr10_81460479_81460576	chr10	81460479	81460576	98	*	3' UTR	10	81400953	81455635	54683	2	18029	ENSMUST00000221817.1	-4844	ENSMUSG00000055053	Nfic	nuclear factor I/C	chr10	81460479	81460576	98	9	0.334356	0.419278	-0.0849223	-22.841
1350	chr10_81477740_81477794	chr10	81477740	81477794	55	*	Promoter (2-3kb)	10	81460930	81474844	13915	2	319586	ENSMUST00000120856.7	-2896	ENSMUSG00000034818	Celf5	CUGBP, Elav-like family member 5	chr10	81477740	81477794	55	11	0.156019	0.101733	0.0542858	25.4131
1351	chr10_81481523_81481674	chr10	81481523	81481674	152	*	Promoter (<=1kb)	10	81467759	81482672	14914	2	319586	ENSMUST00000128494.1	998	ENSMUSG00000034818	Celf5	CUGBP, Elav-like family member 5	chr10	81481523	81481674	152	7	0.227693	0.346871	-0.119178	-21.2764
1352	chr10_81545019_81545338	chr10	81545019	81545338	320	*	Promoter (<=1kb)	10	81528724	81545190	16467	2	14672	ENSMUST00000043604.5	0	ENSMUSG00000034781	Gna11	guanine nucleotide binding protein, alpha 11	chr10	81545019	81545338	320	111	0.104897	0.0742186	0.0306787	301.855
1353	chr10_81631893_81632130	chr10	81631893	81632130	238	*	Promoter (1-2kb)	10	81633699	81643023	9325	1	70615	ENSMUST00000123993.7	-1569	ENSMUSG00000054708	Ankrd24	ankyrin repeat domain 24	chr10	81631893	81632130	238	8	0.952379	0.813642	0.138736	26.0711
1354	chr10_81688085_81688190	chr10	81688085	81688190	106	*	Distal Intergenic	10	81704825	81721976	17152	1	73610	ENSMUST00000200889.3	-16635	ENSMUSG00000096795	Zfp433	zinc finger protein 433	chr10	81688085	81688190	106	8	0.783288	0.920179	-0.136891	-23.1027
1355	chr10_8170604_8170661	chr10	8170604	8170661	58	*	Distal Intergenic	10	8204756	8302242	97487	2	338362	ENSMUST00000219116.1	131581	ENSMUSG00000047712	Ust	uronyl-2-sulfotransferase	chr10	8170604	8170661	58	7	0.968194	0.924775	0.0434195	18.8833
1356	chr10_81814394_81814534	chr10	81814394	81814534	141	*	Promoter (2-3kb)	10	81812186	81826490	14305	1	100233208	ENSMUST00000188096.6	2208	ENSMUSG00000096856	Gm10778	predicted gene 10778	chr10	81814394	81814534	141	5	0.967267	0.905007	0.0622601	14.4548
1357	chr10_8186777_8186845	chr10	8186777	8186845	69	*	Intron (ENSMUST00000219578.1/ENSMUST00000219578.1, intron 1 of 2)	10	8204756	8302242	97487	2	338362	ENSMUST00000219116.1	115397	ENSMUSG00000047712	Ust	uronyl-2-sulfotransferase	chr10	8186777	8186845	69	5	0.810514	0.919187	-0.108673	-14.2928
1358	chr10_81961490_81961540	chr10	81961490	81961540	51	*	Distal Intergenic	10	81901911	81930480	28570	2	331188	ENSMUST00000219144.1	-31010	ENSMUSG00000096718	Zfp781b	zinc finger protein 781B	chr10	81961490	81961540	51	7	0.846143	0.779638	0.0665044	17.0515
1359	chr10_81961700_81961815	chr10	81961700	81961815	116	*	Distal Intergenic	10	81901911	81930480	28570	2	331188	ENSMUST00000219144.1	-31220	ENSMUSG00000096718	Zfp781b	zinc finger protein 781B	chr10	81961700	81961815	116	6	0.816507	0.722974	0.0935333	17.4075
1360	chr10_82354231_82354618	chr10	82354231	82354618	388	*	5' UTR	10	82224854	82241280	16427	2	237411	ENSMUST00000156218.1	-112951	ENSMUSG00000062931	Zfp938	zinc finger protein 938	chr10	82354231	82354618	388	58	0.122911	0.0547826	0.068128	246.124
1361	chr10_82763273_82763487	chr10	82763273	82763487	215	*	Promoter (<=1kb)	10	82752518	82763646	11129	2	18045	ENSMUST00000142523.1	159	ENSMUSG00000020248	Nfyb	nuclear transcription factor-Y beta	chr10	82763273	82763487	215	16	0.116482	0.0522348	0.064247	57.8267
1362	chr10_83036753_83036840	chr10	83036753	83036840	88	*	Intron (ENSMUST00000040110.7/58250, intron 1 of 2)	10	82985498	83195900	210403	1	58250	ENSMUST00000040110.7	51255	ENSMUSG00000034612	Chst11	carbohydrate sulfotransferase 11	chr10	83036753	83036840	88	6	0.690907	0.601113	0.0897936	17.6412
1363	chr10_83041411_83041464	chr10	83041411	83041464	54	*	Intron (ENSMUST00000040110.7/58250, intron 1 of 2)	10	82985498	83195900	210403	1	58250	ENSMUST00000040110.7	55913	ENSMUSG00000034612	Chst11	carbohydrate sulfotransferase 11	chr10	83041411	83041464	54	5	0.938968	0.857525	0.0814431	14.0615
1364	chr10_83090414_83090585	chr10	83090414	83090585	172	*	Intron (ENSMUST00000040110.7/58250, intron 1 of 2)	10	82985498	83195900	210403	1	58250	ENSMUST00000040110.7	104916	ENSMUSG00000034612	Chst11	carbohydrate sulfotransferase 11	chr10	83090414	83090585	172	6	0.781936	0.627373	0.154563	16.5339
1365	chr10_83098030_83098132	chr10	83098030	83098132	103	*	Intron (ENSMUST00000040110.7/58250, intron 2 of 2)	10	82985498	83195900	210403	1	58250	ENSMUST00000040110.7	112532	ENSMUSG00000034612	Chst11	carbohydrate sulfotransferase 11	chr10	83098030	83098132	103	4	0.683217	0.822844	-0.139627	-11.728
1366	chr10_83471564_83471647	chr10	83471564	83471647	84	*	3' UTR	10	83493337	83496017	2681	2	216188	ENSMUST00000147381.1	24370	ENSMUSG00000020256	Aldh1l2	aldehyde dehydrogenase 1 family, member L2	chr10	83471564	83471647	84	7	0.927255	0.963502	-0.0362478	-19.0834
1367	chr10_83746834_83747178	chr10	83746834	83747178	345	*	Intron (ENSMUST00000150459.2/69784, intron 2 of 5)	10	83737909	83762163	24255	1	69784	ENSMUST00000218623.1	8925	ENSMUSG00000087651	1500009L16Rik	RIKEN cDNA 1500009L16 gene	chr10	83746834	83747178	345	12	0.883072	0.96736	-0.0842877	-36.8605
1368	chr10_83897217_83897466	chr10	83897217	83897466	250	*	Distal Intergenic	10	83737909	83762163	24255	1	69784	ENSMUST00000218623.1	159308	ENSMUSG00000087651	1500009L16Rik	RIKEN cDNA 1500009L16 gene	chr10	83897217	83897466	250	6	0.780831	0.902713	-0.121882	-18.4336
1369	chr10_84084345_84084658	chr10	84084345	84084658	314	*	Intron (ENSMUST00000216477.1/102637349, intron 1 of 4)	10	84036560	84100697	64138	2	102637349	ENSMUST00000216477.1	16039	ENSMUSG00000111049	Gm34184	predicted gene, 34184	chr10	84084345	84084658	314	11	0.860503	0.758886	0.101617	33.4731
1370	chr10_84164910_84165207	chr10	84164910	84165207	298	*	Distal Intergenic	10	84036560	84100697	64138	2	102637349	ENSMUST00000216477.1	-64213	ENSMUSG00000111049	Gm34184	predicted gene, 34184	chr10	84164910	84165207	298	29	0.828355	0.727965	0.100389	89.5161
1371	chr10_84526601_84526892	chr10	84526601	84526892	292	*	3' UTR	10	84526636	84534036	7401	2	216197	ENSMUST00000167671.1	7144	ENSMUSG00000046841	Ckap4	cytoskeleton-associated protein 4	chr10	84526601	84526892	292	12	0.545867	0.693699	-0.147832	-36.1974
1372	chr10_84637297_84637352	chr10	84637297	84637352	56	*	Promoter (<=1kb)	10	84638134	84667484	29351	1	70428	ENSMUST00000215853.1	-782	ENSMUSG00000034453	Polr3b	polymerase (RNA) III (DNA directed) polypeptide B	chr10	84637297	84637352	56	6	0.891508	0.965949	-0.0744416	-15.9266
1373	chr10_84756576_84756871	chr10	84756576	84756871	296	*	Promoter (<=1kb)	10	84756062	84906144	150083	1	71137	ENSMUST00000060397.12	514	ENSMUSG00000020037	Rfx4	regulatory factor X, 4 (influences HLA class II expression)	chr10	84756576	84756871	296	49	0.0476883	0.084297	-0.0366087	-132.392
1374	chr10_84772735_84773055	chr10	84772735	84773055	321	*	Intron (ENSMUST00000060397.12/71137, intron 1 of 17)	10	84762238	84814670	52433	1	71137	ENSMUST00000173479.1	10497	ENSMUSG00000020037	Rfx4	regulatory factor X, 4 (influences HLA class II expression)	chr10	84772735	84773055	321	8	0.818586	0.940308	-0.121722	-24.2419
1375	chr10_84781283_84781350	chr10	84781283	84781350	68	*	Intron (ENSMUST00000060397.12/71137, intron 2 of 17)	10	84762238	84814670	52433	1	71137	ENSMUST00000173479.1	19045	ENSMUSG00000020037	Rfx4	regulatory factor X, 4 (influences HLA class II expression)	chr10	84781283	84781350	68	8	0.88362	0.958954	-0.0753346	-22.9081
1376	chr10_84823118_84823169	chr10	84823118	84823169	52	*	Intron (ENSMUST00000060397.12/71137, intron 4 of 17)	10	84834746	84906534	71789	1	71137	ENSMUST00000166696.8	-11577	ENSMUSG00000020037	Rfx4	regulatory factor X, 4 (influences HLA class II expression)	chr10	84823118	84823169	52	9	0.0686206	0.157933	-0.0893125	-26.0693
1377	chr10_8490815_8490994	chr10	8490815	8490994	180	*	Intron (ENSMUST00000061601.8/338362, intron 1 of 7)	10	8204809	8518825	314017	2	338362	ENSMUST00000061601.8	27831	ENSMUSG00000047712	Ust	uronyl-2-sulfotransferase	chr10	8490815	8490994	180	10	0.64732	0.794371	-0.147051	-28.9959
1378	chr10_84909759_84909924	chr10	84909759	84909924	166	*	Distal Intergenic	10	84917616	85016447	98832	1	237422	ENSMUST00000038523.14	-7692	ENSMUSG00000035620	Ric8b	RIC8 guanine nucleotide exchange factor B	chr10	84909759	84909924	166	13	0.41786	0.539766	-0.121905	-35.5649
1379	chr10_84917844_84918139	chr10	84917844	84918139	296	*	Promoter (<=1kb)	10	84917656	85016447	98792	1	237422	ENSMUST00000095385.4	188	ENSMUSG00000035620	Ric8b	RIC8 guanine nucleotide exchange factor B	chr10	84917844	84918139	296	37	0.066617	0.115221	-0.0486036	-97.9789
1380	chr10_8512425_8512496	chr10	8512425	8512496	72	*	Intron (ENSMUST00000061601.8/338362, intron 1 of 7)	10	8204809	8518825	314017	2	338362	ENSMUST00000061601.8	6329	ENSMUSG00000047712	Ust	uronyl-2-sulfotransferase	chr10	8512425	8512496	72	7	0.855581	0.94895	-0.0933696	-19.3249
1381	chr10_85171096_85171299	chr10	85171096	85171299	204	*	Intron (ENSMUST00000020227.10/12952, intron 1 of 12)	10	85131700	85185064	53365	2	12952	ENSMUST00000020227.10	13765	ENSMUSG00000020038	Cry1	cryptochrome circadian regulator 1	chr10	85171096	85171299	204	8	0.969469	0.877625	0.091844	22.7013
1382	chr10_8518091_8518504	chr10	8518091	8518504	414	*	Promoter (<=1kb)	10	8204809	8518825	314017	2	338362	ENSMUST00000061601.8	321	ENSMUSG00000047712	Ust	uronyl-2-sulfotransferase	chr10	8518091	8518504	414	57	0.0959234	0.0503664	0.045557	179.873
1383	chr10_85184361_85184424	chr10	85184361	85184424	64	*	Promoter (<=1kb)	10	85131700	85185064	53365	2	12952	ENSMUST00000020227.10	640	ENSMUSG00000020038	Cry1	cryptochrome circadian regulator 1	chr10	85184361	85184424	64	13	0.0471056	0.0783849	-0.0312793	-32.6446
1384	chr10_85386672_85386748	chr10	85386672	85386748	77	*	Promoter (<=1kb)	10	85386814	85660292	273479	1	74007	ENSMUST00000105307.7	-66	ENSMUSG00000020042	Abtb3	ankyrin repeat and BTB domain containing 3	chr10	85386672	85386748	77	8	0.0533931	0.0933934	-0.0400002	-23.3397
1385	chr10_85388193_85388273	chr10	85388193	85388273	81	*	Promoter (1-2kb)	10	85386827	85640594	253768	1	74007	ENSMUST00000020231.9	1366	ENSMUSG00000020042	Abtb3	ankyrin repeat and BTB domain containing 3	chr10	85388193	85388273	81	19	0.0513286	0.0801956	-0.028867	-49.2571
1386	chr10_85390686_85390788	chr10	85390686	85390788	103	*	Intron (ENSMUST00000105307.7/74007, intron 1 of 16)	10	85386827	85640594	253768	1	74007	ENSMUST00000020231.9	3859	ENSMUSG00000020042	Abtb3	ankyrin repeat and BTB domain containing 3	chr10	85390686	85390788	103	6	0.940825	0.785592	0.155234	18.7513
1387	chr10_8539175_8539307	chr10	8539175	8539307	133	*	Distal Intergenic	10	8204809	8518825	314017	2	338362	ENSMUST00000061601.8	-20350	ENSMUSG00000047712	Ust	uronyl-2-sulfotransferase	chr10	8539175	8539307	133	7	0.763972	0.642331	0.12164	19.6567
1388	chr10_85397168_85397354	chr10	85397168	85397354	187	*	Intron (ENSMUST00000105307.7/74007, intron 1 of 16)	10	85386827	85640594	253768	1	74007	ENSMUST00000020231.9	10341	ENSMUSG00000020042	Abtb3	ankyrin repeat and BTB domain containing 3	chr10	85397168	85397354	187	15	0.693006	0.785071	-0.0920655	-39.4923
1389	chr10_85421141_85421570	chr10	85421141	85421570	430	*	Intron (ENSMUST00000105307.7/74007, intron 1 of 16)	10	85386827	85640594	253768	1	74007	ENSMUST00000020231.9	34314	ENSMUSG00000020042	Abtb3	ankyrin repeat and BTB domain containing 3	chr10	85421141	85421570	430	22	0.578226	0.707925	-0.129699	-75.6574
1390	chr10_85565857_85566227	chr10	85565857	85566227	371	*	Intron (ENSMUST00000105307.7/74007, intron 3 of 16)	10	85598401	85660292	61892	1	74007	ENSMUST00000105306.2	-32174	ENSMUSG00000020042	Abtb3	ankyrin repeat and BTB domain containing 3	chr10	85565857	85566227	371	12	0.42825	0.602115	-0.173865	-37.1098
1391	chr10_85829333_85829748	chr10	85829333	85829748	416	*	Promoter (<=1kb)	10	85829494	85878574	49081	1	103136	ENSMUST00000217667.1	0	ENSMUSG00000001785	Pwp1	PWP1 homolog, endonuclein	chr10	85829333	85829748	416	76	0.1267	0.0729665	0.0537331	262.694
1392	chr10_86062897_86063153	chr10	86062897	86063153	257	*	Intron (ENSMUST00000120638.7/27204, intron 12 of 13)	10	86057423	86066843	9421	2	27204	ENSMUST00000143319.1	3690	ENSMUSG00000059602	Syn3	synapsin III	chr10	86062897	86063153	257	10	0.942869	0.866407	0.0764626	27.7027
1393	chr10_86441882_86442308	chr10	86441882	86442308	427	*	Intron (ENSMUST00000120638.7/27204, intron 3 of 13)	10	86070502	86491897	421396	2	27204	ENSMUST00000145864.7	49589	ENSMUSG00000059602	Syn3	synapsin III	chr10	86441882	86442308	427	10	0.936344	0.812546	0.123797	31.866
1394	chr10_86809083_86809329	chr10	86809083	86809329	247	*	Intron (ENSMUST00000218802.1/103466, intron 2 of 13)	10	86825103	86834007	8905	1	103466	ENSMUST00000218792.1	-15774	ENSMUSG00000054027	Nt5dc3	5'-nucleotidase domain containing 3	chr10	86809083	86809329	247	4	0.907122	0.723152	0.183971	12.2619
1395	chr10_86835088_86835225	chr10	86835088	86835225	138	*	3' UTR	10	86825103	86834007	8905	1	103466	ENSMUST00000218792.1	9985	ENSMUSG00000054027	Nt5dc3	5'-nucleotidase domain containing 3	chr10	86835088	86835225	138	14	0.762287	0.641966	0.120321	48.1875
1396	chr10_87026682_87026858	chr10	87026682	87026858	177	*	Intron (ENSMUST00000162837.1/ENSMUST00000162837.1, intron 2 of 2)	10	86841198	87008025	166828	2	192188	ENSMUST00000035288.16	-18657	ENSMUSG00000035459	Stab2	stabilin 2	chr10	87026682	87026858	177	11	0.477987	0.612834	-0.134847	-32.5491
1397	chr10_88032290_88032358	chr10	88032290	88032358	69	*	Distal Intergenic	10	88091072	88092375	1304	1	110312	ENSMUST00000048621.7	-58714	ENSMUSG00000035383	Pmch	pro-melanin-concentrating hormone	chr10	88032290	88032358	69	8	0.514052	0.345695	0.168356	22.504
1398	chr10_88221567_88221662	chr10	88221567	88221662	96	*	Intron (ENSMUST00000020248.15/67282, intron 5 of 6)	10	88235429	88246007	10579	1	67282	ENSMUST00000182211.1	-13767	ENSMUSG00000020056	Washc3	WASH complex subunit 3	chr10	88221567	88221662	96	10	0.929029	0.828398	0.100631	27.8248
1399	chr10_88221988_88222062	chr10	88221988	88222062	75	*	Intron (ENSMUST00000020248.15/67282, intron 5 of 6)	10	88235429	88246007	10579	1	67282	ENSMUST00000182211.1	-13367	ENSMUSG00000020056	Washc3	WASH complex subunit 3	chr10	88221988	88222062	75	5	0.964108	0.888727	0.0753809	12.8334
1400	chr10_88244683_88244973	chr10	88244683	88244973	291	*	Intron (ENSMUST00000020248.15/67282, intron 6 of 6)	10	88235429	88246007	10579	1	67282	ENSMUST00000182211.1	9254	ENSMUSG00000020056	Washc3	WASH complex subunit 3	chr10	88244683	88244973	291	25	0.946589	0.893355	0.053234	73.7269
1401	chr10_88286096_88286254	chr10	88286096	88286254	159	*	Distal Intergenic	10	88235429	88246007	10579	1	67282	ENSMUST00000182211.1	50667	ENSMUSG00000020056	Washc3	WASH complex subunit 3	chr10	88286096	88286254	159	8	0.948813	0.864086	0.0847267	22.4071
1402	chr10_88343689_88343747	chr10	88343689	88343747	59	*	Intron (ENSMUST00000156097.1/71712, intron 2 of 6)	10	88322804	88356996	34193	2	71712	ENSMUST00000156097.1	13249	ENSMUSG00000020057	Dram1	DNA-damage regulated autophagy modulator 1	chr10	88343689	88343747	59	4	0.959365	0.870408	0.0889566	10.7257
1403	chr10_8872577_8872629	chr10	8872577	8872629	53	*	Intron (ENSMUST00000015449.5/70097, intron 1 of 19)	10	8813722	8886052	72331	2	70097	ENSMUST00000213032.1	13423	ENSMUSG00000015305	Sash1	SAM and SH3 domain containing 1	chr10	8872577	8872629	53	4	0.799165	0.902109	-0.102944	-10.9986
1404	chr10_88727987_88728073	chr10	88727987	88728073	87	*	Promoter (2-3kb)	10	88730320	88730716	397	2	237433	ENSMUST00000092231.3	2643	ENSMUSG00000121647	Gm4925	predicted gene 4925	chr10	88727987	88728073	87	8	0.699927	0.846558	-0.146631	-23.1067
1405	chr10_89734927_89735012	chr10	89734927	89735012	86	*	Promoter (2-3kb)	10	89711971	89732295	20325	2	67019	ENSMUST00000020109.4	-2632	ENSMUSG00000019948	Actr6	ARP6 actin-related protein 6	chr10	89734927	89735012	86	4	0.830394	0.712461	0.117933	10.9727
1406	chr10_90603152_90603254	chr10	90603152	90603254	103	*	Intron (ENSMUST00000183156.7/77531, intron 15 of 25)	10	90576992	90969820	392829	1	77531	ENSMUST00000099364.11	26160	ENSMUSG00000058589	Anks1b	ankyrin repeat and sterile alpha motif domain containing 1B	chr10	90603152	90603254	103	11	0.714692	0.818082	-0.103391	-30.106
1407	chr10_90829587_90829902	chr10	90829587	90829902	316	*	Promoter (<=1kb)	10	90829781	90971284	141504	1	77531	ENSMUST00000179337.8	0	ENSMUSG00000058589	Anks1b	ankyrin repeat and sterile alpha motif domain containing 1B	chr10	90829587	90829902	316	57	0.105918	0.16663	-0.0607116	-153.292
1408	chr10_91001772_91001903	chr10	91001772	91001903	132	*	Promoter (1-2kb)	10	90995733	91000411	4679	2	11783	ENSMUST00000159457.1	-1361	ENSMUSG00000019979	Apaf1	apoptotic peptidase activating factor 1	chr10	91001772	91001903	132	12	0.671293	0.762679	-0.0913863	-32.085
1409	chr10_91082818_91083334	chr10	91082818	91083334	517	*	Promoter (<=1kb)	10	91082940	91102607	19668	1	67454	ENSMUST00000020150.9	0	ENSMUSG00000019975	Ikbip	IKBKB interacting protein	chr10	91082818	91083334	517	95	0.106661	0.0638576	0.0428037	309.831
1410	chr10_91116057_91116299	chr10	91116057	91116299	243	*	Distal Intergenic	10	91117011	91119837	2827	2	18674	ENSMUST00000167455.7	3538	ENSMUSG00000061904	Slc25a3	solute carrier family 25 (mitochondrial carrier, phosphate carrier), member 3	chr10	91116057	91116299	243	18	0.937181	0.981597	-0.0444162	-49.2914
1411	chr10_91171202_91171627	chr10	91171202	91171627	426	*	Promoter (<=1kb)	10	91147571	91171582	24012	2	21917	ENSMUST00000072239.13	0	ENSMUSG00000019961	Tmpo	thymopoietin	chr10	91171202	91171627	426	98	0.0959863	0.0542385	0.0417479	370.051
1412	chr10_91181767_91182064	chr10	91181767	91182064	298	*	Promoter (<=1kb)	10	91164046	91181315	17270	2	21917	ENSMUST00000216402.1	-452	ENSMUSG00000019961	Tmpo	thymopoietin	chr10	91181767	91182064	298	54	0.0978439	0.0628796	0.0349643	141.679
1413	chr10_91187054_91187228	chr10	91187054	91187228	175	*	Distal Intergenic	10	91164046	91181315	17270	2	21917	ENSMUST00000216402.1	-5739	ENSMUSG00000019961	Tmpo	thymopoietin	chr10	91187054	91187228	175	15	0.50198	0.63163	-0.12965	-50.3477
1414	chr10_91244363_91244611	chr10	91244363	91244611	249	*	Distal Intergenic	10	91208258	91220642	12385	2	102633753	ENSMUST00000216311.1	-23721	ENSMUSG00000111544	4930534H03Rik	RIKEN cDNA 4930534H03 gene	chr10	91244363	91244611	249	5	0.914502	0.802161	0.112342	13.845
1415	chr10_91294399_91294486	chr10	91294399	91294486	88	*	Distal Intergenic	10	91208258	91220642	12385	2	102633753	ENSMUST00000216311.1	-73757	ENSMUSG00000111544	4930534H03Rik	RIKEN cDNA 4930534H03 gene	chr10	91294399	91294486	88	6	0.897881	0.972349	-0.0744673	-21.529
1416	chr10_91436179_91436576	chr10	91436179	91436576	398	*	Distal Intergenic	10	91208258	91220642	12385	2	102633753	ENSMUST00000216311.1	-215537	ENSMUSG00000111544	4930534H03Rik	RIKEN cDNA 4930534H03 gene	chr10	91436179	91436576	398	18	0.638548	0.767716	-0.129169	-57.6716
1417	chr10_91516271_91516360	chr10	91516271	91516360	90	*	Distal Intergenic	10	91208258	91220642	12385	2	102633753	ENSMUST00000216311.1	-295629	ENSMUSG00000111544	4930534H03Rik	RIKEN cDNA 4930534H03 gene	chr10	91516271	91516360	90	10	0.970865	0.8952	0.0756646	29.4168
1418	chr10_9166343_9166603	chr10	9166343	9166603	261	*	Distal Intergenic	10	8722219	8886070	163852	2	70097	ENSMUST00000015449.5	-280273	ENSMUSG00000015305	Sash1	SAM and SH3 domain containing 1	chr10	9166343	9166603	261	9	0.611428	0.480389	0.131039	26.4109
1419	chr10_92077476_92077608	chr10	92077476	92077608	133	*	Intron (ENSMUST00000218060.1/110333, intron 2 of 4)	10	92072086	92072185	100	2	723955	ENSMUST00000083590.1	-5291	ENSMUSG00000065524	Mir135a-2	microRNA 135a-2	chr10	92077476	92077608	133	6	0.373857	0.622264	-0.248406	-23.0125
1420	chr10_92375995_92376254	chr10	92375995	92376254	260	*	Promoter (<=1kb)	10	92171301	92375373	204073	2	627800	ENSMUST00000182870.1	-622	ENSMUSG00000098040	Gm20757	predicted gene, 20757	chr10	92375995	92376254	260	4	0.781055	0.903949	-0.122894	-11.0921
1421	chr10_92436137_92436235	chr10	92436137	92436235	99	*	Distal Intergenic	10	92171301	92375373	204073	2	627800	ENSMUST00000182870.1	-60764	ENSMUSG00000098040	Gm20757	predicted gene, 20757	chr10	92436137	92436235	99	4	0.989698	0.876324	0.113373	11.7962
1422	chr10_92446458_92446751	chr10	92446458	92446751	294	*	Distal Intergenic	10	92171301	92375373	204073	2	627800	ENSMUST00000182870.1	-71085	ENSMUSG00000098040	Gm20757	predicted gene, 20757	chr10	92446458	92446751	294	12	0.575848	0.70212	-0.126272	-35.5055
1423	chr10_93061494_93061558	chr10	93061494	93061558	65	*	Exon (ENSMUST00000168110.7/380654, exon 5 of 67)	10	93066763	93070251	3489	2	380654	ENSMUST00000171781.1	8693	ENSMUSG00000020014	Cfap54	cilia and flagella associated protein 54	chr10	93061494	93061558	65	7	0.924986	0.966256	-0.0412705	-17.3487
1424	chr10_93249488_93249611	chr10	93249488	93249611	124	*	3' UTR	10	93239023	93265743	26721	1	237459	ENSMUST00000216729.1	10465	ENSMUSG00000020015	Cdk17	cyclin dependent kinase 17	chr10	93249488	93249611	124	5	0.818996	0.709944	0.109052	13.3022
1425	chr10_93257296_93257504	chr10	93257296	93257504	209	*	Intron (ENSMUST00000215286.1/237459, intron 16 of 16)	10	93239023	93265743	26721	1	237459	ENSMUST00000216729.1	18273	ENSMUSG00000020015	Cdk17	cyclin dependent kinase 17	chr10	93257296	93257504	209	7	0.639834	0.767845	-0.128011	-19.3324
1426	chr10_93259788_93260037	chr10	93259788	93260037	250	*	Intron (ENSMUST00000215286.1/237459, intron 16 of 16)	10	93239023	93265743	26721	1	237459	ENSMUST00000216729.1	20765	ENSMUSG00000020015	Cdk17	cyclin dependent kinase 17	chr10	93259788	93260037	250	11	0.744875	0.863409	-0.118535	-30.9002
1427	chr10_93280934_93281104	chr10	93280934	93281104	171	*	Intron (ENSMUST00000008542.11/13713, intron 2 of 4)	10	93254744	93284975	30232	2	13713	ENSMUST00000223340.1	3871	ENSMUSG00000008398	Elk3	ELK3, member of ETS oncogene family	chr10	93280934	93281104	171	14	0.763518	0.86136	-0.0978422	-43.7873
1428	chr10_93288278_93288661	chr10	93288278	93288661	384	*	Intron (ENSMUST00000008542.11/13713, intron 1 of 4)	10	93254744	93284975	30232	2	13713	ENSMUST00000223340.1	-3303	ENSMUSG00000008398	Elk3	ELK3, member of ETS oncogene family	chr10	93288278	93288661	384	12	0.590263	0.765364	-0.175102	-38.0431
1429	chr10_93589723_93589804	chr10	93589723	93589804	82	*	Promoter (<=1kb)	10	93583029	93589706	6678	2	69878	ENSMUST00000020203.6	-17	ENSMUSG00000020018	Snrpf	small nuclear ribonucleoprotein polypeptide F	chr10	93589723	93589804	82	8	0.128798	0.0825261	0.0462722	21.1975
1430	chr10_93691459_93691542	chr10	93691459	93691542	84	*	Intron (ENSMUST00000020204.4/57764, intron 3 of 9)	10	93674218	93683322	9105	2	100504069	ENSMUST00000147379.2	-8137	ENSMUSG00000085723	Gm15915	predicted gene 15915	chr10	93691459	93691542	84	7	0.415596	0.312999	0.102597	20.0235
[truncated: 13,891 more rows]
