# Supplementary material for: DNMT1-mediated regulation of somatostatin-positive interneuron migration impacts cortical architecture and function
Source: Nat Commun. 2025 Jul 24;16:6834. doi: 10.1038/s41467-025-62114-0 (PMC12290092; doi:10.1038/s41467-025-62114-0)
Supplement: Supplementary file 5 — Supplementary Data 3 [file 41467_2025_62114_MOESM5_ESM.xlsx]

## Sheet: Sheet1
Gene	In_DMRs	In_RNA_up	In_RNA_down	diff.Methy_1	diff.Methy_2	diff.Methy_3	diff.Methy_4	diff.Methy_5	diff.Methy_6	diff.Methy_7	diff.Methy_8	diff.Methy_9	diff.Methy_10	diff.Methy_11	diff.Methy_12	diff.Methy_13	diff.Methy_14	diff.Methy_15	diff.Methy_16	diff.Methy_17	diff.Methy_18	diff.Methy_19	diff.Methy_20	diff.Methy_21	diff.Methy_22	diff.Methy_23	diff.Methy_24	diff.Methy_25	diff.Methy_26	diff.Methy_27	diff.Methy_28	diff.Methy_29	diff.Methy_30	diff.Methy_31	diff.Methy_32
Cntnap5b	1	0	0	0.192002
Cpa6	1	0	0	0.121232	0.114544
Cdh20	1	0	0	0.123926	-0.120194
Tnfrsf11a	1	0	0	-0.126914
Phlpp1	1	0	0	-0.0375409
D830032E09Rik	1	0	0	0.120761
Cdh7	1	0	0	-0.166076
Cntnap5a	1	0	0	0.118187	-0.0300621
A830018L16Rik	1	0	0	0.129437	-0.102622	-0.0417029
2900060B14Rik	1	0	0	0.137617
Clasp1	1	0	0	-0.0743089
Epb41l5	1	0	0	-0.0933664
Ptpn4	1	1	0	0.0670342
Sctr	1	0	0	-0.0526308	-0.0942117	-0.0769603
3110009E18Rik	1	0	0	0.0453364
C1ql2	1	0	0	0.0291485
Celrr	1	0	0	0.154612
Ddx18	1	0	0	0.0374455
Dpp10	1	1	0	-0.126505	0.116154
Nckap5	1	0	0	0.133103
Sulf1	1	0	1	0.0420498	-0.223839
Tmem163	1	0	1	-0.113163
Rab3gap1	1	0	0	0.069966	0.0608272
Zranb3	1	0	0	-0.0299195
Mcm6	1	0	0	0.0385686
Thsd7b	1	0	0	0.0396105	-0.183267
Zp3r	1	0	0	0.0696015
Mapkapk2	1	0	0	0.0317618
Rassf5	1	0	0	-0.119179
Srgap2	1	1	0	-0.168698
Slc45a3	1	0	0	-0.0342761
Mfsd4a	1	0	0	-0.0687141
Ncoa2	1	1	0	0.101686	-0.0635731
Cdk18	1	0	0	0.0666263	0.0909065
Lrrn2	1	0	0	0.0402231
Mdm4	1	0	0	0.143124
Ren1	1	0	0	-0.0921465
Sox13	1	0	0	0.0306552
Chit1	1	0	0	0.105507	-0.127332
Ppfia4	1	0	0	0.107648
Klhl12	1	0	0	0.0500789
Ppp1r12b	1	0	0	0.115345
Lgr6	1	0	0	-0.143659
Rnpep	1	0	0	-0.0958782	0.0321191
Shisa4	1	0	0	0.0346223
Ipo9	1	0	0	-0.11242
Mir1231	1	0	0	0.0569378
Nav1	1	1	0	0.0690778	-0.133246
Csrp1	1	0	0	-0.113137
Pkp1	1	0	0	-0.130153
Igfn1	1	0	0	-0.0869715
Kif21b	1	1	0	0.0304232
Kif14	1	0	0	0.0348513
Mir181b-1	1	0	0	-0.0932654	-0.112795
Lhx9	1	0	1	-0.100807
Dennd1b	1	0	0	-0.0379181	-0.034346	-0.160777
Eya1	1	0	0	0.162824
Brinp3	1	0	0	0.111062
Odr4	1	0	0	-0.0662805
Ivns1abp	1	0	0	0.0297741
Rnf2	1	0	0	0.0406416	0.0438592
Edem3	1	0	0	0.0412735
1700025G04Rik	1	0	0	0.0942475
Tsen15	1	0	0	-0.0991838	0.030427
Colgalt2	1	0	0	-0.150554
Rgl1	1	0	0	-0.177371	0.0771387	0.037898
Smg7	1	0	0	0.044845
Nmnat2	1	1	0	-0.0897441
Lamc1	1	0	0	0.0990626
Dhx9	1	0	0	0.0413526
Npl	1	0	0	-0.144411
Rgsl1	1	0	0	0.0891333
Glul	1	0	0	0.086458
Cacna1e	1	0	0	0.154761	-0.100702
Stx6	1	0	0	0.0349485
Gm5532	1	0	0	0.101616
Acbd6	1	0	0	-0.0356613
Lhx4	1	0	0	-0.0864993	0.053842
Qsox1	1	0	0	-0.110704
Cep350	1	0	0	0.135777	-0.0264107
Soat1	1	0	0	0.0834276	-0.126446	-0.0793973
Angptl1	1	0	0	0.0697704
Sec16b	1	0	0	-0.104523
Astn1	1	1	0	-0.139859
Tnr	1	0	0	-0.115139	-0.133826
Rabgap1l	1	0	0	-0.208251	-0.209397	-0.229721
Serpinc1	1	0	0	-0.0892766
Dnm3	1	1	0	-0.179593	-0.117098
Scyl3	1	0	0	-0.173368
Slc19a2	1	0	0	0.0497231
Sft2d2	1	0	0	-0.147226
Dcaf6	1	0	0	-0.0403885
Adcy10	1	0	0	0.130916
Mpzl1	1	0	0	0.0310227
Ube2w	1	0	0	-0.106972
Rcsd1	1	0	0	-0.111945
Pou2f1	1	0	0	-0.0440495
Fmo9	1	0	0	0.0886128
Fam78b	1	0	0	0.0626256
Uck2	1	0	0	0.110378
Mgst3	1	0	0	-0.12333
Lmx1a	1	0	0	0.0711452
Pbx1	1	0	0	0.0690364	-0.188422	0.0966082	0.127538	-0.127438	-0.223289
Atf6	1	0	0	0.14286	0.0455113
Jph1	1	0	0	-0.0549836
B4galt3	1	0	0	-0.122374
Usf1	1	0	0	-0.0336484
Slamf1	1	0	0	-0.0797045
Vangl2	1	0	0	-0.105525
Copa	1	0	0	-0.0712108
Atp1a4	1	0	0	-0.172213
Vsig8	1	1	0	-0.0402285
Ifi211	1	0	0	0.114276
Fmn2	1	0	0	0.0938893	0.0631644
Grem2	1	0	0	0.158825
Rgs7	1	0	0	-0.183045	0.119174	-0.0489461
Opn3	1	0	0	0.0286272
Wdr64	1	0	0	0.0900802
Pld5	1	0	0	0.050198
Cep170	1	0	0	-0.0386436
Sdccag8	1	0	0	-0.118893
Akt3	1	0	0	-0.211888
Desi2	1	0	0	0.124523
Hnrnpu	1	0	0	0.0358724
Efcab2	1	0	0	-0.0654864	-0.0790669
Kif26b	1	0	0	0.0385468	-0.216446	0.0560864	-0.100413	0.0750081
Smyd3	1	0	0	-0.138057	-0.153417	0.0880785
Cnst	1	0	0	0.037429	-0.107648
Itpkb	1	0	0	-0.0480909	0.0351787
Parp1	1	0	0	0.0387242
H3f3a	1	0	0	0.0371362
Wdr26	1	0	0	-0.08574
Enah	1	0	0	-0.0750132	-0.0500848	-0.0419357
Fbxo28	1	0	0	-0.0394582
Trp53bp2	1	0	0	-0.0351303
Capn2	1	0	0	0.0781703
Capn8	1	0	0	-0.104315
Susd4	1	0	0	-0.0389124	-0.0350724	-0.0898472	0.142458
1700056E22Rik	1	0	0	-0.0407726
Dusp10	1	0	0	0.044255	-0.143061	-0.175502
Rab3gap2	1	0	0	-0.156481
Tgfb2	1	0	0	-0.0853942	0.0423198
Spata17	1	0	0	0.118363
Gpatch2	1	0	0	-0.118805	-0.137686	0.0695672
Esrrg	1	0	0	0.0945621	-0.131582
Ush2a	1	0	0	-0.13171	-0.0771877
Kcnk2	1	0	0	-0.0807437
Cenpf	1	0	0	-0.119844
Ptpn14	1	0	1	-0.105025	-0.0689996	-0.116275	-0.112519
Rps6kc1	1	0	0	0.0796608
Vash2	1	0	0	0.0306475
Atf3	1	0	0	-0.174338
Pacc1	1	0	0	-0.0343201
Ppp2r5a	1	0	0	0.0701729	0.0553376
Kcnh1	1	0	0	-0.0875159
Hhat	1	0	0	0.0791381
Syt14	1	0	0	-0.265789
Plxna2	1	1	0	0.0387629	-0.205299
A330023F24Rik	1	0	0	0.0236633
Paqr8	1	0	0	-0.116379
Tram2	1	0	0	0.0472307
Rims1	1	1	0	0.0756962
B3gat2	1	0	0	-0.202589
Col19a1	1	1	0	0.10586	-0.171755
Lmbrd1	1	0	0	0.0932017
Prim2	1	0	0	-0.120569	0.0361524	0.0317849
Bend6	1	0	0	-0.0915584	-0.0932545
Arhgef4	1	0	0	-0.0375153
Xkr4	1	1	0	0.0413626	-0.158989
Hs6st1	1	0	0	0.0470082
Arid5a	1	0	0	0.0667148	0.118074
Kansl3	1	0	0	-0.0408494
Lman2l	1	0	0	0.0332464
Actr1b	1	0	0	-0.0366244
4933424G06Rik	1	0	0	0.0674425
Unc50	1	0	0	0.0359361	0.0335693
Rev1	1	0	0	-0.0262902
Aff3	1	0	1	0.071026	-0.127014	-0.189467	0.0700156	0.0657115	0.0720655
Chst10	1	0	0	-0.133744
Npas2	1	0	0	0.0809295	0.0705235
Rnf149	1	0	0	0.0283924
Map4k4	1	0	0	-0.101181	0.0702455
Il1r2	1	0	0	-0.147165
Il1rl2	1	0	0	-0.0594988
Il1rl1	1	0	0	-0.111046
4930448I06Rik	1	0	0	-0.231896
Pantr1	1	0	0	-0.147681
Pou3f3	1	1	0	0.0317991
Gpr45	1	0	0	-0.0291818	-0.0980389
Fhl2	1	0	0	-0.0815855
Nck2	1	0	0	0.0670567
Tpp2	1	0	0	-0.0322698
Gulp1	1	0	0	0.14927
Lypla1	1	0	0	0.0329131
Tmeff2	1	0	0	-0.0462614
Nab1	1	0	0	-0.0397726
Inpp1	1	0	0	0.0491505
Dnah7a	1	0	0	0.0973534
Gtf3c3	1	0	0	-0.27484
Ankrd44	1	0	0	0.118477	-0.0741624	0.128384	-0.0802264	0.1	-0.029363
Rftn2	1	0	0	-0.0943908
Plcl1	1	0	0	-0.0334403	0.0330496	-0.105887
Satb2	1	0	0	0.0491465
Spats2l	1	0	0	-0.162041
Sgo2a	1	0	0	0.0364047
Aox2	1	0	0	-0.169695
Casp8	1	0	0	0.099094
Trak2	1	0	0	-0.0571087
Mpp4	1	0	0	-0.089932
Als2	1	0	0	0.0571978
Cdk15	1	0	0	-0.150239
Fzd7	1	0	0	0.0340722
Nop58	1	0	0	0.0410967
Bmpr2	1	1	0	0.0538444
Fam117b	1	1	0	-0.0363276
Ica1l	1	0	0	-0.0262791
Cyp20a1	1	0	0	0.0288595
Pard3b	1	0	0	-0.0411772
Nrp2	1	0	0	-0.175285
Ino80dos	1	0	0	-0.0794751
Eef1b2	1	0	0	0.0539998
Zdbf2	1	0	0	-0.0343078	-0.104018
Adam23	1	0	0	0.0363729
Alkal1	1	0	0	-0.0450803
Klf7	1	0	0	0.124695
Ccnyl1	1	0	0	0.038642
Fzd5	1	0	1	-0.0431969
Map2	1	1	0	0.12121
Unc80	1	0	0	0.0581798
Kansl1l	1	0	0	-0.0455321
St18	1	0	0	-0.105134	0.122139
Acadl	1	0	0	0.0436579
Lancl1	1	0	0	-0.0428863
Erbb4	1	1	0	0.136783	-0.122015
Ikzf2	1	0	0	-0.0679605	0.0320608
Spag16	1	0	0	0.119359
Atic	1	0	0	0.10255
Mreg	1	0	0	0.027134
Igfbp5	1	0	1	0.0463398
Mir6351	1	0	0	0.0929596
Tns1	1	0	0	0.102664	0.0883836	-0.0414161
Arpc2	1	0	0	-0.0456204
Slc11a1	1	0	0	0.140576
Mir26b	1	0	0	-0.0370929
Vil1	1	0	0	0.144774
Stk36	1	0	0	-0.110868
Cyp27a1	1	0	0	-0.0455512	-0.0596756
Wnt6	1	0	0	0.0504646
Cdk5r2	1	0	0	0.0360339
Fev	1	0	0	0.0460838
Mir375	1	0	0	0.0566391	0.112586
Cfap65	1	0	0	-0.0558335
Ihh	1	0	0	0.0456608
Slc23a3	1	0	0	-0.0378754
Retreg2	1	0	0	-0.0793269
Zfand2b	1	0	0	0.0978311
Abcb6	1	0	0	-0.0443574
Glb1l	1	0	0	-0.040718
Speg	1	0	0	-0.111678	-0.0483829	0.0612124
Asic4	1	0	0	-0.0461925
Obsl1	1	0	0	0.0422138	-0.0475272	0.0291567
Pax3	1	0	0	-0.190294	0.0702891	0.0618631
Sgpp2	1	0	0	-0.0458988	0.16566
Ap1s3	1	0	0	0.114545
Irs1	1	0	0	-0.0670465
Rhbdd1	1	0	0	0.120566
Daw1	1	0	0	0.0577089
Sphkap	1	0	0	0.129776	0.154798
Sntg1	1	0	0	-0.124128	-0.164517	-0.167184
Pid1	1	0	0	-0.0613388	-0.0832394
Dner	1	0	0	-0.110723	-0.121662	0.0975451
Sp140	1	0	0	-0.10535
Cab39	1	0	0	0.0320919
Armc9	1	0	0	-0.0498093
C130036L24Rik	1	0	0	0.0383878
Dis3l2	1	0	0	0.0407037
Eif4e2	1	0	0	0.0365309
Gigyf2	1	0	0	-0.0364464
Ngef	1	0	0	0.105572
Ugt1a2	1	0	0	0.071343
Hjurp	1	0	0	0.0204642
Agap1	1	1	0	0.0274118	0.0347479	-0.0544382	0.0358916	-0.0340476	0.072652
4933400F21Rik	1	0	0	-0.156804
Asb18	1	0	0	0.0883943
Ackr3	1	1	0	0.117934
Lrrfip1	1	0	0	0.0331881
Rbm44	1	0	0	-0.16653
Scly	1	0	0	0.0455578
Hes6	1	0	0	0.0287525
Asb1	1	0	0	0.0798315
Hdac4	1	1	0	-0.0509094	-0.138898	0.0477184
Ndufa10	1	0	0	-0.0356207
Dusp28	1	0	0	0.0291935	0.0257389
Crocc2	1	0	0	-0.0717842
Sned1	1	0	0	0.0394131
Pask	1	0	0	0.0324838
Ing5	1	0	0	0.0369287	-0.17074
Rrs1	1	0	0	0.105513
4930533P14Rik	1	0	0	0.157906
Mybl1	1	0	0	0.0610926
Pam	1	0	0	-0.121507	-0.117934	0.0335942	0.0302838
Slco6d1	1	0	0	-0.0167869
Mcmdc2	1	0	0	-0.092513
Cep290	1	0	0	0.136708
Tmtc2	1	0	0	0.177648	0.0877226	0.121778
Ppfia2	1	0	0	-0.0999498
Ptprq	1	0	0	0.167519
Pawr	1	0	0	0.0499772	-0.116266
Syt1	1	1	0	-0.158692
Grm1	1	0	0	-0.0412867	-0.176059	0.0988492	0.161446
Nav3	1	1	0	-0.187531
1700020G17Rik	1	0	0	0.140736
Csrp2	1	0	0	-0.0329233	0.109966
Nap1l1	1	0	1	-0.0322074
Fbxo30	1	0	0	0.0589201
Trhde	1	0	0	0.0578972	0.06151
Tph2	1	0	0	0.10135
Zfc3h1	1	0	0	0.0433649
Lgr5	1	0	0	0.118741
Ptprb	1	0	1	0.0634516
Lrrc10	1	0	0	0.0989706
Cpm	1	0	0	-0.101516
Slc35e3	1	0	0	0.0848669
Nup107	1	0	0	0.0315736
Cand1	1	0	0	-0.0294003
1700025F24Rik	1	0	0	-0.0767283
Grip1	1	1	0	-0.120315	-0.167036	-0.0804837	0.181611	0.059857	-0.1054	0.0434474
Grip1os2	1	0	0	-0.0663109
Msrb3	1	0	0	-0.0658211
Xpot	1	0	0	0.0459916
Srgap1	1	0	0	-0.0652795	-0.077021	0.0571501
Ppm1h	1	0	0	0.0842299
Mon2	1	0	0	0.113687	0.138188	0.0939718
Utrn	1	0	0	0.0719855
Slc16a7	1	0	0	-0.138805	0.110339
Atp23	1	0	0	0.0503007
Agap2	1	1	0	-0.0512257
Arhgef25	1	0	1	0.0563764
Kif5a	1	1	0	-0.0317211	-0.0348971
Dctn2	1	0	0	-0.0575026
Inhbc	1	0	0	-0.0901254
R3hdm2	1	0	0	0.206646
Lrp1	1	1	0	-0.0996603	0.0670758	0.105902	-0.114248
Nemp1	1	0	0	0.0412863	0.0379536
Myo1a	1	0	0	0.124716
Zbtb39	1	0	0	0.0820827
Rdh1	1	0	0	-0.0829623
Cs	1	0	0	-0.0453926
Ankrd52	1	0	0	0.0283854
Mir6914	1	0	0	-0.0397248
Smarcc2	1	0	0	-0.053165
Myl6	1	0	0	0.0517266	0.0448998
Pa2g4	1	0	0	0.0387351
Pym1	1	0	0	0.0502562
Gdf11	1	0	0	0.0902237
B230208H11Rik	1	0	0	0.0390439
Plagl1	1	0	1	0.0713554	-0.142018
Zc2hc1b	1	0	0	0.0865421
Phactr2	1	0	1	0.100588	-0.177344	-0.182153	-0.0318097
Aig1	1	0	0	0.110843	-0.151892
Hivep2	1	0	0	0.034266	0.0435215
Adgrg6	1	0	0	0.0930834
Txlnb	1	0	0	0.0636775
Reps1	1	0	0	0.0960875
Nhsl1	1	0	0	0.0623597	0.0450016
Tnfaip3	1	0	0	-0.0499677
Gm20139	1	0	0	0.0646291
Olig3	1	0	1	0.0426033
Il20ra	1	0	0	0.0850565
Map3k5	1	0	0	0.0373808	0.0935764
Pde7b	1	0	0	0.150014	-0.116959
Ahi1	1	0	0	-0.0719394
Myb	1	0	0	0.120702	0.044901
Sgk1	1	0	0	-0.128313	-0.0915756	-0.0771826	-0.0993558
Tbpl1	1	0	0	-0.0239344
Slc18b1	1	0	0	0.0942242
Vnn3	1	0	0	0.0466768
Enpp3	1	0	0	-0.169491
Akap7	1	0	0	0.0405455
Epb41l2	1	0	1	0.0297527	0.0896681	-0.151896
L3mbtl3	1	0	0	0.159745	0.0494441
Lama2	1	0	0	0.0994987
Ptprk	1	0	0	0.0497364	-0.148024	0.120043
Ncoa7	1	0	0	0.0673837	0.0463653
Rnf217	1	0	0	-0.0562106	-0.0311764
Nkain2	1	0	0	0.2288	0.111442
Hs3st5	1	0	0	-0.0380918
Hdac2	1	0	0	0.0663369
Lama4	1	0	1	0.0574656
Mthfd1l	1	0	0	-0.0703831	-0.093195
Mettl24	1	0	0	-0.134043
Wasf1	1	0	0	0.0535214
Fig4	1	0	0	0.128481
Ak9	1	0	0	-0.0710962
Cd164	1	0	0	0.0283774
Ccdc162	1	0	0	-0.144068	0.0752318
BC048559	1	0	0	0.0302443	0.0347492
Sesn1	1	0	0	-0.0722079
Gm30570	1	0	0	0.108451
Foxo3	1	0	0	-0.10622	0.0967814	0.0994091
Afg1l	1	0	0	0.102681	-0.132656
Ostm1	1	0	0	0.0341076
Sec63	1	0	0	0.0455338
Scml4	1	0	0	-0.117096
Pdss2	1	0	0	-0.117362	0.162949	-0.0680982
Bend3	1	0	0	0.0411788	0.0427387	-0.0522419
Cd24a	1	0	0	0.03441
F930017D23Rik	1	0	0	-0.122099	-0.124757
Crybg1	1	0	0	0.0827644
Prep	1	0	0	0.0336347
Hace1	1	0	0	0.0359465	-0.137946
Esr1	1	0	0	-0.0508102
Grik2	1	1	0	0.103188
Ascc3	1	0	0	0.0354734
Vgll2	1	0	0	-0.0396477
Gopc	1	0	0	-0.058101
Slc35f1	1	0	0	-0.167877	-0.143584
Gm36173	1	0	0	0.0406024
Fam184a	1	0	0	-0.0432702
Syne1	1	1	0	-0.122397	0.0980488
Serinc1	1	0	0	0.0467343
Fbxo5	1	0	0	-0.0631381
Sh3rf3	1	1	0	0.0572749	-0.202901	-0.17083
Mcu	1	0	0	0.101426	0.107234
Micu1	1	0	0	0.139384
Cdh23	1	0	1	-0.121783	-0.120446	-0.0935351	-0.0846147
Unc5b	1	0	0	0.115919	-0.135202
Tbata	1	0	0	-0.193322	-0.106508	-0.117118
Ppa1	1	0	0	-0.110871
Mir5108	1	0	0	0.106871
Macroh2a2	1	0	0	0.0393909
Col13a1	1	0	0	0.0893377	-0.0551759
Fam241b	1	0	0	0.0561415
Hkdc1	1	0	0	-0.153166
Vps26a	1	0	0	0.0719093
Ccar1	1	0	0	-0.0494333	0.0541852
Hnrnph3	1	0	0	0.0263737
Mypn	1	0	0	-0.0909095
Sirt1	1	0	0	0.0247391
Ctnna3	1	0	0	0.0392536	0.111392
Lrrtm3	1	0	0	-0.0659363
1110002J07Rik	1	0	0	-0.0759871
Nrbf2	1	0	0	-0.159731	-0.0342067
4930563J15Rik	1	0	0	-0.116659
Zfp365	1	0	0	0.0469448
4930521O17Rik	1	0	0	0.134622
Rtkn2	1	0	0	-0.0779985
Cabcoco1	1	0	0	0.0930708
Rhobtb1	1	0	0	-0.0821421	-0.150126	0.105126
Ank3	1	0	0	0.0888658	-0.154572	0.0650063	-0.116383	0.132543
Ccdc6	1	0	0	-0.0460961	0.0923931	0.100825
Fam13c	1	0	0	0.0973893
Phyhipl	1	0	0	0.0371467	-0.0306056
Bicc1	1	0	0	-0.100621	0.0838411	-0.0789546	-0.106525	0.0815409	0.0362005	0.0328459
Ube2d1	1	0	0	-0.136293
Cnksr3	1	0	0	0.0622325
Pcdh15	1	1	0	0.159774	0.140604	0.0522921	0.0641902
Rab36	1	0	0	-0.0310048
Adora2a	1	0	0	0.0404803
Cabin1	1	0	0	-0.0789241
Lrp11	1	0	0	0.028036	-0.101723
Slc5a4a	1	0	0	-0.155053
Pcnt	1	0	0	0.0582715
Col6a2	1	0	0	-0.148223
Pcmt1	1	0	0	-0.0376499
Lats1	1	0	0	0.182025
Pcbp3	1	0	0	-0.129492
Col18a1	1	0	1	0.0543017
Adarb1	1	0	0	-0.10078	-0.0402087
Pttg1ip	1	0	0	0.0524339
Sumo3	1	0	0	-0.0308261
Trappc10	1	0	0	-0.124891
Syde1	1	0	0	-0.0617072
C2cd4c	1	0	0	0.0548832
Shc2	1	0	0	-0.0369139
Bsg	1	0	0	0.0393996
Hcn2	1	0	0	0.0497422	0.0294253
Palm	1	0	0	0.0375563	0.117126
Kiss1r	1	0	0	-0.0620159
Arid3a	1	0	0	0.0529882
Tmem259	1	0	0	0.0406009	0.0246724
Polr2e	1	0	0	0.0263614
Sbno2	1	0	0	0.0445309
Midn	1	0	0	0.0418778	0.0341725
Cirbp	1	0	0	0.0357934
Dazap1	1	0	0	-0.0460382
Mex3d	1	0	0	-0.0519418
Mbd3	1	0	1	-0.0311989
Rexo1	1	0	0	0.0357519
Csnk1g2	1	0	0	-0.0325138
Btbd2	1	0	0	0.134294
Mknk2	1	0	0	0.0414613
Izumo4	1	0	0	0.0358003	0.0385575
Dot1l	1	0	0	0.0316736	0.0244227
Sf3a2	1	0	0	0.0265629
Lingo3	1	0	0	0.102085
Timm13	1	0	0	-0.102823
Gadd45b	1	0	0	-0.0419492
Thop1	1	0	0	-0.131675
Zbtb7a	1	0	0	0.026676
Dapk3	1	0	0	0.0310968
Tjp3	1	0	0	-0.0878631
Pip5k1c	1	1	0	0.0388613
Tbxa2r	1	0	0	0.0783388
Celf5	1	0	0	0.0542858	-0.119178
Gna11	1	0	0	0.0306787
Ankrd24	1	0	0	0.138736
Nfyb	1	0	0	0.064247
Chst11	1	0	0	0.0897936	0.0814431	0.154563	-0.139627
1500009L16Rik	1	0	0	-0.0842877
Gm34184	1	0	0	0.101617
Ckap4	1	0	0	-0.147832
Polr3b	1	0	0	-0.0744416
Rfx4	1	0	0	-0.0366087	-0.121722	-0.0753346	-0.0893125
Ust	1	0	0	-0.147051	-0.0933696	0.045557
Ric8b	1	0	0	-0.0486036
Cry1	1	0	0	0.091844	-0.0312793
Syn3	1	0	0	0.0764626	0.123797
Nt5dc3	1	0	0	0.183971	0.120321
Washc3	1	0	0	0.100631	0.0753809	0.053234
Dram1	1	0	0	0.0889566
Sash1	1	0	0	-0.102944
Actr6	1	0	0	0.117933
Anks1b	1	0	0	-0.103391	-0.0607116
Apaf1	1	0	0	-0.0913863
Ikbip	1	0	0	0.0428037
Tmpo	1	0	1	0.0417479
Gm20757	1	0	0	-0.122894
Cfap54	1	0	0	-0.0412705
Elk3	1	0	0	-0.0978422	-0.175102
Snrpf	1	0	0	0.0462722
Metap2	1	0	0	-0.0469223
Vezt	1	0	0	0.0322868
Fgd6	1	0	0	-0.0731488
Nr2c1	1	0	0	-0.029254	-0.102319
Tmcc3	1	0	0	-0.0396769	-0.0874556	0.0682581
Mir7211	1	0	0	-0.092681
Cep83	1	0	0	0.141414
Plxnc1	1	0	0	0.115953	0.0335328
Socs2	1	0	0	0.0403831
Samd5	1	0	0	0.0356027
Gm10754	1	0	0	-0.0819285
Gm8633	1	0	0	0.14036
Atp2b1	1	0	0	0.15032
Stxbp5	1	0	0	0.0324434
Poc1b	1	0	0	0.123207
Krt31	1	0	0	0.0591179
Krt14	1	0	0	-0.0750003
Eif1	1	0	0	0.0679143
P3h4	1	0	0	-0.0370112
Acly	1	0	0	0.0398885
Nkiras2	1	0	0	-0.0396324
Kat2a	1	0	0	0.0368705
Kcnh4	1	0	0	0.0926502
Stat5b	1	0	0	0.0952992
Stat5a	1	0	0	-0.114482
Stat3	1	0	0	-0.0735092
Atp6v0a1	1	0	0	0.117575
Retreg3	1	0	0	0.0329466
Tubg2	1	0	0	-0.0400801
Plekhh3	1	0	0	0.0416362
Wnk4	1	0	0	-0.0839357
Rnd2	1	0	1	0.0591399	-0.141829
Brca1	1	0	1	-0.1378
4930417O22Rik	1	0	0	0.171383
Mpp3	1	0	0	-0.10262	0.0616847
Nags	1	0	0	-0.105514
Hdac5	1	0	0	0.0587509
Ubtf	1	0	0	-0.0557374
Ccdc43	1	0	0	-0.0369549
Kif18b	1	0	0	0.029119
2410004I01Rik	1	0	0	0.106394
Hexim1	1	0	0	0.0336634
Arhgap27	1	0	0	0.0974458	0.0922525
Gosr2	1	0	0	-0.0550548	-0.0441696
Nsf	1	0	0	-0.140163	-0.0638397
Arf2	1	0	0	-0.0375616
Mapt	1	1	0	0.0377436
Itgb3	1	0	0	-0.0692166
Mrc2	1	0	0	0.0610379	0.113853
Tanc2	1	1	0	-0.172741
Ace	1	0	0	-0.0413966
Taco1	1	0	0	-0.0680133
Smarcd2	1	0	0	0.033817
Pecam1	1	0	1	-0.171051	0.0813812
1810010H24Rik	1	0	0	-0.0362966
Bptf	1	0	0	-0.0908002	-0.054247
Pitpnc1	1	1	0	0.0979821	0.0955214	0.132789
Cacng4	1	0	0	-0.156489	0.0485866	0.111684
Cacng5	1	0	0	-0.0589271	-0.0711024	-0.0534017	-0.125296
Prkca	1	0	0	-0.0565241
Cep112	1	0	0	-0.133881	-0.241251
Axin2	1	0	0	0.0552542
Rgs9	1	0	0	-0.165006	0.167465
Gm11696	1	0	0	0.0459501
Amz2	1	0	0	0.104224
Prkar1a	1	0	0	-0.0350473	-0.060584
Abca9	1	0	0	-0.0802255
Kcnj16	1	0	0	-0.156205
Vwc2	1	0	0	-0.248167
Sox9	1	0	1	-0.0352314
2610035D17Rik	1	0	0	-0.104171	-0.110298	-0.12564	0.0944773
Slc39a11	1	0	0	-0.0920003	0.0523069
Cog1	1	0	0	0.0496614
Sdk2	1	0	0	-0.0454305	0.0601539	0.0468039
1700092K14Rik	1	0	0	0.075673
Kif19a	1	0	0	0.059183
Gprc5c	1	0	0	0.0345783
Cd300a	1	0	0	0.0988951
Rab37	1	0	0	-0.0643017
Ush1g	1	0	0	0.0465613
Mrpl58	1	0	0	-0.0908934	-0.037904
Kctd2	1	0	0	0.0510313
Trim80	1	0	0	-0.141593
Jpt1	1	0	0	0.0415965
Sumo2	1	0	0	-0.0480802
Grb2	1	0	0	0.0451536
Itgb4	1	0	0	-0.0714752
Trim47	1	0	0	0.0388498
Fbf1	1	0	0	0.0453203
Ten1	1	0	0	0.0999962
Cdk3	1	0	0	-0.164309	0.0711742
Evpl	1	0	0	-0.0566839
Galr2	1	0	0	0.0441203
Exoc7	1	0	0	0.0606854	0.126579
Rnf157	1	1	0	0.0864238	0.0577866
Qrich2	1	0	0	-0.0852968
Sphk1	1	0	0	0.0517237
Sec14l1	1	0	0	0.041126	0.115692	-0.107861
Septin9	1	0	0	0.0945196	-0.128355
Tnrc6c	1	1	0	0.127258	-0.110396
Tmc6	1	0	0	-0.141982
Socs3	1	0	0	0.0389826
Dnah17	1	0	0	-0.0909348	-0.0764687
Cyth1	1	0	0	0.0271804
Cep295nl	1	0	0	0.063038
Timp2	1	0	0	0.0319428
Rbfox3	1	0	0	-0.036967	-0.0307421	-0.0978329	-0.118228	0.10463	0.116504	0.141893	0.0377042
Ddc	1	0	0	-0.154555
Cbx8	1	0	0	0.0582007	-0.0563944
Cbx4	1	0	0	-0.0351833
Tbc1d16	1	0	0	0.100351	0.0524696	-0.061601	-0.0793105	0.089918
Ccdc40	1	0	0	-0.072161
Gaa	1	0	0	-0.0641586
Slc26a11	1	0	0	-0.184774
Rnf213	1	0	0	-0.0883289
Endov	1	0	0	-0.0480554
Gm11762	1	0	0	0.0428428
Rptor	1	0	0	0.12045	0.0867601
Bahcc1	1	1	0	-0.0515102
Grb10	1	0	1	0.0771655	0.0544778
Actg1	1	0	1	-0.0545422
0610009L18Rik	1	0	0	0.0365302
Hgs	1	0	0	0.0316592
Mrpl12	1	0	0	0.0455758
Alyref	1	0	0	0.0546928
Pcyt2	1	0	0	-0.0591535	0.050047
Rfng	1	0	0	0.038883
Fasn	1	0	0	-0.0360632	-0.0338568	-0.0481401
Tbcd	1	0	0	0.0436685	-0.171711
Egfr	1	0	0	-0.11797
Cnrip1	1	0	0	0.0461636
Meis1	1	0	0	0.110926	0.1018
Slc1a4	1	0	0	-0.140145	0.107615
Sertad2	1	0	0	0.0986122	0.148165
Aftph	1	0	0	0.0513296
Lgalsl	1	0	0	0.0294909
Commd1	1	0	0	0.0570397
Usp34	1	1	0	0.0564768
Pex13	1	0	0	0.0364492
Bcl11a	1	1	0	0.0999318
5730522E02Rik	1	0	0	-0.182518	0.120797
Fancl	1	0	0	0.0352374
Efemp1	1	0	0	0.102427
Ccdc88a	1	1	0	0.0324706
Rtn4	1	0	0	0.0285684
Eml6	1	0	0	-0.154252
Psme4	1	0	0	-0.116405	-0.133257
Stc2	1	0	0	0.0366516	0.0384587	0.04341
Bod1	1	0	0	-0.0259112
4930524B15Rik	1	0	0	0.0929635
Nsg2	1	1	0	0.161376
Eif4enif1	1	0	0	0.0309748
Ubtd2	1	0	0	-0.044096	-0.0333034
Fbxw11	1	0	0	0.0253384	0.105029
Limk2	1	0	0	-0.114516
Kcnip1	1	0	0	0.0845589	0.11683	-0.12635	0.15602	0.0418652	-0.143092
Kcnmb1	1	0	0	-0.0717625
Lcp2	1	0	0	0.0534583
Insyn2b	1	0	0	-0.101953	-0.0992853
Dock2	1	0	0	-0.246974
Inpp5j	1	0	0	0.0378168
Slit3	1	0	0	0.0343628	0.103949
Pank3	1	0	0	-0.0419744
Tenm2	1	0	0	-0.135749	-0.10512	0.0885817	-0.12799	0.180317
Morc2a	1	0	0	0.0528907
Osbp2	1	0	0	-0.162039	-0.0914837
Slc35e4	1	0	0	0.0310509
Mtfp1	1	0	0	-0.0439949
Tbc1d10a	1	0	0	-0.0556314	-0.0928583
Gabrg2	1	0	0	0.0989659
Atp10b	1	0	0	0.119054
Hormad2	1	0	0	0.16911
Il12b	1	0	0	0.109662
Ebf1	1	0	0	0.0556416
Clint1	1	0	0	-0.157501
Itk	1	0	0	-0.0434292
Med7	1	0	0	0.0386556
Cabp7	1	0	0	-0.0394384
Nf2	1	0	0	-0.122386
Trim7	1	0	0	-0.0277385	0.0746604
Zfp62	1	0	0	-0.154264
Cnot6	1	0	0	0.108148
Gfpt2	1	0	0	0.0423138
Mapk9	1	0	0	-0.159125
Rasgef1c	1	0	0	-0.14445
Mgat4b	1	0	0	0.0284408	-0.0597237
Canx	1	0	0	0.0422376
Mir804	1	0	0	0.0372907
Rufy1	1	0	0	-0.099742
Gas2l1	1	0	0	0.112139
Adamts2	1	0	0	-0.10831
Rhbdd3	1	0	0	0.0413787	0.042977
Col23a1	1	0	0	-0.054186	0.152297	0.128217
Hnrnpab	1	0	1	0.0562269
Jade2	1	0	0	0.0546273
Cdkl3	1	0	0	-0.0378133	-0.0867201
Kremen1	1	0	0	-0.113115
Fstl4	1	0	0	0.0827804	-0.194609
Hspa4	1	0	0	0.0380688
Gdf9	1	0	0	-0.0388858
Gm12216	1	0	0	-0.14588
P4ha2	1	0	0	-0.0729355
Acsl6	1	0	0	0.0805518
Znrf3	1	0	0	0.0458763
Rapgef6	1	0	0	0.0341482
Lyrm7	1	0	0	0.0442881
Slc36a2	1	0	0	0.151016
Nmur2	1	0	0	-0.190741
Mrps24	1	0	0	0.0593335
Gria1	1	1	0	0.0718528	-0.120878	0.14273
Sh3bp5l	1	0	0	0.0348772
Gm12253	1	0	0	-0.208303
Aebp1	1	0	0	0.0550407
Obscn	1	0	0	0.0701306	0.0742347	0.0915176
Iba57	1	0	0	-0.0381159
Wnt9a	1	0	0	-0.0463279
Zkscan17	1	0	0	-0.0387146
4933439C10Rik	1	0	0	0.0792997
Ykt6	1	0	0	0.0304866
Mprip	1	0	0	0.0393506
Med9os	1	0	0	0.0354379
Rasd1	1	0	0	0.102309
Pemt	1	0	0	-0.0528606
Camk2b	1	0	0	-0.0848369	-0.109162	0.0503544	0.0331106
Rai1	1	0	0	0.0457904	-0.0342294
Srebf1	1	0	0	-0.100312	0.0378501
Tom1l2	1	0	0	-0.142139
Alkbh5	1	0	0	0.0384967
Natd1	1	0	0	0.0444022
Kcnj12	1	0	0	-0.118118	-0.13037
Specc1	1	0	0	-0.126071	-0.125635
Ttc19	1	0	0	0.0277178
Ncor1	1	0	0	0.0375146	0.0310288	0.0302874
Zfp287	1	0	0	0.149198
Zmiz2	1	0	0	-0.0313325
Hs3st3b1	1	0	0	-0.0440344	0.0581306
9630013K17Rik	1	0	0	0.106715	0.080734
Cox10	1	0	0	-0.0441646
Hs3st3a1	1	0	0	0.0381218
Arhgap44	1	0	0	0.0900279
Myocd	1	0	0	-0.112729	0.0358494
Snhg15	1	0	0	0.0734477
Map2k4	1	0	0	0.0352285
Shisa6	1	0	0	-0.152987	-0.241495
Myh3	1	0	0	-0.0898404	-0.0982726
Myhas	1	0	0	0.21855
Glp2r	1	0	0	-0.157678	0.155874
Stx8	1	0	0	0.103023	0.0596727
Ntn1	1	0	0	0.0312422
Pfas	1	0	0	0.0452456
Vamp2	1	0	0	-0.0298798
Hes7	1	0	0	0.0295237	0.0511184
Chd3	1	1	0	0.0713658
Kdm6b	1	1	0	-0.0951687
Dnah2	1	0	0	0.0502365	0.125077
Fxr2	1	0	0	-0.0352491
Fgf11	1	0	0	0.0598719	-0.0440667
Tmem102	1	0	0	0.0396132	0.0303903
Nlgn2	1	1	0	-0.0510594
Neurl4	1	0	0	0.0406729
Gps2	1	0	0	0.0468533
Pfn1	1	0	1	0.0382153	0.0538044
Eno3	1	0	0	-0.0320871
Kif1c	1	0	0	0.0507632
Rabep1	1	0	0	-0.158338
9230020A06Rik	1	0	0	0.127009	-0.159611
Pitpnm3	1	0	0	0.137644
Med31	1	0	0	0.0369954
Smtnl2	1	0	0	-0.055585
Ube2g1	1	0	0	-0.03603
Ncbp3	1	0	0	0.025078
Haspin	1	0	0	0.0523102	0.0354551
Rap1gap2	1	0	0	0.0916808
Pafah1b1	1	0	0	0.0780249
Mnt	1	0	0	0.0653648
Sgsm2	1	0	0	-0.0520399
Hic1	1	0	0	0.0551897
Rtn4rl1	1	0	0	0.0397922	0.0377148	0.0597947	0.130944
Rpa1	1	0	0	-0.121713
Serpinf2	1	0	0	-0.0778811
Mir22hg	1	0	0	0.0983048
Prpf8	1	1	0	0.0341113
Slc43a2	1	0	0	0.0956208	0.124464
Doc2b	1	0	0	0.0301855	-0.106984	-0.0950364
Rph3al	1	0	0	-0.106777
Vps53	1	0	0	0.0981662	0.0982545
Dbil5	1	0	0	0.0414443
Nxn	1	0	1	0.065405
Abr	1	1	0	0.116473	-0.113191
Blmh	1	0	0	-0.0414126
Efcab5	1	0	0	-0.117363
Ankrd13b	1	0	0	-0.0784093
Nufip2	1	0	0	0.0430798
Myo18a	1	0	0	-0.115052	-0.106008
Phf12	1	0	0	0.0360102	-0.0690084
Flot2	1	0	0	-0.0547508
Traf4	1	0	0	0.0497395
Proca1	1	0	0	0.119303
Pigs	1	0	0	0.0329444
Tnfaip1	1	0	0	0.0961607
Tmem97	1	0	0	-0.0958113
Nlk	1	1	0	0.119374
Lgals9	1	0	0	-0.136425
Nf1	1	1	0	0.0528559
Rab11fip4	1	1	0	0.0420627	-0.0747176
Psmd11	1	0	0	0.0338667
Asic2	1	0	0	-0.139605	0.141289	0.0471804
Cct6b	1	0	0	0.0344169
Unc45b	1	0	0	-0.0509697	-0.0417025
Slfn5	1	0	0	0.0809234
AA465934	1	0	0	0.0507585
Pex12	1	0	0	0.0339212
Rasl10b	1	1	0	-0.1038
Gas2l2	1	0	0	0.109235
1700020L24Rik	1	0	0	0.0357803
Dusp14	1	0	0	0.0323392
Lhx1	1	0	1	0.0548047
Tns3	1	0	1	0.0699643	0.0777848	0.0297659
Bcas3	1	0	0	-0.119474	0.194127
Tbx2	1	0	0	0.0417719
Brip1	1	0	0	-0.178136
Trim37	1	0	0	-0.0390138
Tex14	1	0	0	-0.0451681
Septin4	1	0	0	0.106053
Mtmr4	1	0	0	-0.0426237
Rnf43	1	0	0	-0.134023	-0.048242
Supt4a	1	0	0	0.0413825
Srsf1	1	0	0	0.0347869
Cuedc1	1	0	0	0.0498194
C030037D09Rik	1	0	0	-0.0963698
Coil	1	0	0	0.0578172
Nog	1	0	0	0.0423491	0.0387264
Ankfn1	1	0	0	0.0786751	-0.12308	-0.220508	-0.171551	-0.13106	-0.130517	-0.198774	0.133389	-0.172856	-0.29397
Pctp	1	0	0	-0.14919
Mmd	1	0	0	0.0855874
Hlf	1	0	0	-0.104333
Stxbp4	1	0	0	0.096248	0.0449511
Cox11	1	0	0	0.0340998
Tom1l1	1	0	0	-0.16641
Abca13	1	0	0	-0.300432	-0.168481
Nme2	1	0	0	0.0400687
Abcc3	1	0	0	-0.0771768
Acsf2	1	0	1	0.159339
Lrrc59	1	0	0	0.0860726
Col1a1	1	0	0	0.169823
Ppp1r9b	1	1	0	0.0915791
Dlx4	1	0	0	0.0343826
Tac4	1	0	0	-0.0542739
Fam117a	1	0	0	0.235939	0.102555
Spop	1	0	0	-0.0805005
Ngfr	1	0	0	-0.0380481	-0.0703477
Zfp652	1	1	0	0.130047
Abi3	1	0	0	0.0441728
4833417C18Rik	1	0	0	0.0387266
Igf2bp1	1	0	0	-0.0365382
Ube2z	1	0	0	0.056889	0.123382
Calcoco2	1	0	0	0.115901	-0.127458
Ttll6	1	0	0	-0.125882
Hoxb3	1	0	0	-0.103219
Hoxb3os	1	0	0	0.0442432
Skap1	1	0	0	-0.111144	0.144766	-0.12893	-0.153008	0.0913373	-0.13291	-0.104498	-0.139105
D030028A08Rik	1	0	0	-0.0672842	-0.117318
Sp2	1	0	0	-0.0725505
Sp6	1	0	0	-0.138149
Gm11532	1	0	0	0.0843103	0.0788763
Tbx21	1	0	0	-0.0320097
Socs7	1	0	0	0.0329506
Arhgap23	1	0	0	-0.0859148
Srcin1	1	1	0	0.0388595	0.0476977
Pcgf2	1	0	0	0.0395878
Lasp1	1	0	0	-0.0452208
Cacnb1	1	0	0	0.137283	-0.103667
Stac2	1	0	0	-0.161088
Fbxl20	1	0	0	-0.120524	-0.110801	0.026282
Med1	1	0	0	0.0588302	-0.0781054	0.0359893
Mir5119	1	0	0	-0.122947
Ppp1r1b	1	0	0	0.0376311
Stard3	1	0	0	-0.0792224
Tcap	1	0	0	0.0583046
Pnmt	1	0	0	-0.0699519	-0.0765023
Ikzf3	1	0	0	-0.025768
Thra	1	0	0	-0.0361253
Rapgefl1	1	0	0	-0.149053	0.0464231	0.0470623	-0.12038
Wipf2	1	0	0	-0.150128	-0.103639	-0.118788
Igfbp4	1	1	0	-0.0795521
Tns4	1	0	0	-0.0876901
Smarce1	1	0	0	-0.0904919
Krt27	1	0	0	0.0627001
Gm10432	1	0	0	0.143759
Rps6ka5	1	1	0	0.0792366
Dglucy	1	0	0	0.152383
Ppp4r3a	1	0	0	0.0251759
Catsperb	1	0	0	-0.0602312
Cpsf2	1	0	0	0.0780117
Slc24a4	1	0	0	0.0361984
Lgmn	1	0	0	0.0994579
Itpk1	1	0	0	0.109573	0.0868074	-0.0766673
Btbd7	1	0	0	-0.0843891
Unc79	1	1	0	0.210677
Ppp4r4	1	0	0	-0.044572	0.163376
Serpina3m	1	0	0	-0.107487
Gm38407	1	0	0	0.0478513
Dicer1	1	0	0	0.029279
Clmn	1	0	0	0.0529341
Syne3	1	0	0	-0.0498711
Bdkrb2	1	0	0	-0.188933
Ak7	1	0	0	-0.0890192	0.245787
Papola	1	0	0	0.0394537
Vrk1	1	0	0	-0.0907802
1700121N20Rik	1	0	0	-0.170542
4933406K04Rik	1	0	0	0.13104
Bcl11b	1	1	0	-0.103379	-0.0722284	0.0766284	0.130173	0.0747013	0.0409969	0.0437808
Ccdc85c	1	0	0	-0.0879757	-0.03668	0.0598181	0.0490867
Hhipl1	1	0	0	0.0715052
Eml1	1	0	0	0.0863968
Yy1	1	0	0	-0.0355649
Wdr25	1	0	0	-0.175491	-0.139169	0.0553416
Begain	1	0	0	0.092754
Meg3	1	1	0	0.155563
Rian	1	0	0	0.0723194	0.127085
Dio3os	1	0	0	0.0343941
Dio3	1	0	0	0.0452085
Wdr20	1	0	0	0.0409862
Zfp839	1	0	0	0.0397173
Tecpr2	1	0	0	0.0335897
Traf3	1	0	0	0.0313856	0.131047
Cdc42bpb	1	0	0	-0.0755203	0.0530624
Tnfaip2	1	0	0	0.0451726	-0.0888997
Mark3	1	0	0	0.0271969
Trmt61a	1	0	0	-0.0444689
Zfyve21	1	0	0	0.0496143
Tmem179	1	0	0	0.0304482
Akt1	1	0	0	-0.0970376	0.0585291
Zbtb42	1	0	0	0.0395602
Clba1	1	0	0	0.0479116
Jag2	1	0	0	0.0486675	0.028965	0.0316206
Ncapg2	1	0	0	-0.0256434
Ptprn2	1	0	0	0.158078
Sp4	1	0	0	0.047772
Sp8	1	0	0	-0.0325451
Abcb5	1	0	0	0.0889753
Mycn	1	0	0	-0.034686	0.0458729	0.0454265	0.034824
Nbas	1	0	0	0.0792286	-0.0585884
Lpin1	1	0	0	-0.113446
Ntsr2	1	0	0	-0.0471805
Rock2	1	0	0	-0.0303115
5730507C01Rik	1	0	0	-0.0677783
1700030C10Rik	1	0	0	-0.0751732	-0.112735
Iah1	1	0	0	-0.0383798
Ywhaq	1	0	1	-0.0353707
Gm4425	1	0	0	-0.0657159
2410018L13Rik	1	0	0	-0.0876684
9030624G23Rik	1	0	0	-0.0817398
Rrm2	1	0	1	0.0383107
Mboat2	1	0	0	0.0457554
Kidins220	1	1	0	-0.099092
4930480M12Rik	1	0	0	-0.103022
Rnf144a	1	0	0	-0.103204	-0.0442021
Sox11	1	1	0	0.0447204
Dcdc2c	1	0	0	0.055917
Gm31508	1	0	0	-0.0718216
Myt1l	1	1	0	0.123314
Pxdn	1	0	0	0.128501
Alkal2	1	0	0	0.0304065
Fam110c	1	0	0	0.0491751
Lamb1	1	0	0	-0.115713	0.080263
Hbp1	1	0	0	0.0470099
Prkar2b	1	0	0	0.154329
Rab10	1	0	0	-0.118116
Atxn7l1	1	0	0	0.101826	-0.131374
Kif3c	1	1	0	0.160019
Hdac9	1	0	0	0.127353	-0.224764
Snx13	1	0	0	0.0445572
Ankmy2	1	0	0	0.0452652
Lrrc72	1	0	0	0.117922	0.179073
Sostdc1	1	0	0	0.0472997
Dnmt3a	1	0	0	-0.0514072	-0.0646731
Lsmem1	1	0	0	0.054451
Zfp277	1	0	0	-0.0799231	-0.0751983
Immp2l	1	0	0	-0.0486491	0.0757821
Adcy3	1	0	0	-0.0283142	-0.032842
Gm33340	1	0	0	0.0418632
Pnpla8	1	0	0	0.079436
Nrcam	1	1	0	-0.0371157
Ncoa1	1	1	0	0.0472496	-0.0287518
Stxbp6	1	0	0	-0.117085	0.040462
Atad2b	1	0	0	-0.0397747	-0.142946
3110039M20Rik	1	0	0	0.0406557
Prkd1	1	0	0	0.129208
G2e3	1	0	0	-0.0453994
Hectd1	1	0	0	-0.0278169
Heatr5a	1	0	0	0.139077	-0.0635698
Arhgap5	1	0	0	0.031307
Akap6	1	0	0	0.0576864	-0.174659
Klhl29	1	0	0	-0.115018
Npas3	1	0	0	0.0338193	0.0370089	0.120353	0.155119	0.18965
Egln3	1	0	0	-0.132061	-0.111239
Snx6	1	0	0	-0.0713517	0.0511824
Nfkbia	1	0	0	0.0935067
Ralgapa1	1	0	0	0.0361636
Nkx2-1	1	0	0	-0.0299263
Slc25a21	1	0	0	-0.081377
Mipol1	1	0	0	0.129086
Foxa1	1	0	0	-0.0360838
Pnn	1	0	0	0.0403012
Mia2	1	0	0	0.0309671
Fbxo33	1	0	0	0.0294191
Gm527	1	0	0	0.0418945
Wdr20rt	1	0	0	0.141298
Mdga2	1	0	0	-0.167986	-0.0380568
Rpl36al	1	0	0	-0.0342754
Vcpkmt	1	0	0	-0.0692981
L2hgdh	1	0	0	-0.089444
Nin	1	0	0	-0.0377185
Abhd12b	1	0	0	0.0847087	0.0847087
Pygl	1	0	0	-0.0942584	0.0340852
F730035M05Rik	1	0	0	0.035
Trim9	1	0	0	0.0324976
Arid4a	1	0	0	0.0575926
Timm9	1	0	0	0.0556629
4930404H11Rik	1	0	0	0.214094	0.137383
Daam1	1	0	0	-0.02797	-0.132633	-0.109905	0.109829
Jkamp	1	0	0	0.0898832
Rtn1	1	0	0	-0.106676	-0.0404982
Ppm1a	1	0	0	0.042028	-0.0421105
Six4	1	0	0	-0.0446631	0.0379269
Hif1a	1	0	0	-0.229625
Syt16	1	0	0	0.115909	-0.130756	0.06953	-0.125178
Kcnh5	1	0	0	0.0636426
Ppp2r5e	1	0	0	-0.0528409	-0.0348237
Syne2	1	0	0	-0.0323238	0.0874294	-0.067494	-0.0446802	0.0584145
Esr2	1	0	0	-0.0568653	0.0769202
Tex21	1	0	0	0.227537	0.199126	0.100367
Mthfd1	1	0	0	0.105871
Zbtb1	1	0	0	0.0378077
Mir5135	1	0	0	-0.0505671
Sptb	1	0	0	-0.117823
Plekhh1	1	0	0	-0.0454607
Vti1b	1	0	0	0.02891
Actn1	1	0	0	-0.155984
Dcaf5	1	0	0	-0.13827
Ccdc177	1	0	0	0.0734804
Susd6	1	0	0	-0.124855
Gm3693	1	0	0	0.122777
Slc8a3	1	0	0	0.0321414
Ttc9	1	0	0	-0.074522
Map3k9	1	0	0	0.0996559
Sipa1l1	1	0	0	0.0477672	-0.080334	0.0991443	-0.0462839	-0.0448377
Rgs6	1	0	0	0.0500778
Gdf7	1	0	0	0.0449368	0.034183
Hs1bp3	1	0	0	0.0882405
Dpf3	1	0	0	-0.130164
Acot3	1	0	0	0.0515222
Zfp410	1	0	0	0.0266063
Aldh6a1	1	0	0	0.0486669
Lin52	1	0	0	0.122909
Abcd4	1	0	0	0.129521
Syndig1l	1	0	0	-0.0376902
Ltbp2	1	0	0	0.122229
Ylpm1	1	0	0	-0.0513718
Mlh3	1	0	0	0.159797
Jdp2	1	0	0	-0.0410087
Batf	1	0	0	0.0828651
Flvcr2	1	0	0	-0.0978181	-0.118338
Erg28	1	0	0	0.0513809
Ttll5	1	0	0	-0.0680351	-0.178376
Ift43	1	0	0	-0.0395474	0.102637	0.108734	0.0745608	0.0893523
Gpatch2l	1	0	0	0.0904536
Lrrc74a	1	0	0	-0.0546721
Irf2bpl	1	1	0	0.0386942
Pomt2	1	0	0	0.0333342
Vipas39	1	0	0	0.0429302
Ism2	1	0	0	0.0335135
Nrxn3	1	1	0	-0.132566
Cep128	1	0	0	0.0974429	0.0839777	0.0690353
Tshr	1	0	0	-0.0355474
Ston2	1	0	0	0.0776774	-0.151207
Ptpn21	1	0	0	-0.122334	-0.030907
Zc3h14	1	0	0	0.0481689
Eml5	1	0	0	0.0974492	0.0510835
Foxn3	1	1	0	-0.0647172	0.095088	0.12415
1700064M15Rik	1	0	0	0.112454
Efcab11	1	0	0	-0.136418	-0.0739126
Mccc2	1	0	0	0.133012	0.108939
Slc30a5	1	0	0	0.03151
Chrm3	1	0	0	0.139178	0.144675
Pik3r1	1	0	0	0.091419	0.0439272
Cd180	1	0	0	0.183927
Mast4	1	0	1	-0.128451	-0.142531	0.162056	0.125121	-0.156263	-0.117741	0.0370022
Gm30551	1	0	0	-0.0839262
Adamts6	1	0	0	-0.107931
Srek1ip1	1	0	0	0.0934061
Rgs7bp	1	0	0	0.0329349
Kif2a	1	0	0	0.0659004
Zswim6	1	0	0	0.0729281	0.0374021	0.0380169
Smim15	1	0	0	-0.0193104
Elovl7	1	0	0	0.108864
Pde4d	1	0	0	-0.0772851	0.0309227	0.100115	0.109183	0.0790989
Rab3c	1	0	0	-0.134605	0.195912
Mier3	1	0	0	-0.0494678	0.0565987
Map3k1	1	0	0	0.0619606	0.067409
Gm15326	1	0	0	0.154322
Il31ra	1	0	0	0.109155
Slc38a9	1	0	0	0.101072
Mcidas	1	0	0	0.0346806
Cdc20b	1	0	0	0.0520188
4921509O07Rik	1	0	0	0.128856
Arl15	1	0	0	0.0450053	0.123171
Parp8	1	0	0	0.106661	0.0347223
Ryr2	1	1	0	0.0901484
Mrps30	1	0	0	-0.0320475
Fgf10	1	0	0	0.0701764	0.118724	0.100087	-0.0867199
Tmem267	1	0	0	-0.078647	-0.140245	-0.132028	-0.166796
Ccl28	1	0	0	-0.151077
Hmgcs1	1	0	0	-0.0743207
Nim1k	1	0	0	0.0756028
Zfp131	1	1	0	-0.0361731	-0.0498199
Lgals8	1	0	0	0.0271467
Edaradd	1	0	0	-0.0356129
Nid1	1	0	1	0.158815	0.0795016
Lyst	1	1	0	-0.0283758	-0.130067
Tbce	1	0	0	0.170784
Arid4b	1	0	0	0.0792869	0.089531
Hecw1	1	1	0	-0.1469
AW209491	1	0	0	0.240269
Gli3	1	0	1	0.0575293	0.127415
4933412O06Rik	1	0	0	-0.145989
Sugct	1	0	0	-0.0819336
Cdk13	1	0	0	0.0324343
Vps41	1	0	0	0.133231
Amph	1	1	0	-0.062909	0.0476336
Stard3nl	1	0	0	0.0765592
Elmo1	1	1	0	0.0492027	-0.126391	-0.114082	0.169444
Aoah	1	0	0	0.149111
H2bc15	1	0	1	0.0478463
Prss16	1	0	0	0.0477472
H4c9	1	0	0	-0.0466634
H2bc11	1	0	1	0.0982713
4930586N03Rik	1	0	0	-0.142727
Zfp322a	1	0	0	0.0401363
H4c8	1	0	0	0.13317
H2ac10	1	0	1	-0.0483733
H2ac8	1	0	1	0.0470389
H2bc8	1	0	1	0.0404172
H4c4	1	0	1	0.0274569
Carmil1	1	1	0	-0.132764	0.0860247	0.201639
Cmah	1	0	0	-0.0876571
Gmnn	1	0	0	0.0556159
BC005537	1	0	0	-0.0617853
D130043K22Rik	1	0	0	0.08725
Dcdc2a	1	0	0	0.120665	-0.133074
2610307P16Rik	1	0	0	-0.115889
E2f3	1	0	0	0.0493114	0.0989271	0.0617903
Mboat1	1	0	0	0.159427	-0.113698
Agtr1a	1	0	0	-0.0444855	0.0785045	-0.0989136
Irf4	1	0	0	-0.107582
Exoc2	1	0	0	-0.0330603
1700018A04Rik	1	0	0	0.0512559
Foxc1	1	0	0	0.0597946	0.0471561
Tubb2a	1	0	0	0.0342002
Tubb2b	1	0	0	-0.116291
Psmg4	1	0	0	0.0337701
Pxdc1	1	0	0	0.0428847
Eci3	1	0	0	-0.0501366
Eci2	1	0	0	-0.0527037
Fars2	1	0	0	0.0884826
F13a1	1	0	0	0.0917766
Rreb1	1	0	0	-0.0407716
Dsp	1	0	0	-0.188891
Bloc1s5	1	0	0	0.155506
Tfap2a	1	0	0	0.0703452	-0.0360696
Gcnt2	1	0	0	0.11177	0.119371	0.0468574
A730081D07Rik	1	0	0	0.0362977
Sycp2l	1	0	0	-0.0855008
Smim13	1	0	0	0.0639172
Adtrp	1	0	0	-0.114285
Gm10790	1	0	0	0.140113
Hivep1	1	0	0	0.0392902
Edn1	1	0	0	0.0505496
Phactr1	1	0	0	0.118423	0.159584	-0.143004	0.0790529	0.163837
Gfod1	1	0	0	0.0297137
A330076C08Rik	1	0	0	-0.112649
1700029N11Rik	1	0	0	0.138578
Atxn1	1	0	0	-0.0975706
Akr1e1	1	0	0	-0.0645664
Rbm24	1	0	0	0.0554883
Cap2	1	0	0	0.119473
Fam8a1	1	0	0	-0.0442995
Nup153	1	0	0	-0.0773081	0.0313508	0.0325751
Kif13a	1	0	0	0.0602997
Tpmt	1	0	0	0.145133
Dek	1	0	1	-0.0453142
A930002C04Rik	1	0	0	0.0735128
Susd3	1	0	0	-0.0431392
Ippk	1	0	0	0.03851
Nxnl2	1	0	0	-0.0376621
Shc3	1	0	0	-0.16152
4921525O09Rik	1	0	0	0.110325
Syk	1	0	0	-0.144453
Auh	1	0	0	-0.109509
Nfil3	1	0	0	0.0353615
Ror2	1	0	0	-0.129415	-0.0930184
Msx2	1	0	0	0.0373932
Gprin1	1	1	0	-0.0381809
Unc5a	1	0	0	0.0356333
Hk3	1	0	0	0.03451
Rab24	1	0	0	0.0360679
Grk6	1	0	0	0.0295615	0.0294878
Dbn1	1	0	0	0.128803
Tmed9	1	0	0	-0.200685
B230219D22Rik	1	0	0	0.0383255
Pcbd2	1	0	0	-0.0246288	0.102213
Macroh2a1	1	0	0	0.0350132
Gm10782	1	0	0	0.0625912
Il9	1	0	0	-0.082801
Fbxl21	1	0	0	-0.137929
Tgfbi	1	0	0	-0.141691
Spock1	1	0	0	-0.153911	-0.139588	0.0883983	0.047386
Klhl3	1	0	0	-0.0556534
Hnrnpa0	1	0	0	-0.0426594
Ubqln1	1	0	0	0.123616
Kif27	1	0	0	-0.12768	-0.0814142
Klf6	1	0	0	-0.0495523
Ntrk2	1	1	0	-0.0326268	0.0671683
Agtpbp1	1	0	0	0.0843031	0.106196	-0.0349513
Gm5084	1	0	0	0.067448
Dapk1	1	1	0	-0.169276	-0.133118
Aopep	1	0	0	-0.134921	-0.175004	0.111123	0.12856
Ptch1	1	0	0	-0.0963906	0.0403112
Zfp367	1	0	0	-0.0376494
Habp4	1	0	0	0.0698058
Prxl2c	1	0	0	0.0411141
Fam240b	1	0	0	-0.0813184
Ptdss1	1	0	0	-0.0329319
Adcy2	1	0	0	0.0417016
Ube2ql1	1	0	0	0.0392771
Slc12a7	1	0	0	-0.0357546
Tppp	1	0	0	-0.0378379
Zfp72	1	0	0	-0.168652
Erap1	1	0	0	0.0442861
Ell2	1	0	0	0.0359791
Rhobtb3	1	0	0	0.0603924
Slf1	1	0	0	0.0421181
A830082K12Rik	1	0	0	0.0403471
Adgrv1	1	0	1	0.0815662	-0.100603	-0.0954785
Polr3g	1	0	0	0.0678646
Adarb2	1	0	0	0.075016
Hapln1	1	0	0	0.0973484
Atg10	1	0	0	-0.195761
Zcchc9	1	0	0	-0.107805	0.143037
Msh3	1	0	0	-0.10481	-0.0842047	0.0405576
Zfyve16	1	0	0	0.032698
Serinc5	1	0	0	0.103058
Thbs4	1	0	0	-0.106214
Dip2c	1	1	0	0.0272955	0.112852
Jmy	1	0	0	0.0315221	0.104487
Arsb	1	0	0	0.0412608
Lhfpl2	1	0	0	0.044123
Ap3b1	1	0	0	-0.136916	-0.0994456
Otp	1	0	1	0.0484081
Wdr41	1	0	0	0.046152
Aggf1	1	0	0	-0.0703687
Iqgap2	1	0	1	0.0605939
Sv2c	1	0	0	-0.125196	0.0446239	0.0391532
Ankdd1b	1	0	0	0.112356
Ankrd31	1	0	0	-0.198988
Gcnt4	1	0	0	0.0625653
Fam169a	1	0	0	-0.125878	-0.143295
Lncenc1	1	0	0	-0.117493
Arhgef28	1	0	0	0.0812107	-0.0671599
Btf3	1	0	0	0.0381288
Foxd1	1	0	0	0.0275268
Tmem174	1	0	0	-0.0880291
Tnpo1	1	0	0	-0.0577273
Ptcd2	1	0	0	0.0335849
Klf12	1	0	0	-0.163021	0.0674522
Tbc1d4	1	0	0	-0.148306	0.0415938
Lmo7	1	0	0	0.0333117	-0.110023
Fhit	1	0	0	0.0250677	0.0823025	0.0699218
Mir5130	1	0	0	0.0455637
Cln5	1	0	0	0.0486841
5430440P10Rik	1	0	0	0.0905378
4930449E01Rik	1	0	0	-0.188031
Slitrk5	1	0	0	0.0704933	0.0715408
Mir17	1	0	0	0.039177	-0.0399108
Gpc5	1	0	0	0.0375545
Gpc6	1	0	0	-0.0291884	-0.147506
Ptprg	1	0	0	0.12041	-0.105566	-0.15837
Dct	1	0	0	-0.150358	-0.143549	-0.105667	-0.0889015
1700044C05Rik	1	0	0	0.103493	0.117024
Abcc4	1	0	0	-0.0853393
Cldn10	1	0	0	0.0536093
Uggt2	1	0	0	0.0862922
Mbnl2	1	0	0	0.0747656	0.0645201
Ipo5	1	0	0	-0.0440962
Farp1	1	1	0	0.126738	-0.0949788
Tm9sf2	1	0	0	0.0361329
1700108J01Rik	1	0	0	-0.0632661
Clybl	1	0	0	-0.109114
Gm5089	1	0	0	-0.0991111
Zic5	1	0	0	-0.0325992
2610035F20Rik	1	0	0	0.0442668	0.0359525
Zic2	1	0	1	0.103369
Pcca	1	0	0	0.0568576	-0.138083	-0.0892188
Tmtc4	1	0	0	-0.134921	-0.0317519
Fezf2	1	0	1	0.0301952
Cadps	1	0	0	0.0705488	-0.059091
Atxn7	1	0	0	0.0383577
Il3ra	1	0	0	0.0680416	0.124945	0.112374
Ngly1	1	0	0	-0.113804
Top2b	1	1	0	-0.0381341
Rarb	1	0	0	-0.160894
Thrb	1	0	0	-0.0810122	0.158443
Nr1d2	1	0	0	-0.123153	0.0318365
Rpl15	1	0	0	0.0430124
Rtraf	1	0	0	-0.042437
Gng2	1	0	0	0.0735691
Kcnk5	1	0	0	0.122121	0.149881	-0.119117
Cfap70	1	0	0	-0.15065
Vcl	1	0	0	-0.0668926	0.114439
Samd8	1	0	0	0.0479291
Comtd1	1	0	0	0.0380207
Lrmda	1	0	0	0.0749015	0.111661	-0.116801	0.129405
Gm10248	1	0	0	-0.161631
Kcnma1	1	0	0	0.0782141	0.0678027	-0.0753231
Dlg5	1	0	0	0.0750273	0.0501896
Rps24	1	0	1	0.0266949
Zmiz1	1	0	0	0.0374966
Zcchc24	1	0	0	-0.104287	-0.095998
Anxa11	1	0	0	-0.0485358
Dnah12	1	0	0	0.0757353
Il17rd	1	0	0	-0.205859
Arhgef3	1	0	0	-0.130955	0.175882
Erc2	1	1	0	-0.0312448	-0.172528
Wnt5a	1	0	0	-0.0424939	-0.0580638
Cacna2d3	1	0	0	-0.0844782
Il17rb	1	0	0	-0.0892639
Cacna1d	1	1	0	-0.151657	0.0824754
Tkt	1	0	0	0.0372007
Rft1	1	0	0	-0.106738
Nt5dc2	1	0	1	0.0664291
Bap1	1	0	0	0.0436915
Dnah1	1	0	0	-0.0647241
Sh3bp5	1	0	0	0.0375912	0.0408367
Ankrd28	1	0	0	-0.0772389	0.0361494	0.0491987
D830030K20Rik	1	0	0	0.0443896
Parg	1	0	0	0.0336515
Mapk8	1	0	0	-0.0357715
Ptpn20	1	0	0	0.085546
Gdf10	1	0	0	0.0886374
Glud1	1	0	0	0.04202
Bmpr1a	1	0	0	0.0397922
9230112D13Rik	1	0	0	-0.0736217
Ldb3	1	0	0	-0.123871
Grid1	1	1	0	-0.0796725	-0.101051
Ccser2	1	0	0	0.122846	0.0281791
Gm3002	1	0	0	-0.166067
Nrg3	1	0	0	-0.0938221	-0.106044
Gpr137c	1	0	0	0.0454513
Styx	1	0	0	0.0322153	0.190559
Ddhd1	1	0	0	0.0905112
Samd4	1	0	0	0.0316724	0.0918755
Gm10371	1	0	0	0.0670397
Mapk1ip1l	1	0	0	0.0505221
Slc35f4	1	0	0	-0.0871864	0.178421
Klhl33	1	0	0	0.0579369
Hnrnpc	1	0	0	-0.110067
Supt16	1	0	0	0.0325939	0.0267805
Oxa1l	1	0	0	0.0410603
Lrp10	1	0	0	0.0296157
Psmb5	1	0	0	0.0370607
1700123O20Rik	1	0	0	0.112001
Slc7a8	1	0	0	0.157401	0.0444897
Ppp1r3e	1	0	0	0.0337344
Dhrs4	1	0	0	0.0504163
Carmil3	1	0	0	0.0329516	0.0639011
Tm9sf1	1	0	0	0.0296699
Nfatc4	1	0	1	-0.0618246
Khnyn	1	0	0	0.0541602
Sdr39u1	1	0	0	-0.0728996
Rnf17	1	0	0	0.115552
Zmym2	1	0	0	-0.0834271
Cryl1	1	0	0	0.0565509
Il17d	1	0	0	-0.0544947	-0.085714
Eef1akmt1	1	0	0	0.104676
Xpo4	1	0	0	0.0375184
Lats2	1	0	0	0.0267416	-0.0216416
Ska3	1	0	0	0.0299245
Micu2	1	0	0	-0.15264
Rcbtb1	1	0	0	-0.0266183
Shisa2	1	0	1	0.0406993
Atp8a2	1	0	0	0.089304	0.164
Tnfrsf19	1	0	1	-0.143602
Dleu2	1	0	0	-0.0681763	-0.0456145	0.0450861
Rnaseh2b	1	0	0	-0.103785
Gucy1b2	1	0	0	-0.311512
Fam124a	1	0	0	0.0412945	0.106684
Ints6	1	0	0	-0.0581179
Defb30	1	0	0	0.06992
Ctsb	1	0	0	0.0631792
Fdft1	1	0	0	-0.0418055
Fam167a	1	0	0	0.0925654	-0.0535243
Xkr6	1	0	0	0.0366455	0.0500272	0.0313692	-0.0921656
Mir598	1	0	0	-0.121472
Sox7	1	0	0	-0.103829
4930471C04Rik	1	0	0	0.0983173
Msra	1	0	0	-0.131459	-0.0345296
Kif13b	1	0	0	-0.138827	0.133419
Ints9	1	0	0	0.263311
Fzd3	1	0	0	0.0336989
Fbxo16	1	0	0	0.110358
Nuggc	1	0	0	-0.0822503
Scara5	1	0	0	-0.108208
Ccdc25	1	0	0	0.0281695	0.0714259
Scara3	1	0	0	-0.0331809
Ptk2b	1	0	0	0.0649455
Adra1a	1	0	0	0.0364945
Bnip3l	1	0	0	-0.101045	-0.104129
Nkx2-6	1	0	0	0.104712
Pebp4	1	0	0	-0.0833226	-0.0838889
Egr3	1	0	0	0.0374859	-0.0407401
9930012K11Rik	1	0	0	0.0361554
Nudt18	1	0	0	-0.129597
Dmtn	1	0	0	0.118121
Xpo7	1	0	0	-0.0547472
Rcbtb2	1	0	0	-0.0463289
Rb1	1	0	0	-0.0719895	-0.179604
Lpar6	1	0	0	-0.227168
Lrch1	1	0	0	0.131766	-0.0424321
Zc3h13	1	0	0	-0.069699	-0.0692886
Tpt1	1	0	1	0.0300976
Tsc22d1	1	0	0	0.139703	0.0686926	-0.100919	0.048453
Ccdc122	1	0	0	0.15014
Enox1	1	0	0	-0.0972114	-0.0293607	-0.133351
Gm6994	1	0	0	0.0818455
Flnb	1	0	0	0.0950374
Zfp957	1	0	0	-0.0558872
Rgcc	1	0	0	0.165763
Kbtbd7	1	0	0	-0.0369161
Gm9748	1	0	0	0.0406026
Pcdh8	1	1	0	-0.0407115
Abhd6	1	0	0	-0.0387371
Rpp14	1	0	0	0.0486392
Pxk	1	0	0	0.0474865
4930529K09Rik	1	0	0	0.0666889
Diaph3	1	0	0	0.146688	-0.0835364	0.0326794
Tdrd3	1	0	0	-0.149339
Dach1	1	0	0	0.104701	-0.102625
Mzt1	1	0	0	-0.0358696
Dis3	1	0	0	0.026869
Pibf1	1	0	0	0.106154
Klf5	1	1	0	0.0475275
Dip2b	1	0	0	-0.0590558	-0.0728409	0.105646
Higd1c	1	0	0	0.0882849
Tfcp2	1	0	0	-0.0370233
Pou6f1	1	0	0	-0.0528698
Dazap2	1	0	0	-0.0372362
Galnt6	1	0	0	0.0404755
Slc4a8	1	0	0	-0.112292
Fignl2	1	0	0	0.0480033
Itgb7	1	0	0	-0.0964839
Rarg	1	0	0	0.0515994	0.0755681
Prlr	1	0	0	-0.180547
Hoxc13	1	0	0	0.0409658
Hoxc11	1	0	0	0.0396546	0.03218
Hoxc4	1	0	0	0.0550751
D930007P13Rik	1	0	0	-0.1931
Dnajc21	1	0	0	0.0395546
Ttc23l	1	0	0	0.0838744	0.0815846
Rai14	1	0	1	0.0866099	-0.12989	0.0594094
4930556M19Rik	1	0	0	0.10207
Adamts12	1	0	0	-0.0895878
Npr3	1	0	0	0.0500578	0.0276394
Zfr	1	0	0	0.0768337	0.0480614
Golph3	1	0	0	-0.0322038
Pdzd2	1	0	0	0.0919943	0.127731	-0.188307
Drosha	1	0	0	0.0695715
Cdh6	1	0	1	-0.146915	-0.15327
Cdh10	1	0	0	0.128237	0.0307406
Cdh18	1	0	0	-0.14663	-0.0947048
Basp1	1	0	0	0.117951
Myo10	1	0	1	-0.139489	0.0836378
Retreg1	1	0	0	0.132894
Marchf11	1	0	0	0.0532286	0.03135
Fbxl7	1	0	0	0.129011
Ank	1	0	0	0.046718
Trio	1	1	0	-0.107435	0.0527366	-0.0790098	-0.0390143	0.0284085
Ctnnd2	1	0	0	-0.127432	0.138503	-0.0806326	-0.0633882
Dap	1	0	0	-0.0848859	0.0684916
Ankrd33b	1	0	0	0.0371546
Sema5a	1	0	1	0.0580769	0.206542	-0.0857298	0.151308
Osr2	1	0	0	-0.0351555
Vps13b	1	0	0	0.177135
Rgs22	1	0	0	0.130154	0.116149	-0.174209
Spag1	1	0	0	-0.117498
Ywhaz	1	0	0	-0.0463003
Zfp706	1	0	0	-0.0339898
Ubr5	1	0	0	0.0692095	-0.0546835	0.0461765
Azin1	1	0	0	0.0353764
2310043O21Rik	1	0	0	0.101756
Rims2	1	1	0	0.043299	-0.094726	-0.0693939	-0.184314	0.0787581
Dpys	1	0	0	0.170713
Zfpm2	1	0	0	0.0406798
Oxct1	1	0	0	0.0901011
Oxr1	1	0	0	0.029416	0.0903738
Eif3e	1	0	0	0.0453487
Emc2	1	0	0	0.0346166	-0.119184
Ebag9	1	0	0	-0.0486263
C6	1	0	0	-0.062254
Csmd3	1	0	0	0.0693927
Trps1	1	0	0	-0.0490276
Ttc33	1	0	0	0.0417701	0.0349115
Utp23	1	0	0	0.0459453
Rad21	1	0	0	-0.0506059
Ext1	1	0	0	-0.105484	-0.0699538	-0.0688001	-0.0288948
Samd12	1	0	0	0.077352
Tnfrsf11b	1	0	0	-0.150204
Colec10	1	0	0	-0.0626105
Taf2	1	0	0	0.124879
Sntb1	1	0	0	0.208409
Zhx2	1	0	0	0.0352239	0.095563
Zhx1	1	0	0	0.0381672
Atad2	1	0	0	-0.0405724
Fbxo32	1	0	0	-0.125279	0.129732
Anxa13	1	0	0	0.13401
Mtss1	1	1	0	0.0468671	-0.109094
Nsmce2	1	0	0	0.0990214
Trib1	1	0	0	-0.042306	-0.043835
D030024E09Rik	1	0	0	0.143088
Pvt1	1	0	0	-0.10067
Asap1	1	0	0	-0.112931
Adcy8	1	0	1	0.0724028
Kcnq3	1	0	0	0.186615	-0.109239	0.0317315	0.0337291
Rictor	1	0	0	-0.0365933
Khdrbs3	1	0	1	0.0521893
Lifr	1	0	0	0.0347046	0.0673475
Fam135b	1	1	0	0.0892365	-0.0393951
Kcnk9	1	0	0	-0.0723253
Peg13	1	1	0	0.0749043	-0.111718
Chrac1	1	0	0	0.0466304
Ago2	1	0	0	-0.0527794	-0.0281912	0.196182	-0.0661525	-0.0696229	-0.03919
Egflam	1	0	0	0.0790128
Ptk2	1	0	0	-0.221183	-0.0357445	-0.0545469
Lypd2	1	0	0	0.0526511
Ly6k	1	0	0	-0.180924
Mafa	1	0	0	-0.0417628	-0.0352994
Zc3h3	1	0	0	-0.10954
Mroh6	1	0	0	0.0665553
Zfp623	1	0	0	0.0319999
Mapk15	1	0	0	0.0790829
Scrib	1	0	0	-0.113985
Plec	1	0	1	0.032953	0.0724555	0.131073
Parp10	1	0	0	0.090034
Oplah	1	0	0	0.0660665
Cyc1	1	0	0	0.0461554
Maf1	1	0	0	-0.0899802
Mroh1	1	0	0	0.0459785
Bop1	1	0	0	0.0349353
Dgat1	1	0	0	0.0326323	0.0269713
Scrt1	1	1	0	0.062558	0.0352887
Lrrc14	1	0	0	-0.0650469
Arhgap39	1	0	0	0.0338529
Rbfox2	1	1	0	-0.113687	0.124187	0.0811077	-0.0258408	-0.0355207	-0.0443547
Myh9	1	0	1	-0.0616724	0.0407901
Foxred2	1	0	0	-0.148895	0.0372748
Wdr70	1	0	0	0.0627342	-0.122492
H1f0	1	0	0	0.0695293
Galr3	1	0	0	0.0262343	0.0269437
Ankrd54	1	0	0	0.0331339
Sox10	1	0	0	0.0591674
Maff	1	0	0	-0.0306859	-0.030927	-0.0306646
Ddx17	1	0	0	0.0316725	0.0394745
Tomm22	1	0	0	-0.0351577
Sun2	1	0	0	0.0302825
Cbx6	1	0	0	-0.0748593
Apobec3	1	0	0	0.0992691	0.154321
Pdgfb	1	0	0	-0.0410754
Cacna1i	1	1	0	-0.0486347
Grap2	1	0	0	-0.15338
Mir6957	1	0	0	-0.0575274
Tnrc6b	1	1	0	-0.0485045	0.0486842	-0.0739707	-0.174783
Mrtfa	1	0	0	-0.0445901
8430426J06Rik	1	0	0	-0.106989
Xpnpep3	1	0	0	-0.0935154
L3mbtl2	1	0	0	-0.0615559
Cplane1	1	1	0	0.0402092
Zc3h7b	1	0	0	0.0315177
Tob2	1	0	0	0.0768589
Wbp2nl	1	0	0	-0.0563972
Cyp2d10	1	0	0	0.0654358
Gm20324	1	0	0	0.0455596
Tcf20	1	0	0	-0.0377768	-0.0928537
Nfam1	1	0	0	-0.0724395
Poldip3	1	0	0	0.0379402
Cyb5r3	1	0	0	0.0376957
Pacsin2	1	0	0	-0.0275856
Mpped1	1	1	0	-0.042696
Efcab6	1	0	0	0.110723	0.0468045
Sult4a1	1	0	0	0.0750983
Samm50	1	0	0	-0.0928936
Parvb	1	0	0	0.0670326
Shisal1	1	0	0	0.131921
Nipbl	1	1	0	0.0856216
Arhgap8	1	0	0	-0.0970499
Phf21b	1	0	0	-0.0339917
Fbln1	1	0	0	0.0602345
Atxn10	1	0	0	-0.214212	-0.108485
Wnt7b	1	0	0	-0.0970692
Lncppara	1	0	0	0.0339247	-0.0992279	-0.0811886
Pkdrej	1	0	0	-0.0363775
Gramd4	1	0	0	0.066806
Slc1a3	1	0	1	-0.0681257
Tafa5	1	0	0	0.0375842	0.100983
Brd1	1	0	0	0.0574975
Zbed4	1	0	0	0.0477608
Tubgcp6	1	0	0	0.0558358
C230037L18Rik	1	0	0	-0.0358496
Shank3	1	0	0	0.0349389
Kif21a	1	0	1	0.0490703	-0.0917775	0.0346804
Nadk2	1	0	0	-0.151608
Slc2a13	1	0	0	0.0766314	-0.0800318
Lrrk2	1	0	0	0.0691831
Cntn1	1	0	0	0.193572	-0.161745
Pdzrn4	1	0	0	0.142699	-0.0374241	-0.153934	-0.0828475
Gxylt1	1	0	0	0.0854393
Ugt3a2	1	0	0	-0.0754902
Prickle1	1	0	0	0.088052
9430014N10Rik	1	0	0	0.074136
Adamts20	1	0	0	0.0545373
Tmem117	1	0	0	-0.0370135	-0.0481267
Nell2	1	0	0	-0.095184	-0.0348152
Ano6	1	0	0	0.091217	-0.0783008
Arid2	1	0	0	0.0462212
Slc38a1	1	0	0	-0.117596
Slc38a4	1	0	0	-0.0878447
Rpap3	1	0	0	0.0442241
Col2a1	1	0	1	0.0311804
Ccdc184	1	0	0	0.0375679
Kansl2	1	0	0	0.0359232
Adcy6	1	0	0	-0.0554228	-0.0688728
Cacnb3	1	0	0	-0.0565449
Wnt10b	1	0	0	0.0353514
Wnt1	1	0	0	-0.0374724
Prkag1	1	0	0	0.138308
Tuba1b	1	0	1	-0.0505563
Mcrs1	1	0	0	-0.0413935
Aqp5	1	0	0	-0.13449
Cers5	1	0	0	0.0399961
Lima1	1	0	0	-0.0880356	0.119709	-0.0269722
Fam186a	1	0	0	0.0972614
2310068J16Rik	1	0	0	-0.0496651
Ciita	1	0	0	0.0927282
Dexi	1	0	0	-0.0322554
Clec16a	1	0	0	0.0266081	0.184735	-0.158306	0.0957473
Litaf	1	0	1	-0.0905208
Zc3h7a	1	0	0	-0.0354838	-0.0246683	-0.032052
Gspt1	1	0	0	-0.049663
Snx29	1	0	0	0.0453146
Shisa9	1	0	0	0.164604
Mrtfb	1	0	0	0.0409641
Pla2g10os	1	0	0	-0.124579
Mir484	1	0	0	-0.156337
Pkp2	1	0	0	0.0475245
Fgd4	1	0	0	0.0319343
Top3b	1	0	0	0.035487
Ube2l3	1	0	0	0.0466111	0.0306828
Pi4ka	1	0	0	-0.0522599	0.0470813	0.0499273
Car15	1	0	0	-0.025778
Dgcr2	1	1	0	-0.0467085
Gsc2	1	0	0	0.0440377
Prodh	1	0	0	-0.100229
Rtn4r	1	0	0	-0.0386902
Dgcr8	1	0	0	0.0349546
Tango2	1	0	0	-0.0552006
Gnb1l	1	0	0	0.0767351
Tbx1	1	0	0	-0.0272561	0.10702
Septin5	1	0	0	-0.0375751
Hira	1	0	0	-0.0315223
B3gnt5	1	0	0	0.0681267
Abcc5	1	0	0	-0.105446
Mir1224	1	0	0	-0.115156	-0.108053
Camk2n2	1	0	0	-0.033074	-0.033438	-0.0378881
Fam131a	1	0	0	0.0836663
Chrd	1	0	0	0.0608184
Ephb3	1	0	0	-0.0397616
Vps8	1	0	0	0.0481323	0.0352613	0.030221
2510009E07Rik	1	0	0	0.141765
Map3k13	1	1	0	-0.126508
Senp2	1	0	0	0.0289152
Igf2bp2	1	0	0	-0.0358066
Tbccd1	1	0	0	0.071488
Ahsg	1	0	0	0.0731561
St6gal1	1	0	0	-0.139997
Rtp4	1	0	0	0.149749
Bcl6	1	0	0	-0.033748
Trp63	1	0	0	0.084072
Ccdc50	1	0	0	0.120472
Fgf12	1	1	0	-0.0393049
Mb21d2	1	0	0	0.0519762	0.119303	0.150761	-0.168751
4632428C04Rik	1	0	0	-0.0310246
Hes1	1	0	0	0.0363907
Acap2	1	0	0	0.0785324
Ncbp2	1	0	0	-0.138804
Mir1946a	1	0	0	-0.117481
Zdhhc19	1	0	0	0.0869733
Tnk2	1	0	0	0.0383364
Rpl35a	1	0	0	-0.0442173
Mir1947	1	0	0	0.0877889
Osbpl11	1	0	0	-0.039377
Zfp148	1	1	0	-0.12219
Slc12a8	1	0	0	-0.114324
Heg1	1	0	1	-0.13586	-0.0747871
Itgb5	1	0	0	0.109056	0.0732802
Kalrn	1	0	0	0.0514091
Mylk	1	0	0	-0.139595
Adcy5	1	0	0	0.0348434	-0.0526786	-0.0639742	0.0647399
Pdia5	1	0	0	-0.0949126
Sema5b	1	0	0	0.035296	0.0460061	-0.134673	0.111602
Slc49a4	1	0	0	-0.155786
Wdr5b	1	0	0	-0.0862165
Casr	1	0	0	0.17804
Slc15a2	1	0	0	-0.0674733	-0.131216
Iqcb1	1	0	0	0.0464568
Stxbp5l	1	0	0	-0.174496
Fstl1	1	0	0	0.0649448
Gsk3b	1	0	0	0.0707192
Cd80	1	0	0	0.0932958
Timmdc1	1	0	0	0.0369064
Upk1b	1	0	0	-0.0782081	-0.0855462
Igsf11	1	0	0	-0.136018	-0.123875	0.0896154	-0.133996
Slx4	1	0	0	0.0758992	0.0305928
Trap1	1	0	0	0.0371514
Lsamp	1	0	0	-0.0539683
4932412D23Rik	1	0	0	0.0773427	-0.0817173
Zbtb20	1	0	1	0.137297	-0.119049	-0.100126
Gramd1c	1	0	0	-0.105607
Adcy9	1	0	0	0.146409	0.14906	0.034468
Nectin3	1	0	1	0.0504867
Coro7	1	0	0	-0.0919734
Nmral1	1	0	0	-0.0758936
Morc1	1	0	0	-0.045852
4930562C15Rik	1	0	0	0.126896
Ubald1	1	0	0	-0.0316505
Myh15	1	0	0	0.184642
Mgrn1	1	0	0	0.0710953
Nudt16l1	1	0	0	0.0317068
Ift57	1	0	0	-0.0388596
Bbx	1	0	0	0.0515917	0.0620721	0.0366869
Ubn1	1	0	0	-0.026461
Nfkbiz	1	0	0	0.0805367
Impg2	1	0	0	0.178138	-0.129457
Abi3bp	1	0	0	-0.0785893
Lnp1	1	0	0	-0.146085
Tbc1d23	1	0	0	0.048676
Cldnd1	1	0	0	0.0602897
Crybg3	1	0	0	-0.0788457	0.0336785
Epha6	1	0	0	0.167316
Nsun3	1	0	0	-0.172851
Epha3	1	0	0	0.128575
Cadm2	1	0	0	0.144233	0.0680902	0.0584111
Rbfox1	1	0	0	-0.172429	-0.0854236	0.0763766
Gbe1	1	0	0	-0.0355992	0.160091
Robo1	1	0	0	0.140893	-0.0725158
Robo2	1	1	0	-0.116874
1700041M19Rik	1	0	0	-0.0772146
Usp25	1	0	0	0.0288182	0.0270747	0.0931013
Mir99ahg	1	0	0	-0.211806
Cxadr	1	0	0	-0.0321444
D16Ertd472e	1	0	0	0.0625548	0.0504381
Ncam2	1	0	0	0.110437
Jam2	1	0	1	0.0464246
App	1	0	0	-0.0656699	-0.0765475	0.0958206
Gm10791	1	0	0	0.129453
Carhsp1	1	0	0	0.039711
Usp16	1	0	0	0.094527	0.0827587	0.106894
Cct8	1	0	0	0.0351633
Map3k7cl	1	0	0	0.0829853	-0.0902098	-0.106906
Bach1	1	1	0	0.0321051	-0.0785993
Usp7	1	0	0	0.102007	-0.0752849
Grik1	1	1	0	0.0450144	0.0354074
Tiam1	1	0	0	0.122774	-0.108335	0.0796369	0.0668423	0.0687633	0.0784535	0.0576035	0.0698177
Sod1	1	0	0	-0.0400244
Scaf4	1	0	0	0.0547203
Hunk	1	0	0	0.0426753	0.103124	-0.118986
Mis18a	1	0	0	-0.0420298
Urb1	1	0	0	0.0897636	0.0894057	0.0453788
Eva1c	1	0	0	0.0307078
Paxbp1	1	0	0	0.0306464
Olig2	1	0	0	0.036398	0.0364993
Olig1	1	0	0	0.0454393
Donson	1	0	0	-0.0342122
Itsn1	1	0	0	0.166312	-0.0977578	-0.121626
2410124H12Rik	1	0	0	-0.103284	-0.106986
Runx1	1	0	0	-0.0600026	0.0837962	0.0353042	0.0886069	0.0799463
1700029J03Rik	1	0	0	-0.0860091	0.102297	0.0748787
Sim2	1	0	0	-0.0295194
Hlcs	1	0	0	-0.107357	-0.0968236	0.0858693
Pigp	1	0	0	-0.0325884	0.147945
Vps26c	1	0	0	-0.134679
Kcnj6	1	0	0	0.103939
Psmg1	1	0	0	0.0370549
Grin2a	1	0	0	-0.087577	0.0578386
Brwd1	1	0	0	0.0990903
Hmgn1	1	0	0	-0.0500061
Dscam	1	0	0	0.177072	-0.117532	-0.156119
Mx2	1	0	0	0.163413
Pacrg	1	0	0	-0.111367	-0.178271	-0.1106
Prkn	1	0	0	0.16066	0.0613646	0.0681332	0.0398148	0.147228	0.14219	0.166088	-0.137285	-0.151299	0.07035	0.0667816	0.0794675	0.112332
Map3k4	1	0	0	0.0696277	-0.0806926
Slc22a2	1	0	0	0.0914338
Igf2r	1	0	0	0.106681	0.0572321
Airn	1	0	0	0.0913507	-0.126441
Pnldc1	1	0	0	0.061
Acat3	1	0	0	-0.0730313
Wtap	1	0	0	0.0352669
Unc93a	1	0	0	-0.120513
2700054A10Rik	1	0	0	-0.155365
Dact2	1	0	0	-0.0304894
Psmb1	1	0	0	0.0436972
Zfp52	1	0	0	-0.189011
Paqr4	1	0	0	-0.0299752
9530082P21Rik	1	0	0	0.076379
Kctd5	1	0	0	0.0979061	-0.0448011
Pkd1	1	1	0	0.0375264
Ndufb10	1	0	0	0.0406236
Fahd1	1	0	0	0.032762
Jpt2	1	0	0	0.0346267
Tmem204	1	0	0	0.125791
Prss28	1	0	0	-0.112368
Cacna1h	1	0	0	-0.0398635
Tekt4	1	0	0	-0.0360313
Mrpl28	1	0	0	0.0413203
Dusp1	1	0	0	-0.10341
Ergic1	1	0	0	0.106194
Crebrf	1	0	0	0.0567948
Mir3083	1	0	0	-0.0378647
Lemd2	1	0	0	-0.122626
Grm4	1	0	0	0.0369945
Hmga1	1	0	0	0.0519116	-0.0391745
Nudt3	1	0	0	-0.0565952
Pacsin1	1	0	0	-0.127455
Tcp11	1	0	0	0.0652988
Rpl10a	1	0	1	-0.036359
Fkbp5	1	0	0	0.0301349
Armc12	1	0	0	-0.0487686
Pnpla1	1	0	0	-0.0862688
Trp53cor1	1	0	0	0.109589
Cpne5	1	0	0	-0.0993216
Mtch1	1	0	0	0.0341093
Pim1	1	0	0	0.0463709
Tbc1d22b	1	0	0	0.0447528
Cmtr1	1	0	0	-0.055537	-0.0464726
Mdga1	1	0	1	-0.110152	-0.113986	0.0625266	-0.0456975
Btbd9	1	0	0	-0.0297348
Dnah8	1	0	0	-0.177037
Scaf8	1	0	0	-0.0335535
Rsph1	1	0	0	0.0809955
Slc37a1	1	0	0	-0.0809841
Pknox1	1	0	0	-0.0582866
Hsf2bp	1	0	0	-0.0367867
Notch3	1	0	1	0.0629258
Akap8	1	0	0	-0.0429672
Wiz	1	0	0	0.0384067	0.0434323
Zfp81	1	0	0	0.0504117
Zfp101	1	0	0	0.0366386
Zfp414	1	0	0	0.110319
Kank3	1	0	0	0.144392
Kifc1	1	0	0	0.0395568
Wdr46	1	0	0	0.0331321
H2-K1	1	0	0	0.0340154
Mir219c	1	0	0	0.0406634
Slc39a7	1	0	0	-0.0404093
Col11a2	1	0	0	-0.0618668
Brd2	1	0	0	0.0413434
H2-DMa	1	0	0	0.0355778
Tiam2	1	0	1	-0.136225	0.103053
H2-Ab1	1	0	0	0.03985	0.029369
H2-Eb1	1	0	0	-0.110356
Notch4	1	0	0	-0.133359
Agpat1	1	0	0	0.0483526
Zbtb12	1	0	0	0.0427102
Ehmt2	1	0	0	-0.0738665
Hspa1b	1	0	0	0.0964691	-0.0344894
Hspa1a	1	0	0	0.104038
Sapcd1	1	0	0	-0.129376
Clic1	1	0	0	0.128013	-0.0756495
Ddah2	1	0	1	-0.09268
Ly6g5b	1	0	0	0.102885
Csnk2b	1	0	0	0.0340257
D17H6S53E	1	0	0	-0.0883948
Atp6v1g2	1	0	0	0.106494
H2-Q4	1	0	0	-0.0324286
H2-Q10	1	0	0	0.0507443
Pou5f1	1	0	0	-0.148941
Vars2	1	0	0	-0.0429689
H2-T23	1	0	0	0.0498747
Trim26	1	0	0	-0.150404
Gabbr1	1	1	0	-0.117856
H2-M3	1	0	0	-0.186456
Adgrf5	1	0	0	-0.157936
Slc25a27	1	0	0	0.0854147
Rcan2	1	0	0	-0.101917
Runx2	1	0	0	-0.169337	0.058247	0.0679908
Tcte1	1	0	0	0.12334
Tmem151b	1	0	0	0.0360568
1600014C23Rik	1	0	0	0.0645867
Vegfa	1	0	0	0.0357638
Xpo5	1	0	0	0.0494138
Ttbk1	1	1	0	0.158277
Dnph1	1	0	0	0.0433941
Srf	1	0	0	0.0352771
Ptk7	1	0	0	0.0375294
Rrp36	1	0	0	-0.0662414
Ppp2r5d	1	0	0	0.162725
Cnpy3	1	0	0	0.0425252
2310039H08Rik	1	0	0	-0.0660376
Bicral	1	0	0	-0.0863331
Trerf1	1	0	0	0.0882443	0.141258
Mrps10	1	0	0	0.0805399
Guca1b	1	0	0	-0.113867
Guca1a	1	0	0	-0.0710639
Frs3	1	0	0	0.0449379
Tfeb	1	0	0	0.0675671
Foxp4	1	0	1	0.0433358	0.0488047
Trem1	1	0	0	0.0647365
Treml1	1	0	0	0.0745971
Lrfn2	1	0	0	0.0840189
Daam2	1	0	0	-0.101182	0.0464803
Kif6	1	0	0	-0.0970443
Rftn1	1	0	0	-0.0499453	0.0733219
Plcl2	1	0	0	0.0445014
Arid1b	1	1	0	0.174672	0.117814
Satb1	1	1	0	-0.038194
Gm19585	1	0	0	-0.114353	0.0926064
Gm27217	1	0	0	-0.0607282
Rab5a	1	0	0	-0.0357825
Kat2b	1	0	0	0.0490793	-0.144813
St6gal2	1	0	0	0.0327673
Vmn2r118	1	0	0	-0.0681381
Shd	1	0	0	0.106878
Zdhhc14	1	0	0	-0.103029
Ptprs	1	0	0	-0.0280023
Safb2	1	0	0	-0.0604989	0.0585156
Lonp1	1	0	0	0.040861
Rfx2	1	0	0	-0.0782199
Mllt1	1	0	0	0.079893
Acer1	1	0	0	0.181646
Khsrp	1	0	0	0.0604936
Crb3	1	0	0	-0.0585537
Gm11110	1	0	0	-0.0323726
C3	1	0	0	-0.134028	-0.116335
Trip10	1	0	0	0.100681
Vav1	1	0	0	-0.0743064
Adgre1	1	0	0	-0.216865
Pdzph1	1	0	0	0.0730938
Synj2	1	0	0	-0.0881484
Serac1	1	0	0	-0.0324315
Tulp4	1	1	0	0.0840088	-0.0775666	0.0390658
Fbxl17	1	0	0	0.0592934
Tmem232	1	0	0	-0.102821	0.0667067
Vapa	1	0	0	-0.0421199
Ppp4r1	1	0	0	-0.0337935
Twsg1	1	0	0	0.0389181
Ankrd12	1	1	0	-0.0759137
Ndufv2	1	0	0	0.0334144
Ddx11	1	0	0	-0.0417927
Mtcl1	1	0	0	0.077094	0.0992782	-0.0780618
Ptprm	1	1	0	0.0944579	0.119013
[truncated: 3,943 more rows]
