# Supplementary material for: DNMT1-mediated regulation of somatostatin-positive interneuron migration impacts cortical architecture and function
Source: Nat Commun. 2025 Jul 24;16:6834. doi: 10.1038/s41467-025-62114-0 (PMC12290092; doi:10.1038/s41467-025-62114-0)
Supplement: Supplementary file 6 — Supplementary Data 4 [file 41467_2025_62114_MOESM6_ESM.xlsx]

## Sheet: Genes with DNMT1 binding motifs
chromosome	Start	End	Gene
chr11	114283600	114284000	Gm11691(-):Gm11692(+)
chr19	5839250	5841050	Neat1
chr11	110411050	110412650	Map2k6
chr4	62495950	62496750	Bspry
chr4	84706400	84707050	Gm12420(-):Gm12415(+)
chr2	77994050	77995500	Gm13726(-):4930440I19Rik(+)
chr15	6588850	6589600	Fyb
chr5	149984200	149985050	Rxfp2(+)
chr11	118037550	118038500	Dnah17
chr15	35338500	35338850	Osr2(-):Vps13b(+)
chr15	75642700	75643650	Rhpn1(+)
chr15	97888500	97889650	Vdr
chr14	55379250	55379700	Gm8894(+)
chr6	53158850	53159150	Jazf1(-):Gm8143(+)
chr10	85397150	85397800	Btbd11
chr6	16999300	17000150	Gm4876(+)
chr15	95394450	95394800	Nell2
chr15	36664850	36665050	Pabpc1(-)
chr4	43416300	43417250	Rusc2
chr10	126416650	126417150	.
chr19	44602450	44602900	.
chr17	88141700	88142050	Gm26612(+)
chr15	25845150	25845650	.
chr15	28076250	28077100	Trio(-)
chr16	55497000	55497250	Gm23003(+)
chr15	78404850	78405800	Kctd17(+)
chr5	24615100	24615950	Smarcd3
chr11	116420350	116420800	Rps11-ps2(-):Ubald2(+)
chr1	167072950	167073300	Fam78b
chr11	87085550	87085850	Prr11(+)
chr6	6879650	6882250	Gm22155(+)
chr2	145855400	145856050	Rin2
chr15	86919200	86919700	.
chr10	7950750	7951000	Tab2
chr5	149444000	149444550	Tex26
chr15	102743850	102744750	Calcoco1(-)
chr6	97549100	97549500	Frmd4b
chr10	118042900	118043250	Gm37852(-):Mdm1(+)
chr10	61523500	61524050	Lrrc20
chr15	99436500	99436950	Nckap5l
chr11	112593850	112594250	.
chr5	53068550	53068950	Slc34a2
chr15	6358950	6359300	Dab2
chr1	119166350	119166650	Gm3508(+)
chr15	51938050	51938500	Utp23(-):Rad21(+)
chr11	112438450	112438800	.
chr15	97874300	97875700	Vdr
chr11	109564500	109565000	Arsg
chr19	25955250	25955750	.
chr19	37585750	37586000	Exoc6
chr19	44604350	44604650	Hif1an(-):Gm26644(+)
chr15	100025100	100025550	2310068J16Rik(-):Dip2b(+)
chr1	167540300	167541000	Lrrc52(-):Rxrg(+)
chr15	99548400	99548650	Racgap1(+)
chr15	90962150	90962400	Kif21a
chr15	10950450	10951650	C1qtnf3
chr19	28325050	28325650	Glis3
chr1	133972600	133972900	Fmod(+)
chr5	33522200	33522650	Gm43851(-):Fam53a(+)
chr16	90737850	90738800	Eva1c(+)
chr15	59089100	59090350	Mtss1(-)
chr15	63675600	63676050	Gm5473(-):Gsdmc(+)
chr2	167795800	167796150	Gm14319(+)
chr15	58886200	58886550	Trmt12(-):Rnf139(+)
chr1	75369050	75369550	Gmppa(+)
chr10	60396600	60397650	Cdh23
chr15	37231550	37232900	Grhl2
chr15	85229600	85230100	Fbln1
chr18	74675900	74676300	Myo5b
chr10	82935150	82935450	Chst11(+)
chr15	76642900	76643200	Foxh1(+)
chr2	13578450	13578850	Vim
chr11	115001650	115002000	Cd300ld4(+)
chr15	82616600	82617150	Cyp2d34
chr8	47392000	47392400	Stox2
chr11	80863400	80863700	Asic2(+)
chr15	33103750	33104150	Cpq
chr15	82279300	82280100	Fam109b(+)
chr5	135973100	135973650	Ssc4d
chr4	85283250	85283600	Sh3gl2
chr10	42101950	42102550	Foxo3(+)
chr13	45623900	45624300	Atxn1
chr17	15568850	15569150	Gm6686(-)
chr15	57740250	57740900	Zhx2
chr15	25765000	25765450	Myo10
chr1	43315500	43315800	Gm29610(-):Gm29041(+)
chr16	90164400	90164700	Scaf4(+)
chr1	85881100	85881950	Gm28100(+)
chr15	99631900	99632950	Cox14(+)
chr11	82068100	82069250	Ccl8(+)
chr13	38346300	38347850	Bmp6
chr15	87676900	87677350	Fam19a5
chr15	73792350	73792950	Mroh5
chr11	86904250	86904450	Gm22387(+)
chr15	25868500	25868700	Fam134b
chr15	99347200	99347750	Fmnl3
chr19	10141000	10141500	Fen1(+)
chr11	112539250	112540000	.
chr15	94659350	94659650	Tmem117
chr13	111656300	111656650	Gm10736(-):Mier3(+)
chr11	110500150	110500900	Map2k6
chr15	98310250	98310600	Olfr283(+)
chr8	105429550	105430000	Lrrc36
chr10	122850500	122851600	Ppm1h
chr11	111656800	111657600	Gm11676(-):Gm11677(+)
chr19	36625200	36625500	1500017E21Rik
chr15	6745350	6745650	Rictor
chr19	37743950	37744300	Cyp26a1(-)
chr11	3745800	3746450	Osbp2
chr11	113367450	113370250	Slc39a11
chr11	110181200	110182300	Abca6
chr11	113843600	113844300	Sdk2
chr6	41644000	41644300	Trpv6(-):Trpv5(+)
chr11	116116850	116117300	Gm26413(+)
chr15	83119200	83119500	Rrp7a
chr15	31585900	31586350	Cmbl
chr15	27954000	27954200	Trio
chr15	78862050	78862500	Lgals1(+)
chr1	131038450	131039200	Dyrk3(+)
chr11	75398950	75399250	Mir22hg(+)
chr11	102791650	102791950	Higd1b(+)
chr15	7451550	7451850	Gm16029(-)
chr15	40493700	40494200	.
chr19	45158900	45159400	.
chr15	68973500	68973800	Khdrbs3
chr15	96483450	96484300	Scaf11(-):Slc38a1(+)
chr15	100907150	100907550	Scn8a
chr15	88482800	88483150	.
chr11	116806500	116806900	Mettl23(+)
chr15	23693400	23694200	Gm23980(-)
chr10	88402250	88402450	Gnptab
chr19	58453650	58454050	Gfra1
chr11	114889400	114889950	Gm11698(+)
chr15	25883500	25883850	Fam134b
chr5	24269350	24269750	Kcnh2(+)
chr11	88814700	88815650	Scpep1os(+)
chr17	27273500	27273900	Mir7218(+)
chr15	89190600	89191400	Ppp6r2(+)
chr9	31681300	31681600	.
chr2	77893350	77893800	Cwc22
chr11	111929400	111930000	.
chr5	5024100	5024400	Cdk14
chr3	94391750	94392000	Rorc
chr1	37117350	37117850	Vwa3b
chr15	83547350	83547850	Scube1(+)
chr3	96463900	96464350	Gm10685
chr11	113144450	113144800	2610035D17Rik
chr13	111235950	111236300	.
chr15	76177400	76178700	Grina(+)
chr2	178406800	178408050	Sycp2
chr3	86800750	86801150	Dclk2
chr8	69231900	69232200	RP23-114B10.2(-):RP23-114B10.3(+)
chr15	7875900	7876700	Gm27529(+)
chr15	4816900	4817400	C6(-):Mroh2b(+)
chr15	67118300	67118950	St3gal1(-)
chr10	77340000	77340650	Adarb1
chr11	119798100	119799050	Rptor
chr10	93606300	93606900	4933408J17Rik(-):Ntn4(+)
chr15	90370700	90371200	.
chr13	37657000	37657600	.
chr1	132216750	132217200	Nuak2(+)
chr8	108159000	108159650	.
chr15	94925750	94926000	Tmem117
chr11	118369250	118369850	BC100451(-):Lgals3bp(+)
chr1	132432200	132432550	Tmem81(+)
chr19	28047800	28048100	Gm20407(-):Gm28228(+)
chr15	87608100	87609250	.
chr19	5794850	5795800	Gm20417(+)
chr15	59675300	59675600	Trib1(-)
chr5	112668050	112668600	Gm42864(-):Gm42865(+)
chr15	32626400	32626700	Sema5a
chr1	39474150	39474700	Tbc1d8
chr11	113088850	113089300	2610035D17Rik
chr10	120203350	120204050	Tmbim4
chr1	131578500	131578850	Gm8532(+)
chr15	94561500	94561900	Irak4
chr10	7371050	7371650	.
chr15	64805900	64806450	Adcy8
chr5	148585350	148585900	1700013A02Rik(-):Gm29815(+)
chr10	60100100	60100450	Ascc1(-):Spock2(+)
chr2	78005050	78006450	.
chr15	101875400	101875800	Krt78(+)
chr13	113121100	113121750	Gzmk(+)
chr10	75350150	75350450	Upb1(+)
chr15	98104350	98104650	Pfkm
chr7	137241900	137242800	Ebf3
chr10	39589150	39589750	Gm16365
chr11	114281950	114282450	.
chr15	55176650	55177000	Deptor
chr15	97442300	97443500	Pced1b(-)
chr15	66917100	66917800	Gm2895(+)
chr3	149369300	149369600	Gm26468(-)
chr5	148449400	148449750	Ubl3(+)
chr16	90476200	90476550	Hunk
chr19	38652200	38652900	Plce1
chr15	12298450	12299050	Mtmr12(-):1810049J17Rik(+)
chr11	87854450	87854850	Gm11504(+)
chr10	105836100	105836350	Ccdc59(+)
chr4	84227350	84227600	Gm12414(-):Bnc2(+)
chr15	85275950	85276150	Fbln1
chr2	143934200	143934750	Rrbp1(+)
chr11	119890600	119891100	Rptor
chr15	92488450	92488850	Pdzrn4
chr10	70044550	70044900	.
chr11	115281050	115281600	Hid1(+)
chr11	116011200	116011800	Galk1
chr11	119163550	119164700	Tbc1d16
chr11	115602500	115602750	Mif4gd(+)
chr13	60083350	60083600	.
chr1	36293650	36294450	4930403P22Rik(+)
chr10	22297500	22298300	Raet1e
chr4	46904600	46905050	Gabbr2
chr11	102955850	102956700	Nmt1(+)
chr19	47203050	47203500	Neurl1a
chr15	64458600	64458750	Asap1(-)
chr1	62541400	62541850	Pard3b
chr15	96983600	96984050	Slc38a4(+)
chr15	93099450	93100100	RP23-144M22.1(-):Gm4335(+)
chr17	17205550	17206000	Chd1
chr15	30854650	30855050	Ctnnd2
chr2	178321750	178322850	Phactr3
chr17	27389150	27390400	.
chr10	66821250	66821450	Gm26576(+)
chr15	90681950	90682400	Cpne8(-):Rpl31-ps8(+)
chr11	105135100	105135550	Mettl2
chr15	27463400	27463850	Ank(+)
chr15	78580100	78580500	Elfn2(+)
chr10	93602200	93602750	4933408J17Rik
chr11	100088000	100088450	Krt32
chr1	135195800	135196100	Gm26642(+)
chr15	87754450	87754950	Fam19a5
chr1	117269150	117269500	.
chr16	78060950	78061300	Gm25025(-)
chr11	110491400	110492200	Map2k6
chr11	97055850	97056500	Mir8103(+)
chr19	32841950	32842300	Pten(-)
chr10	81280950	81281850	Tjp3
chr10	22567900	22568550	.
chr15	90246200	90246800	Mir7648(-)
chr11	94486500	94486950	Spata20
chr15	76450950	76451350	Mroh1
chr11	116546500	116547650	Ube2o
chr15	25404100	25404750	Basp1
chr2	169863700	169864850	Tshz2:Gm26883
chr4	87050450	87050900	Slc24a2
chr10	69526700	69527050	Ank3(+)
chr15	12574300	12574900	Pdzd2
chr15	38239650	38240400	Gm24098(-):Gm8705(+)
chr5	119151750	119152200	1700081H04Rik(-):Gm7538(+)
chr15	98628700	98629400	Ccdc65(+)
chr1	38407300	38407800	Aff3
chr10	118612350	118613300	.
chr11	117915950	117916900	Socs3(+)
chr16	31495800	31496050	Gm15743(-)
chr8	109217300	109218050	D030068K23Rik
chr16	50074500	50075100	.
chr19	55506750	55506900	Vti1a
chr4	107104000	107104300	Cdcp2
chr15	99953750	99954250	Fam186a
chr16	15426600	15427100	.
chr13	95376700	95377050	Aggf1(-):Crhbp(+)
chr19	25436700	25437150	Kank1(-):Gm26207(+)
chr15	76988400	76989100	Apol6(+)
chr15	91623150	91623450	.
chr15	59017950	59018500	Mtss1
chr15	76426650	76427250	Mroh1
chr15	88439700	88440400	.
chr9	66188400	66188700	Dapk2
chr4	57577550	57578200	Palm2
chr11	112588950	112589700	.
chr19	29320650	29321300	Rln1(+)
chr15	89058000	89058650	Gm23737(-):Panx2(+)
chr5	123052400	123052900	Tmem120b(+)
chr19	30637450	30637800	Prkg1
chr11	119531550	119532100	Endov(-):Nptx1(+)
chr15	36815100	36815600	.
chr1	181320750	181321100	Gm8146(-):Cnih3(+)
chr15	78488750	78489250	Il2rb
chr4	58069600	58070950	Svep1
chr15	97148950	97149500	Pced1b(+)
chr10	94943050	94943500	Plxnc1
chr15	11164050	11164200	Adamts12
chr15	100132900	100133050	Dip2b
chr8	48557550	48557700	Tenm3
chr16	35141600	35141950	Hacd2(-):Adcy5(+)
chr11	100149650	100150150	Krt16(+)
chr11	19964800	19965150	Spred2
chr1	153247150	153247500	Lamc1
chr5	144993900	144994200	Kpna7
chr6	39040050	39040350	Tbxas1
chr8	36758350	36758650	Dlc1
chr15	73537000	73537350	Dennd3
chr15	36012400	36012600	Rgs22
chr1	7125400	7126200	Gm38372(+)
chr11	89921950	89922450	Pctp(+)
chr8	67318500	67319000	RP23-419G4.1(-):Gm10660(+)
chr1	137584350	137584700	Gm37903(-)
chr15	6775250	6775450	Rictor
chr15	96486450	96486950	Scaf11(-):Slc38a1(+)
chr10	25731550	25732150	Gm29571(-)
chr10	75797200	75797450	Gstt1
chr15	99053550	99053800	Dnajc22(+)
chr15	96236700	96237050	2610037D02Rik:4833422M21Rik
chr16	33113100	33113450	Lmln
chr11	116284550	116285950	Galr2(-):Exoc7(+)
chr2	159479200	159479400	Gm14219(-)
chr4	45913600	45913800	Ccdc180
chr1	136009600	136010000	Gm37014(+)
chr11	81307500	81308300	Asic2
chr11	114407800	114408700	Gm11692(-):4932435O22Rik(+)
chr15	81699000	81699650	Chadl(-):Rangap1(+)
chr10	76336000	76336450	1700094J05Rik(+)
chr11	118089000	118089950	Dnah17
chr10	121305850	121306150	Tbc1d30
chr15	8968200	8968500	Ranbp3l
chr19	42244250	42244550	Sfrp5(-):Golga7b(+)
chr3	144549250	144549600	Gm43560(-):Sep15(+)
chr15	101074350	101074950	Gm16031(+)
chr1	193409550	193409850	Gm37942(-):Gm38022(+)
chr11	69866400	69866700	Tnk1(-):Tmem95(+)
chr2	94144800	94145050	Mir670hg(+)
chr1	38469300	38469750	Aff3
chr11	113477600	113478400	Slc39a11
chr11	113500000	113501050	Slc39a11
chr2	76933750	76934350	Ttn
chr11	3561250	3561500	Gm11947(-):Gm11949(+)
chr15	81242300	81242550	.
chr2	49010100	49010350	Mbd5
chr15	12280300	12280600	Pdzd2(+)
chr15	23288300	23289350	Cdh18
chr5	35944000	35944350	Afap1
chr5	106049450	106049800	Gm19566(-):Gm25672(+)
chr11	61443100	61443400	Mapk7(+)
chr4	89045300	89045600	Mtap(+)
chr1	167180200	167180750	Gm37994(+)
chr2	174300100	174300800	Gnas
chr10	117606750	117608450	Gm25709(+)
chr10	93672400	93673300	Ntn4
chr10	70518500	70518850	Fam13c
chr11	55248150	55248500	Slc36a1(-):Fat2(+)
chr11	117104200	117104550	Gm22667(+)
chr15	88933500	88933850	Ttll8
chr11	53781800	53782100	Gm17334(-):Gm12216(+)
chr15	97406550	97406700	Pced1b(-)
chr8	114823800	114824300	Wwox
chr15	54933450	54933800	Taf2(+)
chr19	53383400	53383700	Smndc1
chr2	136722900	136723150	Snap25
chr1	105896900	105897100	Gm26214(+)
chr5	142567600	142567800	Mmd2
chr11	117834550	117835000	Gm20708
chr15	73937450	73937800	Gm6569(-)
chr19	25187300	25187650	Dock8
chr11	113647200	113647850	Slc39a11
chr15	64081550	64082100	.
chr5	66630100	66630600	Uchl1os
chr2	34653050	34653450	Gapvd1(+)
chr11	33949800	33950350	Kcnip1
chr11	116549650	116550300	Ube2o:Gm11742
chr11	118489050	118489450	Engase
chr5	123286300	123287150	Wdr66
chr16	42220450	42220600	Lsamp(-):Gap43(+)
chr11	108344900	108345450	Prkca
chr8	26263200	26264250	RP24-367D19.1(+)
chr4	19819100	19819500	Atp6v0d2(+)
chr11	118507650	118507950	Rbfox3
chr19	23565150	23565450	Gm9493(+)
chr13	58776750	58777100	.
chr5	147156900	147157200	.
chr11	118400550	118401000	Gm11748(+)
chr15	73446200	73446600	Gm24787(-):Dennd3(+)
chr10	7460400	7460800	Ulbp1
chr15	72914000	72914350	Trappc9
chr15	22921050	22921700	Cdh18
chr2	77930050	77930450	Cwc22
chr11	116562350	116563100	Ube2o
chr10	122784900	122785750	Ppm1h
chr19	29340150	29341000	Cd274(+)
chr15	32333900	32334450	Sema5a
chr15	97588900	97589900	.
chr10	71028350	71028900	Bicc1
chr15	100854400	100854850	Slc4a8(-):Scn8a(+)
chr10	60104700	60105150	Mir6906(+)
chr10	83453100	83453550	D10Wsu102e
chr10	108692250	108692550	Syt1
chr17	46487800	46488100	Ttbk1:Gm26904
chr2	164529850	164530550	Wfdc6a(+)
chr15	92510750	92511400	Pdzrn4
chr10	122715550	122716350	Ppm1h
chr2	118845000	118845550	Knstrn
chr6	39381000	39381550	Rab19
chr1	134646000	134646750	Gm26783:Syt2
chr11	115742600	115744200	Mir5621(+)
chr10	122865150	122865950	Ppm1h
chr6	22023300	22023800	Gm26719:Cped1
chr2	77916650	77917700	Cwc22
chr15	79472300	79473100	Ddx17(+)
chr15	73136100	73136850	Ago2
chr15	97043350	97044900	Slc38a4
chr11	118145750	118146300	Cyth1
chr5	72624700	72625000	Cnga1
chr15	30652250	30652850	Ctnnd2
chr10	83078000	83078200	Chst11
chr19	11927100	11927300	Patl1
chr15	59621750	59622350	Nsmce2(-):Trib1(+)
chr5	126877900	126878050	Gm42954
chr5	132437700	132438250	Auts2
chr1	37742350	37742650	Gm19863(-):Tsga10(+)
chr3	132060200	132060500	Gm29865(-):Gm22421(+)
chr16	10187050	10188000	Rpl39l(-):Atf7ip2(+)
chr15	24151700	24152150	.
chr11	72993850	72994500	Atp2a3(-):P2rx1(+)
chr1	131815300	131815750	Pm20d1
chr10	61600650	61601100	Gm28447:Npffr1
chr11	88299800	88300250	.
chr10	69726800	69727150	Ank3
chr6	140704300	140704650	Rpl38-ps2(+)
chr1	135486500	135486750	Nav1
chr11	33836700	33836950	Kcnip1
chr16	92269750	92270250	4930563D23Rik(+)
chr11	82089800	82090100	Ccl11(-):Ccl12(+)
chr11	75792550	75793000	Doc2b
chr11	100400850	100401300	Klhl10(+)
chr11	73983750	73984100	Olfr398
chr9	40476050	40476400	Gramd1b
chr10	41379550	41380300	Ak9
chr15	54892650	54893000	Enpp2
chr4	17770400	17770750	Mmp16(+)
chr4	59275200	59275550	Susd1(+)
chr15	27680350	27681250	Fam105a
chr10	20178550	20179200	Map7
chr15	26792600	26793100	Fbxl7
chr15	89023400	89023750	Mov10l1
chr5	124064900	124065050	Gm34086
chr4	47158700	47159200	Gm12424(-):Gm12423(+)
chr1	51804450	51804750	Myo1b
chr13	104041800	104042450	Trappc13(+)
chr10	126913050	126913600	Xrcc6bp1(-):Ctdsp2(+)
chr11	101712850	101713200	Etv4(+)
chr17	30761000	30761300	Dnah8
chrX	93921750	93922750	Supt20-ps
chr11	110218750	110219400	Abca6
chr10	92144200	92144500	Rmst
chr17	17912000	17912400	Fpr3:Gm7535
chr15	97452500	97452950	Pced1b(-)
chr16	26630950	26631200	Il1rap
chr8	109764100	109764600	Atxn1l(-):Ap1g1(+)
chr15	25335750	25336500	.
chr11	114525350	114526400	4932435O22Rik(-)
chr2	77930650	77932150	Cwc22
chr15	96494950	96496350	Scaf11(-):Slc38a1(+)
chr10	71053000	71053700	Bicc1
chr1	57868200	57868550	Spats2l
chr11	69187000	69187350	Alox8
chr15	73894200	73895100	Gm6569(-)
chr15	97360850	97361650	Pced1b
chr11	116423100	116423400	Qrich2(+)
chr4	135180650	135180950	.
chr5	92860350	92860650	Shroom3
chr1	98589700	98589950	Gm7967
chr4	46220150	46220450	Gm12446(+)
chr11	81571050	81571750	Asic2
chr1	91414150	91414550	Gm28381(+)
chr17	85485850	85487150	Camkmt(-):Rpl31-ps16(+)
chr10	78105550	78106450	Pwp2(+)
chr19	41018000	41018400	Opalin(+)
chr15	75934650	75935000	Tsta3(-):Zfp623(+)
chr10	71355600	71355900	.
chr13	100603750	100604650	Gm24261
chr18	77565050	77566550	Rnf165
chr11	103296950	103297350	Arhgap27os3(+)
chr15	21254450	21254750	Cdh12
chr15	55854300	55855100	Sntb1
chr15	61358950	61359550	.
chr8	109291750	109292250	.
chr2	44272600	44273000	Arhgap15
chr15	7521500	7521800	.
chr15	10165000	10166800	Prlr(+)
chr15	67231100	67232000	1700012I11Rik
chr13	55491950	55492300	Mir6944(-):Pdlim7(+)
chr11	17502550	17502900	Gm23959(+)
chr11	96136100	96136450	Hoxb13(+)
chr10	95201650	95201950	Cradd
chr17	85358650	85358950	Camkmt
chr10	26436550	26436750	Gm23757(-)
chr10	112984600	112984800	Gm22507(-)
chr5	19974650	19975300	Magi2
chr11	110461700	110462550	Map2k6
chr1	51217300	51217650	Sdpr(+)
chr6	116460550	116461350	Alox5
chr2	77921650	77922050	Cwc22
chr11	111936550	111937150	.
chr10	68235750	68235900	Arid5b
chr11	117700250	117700400	Tnrc6c
chr13	113491800	113491950	Gm22385(-)
chr15	8511250	8511600	.
chr19	28298000	28298350	Glis3
chr10	60947550	60947800	Gm26947(-):Mir466j(+)
chr15	98012850	98013500	Gm25668(+)
chr15	38432700	38433100	.
chr15	56361750	56362200	.
chr10	117628550	117629300	.
chr11	88664000	88664400	Msi2
chr2	166405050	166405450	Gm11469(+)
chr15	73634700	73635050	Slc45a4
chr2	77948950	77949200	Cwc22(-):Gm13726(+)
chr15	81680750	81681000	Chadl
chr11	116902950	116904300	Mfsd11(-):Mgat5b(+)
chr4	47655350	47655850	Gm27668(-)
chr11	89198950	89199350	Gm24734(-)
chr11	117532800	117533300	Gm11734(-):2900041M22Rik(+)
chr5	101558550	101559300	Nkx6-1(+)
chr15	27510000	27510700	Ank
chr13	9877550	9878250	Chrm3
chr10	127137100	127137550	Os9(-):Gm23664(+)
chr15	93739850	93740200	.
chr15	27949000	27950250	Trio
chr2	169710100	169710650	Tshz2:Gm26883
chr8	8837550	8837900	Gm44626
chr15	41707300	41707900	Oxr1
chr15	100677350	100677950	Cela1
chr7	65059250	65059850	.
chr15	99222050	99223000	Mcrs1(+)
chr11	83976100	83976500	Synrg
chr16	93343850	93344200	Mir802(+)
chr9	103941150	103941900	Gm29154
chr5	125283850	125284550	Scarb1
chr15	95777250	95777850	Gm17546(+)
chr1	57899900	57900100	Spats2l
chr11	118304350	118305150	Lgals3bp(+)
chr2	169122050	169122350	Gm14258(-)
chr15	30977300	30978100	Ctnnd2
chr10	83128700	83129000	Chst11
chr11	7845100	7845600	Gm27393(+)
chr1	155725250	155725550	Lhx4
chr11	109698050	109699000	Fam20a
chr15	12627250	12627850	Pdzd2
chr4	15351100	15351550	.
chr1	37580100	37580450	Gm43213(-):2010300C02Rik(+)
chr11	110427050	110427250	Map2k6
chr11	114230650	114231300	Gm11690
chr15	84824300	84825000	Phf21b
chr1	162286900	162287250	Dnm3
chr4	58354900	58355250	Musk
chr8	124817000	124817350	Trim67
chr19	18871250	18871650	Trpm6
chr1	69550300	69550650	.
chr10	128204000	128204350	Gls2
chr15	36573800	36574150	Pabpc1(+)
chr19	28205600	28206050	.
chr4	47027650	47028050	Anks6
chr15	7394100	7394450	Egflam
chr15	59438600	59439200	Nsmce2
chr15	59903250	59904200	Gm7083(+)
chr11	118054150	118054950	Dnah17
chr15	38253950	38254300	.
chr11	109329700	109330300	Gna13(+)
chr1	21097250	21097550	Gm28287(-):Gm2693(+)
chr11	118803350	118804050	Rbfox3
chr10	18689850	18690200	Arfgef3
chr10	40781600	40781950	Mettl24
chr11	114524900	114525250	4932435O22Rik(-)
chr19	23850600	23851050	Apba1
chr15	73121500	73121850	Ago2
chr15	90072100	90073550	Gm24415(-)
chr15	74028600	74029350	.
chr5	38799000	38799400	Clnk
chr15	75889050	75890200	.
chr15	13335150	13335750	.
chr11	53579700	53580200	Kif3a
chr11	89524000	89524200	4932411E22Rik
chr18	73979050	73979450	Mapk4
chr1	21223000	21223250	Gsta3(+)
chr13	113423950	113424200	Gm22385(-)
chr15	51892000	51892750	Rad21(+)
chr13	93880400	93881050	Arsb
chr2	147083450	147084600	Nkx2-4
chr13	54433650	54434150	Gm2830(+)
chr19	44270400	44270850	Scd4(+)
chr8	120037200	120037900	Gm20388:Crispld2:Gm15684
chr11	117165500	117166850	Gm11745(-):Sept9(+)
chr11	119564200	119564900	Gm11762
chrX	37681250	37681950	Rhox7-ps2(-):Rhox2-ps(+)
chr10	9069750	9070050	.
chr5	76814150	76814450	C530008M17Rik
chr6	51657450	51657750	.
chr15	36553800	36554150	Snx31
chr15	53058450	53058700	Ext1(+)
chr15	99445450	99445700	Nckap5l
chr11	117027450	117028200	Gm11730(+)
chr11	115255200	115256000	Fdxr(+)
chr15	27459750	27460300	.
chr15	85203600	85204100	Ribc2(-):Fbln1(+)
chr11	101213600	101213900	Ezh1
chr13	59280700	59281350	.
chr2	77962600	77963100	.
chr19	42263000	42263500	Mir3085(+)
chr15	74569550	74570000	Adgrb1
chr15	102375900	102376300	Sp1(+)
chr16	28824850	28825300	Mb21d2(+)
chr8	106602750	106603700	Tango6(+)
chr5	112437100	112437400	.
chr1	39344900	39346050	Npas2
chr15	10629650	10630000	Rai14
chr15	97435000	97436100	Pced1b(-)
chr15	12563800	12564550	Pdzd2
chr15	89556150	89556800	Shank3
chr10	88551400	88551550	Mybpc1
chr15	25849100	25849250	Fam134b
chr15	95237850	95238000	Nell2
chr8	23403000	23403150	Sfrp1(+)
chr6	34493100	34493750	Bpgm
chr15	11713050	11713550	.
chr15	81969400	81970700	Pmm1(-):Gm5805(+)
chr15	99353300	99353800	Fmnl3
chr2	58375750	58376200	Gm13545(-):Acvr1(+)
chr4	83916550	83917000	Gm11415(-)
chr11	68369250	68369650	Ntn1
chr1	39419700	39420000	Tbc1d8:Gm37265
chr1	105297250	105297550	Gm29014(+)
chr2	141890400	141890700	Macrod2
chr15	83414750	83415200	Pacsin2
chr2	74728100	74728550	Hoxd3:Hoxd4
chr18	37767000	37767850	Gm42416
chr8	70379500	70379750	Comp
chr15	27794950	27795150	Trio
chr11	120250000	120250300	Bahcc1
chr15	63400850	63401150	Gm25702(+)
chr11	101074200	101074750	Fam134c(+)
chr15	31122550	31123450	Dap(+)
chr11	110246250	110246600	Abca6
chr11	113141950	113142300	2610035D17Rik
chr15	80213000	80213400	Mgat3
chr15	100795850	100796250	Slc4a8
chr11	72050500	72050850	Pitpnm3
chr19	36363400	36364350	Pcgf5(+)
chr4	13961950	13962150	Gm11823
chr19	56345050	56345700	Nrap
chr1	40356550	40356950	Il1rl2
chr11	119938400	119938800	Mir3065(+)
chr8	94193900	94194300	RP23-98C9.3(-):Nup93(+)
chr11	54796550	54796900	Gm12229(-):Lyrm7os(+)
chr11	77959000	77959350	Flot2(+)
chr11	72122250	72122950	Pitpnm3
chr10	121915550	121916050	Srgap1
chr15	32311950	32312450	Sema5a
chr15	51403900	51404050	.
chr15	55264950	55265550	Gm26296(-):Col14a1(+)
chr11	110546500	110547350	.
chr6	53001400	53001850	Jazf1
chr11	89120950	89121350	Gm22534(-):Gm11497(+)
chr15	31683050	31683400	Fam173b(-)
chr7	13970100	13970850	Sult2a4
chr11	119726200	119727650	Rptor
chr10	39289350	39289600	Fyn(+)
chr11	115517600	115517850	Hn1(-):Sumo2(+)
chr11	118811200	118811450	Rbfox3
chr1	36378600	36378900	Fer1l5
chr11	101178700	101179000	Cntnap1
chr6	84465000	84465300	4930504D19Rik(+)
chr11	110941200	110941450	Kcnj16(+)
chr11	119679550	119680300	Rptor
chr11	109691950	109692450	Fam20a
chr15	42341100	42341450	Angpt1(+)
chr11	90084250	90084450	.
chr17	14484950	14485150	Smoc2(-)
chr2	60096650	60096850	Baz2b
chr5	143631650	143632150	Cyth3
chr11	112893050	112893500	4933434M16Rik(-)
chr2	78021150	78021700	.
chr4	54654400	54654800	Gm12478:Gm12480
chr14	32424500	32424750	Chat
chr11	119645000	119645500	Rptor
chr15	97794500	97795000	Hdac7
chr1	38560550	38560950	Aff3
chr1	75551750	75552100	Slc4a3
chr2	27134600	27134950	Fam163b
chr11	117343750	117344050	2009-09-01
chr15	86000550	86000800	Celsr1
chr15	80140700	80141200	Tab1
chr5	135847100	135847900	Srrm3
chr15	85936250	85936750	Celsr1
chr15	95049050	95050000	Tmem117
chr5	99191900	99192500	Gm43251(-):A930011G23Rik(+)
chr15	66308000	66308350	.
chr16	35511800	35512600	.
chr15	11586950	11587400	.
chr1	120556900	120557300	2610027F03Rik(+)
chr15	11786350	11787000	Npr3(+)
chr10	63611650	63612250	Ctnna3
chr19	37259700	37260950	Gm25268(-):Ide(+)
chr15	83880400	83881300	Efcab6
chr15	98452100	98452900	Snora34(+)
chr15	25975650	25976750	Mir7212(-):Zfp622(+)
chr16	46390300	46390650	.
chr10	120538600	120538950	Mir763(-):Gm24298(+)
chr15	43983550	43983900	.
chr19	39097000	39097350	.
chr5	36223300	36223650	Sorcs2
chr2	155746350	155746850	Gm17581(-):Procr(+)
chr15	86345200	86345450	Tbc1d22a
chr11	109751750	109752350	.
chr5	123174900	123175700	Psmd9:Hpd
chr11	119262450	119263200	Ccdc40
chr15	79434700	79435000	Csnk1e
chr10	83852400	83852550	1500009L16Rik(-)
chr10	108564100	108564250	Syt1
chr11	111938950	111939100	.
chr15	29671500	29671650	Mir3964(+)
chr8	9070400	9070550	4933430N04Rik(+)
chr2	172099750	172100100	Gm44301(+)
chr13	108680850	108681150	Pde4d
chr19	40467400	40468150	Gm15801(+)
chr10	86364050	86364800	Syn3
chr15	77855700	77856200	.
chr10	126899150	126900050	Xrcc6bp1
chr10	8480350	8480650	Ust
chr1	74027350	74027550	.
chr10	70131450	70131650	Ccdc6
chr2	129916250	129916450	Stk35(-):Gm28196(+)
chr10	111096850	111097250	.
chr13	70932350	70932700	8030423J24Rik(-)
chr15	10508100	10508450	Ttc23l
chr15	75919000	75919900	Pycrl
chr5	114480400	114481050	Mvk(-):Gm13790(+)
chr5	114910250	114910850	2210016L21Rik(+)
chr10	67933100	67933500	Zfp365(-):Rtkn2(+)
chr10	15534400	15534750	.
chr10	81511900	81512250	Aes(+)
chr15	25346950	25347300	.
chr10	20982400	20982650	Ahi1
chr11	59998800	59999050	Pemt
chr15	96989500	96989750	.
chr11	80586850	80587350	Myo1d
chr15	55066350	55066650	Gm9920(+)
chr3	66746550	66747300	.
chr11	120068450	120068800	Slc38a10(+)
chr1	182602100	182602700	Capn8
chr15	41450350	41450750	.
chr15	97262700	97263050	Pced1b
chr11	116938400	116939050	Mgat5b
chr2	158695750	158696400	Ppp1r16b
chr11	101274000	101274250	Wnk4
chr9	113976000	113976250	Ubp1:Fbxl2
chr16	24051750	24052100	Gm37419(-)
chr15	86126950	86127850	Gramd4
chr11	85393100	85393600	Gm23765(+)
chr13	40182850	40183300	Ofcc1
chr11	109805050	109805450	1700012B07Rik
chr10	82060150	82061050	AU041133(+)
chr13	111834350	111834950	Gm9025(+)
chr1	72862800	72863300	Igfbp5
chr15	32157250	32157750	Sema5a(+)
chr5	67660050	67660450	Atp8a1
chr10	126168950	126169850	.
chr15	92422350	92422950	Pdzrn4
chr13	21468250	21468850	Nkapl
chr15	80428850	80429900	Gm23220(+)
chr2	166707800	166708850	Prex1
chr15	100816850	100817350	Slc4a8
chr15	79781550	79782300	Dnal4(-):Nptxr(+)
chr13	101061000	101061350	Hmgb1-ps9(-)
chr15	41127550	41127900	Zfpm2(-):4930555K19Rik(+)
chr2	9820100	9820550	Gata3(+)
chr15	73523500	73524050	.
chr15	74695450	74695650	D730001G18Rik(+)
chr15	58854650	58854800	Mtss1(+)
chr15	83027150	83028200	Nfam1
chr15	38567750	38568350	2310043O21Rik
chr2	127414400	127414850	Adra2b(-):Gpat2(+)
chr5	114491950	114492400	.
chr1	40788450	40788800	Mfsd9
chr15	58473200	58473500	.
chr15	82110800	82111100	Mei1
chr2	77977000	77977750	.
chr15	85417750	85418350	Atxn10
chr17	27368300	27369100	.
chr18	80620450	80620800	Nfatc1
chr11	72345550	72345950	Ggt6(+)
chr18	68951100	68951500	4930546C10Rik
chr15	75860700	75861050	Tigd5(+)
chr9	119859300	119859650	Scn11a(-):Gm2449(+)
chr11	45820000	45820350	Clint1(+)
chr15	79162000	79163450	.
chr11	109504050	109505250	Arsg
chr10	69693300	69694000	Ank3
chr14	43793650	43794100	Gm8180(-):Ear1(+)
chr5	65069700	65070150	Gm25154(+)
chr15	94355800	94356200	Adamts20
chr11	102070150	102070450	Gm11585(+)
chr11	115842650	115843200	Llgl2
chr15	82089300	82089750	Mei1
chr2	84380900	84381300	Calcrl
chr10	109953400	109953750	Nav3
chr14	76247200	76247550	Rps2-ps6(-)
chr15	84253250	84253600	Parvb
chr15	8654800	8655100	Slc1a3:Gm37310
chr16	77016950	77017250	Usp25
chr15	96464500	96465350	Scaf11(-)
chr15	71453850	71454400	Fam135b
chr19	21865100	21865500	Tmem2(-):Gm5514(+)
chr11	113347200	113347500	Slc39a11
chr15	92749950	92751150	Pdzrn4
chr13	113634400	113634900	Snx18(-):Hspb3(+)
chr19	3418250	3418550	.
chr9	54559200	54559500	Cib2
chr10	127491350	127491750	Ndufa4l2(+)
chr15	56361250	56361650	.
chr1	23656700	23657050	Gm28822(-)
chr10	77419000	77419350	Adarb1
chr1	38797500	38798050	Gm37707(+)
chr18	58124050	58124500	Fbn2
chr10	8901750	8902150	Gm26674(-)
chr19	27509750	27510150	Pum3(-)
chr11	81013650	81014000	Asic2
chr17	34085350	34086400	BC051537:H2-Pa
chr4	9030350	9031200	Rps18-ps2(-)
chr8	122668850	122669450	Gm20388
chr1	36318300	36319000	Mir6898(+)
chr11	70066850	70067550	Asgr1(-):Asgr2(+)
chr15	75664050	75664600	Top1mt
chr11	110572950	110574050	Gm11682(-)
chr15	74926450	74927350	Ly6i(+)
chr15	52912150	52912550	.
chr10	71363350	71364300	Ipmk
chr4	57201500	57201650	Ptpn3
chr15	12801600	12802200	Pdzd2(-):6030458C11Rik(+)
chr10	120503050	120503450	Mir763(-)
chr10	20670650	20671000	Pde7b
chr11	110494100	110494600	Map2k6
chr15	50954450	50954700	Mir1907(-)
chr11	63119300	63119450	Tekt3(-):Pmp22(+)
chr4	123623450	123623600	Macf1
chr11	109872200	109872750	1700023C21Rik(-):Abca8b(+)
chr15	39036100	39036650	Fzd6
chr8	125040100	125040650	RP23-356I16.2(-):Disc1(+)
chr15	74059150	74059450	.
chr5	111863150	111863450	.
chr19	37686000	37687300	Cyp26c1
chr15	11741600	11742250	Npr3(+)
chr18	76589700	76590250	.
chr15	97008200	97008850	Slc38a4
chr12	88344950	88345850	Gm10264(-):Adck1(+)
chr15	53590400	53591000	Samd12
chr15	51771000	51771450	.
chr2	101643250	101644050	Rag1
chr8	83541650	83542100	Olfr370
chr15	27627100	27627450	Otulin
chr1	74191850	74192600	Gm25524(+)
chr16	30716500	30717050	Gm26295(+)
chr5	148805800	148806050	Katnal1(+)
chr11	98567250	98567650	Gm12355(+)
chr15	38401650	38402050	Mir6951(+)
chr11	51772350	51772700	Sar1b
chr11	59042100	59042450	Obscn
chr4	49059950	49060600	Plppr1
chr10	111820500	111820850	Gm37189(-)
chr15	6557200	6557550	Gm23218(-):Fyb(+)
chr15	68988550	68988900	Khdrbs3
chr1	144292600	144292950	Rgs1(-):Gm7266(+)
chr11	106720800	106721100	Pecam1
chr15	68071850	68072150	.
chr15	78602100	78602400	Cyth4
chr5	148089500	148089800	Mtus2
chr15	64047700	64048300	Fam49b
chr15	84536350	84537750	1810041L15Rik(-):Ldoc1l(+)
chr4	57573500	57573850	Palm2
chr15	97249500	97250350	Pced1b
chr5	74837700	74838300	Gm42575(-):Gm17906(+)
chr15	99281350	99281750	Fmnl3(+)
chr2	106025600	106025800	Dcdc5
chr4	53191850	53192050	AI427809(+)
chr8	26514400	26514600	RP23-170M20.1(-):RP23-170M20.2(+)
chr15	99467900	99468650	Nckap5los(-):Bcdin3d(+)
chr11	68449900	68450250	Pik3r5
chr15	31361150	31361950	Ankrd33b
chr11	108940300	108940950	.
chr10	42128050	42128600	Gm9855(-):Foxo3(+)
chr2	70190700	70191050	Myo3b
chr4	45758100	45758700	Aldh1b1(+)
chr1	76592550	76593050	Mir6343(-)
chr1	85770850	85771100	A630001G21Rik
chr18	62916600	62916850	Apcdd1(+)
chr19	7168250	7168500	Macrod1
chr15	83421850	83422800	Pacsin2
chr11	113407500	113408350	Slc39a11
chr1	22428350	22429250	Rims1
chr4	44941100	44941650	Gm22639(-):Gm12678(+)
chr15	86983650	86984100	.
chr10	16125750	16126050	.
chr15	98749400	98750550	Arf3
chr11	119080550	119081050	Gm26508:Cbx4
chr11	119066450	119067000	Gm11754(+)
chr15	61927850	61928350	Myc(+)
chr11	114404500	114404800	Gm11692(-):4932435O22Rik(+)
chr15	93648050	93648350	Prickle1(-)
chr19	7018250	7018700	Fermt3
chr10	92813650	92814000	Cfap54
chr2	65384650	65385100	Gm24138(-):Scn3a(+)
chr5	144896800	144897200	Smurf1:Mir7039
chr4	31881400	31881900	Map3k7(+)
chr11	118229950	118230200	Cyth1
chr11	109491200	109491550	Arsg
chr11	95830350	95831150	Zfp652
chr15	102029650	102030200	Krt18
chr10	43636650	43637800	F930017D23Rik(-)
chr1	189259800	189261050	Gm3837(+)
chr15	11382350	11382500	.
chr15	62948500	62948650	Tsg101-ps(+)
chr11	88777850	88778700	Gm11493(-):Akap1(+)
chr11	103717150	103717900	.
chr15	12220200	12221150	Mtmr12
chr10	78780800	78781450	Slc1a6
chr11	70298050	70298650	Pelp1(+)
chr11	78770900	78771650	Gm23840(-):Gm23219(+)
chr10	111347400	111347950	Bbs10(-)
chr4	53122900	53123250	Abca1
chr5	99042200	99042650	Gm43251
chr15	88646450	88647100	Zdhhc25(-):Brd1(+)
chr8	12104400	12104850	.
chr19	56061750	56062200	.
chr5	116488550	116489000	Srrm4
chr1	136676300	136676600	.
chr13	113953800	113954100	Arl15
chr18	69946000	69946300	4930448D08Rik(+)
chr5	131547150	131547450	Auts2
chr2	152624100	152624650	Defb25(-):Rem1(+)
chr13	41564800	41565400	Gm5082(+)
chr10	42261400	42261700	Foxo3
chr14	28024650	28024950	Erc2
chr15	91724900	91725200	Lrrk2
chr16	91428200	91428500	Il10rb(-):A930006K02Rik(+)
chr19	25624800	25625100	Dmrt2(+)
chr2	119331550	119331850	Ino80(+)
chr10	70248150	70248800	Gm7097(+)
chr1	134747550	134747950	Syt2
chr1	90981650	90982000	Gm28199(-):Lrrfip1(+)
chr15	74784400	74784850	Cyp11b2(+)
chr15	98164700	98165100	Asb8
chr15	85978150	85978950	Celsr1
chr10	24636050	24636250	.
chr11	95114250	95114450	.
chr11	116014400	116014600	Galk1(-):H3f3b(+)
chr19	46705200	46705400	Borcs7(-):As3mt(+)
chr2	59507750	59507950	Dapl1(-):Gm13552(+)
chr5	113780450	113780650	Selplg(+)
chr19	7422900	7423750	Mir6991(-):Rtn3(+)
chr15	87052450	87053250	Gm23416(+)
chr6	49047100	49047750	Gpnmb
chr15	57734500	57735000	Zhx2
chr10	75000700	75001050	Rsph14:Gnaz
chr15	80437500	80437850	Cacna1i(-):Enthd1(+)
chr8	33978850	33979200	RP24-345M22.2(+)
chr10	20697650	20697950	Pde7b
chr13	112188850	112189250	Gm37427(+)
chr4	57290400	57290750	Ptpn3
chr15	79424400	79425200	.
chr11	116381950	116382450	Rnf157:Rps11-ps2
chr1	136079500	136079800	Cacna1s
chr5	111864150	111864900	Gm42487(-):Gm42488(+)
chr4	43648500	43648950	Npr2
chr19	47901400	47901800	Cfap43
chr2	74651200	74651550	Gm13672(-):Evx2(+)
chr10	13044050	13044350	Gm27741(+)
chr10	60869750	60870050	Gm26947(+)
chr11	85745150	85745450	Bcas3
chr15	63737250	63737550	.
chr5	124491800	124492100	Snrnp35(-):Rilpl1(+)
chr15	99878100	99878350	Gm17057(-):Uqcrh-ps1(+)
chr15	97546500	97547600	.
chr13	43633550	43633900	RP24-156M16.2(+)
chr16	52254400	52254750	Alcam
chr1	36758850	36759450	Gm33533(-):Zap70(+)
chr1	55159550	55160050	Rftn2(+)
chr16	70564150	70564600	Gbe1
chr15	59310450	59311300	E430025E21Rik(+)
chr2	180638400	180638750	Tcfl5
chr5	147803850	147804500	Gm43156(-):Gm43155(+)
chr5	72896750	72897550	Slain2(+)
chr15	79631650	79632750	.
chr5	123092800	123093500	Rhof(+)
chr15	4005550	4006100	BC037032(+)
chr15	96749400	96749900	Gm38144(-):Gm8888(+)
chr5	52910750	52911250	Gm23532(+)
chr15	53659250	53659400	Samd12
chr5	149163150	149163350	Uspl1(+)
chr5	98324800	98325100	Fgf5(-):1700007G11Rik(+)
chr5	134848750	134849050	Cldn13(+)
chr10	95770550	95770950	.
chr15	79176800	79177150	Gm10863
chr4	152523000	152523350	Nphp4
chr15	24243650	24243900	.
chr15	83939500	83939750	Efcab6
chr15	97721100	97721650	Endou
chrX	52744700	52745200	Kis2
chr2	168641850	168642400	Atp9a
chr15	31429500	31429750	March6(+)
chr15	66098100	66098350	Kcnq3
chr18	82125800	82126050	.
chr15	73943350	73943750	.
chr3	129788700	129789100	Rrh(+)
chr11	88335200	88335300	Msi2(+)
chr15	69085950	69086050	Khdrbs3
chr15	31164500	31165000	Dap(+)
chr15	59027050	59027850	Mtss1
chr10	20747200	20747650	Pde7b(-)
chr8	87182100	87182450	Gm27246:Gm10637
chr1	126900900	126901350	4930599A14Rik(-)
chr15	100437100	100437750	Letmd1(+)
chr10	117238200	117238700	Lyz2(+)
chr15	25876650	25877050	Fam134b
chr15	41690550	41690750	Oxr1
chr15	59035900	59036100	Mtss1
chr5	116332150	116332350	4930562A09Rik(+)
chr11	113258100	113258750	Slc39a11
chr11	102776400	102777400	Gjc1(+)
chr15	90670300	90671050	Cpne8
chr13	95610750	95611300	.
chr11	115365050	115365250	Hid1
chr11	117244850	117245000	2009-09-01
chr6	34687700	34688000	Gm14547(+)
chr8	26295500	26295800	RP24-367D19.1(+)
chr8	82373100	82373400	Il15
chr5	109723400	109723900	5430403G16Rik(-):4930522L14Rik(+)
chr8	70084800	70085200	Hapln4
chr11	117032550	117033200	.
chr10	82820900	82821450	1700028I16Rik
chr15	58863700	58864050	Mtss1(+)
chr11	90334350	90334650	.
chr5	113326150	113326650	Mir7229(-):Mir7230(+)
chr17	86393950	86394350	Prkce
chr2	133529250	133529900	Mir3090(+)
chr11	94488900	94489500	Spata20(-):Epn3(+)
chr2	162182600	162183250	Ptprt
chr1	133543750	133544300	Gm38394(+)
chr5	98781850	98782550	.
chr10	43667150	43667800	F930017D23Rik(-)
chr15	102242250	102242900	Rarg
chr18	80305250	80305900	Kcng2
chr15	84448800	84449550	1810041L15Rik(-)
chr11	31210550	31210950	Gm17332(-)
chr15	78205800	78206200	.
chr15	103120600	103121000	.
chr5	12913000	12913400	.
chr10	84559800	84560150	Gm25657(+)
chr11	101622700	101623050	Gm23849(+)
chr8	13390050	13390400	RP23-89F9.7
chr15	97281500	97282250	Pced1b
chr15	36550500	36550950	Snx31
chr16	6734150	6734450	Rbfox1(+)
chr17	31793700	31794000	.
chr5	142687300	142687600	Wipi2(-):Slc29a4(+)
chr10	45284600	45284850	Popdc3
chr15	37355550	37355900	Grhl2
chr15	75730000	75730350	.
chr15	80728450	80728800	.
chr17	78365600	78365950	Fez2(+)
chr19	5313300	5313650	Gal3st3(-):Catsper1(+)
chr4	44380400	44380750	Gm24376(+)
chr6	52234850	52235200	Hoxa10
chr10	117713550	117713850	Mdm2(-):Slc35e3(+)
chr15	91865100	91865400	Muc19
chr10	21092150	21092800	Ahi1(-):Myb(+)
chr15	85261600	85262250	Fbln1
chr2	38352900	38353750	Lhx2
chr5	111054800	111055600	Ttc28
chr15	97932000	97932750	Col2a1(+)
chr15	98961000	98961600	.
chr11	117184150	117184900	.
chr15	67184550	67185100	St3gal1(-):1700012I11Rik(+)
chr5	138606650	138607150	Zfp68:Gm24082
chr11	109821450	109821900	1700012B07Rik
chr15	8820950	8821350	Gm5043(+)
chr16	31436150	31436550	Gm15743(-)
chr11	88282750	88283100	Mir378b(+)
chr11	113028750	113029350	2610035D17Rik(+)
chr10	19835950	19836300	Pex7(+)
chr12	72442850	72443200	Lrrc9
chr15	58004600	58004950	Fam83a
chr15	57361150	57361450	.
chr15	64619500	64619800	Adcy8(+)
chr4	58488550	58488850	Gm12577(-):Gm12578(+)
chr18	60653500	60654150	Synpo
chr10	29222100	29222650	9330159F19Rik
chr10	74947300	74948300	.
chr15	97225350	97226150	.
chr11	114169050	114169700	Gm11690(+)
chr1	93209400	93209850	Crocc2
chr15	51133950	51134400	.
chr19	24700800	24701250	Pgm5
chr1	78783550	78784050	Kcne4(+)
chr15	91377100	91378000	Slc2a13
chr11	119791350	119791450	Rptor
chr4	53878000	53879050	Gm23745(+)
chr5	123312350	123313050	Wdr66
chr6	53262700	53263200	9430076C15Rik(+)
chr1	11324350	11325000	Gm28686(-):Gm37410(+)
chr15	11060200	11060900	.
chr5	93124800	93125250	2011-09-01
chr11	116689450	116689750	St6galnac2
chr19	8690850	8691150	Gm22820(-):Slc3a2(+)
chr2	77614100	77615150	Zfp385b
chr11	72244850	72245450	n-R5s70(+)
chr11	112559000	112559600	.
chr15	100430300	100430850	Gm5475(-):n-R5s43(+)
chr10	77472500	77473000	Itgb2(+)
chr11	106318600	106319100	Prr29(+)
chr15	63689400	63689900	.
chr15	74292650	74293150	.
chr13	95967200	95967550	Sv2c
chr15	57664450	57664800	Zhx2(+)
chr15	97895900	97896250	Vdr
chr6	142818150	142818500	Gm7457
chr11	110242650	110242950	Abca6
chr15	25655750	25656050	Myo10
chr15	37881850	37882150	Ubr5(+)
chr19	56060250	56060550	.
chr4	62240100	62240400	Gm23148(+)
chr5	146597500	146597800	Gm34333
chr6	32566900	32567200	Plxna4
chr11	97854450	97854700	Fbxo47
chr11	106734550	106734800	Pecam1
chr15	53668250	53668500	Samd12
chr15	85624750	85625750	Mirlet7c-2(+)
chr10	115800850	115801400	Tspan8(+)
chr4	129021450	129021650	Rnf19b(+)
chr7	71177950	71178150	Gm29328(+)
chr11	119765900	119766800	Rptor
chr19	3368800	3369200	Ppp6r3(+)
chr19	37694950	37695350	Cyp26c1(-):Cyp26a1(+)
chr6	6876800	6877150	Dlx6os1(-):Dlx5(+)
chr9	96923900	96924250	Gm16010(+)
chr11	119211950	119212450	Tbc1d16
chr5	106115400	106115850	.
chr13	110889850	110890100	.
chr15	8600450	8601450	.
chr19	53079250	53080250	Gm24724(+)
chr11	72317000	72317600	Smtnl2(+)
chr15	75554050	75554600	Zfp41(+)
chr11	101133100	101133550	Plekhh3(+)
chr15	31442750	31444000	Ropn1l
chr11	120173100	120173700	Gm11770(+)
chr11	109420150	109420800	Slc16a6(+)
chr1	135964100	135964450	Tmem9(+)
chr11	109717250	109717600	Fam20a
chr19	44723650	44724000	Mir6405(+)
chr5	125148000	125148350	Ncor2
chr15	77590150	77590400	Apol10b
chr5	114725350	114725750	Mir7028(-):Git2(+)
chr1	43896800	43897000	Gm19587(-):Gm8241(+)
chr1	194928950	194929150	Gm23885(-):Cd34(+)
chr11	50237700	50237900	Ltc4s:Gm26542
chr9	5689000	5689200	.
chr13	58375050	58375550	Hnrnpk(+)
chr11	54403050	54403500	Meikin
chr15	38325950	38326300	.
chr10	120120400	120121200	Tmbim4(+)
chr8	9776450	9776900	AC099760.1(-):Gm44761(+)
chr15	30590450	30591550	Ctnnd2
chr9	63815150	63815500	Smad3(-)
chr15	92285000	92285300	Cntn1
chr8	22822250	22822550	Kat6a(+)
chr1	183088900	183089550	Disp1
chr17	19042050	19042550	Vmn2r-ps118(-):Vmn2r98(+)
chr10	76362850	76363250	Ybey(+)
chr1	136849150	136850250	.
chr15	13050800	13051600	Cdh6
chr11	116073600	116074200	Unc13d
chr1	42258600	42259100	Gm29664(-):Gm28175(+)
chr11	115345700	115346200	.
chr11	119749850	119750200	Rptor
chr15	101048800	101049150	Scn8a(-):Fignl2(+)
chr19	21078200	21078550	.
chr2	163571150	163571500	Hnf4a
chr9	103158900	103159250	Rab6b
chr14	120042400	120042950	.
chr11	109747550	109748050	1700023C21Rik(+)
chr11	16206500	16207050	Gm12011(+)
chr15	11726100	11726850	.
chr2	101576050	101576500	Rag2(+)
chr11	19826600	19826950	Gm12029(-):Spred2(+)
chr15	78254550	78255800	Ncf4
chr1	127861500	127861950	Map3k19(-):Rab3gap1(+)
chr10	82283950	82284350	4932415D10Rik
chr16	89743400	89743750	.
chr17	84027550	84027900	Gm37549(-)
chr2	178577250	178577600	Cdh26(-)
chr15	39045950	39046400	Dcaf13(+)
chr13	59164900	59165350	Ntrk2(-)
chr2	68138550	68139150	Gm13607(-):Stk39(+)
chr2	33580700	33581250	Gm13529(+)
chr15	76409950	76410450	Mroh1
chr1	182872600	182872900	Susd4
chr10	4586150	4586450	Ccdc170(-):Esr1(+)
chr10	28097000	28097300	Ptprk
chr10	68599050	68599350	1700040L02Rik(-)
chr13	38379450	38379750	Bmp6
chr13	40205550	40205850	Ofcc1
chr15	89342600	89342900	Lmf2(+)
chr2	27586600	27586900	Gm13421(-):Rxra(+)
chr8	8777550	8777850	Gm44626
chr17	6010050	6010300	Synj2
chr11	65269800	65270450	Myocd
chr1	51510500	51511050	.
chr11	110456550	110457100	Map2k6
chr13	82120750	82121250	Gm24295(-)
chr10	120813750	120814200	Msrb3
chr10	61156700	61157150	Adamts14(+)
chr5	14295900	14296300	Gm43523(-)
chr7	143368300	143368700	Kcnq1
chr2	171366450	171367050	Gm26489(-)
chr11	103248550	103248700	Map3k14
chr15	29470300	29471200	.
chr5	119208800	119209300	.
chr15	8056200	8057250	Wdr70
chr5	126894100	126894450	Gm42954(-)
chr15	7781400	7782000	Gdnf(+)
chr15	78420600	78421050	.
chr10	12574650	12575050	Utrn
chr13	23397750	23398100	C230035I16Rik(+)
chr15	31692100	31692400	Fam173b(-)
chr15	58396950	58398050	.
chr15	13126350	13127050	Cdh6
chr1	23940600	23940950	Smap1(-):Sdhaf4(+)
chr10	22928050	22928350	.
chr11	88003200	88003500	Gm11508(+)
chr4	89689500	89689800	.
chr11	115339250	115340000	Trim80(+)
chr10	40803750	40803950	Mettl24
chr15	74772150	74772350	Cyp11b1(+)
chr4	134496450	134496650	Paqr7
chr15	97270000	97270950	Pced1b
chr11	102119000	102119350	Tmem101(+)
chr2	30534000	30534350	.
chr15	24497100	24497400	.
chr8	92986500	92986800	Slc6a2
chr18	37721050	37722250	Gm42416
chr10	112465150	112465850	Kcnc2
chr4	47823100	47823550	Gm22670(+)
chr15	26309250	26310050	2011-03-01
chr4	56699350	56700050	Actl7b(+)
chr15	79649550	79650050	Fam227a
chr10	77119300	77120200	Col18a1
chr11	119019450	119019850	Cbx4(+)
chr10	111028850	111029200	Zdhhc17(-):Rpl6l(+)
chr8	70787900	70788250	Mast3
chr6	31143350	31143600	Lncpint
chr1	66677700	66678100	Unc80
chr18	77589050	77589600	Gm26014(+)
chr19	6849900	6850400	Trmt112(+)
chr14	13160950	13161700	.
chr3	94225750	94227000	Gm16584(-):Gm4982(+)
chr12	39073900	39074050	.
chr15	39650000	39650150	Rims2
chr15	61720300	61720450	.
chr16	46660650	46660800	.
chr6	28999750	28999900	Gm3294
chr13	54525750	54526500	Gm24195(+)
chr15	66939150	66939550	Ndrg1
chr16	78263500	78263850	RP23-299N4.1
chr2	78559650	78560000	Gm14463(+)
chr2	77920150	77920900	Cwc22
chr8	119187750	119188350	Cdh13
chr5	146713700	146714200	.
chr9	5616800	5617200	.
chr11	18370500	18370850	Gm12020(-):Gm37869(+)
chr6	5116350	5116700	Ppp1r9a
chr16	90829200	90829500	1110004E09Rik(+)
chr15	73567600	73568950	Dennd3
chr11	107263400	107263850	Pitpnc1
chr15	100956000	100956450	Scn8a
chr15	59830400	59830800	.
chr1	59467150	59467450	Fzd7(+)
chr1	119266350	119266650	Gm3508(-):Gm29456(+)
chr10	4283400	4283700	Zbtb2(+)
chr11	106640550	106640850	.
chr10	25171250	25172300	.
chr14	33683750	33684000	Gm26228(-)
chr15	12237950	12238200	Mtmr12
chr15	101422000	101422250	.
chr2	78961100	78961350	Gm37004(+)
chr4	111839050	111839300	Gm12960(-):Slc5a9(+)
chr15	86040900	86041550	Gm15722(+)
chr13	58135450	58135950	Hnrnpa0(-):1700066J03Rik(+)
chr10	23707800	23708250	Snora33(+)
chr11	112590350	112590750	BC006965(+)
chr11	113877450	113878050	Sdk2
chr11	112768450	112769000	BC006965
chr10	62972350	62972600	Hnrnph3(+)
chr10	120438100	120438350	Hmga2
chr19	28642950	28643200	Glis3
chr15	99872250	99873200	Lima1
chr10	60592750	60593350	Cdh23
chr9	42520550	42521050	Grik4:Gm24420
chr19	6412500	6413350	Rasgrp2:Gm14965
chr2	170947000	170947600	Dok5(-):Gm14263(+)
chr5	92762100	92762450	Mir1961(+)
chr13	3449250	3449800	Gm16505(-):2810429I04Rik(+)
chr15	95136150	95136450	1700129L04Rik
chr11	116006100	116007150	Itgb4
chr13	54129800	54130100	Sfxn1(-):Hrh2(+)
chr15	97229750	97231250	Pced1b(+)
chr15	91059300	91060000	.
chr2	27782900	27783450	2810430I11Rik(+)
chr5	90595050	90595550	5830473C10Rik
chr12	84256450	84257450	Ptgr2(+)
chr15	78185150	78185400	Ncf4(+)
chr15	79786400	79786650	Npcd(+)
chr16	9728600	9728850	Grin2a
chr5	139893950	139894200	Gm43704(+)
chr1	136373200	136373650	Camsap2(-):9230116N13Rik(+)
chr2	156486000	156486500	Epb41l1
chr5	106386150	106386700	.
chr10	120569100	120569500	.
chr4	150793600	150793950	Gm13049(+)
chr5	3425300	3425650	Cdk6
chr5	150949750	150950100	Gm43297(+)
chr15	31372750	31373400	Gm6361(+)
chr2	181066550	181067000	Chrna4(-):Kcnq2(+)
chr5	146916450	146916900	Rasl11a(-):Gtf3a(+)
chr2	60032350	60032750	Baz2b
chr15	11973000	11973300	Gm24074(-):Sub1(+)
chr15	72807900	72808500	Trappc9
chr11	68349850	68350200	Ntn1
chr19	44172550	44172900	Pkd2l1
chr1	133946500	133946800	Gm18970(+)
chr18	76468450	76468750	.
chr6	120938050	120938350	Mical3
chr11	114082500	114082950	Sdk2(-):1700025D23Rik(+)
chr16	92268150	92268600	1700048M11Rik(+)
chr5	128715600	128716050	Piwil1
chr5	67214450	67215000	Gm42712(-):Gm42670(+)
chr15	26362950	26363450	2011-03-01
chr11	114499900	114501100	4932435O22Rik(-)
chr15	12281400	12282050	.
chr10	60200000	60200600	.
chr5	142884750	142885350	Fscn1(+)
chr7	18380300	18380900	Gm5997(-):Gm45104(+)
chr10	49755050	49755350	Grik2
chr15	30791000	30791300	Ctnnd2
chr19	3417500	3417800	Gm23940(+)
chr8	48352850	48353150	Tenm3
chr15	4097500	4098100	Oxct1
chr10	99074600	99075550	.
chr5	128667900	128668600	4930553I04Rik(+)
chr10	69568550	69569000	Ank3
chr15	57948000	57948600	Tbc1d31
chr3	84057050	84057350	D930015E06Rik(-):Gm36981(+)
chr15	8941250	8942150	.
chr1	121366050	121366250	.
chr5	138616600	138616800	Zfp68
chr15	50389350	50389500	.
chr19	16038000	16039200	C130060C02Rik(-):Gnaq(+)
chr5	128700250	128701250	Gm42875(+)
chr10	116170850	116170950	Ptprr
chr14	8694450	8694550	4930455B14Rik(-)
chr18	60612850	60612950	Synpo
chr7	34649200	34649650	Kctd15
chr15	74667200	74668000	Mroh4(-):Arc(+)
chr2	91975850	91976450	Dgkz
chr15	10439800	10440300	Ttc23l(+)
chr11	7067750	7068100	Adcy1
chr15	96124750	96125100	D030018L15Rik(-):2610037D02Rik(+)
chr11	85836150	85836900	Tbx2
chr11	103441150	103441500	Gm884(+)
chr10	127247450	127248100	Kif5a
chr10	112110000	112110500	.
chr11	112731200	112731600	BC006965
chr15	96691350	96691800	.
chr11	90132900	90133300	n-R5s72(+)
chr11	113662350	113662750	Cog1:Fam104a
chr15	86513800	86514200	Tbc1d22a(-)
chr15	93471300	93471700	Pphln1
chr5	27094250	27094650	Dpp6
chr6	117799000	117799400	Gm7292(-):Gm6253(+)
chr13	25196000	25196350	Dcdc2a
chr13	58417000	58417350	Rmi1(-)
chr15	94547050	94547400	Irak4
chr15	95066600	95066950	Tmem117
chr17	4990150	4990500	.
chr2	30726200	30726550	Mir3089(-):1700001O22Rik(+)
chr2	145747850	145748200	BC039771
chr13	23395650	23396750	Gm11334(-):Abt1(+)
chr6	53165250	53165650	Gm4872(+)
chr15	79208450	79208900	Gm10863
chr15	98427050	98427450	Olfr240-ps1(+)
chr11	102944300	102944550	2410004I01Rik(+)
chr15	58170250	58170500	Gm22488(-):Fbxo32(+)
chr4	60458750	60459000	Mup-ps4(-):Mup-ps26(+)
chr11	113999800	114000200	Sdk2
chr13	56283350	56283750	Neurog1(-):Cxcl14(+)
chr3	83764450	83764850	Gm7115(+)
chr11	116304650	116305250	Rnf157(+)
chr10	117596650	117596800	Cpm(+)
chr15	53456450	53456600	.
chr7	130138900	130139050	Fgfr2(+)
chr15	55428750	55429150	Col14a1
chr10	61784450	61785250	H2afy2
chr1	132576950	132577550	Nfasc
chr11	107298350	107299100	Pitpnc1
chr10	121898450	121898800	Srgap1
chr13	111286950	111287300	Gm15289(+)
chr15	58005750	58006100	Fam83a
chr17	65742200	65742550	Rab31
chr19	47678200	47679000	Col17a1
chr2	152029450	152030150	Slc52a3(-):AA387200(+)
chr10	63050800	63051100	Pbld2
chr15	61800250	61800550	.
chr5	92643100	92643350	Ccdc158
chr15	59615200	59615950	Nsmce2(-):Trib1(+)
chr11	85809200	85809500	Bcas3
chr15	67087100	67087400	Gm2895(-):St3gal1(+)
chr15	82079050	82079350	Mei1
chr15	83235250	83235550	A4galt
chr15	30479600	30479850	Ctnnd2
chr1	134290250	134290750	Myog
chr10	126817600	126818300	Gm24179(+)
chr10	116771700	116772250	1700030O20Rik(-):Myrfl(+)
chr15	97890950	97891500	Vdr
chr2	77900750	77901150	Cwc22
chr10	61828250	61829000	Mir5108(-):Col13a1(+)
chr18	54090000	54090400	.
chr15	59302650	59303000	Gm5045(-):Zfp572(+)
chr4	40082500	40083100	.
chr10	67671050	67671300	Gm10797(-)
chr10	7370200	7370400	Ulbp1(+)
chr13	93906700	93907150	Arsb
chr11	118539200	118539600	Rbfox3
chr4	16988500	16988900	Gm11850(+)
chr1	38939050	38939350	Nms
chr10	92968950	92969250	Cfap54
chr10	120641900	120642700	Gm24298(-):Gm38289(+)
chr15	6606450	6606700	Fyb:Gm2245
chr2	94350750	94351000	2810002D19Rik(+)
chr10	122781950	122782650	Ppm1h
chr15	34393600	34394100	Matn2
chr16	91556700	91557200	Gm15964(+)
chr11	114887050	114887400	Gprc5c(-):Cd300a(+)
chr15	80622400	80623250	.
chr10	69385250	69386050	Cdk1(-)
chr11	94408850	94409600	Spata20(+)
chr13	40367700	40368450	Ofcc1(-)
chr7	27433550	27434200	Sptbn4:Gm44924
chr15	27964650	27964900	Trio
chr16	21092600	21092850	.
chr18	76008200	76008450	Zbtb7c
chr19	10820000	10820250	Cd6
chr19	31880350	31880600	.
chr11	102659300	102659650	Ccdc43(+)
chr15	86063200	86064200	Gramd4
chr15	67075500	67076150	.
chr11	18870800	18871400	8430419K02Rik
chr15	77141800	77142350	Rbfox2
chr5	64140800	64141150	Tbc1d1(+)
chr15	6881100	6881450	Osmr(-)
chr2	45438000	45438350	Gm13479(-)
chr15	56679900	56680400	Has2os(+)
chr11	102205600	102205900	Hdac5
chr17	78575650	78575950	Vit
chr6	8672450	8672750	Ica1
chr9	31566000	31566250	.
chr3	41299450	41299650	Gm16508(-):Gm30852(+)
chr15	11454950	11455650	Tars(-)
chr11	85704850	85705200	Bcas3
chr15	99219350	99219800	Gm25057(-):Kcnh3(+)
chr10	23677500	23677900	.
chr15	12517750	12519050	Pdzd2
chr11	111648300	111648950	.
chr5	149513600	149514200	Gm15997
chr2	169903650	169904350	Tshz2
chr15	22811800	22812400	Cdh18
chr11	106379900	106380600	Icam2
chr2	135850700	135851200	Plcb4
chr11	98890550	98891000	Wipf2
chr8	110231700	110232150	Gm26832(+)
chr10	92148200	92148700	Rmst
chr15	53304150	53304550	Ext1
chr15	59666350	59667750	Trib1(-)
chr11	109793850	109794650	1700012B07Rik
chr15	65068700	65069200	Gm5046(-)
chr10	86353850	86354550	Syn3
chr15	52534650	52535100	Gm23267(-)
chr15	85499000	85499450	7530416G11Rik
chr13	57504450	57504850	Spock1
chr15	98382600	98383000	Olfr240-ps1(+)
chr2	35787250	35787650	Ttll11
chr6	34921950	34922350	Stra8
chr17	29746950	29747300	Ccdc167(-):Mdga1(+)
chr5	5681850	5682200	Steap2
chr8	11585500	11585850	Mir7238(+)
chr10	98937400	98937700	.
chr1	130811400	130811850	Fcamr:Gm15848
chr10	40076750	40077000	Gm25613(+)
chr11	112402000	112402250	.
chr19	28246600	28246850	Glis3(+)
chr16	72999650	73000400	Robo1
chr7	5031550	5032100	Gm44973:Zfp865:Ccdc106
chr17	27393450	27394200	Mir7218(-):Grm4(+)
chr1	164984450	164984800	1700029M03Rik(-):Gm26042(+)
chr13	38189650	38190000	Dsp
chr10	76007150	76007450	Slc5a4b(+)
chr11	75381900	75382200	Serpinf2(+)
chr2	160912850	160913150	Emilin3
chr15	51697450	51697950	.
chr15	85016700	85017150	Fam118a(+)
chr15	97873500	97873900	Vdr
chr8	124918200	124918650	Egln1
chr11	86467750	86468100	Tubd1(+)
chr1	165546850	165547150	Adcy10
chr11	70576450	70576750	Mink1
chr13	25149750	25150050	Dcdc2a
chr16	49408800	49409100	.
chr15	91075950	91076550	Kif21a(-):Abcd2(+)
chr11	98971400	98971500	Rara
chr15	79051750	79051850	Polr2f(+)
chr15	82333400	82333500	Gm25990(+)
chr15	99646800	99646900	Racgap1
chr18	75165100	75165200	Dym
chr6	55146050	55146150	.
chr8	114909400	114909500	Wwox
chr9	102410300	102410400	Gm22894(-):Ky(+)
chr2	84659000	84660150	Gm28635:Btbd18
chr11	51150350	51151450	Olfr1374-ps1(-):Gm12203(+)
chr15	64749950	64750600	Adcy8
chr15	53233800	53234000	Ext1
chr15	71884000	71884200	Col22a1
chr16	95417050	95417250	Erg
chr18	46674200	46674400	Eif1a(-):Cdo1(+)
chr4	59709750	59709950	E130308A19Rik
chr8	64525600	64525800	Mir710(-):Cpe(+)
chr15	74696100	74696650	Gm17189(+)
chr15	8853550	8853950	Gm5043(+)
chr19	16998650	16999100	Prune2
chr15	59882650	59883050	.
chr15	95057950	95058350	Tmem117
chr15	30662950	30663300	Ctnnd2
chr11	110380200	110380850	.
chr10	74829050	74829700	.
chr15	78620200	78620600	Cyth4
chr5	101272900	101273300	.
chr7	123981800	123982200	Gm27040:Hs3st4
chr8	61954000	61954400	Ddx60
chr10	105639750	105640100	Gm15663(-)
chr11	35602600	35602950	Slit3
chr19	26710350	26710700	Smarca2
chr11	117913850	117914700	Gm11725(-):Gm11726(+)
chr13	12518850	12519650	Edaradd
chr15	74762700	74763250	Gm17189(+)
chr2	113385850	113386400	Gm13965(+)
chr11	95892000	95892500	B4galnt2
chr11	59028600	59029050	Obscn
chr18	81397500	81397950	.
chr11	75849400	75849900	Rph3al
chr19	22075450	22076000	Trpm3(+)
chr16	90077700	90078350	Tiam1(-)
chr2	179278350	179278900	Gm14294(+)
chr2	129349250	129350250	Spcs2-ps(+)
chr10	87545950	87546600	.
chr15	79624000	79624400	n-R5s40(+)
chr13	55847300	55847500	Gm28760(-)
chr15	8754900	8755100	Gm37310(-)
chr8	88473750	88473950	RP23-169M10.1(-):Nkd1(+)
chr15	72936200	72936900	Trappc9
chr15	75992550	75993700	Mapk15
chr11	113101600	113102350	2610035D17Rik
chr4	24670450	24670900	Klhl32
chr11	90528050	90528450	Stxbp4
chr15	37362250	37362950	Grhl2
chr15	97999550	98000150	Col2a1
chr15	65875600	65876500	Gm2991(+)
chr13	59334750	59335250	.
chr15	77812650	77813150	Myh9
chr11	118402950	118403350	Engase(+)
chr15	85852750	85853200	Ttc38
chr10	117024650	117025350	Best3
chr11	113832250	113832800	Sdk2
chr10	12991150	12991500	Stx11(-):Sf3b5(+)
chr10	63462900	63463250	Ctnna3
chr10	109057100	109057450	Syt1(-):Gm22097(+)
chr15	37478200	37478550	Ncald
chr4	45538100	45538450	Gm22518(-):Gm22055(+)
chr6	53937900	53938250	Cpvl
chr15	13049450	13049750	Cdh6
chr15	23912550	23912850	.
chr6	51433450	51434400	Cbx3(+)
chr15	83932800	83933750	Efcab6
chr16	35524350	35524700	1600019K03Rik(-):Sema5b(+)
chr17	49472000	49472350	Daam2
chr4	45806700	45807050	Aldh1b1(-):Igfbpl1(+)
chr10	62692950	62693250	Stox1
chr11	5238600	5238900	Znrf3(+)
chr13	41139650	41139950	Sycp2l
chr15	100122200	100122500	Dip2b
chr18	79937100	79937400	.
chr4	135712650	135712900	Il22ra1(+)
chr11	86039500	86040250	.
chr10	61613750	61614400	Npffr1
chr17	43625500	43626050	Tdrd6
chr15	79275400	79275900	Baiap2l2
chr15	100540500	100541350	Smagp(+)
chr5	116542700	116543300	Srrm4
chr15	58286550	58287050	Gm15943
chr2	77946450	77946800	Cwc22
chr11	97618700	97619150	2410003L11Rik
chr15	37045150	37045950	Gm26766(-)
chr15	79923350	79924000	Cbx7
chr15	97409250	97409500	Pced1b(-)
chr3	79727350	79727600	Rxfp1
chr5	91125000	91125250	Gm23092(+)
chr2	58773750	58774200	Upp2
chr10	76629300	76629700	.
chr1	155421150	155421450	Xpr1(-):Gm5532(+)
chr11	67383600	67383900	Gm26476(-):Gas7(+)
chr2	36089600	36089900	Lhx6
chr5	139021950	139022250	Prkar1b
chr4	20058750	20059200	Nkain3(+)
chr11	94182750	94183150	.
chr11	90167000	90167850	RP23-220F20.4(+)
chr15	60919500	60919800	A1bg
chr15	66774100	66774400	Tg
chr16	90484600	90484900	Hunk
chr18	53536450	53536750	Prdm6
chr5	100509250	100509550	Gm23222(-):Gm19620(+)
chr8	122862700	122863000	Gm20388
chr1	164141450	164141700	Selp
chr10	13507400	13507650	Fuca2
chr13	53023900	53024150	Nfil3(-):Ror2(+)
chr15	58337900	58338150	Fam91a1(+)
chr15	79551550	79551800	Ddx17(-):Dmc1(+)
chr15	96409400	96409650	Gm25397(-):Scaf11(+)
chr19	17378000	17378250	.
chr10	61265750	61266600	Adamts14
chr6	34933850	34934500	Stra8
chr15	90789050	90789650	Rpl31-ps8(-):Tcea1-ps1(+)
chr15	55230200	55230700	Deptor
chr10	61998350	61998800	Col13a1(-):Gm5424(+)
chr10	77316700	77316950	Adarb1
chr13	104986800	104987050	Rgs7bp
chr15	86986650	86986900	.
chr15	83676750	83678150	Scube1
chr15	76248900	76249800	Rps6-ps1(+)
chr10	59243700	59244400	Sowahc(-):P4ha1(+)
chr11	117780400	117781100	Tk1(+)
chr1	13588250	13588600	Gm38319(+)
chr14	46910200	46910550	Samd4
chr15	85136750	85137100	Ribc2
chr19	37788900	37789250	Cyp26a1(-)
chr5	137433150	137433500	Zan:Rpl36-ps9
chr7	29596300	29596650	A330087D11Rik(-):n-R5s153(+)
chr15	32606650	32606950	Sema5a
chr8	12225150	12225450	Gm29175(+)
chr6	50711050	50711550	C530044C16Rik(+)
chr11	114648400	114648850	.
chr10	93936450	93936800	Gm25962(-):Vezt(+)
chr15	50546300	50546650	.
chr17	84331100	84331450	Thada
chr8	117813750	117814100	Gm10617(-)
chr1	42811600	42811900	Gm23126(+)
chr1	19868300	19868650	.
chr10	40664500	40664850	Ddo(-):Mettl24(+)
chr10	99160050	99160400	.
chr10	13868150	13868750	Aig1
chr15	79185800	79186300	Gm10863
chr11	117778150	117779350	Syngr2(+)
chr10	80170700	80171050	Cirbp
chr1	172485300	172485600	Igsf9
chr10	121784750	121785050	Srgap1
chr13	31343850	31344150	Gm11374(-):G630018N14Rik(+)
chr15	79453750	79454050	Kdelr3(+)
chr11	117085650	117086250	Gm11730(+)
chr15	12615400	12616400	Pdzd2
chr1	24551000	24551400	Col19a1
chr16	35231300	35231700	Adcy5
chr13	93957250	93957600	Gm24737(-):Lhfpl2(+)
chr12	4131850	4132150	Adcy3
chr15	54997700	54998350	Dscc1(+)
chr19	56826900	56827550	Afap1l2(+)
chr10	9508950	9509650	Gm28904(-):Gm9930(+)
chr15	99502150	99502750	Aqp2(+)
chr2	166094150	166094800	Sulf2
chr11	60217600	60218000	Srebf1
chr11	62922150	62922500	Tvp23bos
chr15	35288800	35289150	Vps13b(+)
chr6	22424550	22424900	Fam3c(-)
chr7	120567400	120567750	Gm16475(-):Gm32916(+)
chr15	9463550	9463850	Capsl
chr15	94365800	94366600	Adamts20
chr10	23223350	23223500	Eya4
chr11	93811500	93811650	.
chr15	39775150	39775300	Dpys
chr15	51712700	51712850	Eif3h(+)
chr15	67377950	67378100	1700012I11Rik(-)
chr15	100298900	100299050	Mettl7a3(+)
chr18	74851300	74851950	Gm25594(+)
chr15	93137150	93137650	Gm4335(+)
chr15	74748200	74748750	Ly6d(+)
chr6	40070050	40070550	Tmem178b
chr10	122789050	122789500	Ppm1h
chr4	10580850	10581300	1700123O12Rik
chr10	21535250	21535650	1700020N01Rik(+)
chr11	86899000	86899400	Dhx40(-):Ypel2(+)
chr15	92452550	92452950	Pdzrn4
chr19	24869850	24870250	Cbwd1(+)
chr15	55694400	55694750	Sntb1
chr17	10081350	10081700	.
chr10	63227600	63227750	Mypn(-):1700120B22Rik(+)
chr15	85787250	85788150	Ppara
chr4	12976500	12976950	Triqk
chr19	5824550	5824950	Gm27702:Neat1
chr8	71385400	71385800	Ushbp1
chr11	114022650	114023000	Sdk2
chr15	24158900	24159250	.
chr2	77977950	77978450	Gm13726(-):4930440I19Rik(+)
chr2	131546050	131546900	Adra1d
chr15	88948850	88949450	Ttll8
chr15	74838500	74839000	Cyp11b1
chr1	136741350	136741650	Gm24086(-):Gm22132(+)
chr10	18163200	18163500	Ect2l
chr11	108323350	108323650	Prkca
chr12	69467150	69467450	Arf6(-):Gm23018(+)
chr15	12368400	12368700	.
chr16	35691350	35691650	Gm25967(+)
chr16	55571750	55572050	.
chr17	5336800	5337100	Arid1b
chr19	44540100	44540400	Sec31b
chr2	172196600	172196900	Gm44301(-):Mc3r(+)
chr11	74439850	74440100	.
chr11	117196850	117197100	.
chr15	74770300	74770550	Gml(+)
chr19	43789050	43789300	Gm24400(+)
chr5	123771100	123771350	Kntc1
chr11	101186600	101187150	Cntnap1
chr11	107022900	107023400	Gm11708(-):1810010H24Rik(+)
chr1	59604750	59605100	Nop58(+)
chr16	93311200	93311550	Mir802(+)
chr10	46013750	46014100	.
chr15	65216350	65216650	.
chr2	58601950	58602250	Upp2
chr2	171107100	171107650	Gm14266(+)
chr11	114915250	114915750	Cd300c2(+)
chr17	53300350	53300850	Efhb(+)
chr10	111921500	111921950	RP23-416P12.3(+)
chr11	119590400	119590950	Gm11762(-):Rptor(+)
chr11	113582950	113583450	Slc39a11
chr2	129575900	129576400	Gm14041(-):Sirpa(+)
chr10	5863300	5864650	Rgs17
chr15	86947350	86948400	.
chr5	137289100	137289750	Mir8116(+)
chr1	179950800	179951250	.
chr10	68028500	68028900	Rtkn2
chr16	91203900	91204300	Olig2(+)
chr15	78195400	78196050	Mir7676-1(+)
chr7	139583750	139584900	Nkx6-2
chr15	102629350	102630100	Gm25141(-):Rpl39-ps(+)
chr10	122650650	122650850	Mir8104(+)
chr15	80490750	80490950	Enthd1
chr19	4230700	4230900	Pold4
chr6	50442800	50443000	Osbpl3
chr15	99559050	99559200	Gm5808(-):Aqp2(+)
chr15	84240800	84241200	Parvb
chr19	10644200	10644600	Vwce
chr2	76471450	76472400	Osbpl6
chr16	38324150	38324950	Maats1
chr16	93944550	93944950	Cldn14
chr10	18140150	18140500	Ect2l
chr15	90696700	90697050	Cpne8(-):Rpl31-ps8(+)
chr6	125277900	125278200	4930417O13Rik
chr11	97066150	97067700	Gm11573(+)
chr1	89992500	89993450	Asb18
chr5	113285700	113286400	Sgsm1
chr10	43072600	43072950	Sobp
chr10	62343550	62343900	Hk1:Hk1os
chr5	144251650	144252000	2900089D17Rik:Bri3
chr15	6065900	6066200	.
chr5	30494700	30495000	Cib4
chrX	7610250	7611000	Cacna1f
chr11	119928350	119929000	Baiap2(+)
chr2	6360900	6361500	Usp6nl
chr11	95369200	95369650	Fam117a
chr15	89574350	89574800	Acr
chr11	79678800	79679200	Rab11fip4
chr10	94473400	94473600	Tmcc3
chr11	98559400	98559600	Ormdl3(+)
chr11	109518450	109518650	Arsg
chr8	116746050	116746250	Cdyl2(-):Gm10620(+)
chr15	100967400	100968350	Scn8a
chr13	46224650	46225050	Stmnd1(+)
chr13	45211400	45211750	.
chr15	13714250	13714600	.
chr15	97537950	97538300	.
chr5	97641600	97641950	4930467D21Rik
chr10	126643950	126644650	Mir378d(+)
chr11	118197750	118198400	Cyth1
chr11	113204650	113205150	4732490B19Rik
chr1	40369450	40369900	.
chr1	178914100	178914400	Kif26b
chr10	68565900	68566200	1700040L02Rik(-)
chr13	53715050	53715350	.
chr2	31349900	31350200	Hmcn2
chr3	108994900	108995200	Fam102b
chr4	54344200	54344500	.
chr5	139047750	139048050	Prkar1b
chr11	116511900	116512600	Ube2o(+)
chr1	35672200	35672450	Gm37068(-):Gm25634(+)
chr1	79782150	79782400	Mrpl44(-):Serpine2(+)
chr10	93195800	93196050	Cdk17
chr17	30792000	30792250	Dnah8
chr19	10584700	10584950	Cyb561a3
chr2	60605050	60605300	Itgb6
chr3	53727200	53727400	Gm43565
chr5	74021750	74022300	Usp46os1
chr1	37505350	37505950	Mgat4a
chr15	100660100	100661650	Bin2
chr15	53875550	53876000	Samd12
chr5	107142200	107142650	Gm8145(+)
chr12	84284300	84284650	Fam161b(+)
chr10	93045150	93045450	Cfap54
chr10	69406950	69407950	Cdk1(-)
chr4	149932500	149932900	Spsb1
chr11	114055850	114056200	Sdk2
chr15	74275300	74276050	.
chr19	46696050	46696550	Borcs7
chr1	39418000	39418350	Tbc1d8
chr17	25378400	25378750	Cacna1h
chr18	52853350	52853700	Sncaip
chr19	10654650	10655000	Vwce
chr5	118557450	118557800	Gm43274(+)
chr10	68320300	68320800	Arid5b(-)
chr15	94460900	94461300	Adamts20
chr15	53747400	53747750	Samd12
chr1	119966100	119966200	Cfap221
chr1	138510900	138511000	Gm37080(+)
chr10	66572300	66572400	Gm22594(-):Gm28139(+)
chr10	93140900	93141000	.
chr10	126026500	126026600	Gm22183(+)
chr11	96135050	96135150	Gm11535(+)
chr11	113247150	113247250	Slc39a11
chr15	5258600	5258700	Gm15937(-)
chr15	81480200	81480300	.
chr15	97603600	97603700	.
chr19	46461000	46461100	Sufu
chr2	122615400	122615500	4930417H01Rik(+)
chr5	139277400	139277500	Adap1
chr6	40712800	40712900	Mgam
chr8	106770300	106770400	Tango6
chr2	31428050	31428550	Hmcn2
chr6	142671900	142672850	.
chr10	116767850	116768600	.
chr15	75857900	75858400	Eef1d(+)
chr1	132129000	132129200	1700037F24Rik(+)
chr15	39179950	39180800	.
chr10	86174000	86174300	Syn3
chr16	91473500	91473800	Mir6367(+)
chr2	130477500	130477800	Ptpra
chr10	39349350	39349600	Gm6963(+)
chr15	25891700	25891950	Fam134b
chrX	11283400	11283650	Gm14474(+)
chr15	10687250	10688050	Rai14
chr10	83417250	83418000	D10Wsu102e
chr15	25629550	25630200	.
chr10	120543200	120543700	.
chr10	112482150	112482600	Kcnc2(-)
chr2	178682700	178683150	.
chr11	5569450	5569850	Gm11964(+)
chr4	135593500	135593900	Gm23106(-):1700029M20Rik(+)
chr1	181972750	181973100	Gm38359(-):Gm37018(+)
chr11	19874000	19874350	.
chr11	90419000	90419350	Hlf(-):Stxbp4(+)
chr15	86276650	86277000	Tbc1d22a
chr16	30876500	30876850	Xxylt1(+)
chr19	20250050	20250400	.
chr1	42661000	42661300	Pantr1
chr1	78610950	78611250	5730419F03Rik(-):Gm29611(+)
chr11	51488950	51489250	Col23a1
chr15	58879300	58879600	.
chr16	75872600	75872900	.
chr4	63700500	63700800	Gm11214(-):Tnfsf15(+)
chr6	101777350	101777650	Gm9871
chr10	117646950	117647750	Cpm
chr13	40702650	40703050	Gm26688(+)
chr2	169897450	169898750	Tshz2
chr10	22857550	22858050	Tcf21(-)
chr15	80018200	80018700	Mir7213(-):Rpl3(+)
chr5	49639800	49640700	Gm5555(-)
chr15	100020550	100021100	2310068J16Rik(-):Dip2b(+)
chr18	81652250	81652900	.
chr1	58746950	58747550	Cflar
chr10	9659750	9660350	Samd5
chr13	40887200	40887800	Gcnt2
chr15	93911100	93911650	.
chr10	8199500	8199800	.
chr5	90681650	90681950	Cxcl5(+)
chr3	133552350	133552600	Gm42567
chr11	70182900	70183350	Mir497b(+)
chr15	78688350	78688800	Elfn2
chr1	172005650	172006050	Vangl2
chr14	48317750	48318300	Gm6498(-):Gm23881(+)
chr1	165082300	165083050	.
chr10	20129850	20130000	Map3k5
chr10	126782050	126782200	Xrcc6bp1(+)
chr11	111549700	111549850	.
chr15	36593350	36593500	Gm44310(-):Pabpc1(+)
chr2	24181150	24181300	Gm13410(-):Il1f9(+)
chr5	111070950	111071100	Ttc28
chr6	25735850	25736000	.
chr10	69993700	69994450	Ank3
chr2	32164550	32165050	Prrc2b
chr15	8643150	8643900	Slc1a3
chr10	92614600	92615000	Gm22582(-):Nedd1(+)
chr15	78215400	78215800	Pvalb(-):Ncf4(+)
chr1	40679750	40680100	Gm37623(+)
chr10	40412350	40412700	Cdk19
chr4	13751750	13752100	Runx1t1
chr11	112300100	112300400	.
chr15	81254950	81255450	Mchr1(-):Slc25a17(+)
chr15	87869650	87870150	Mir6393(-)
chr6	37367000	37367450	.
chr2	57916200	57916650	RP23-441D24.1(+)
chr15	84821850	84822250	Phf21b
chr5	52449100	52449850	Ccdc149
chr15	89060900	89061500	1810021B22Rik(+)
chr15	75778200	75778900	Zc3h3
chr15	37167000	37167600	Grhl2(+)
chr1	88798450	88798900	Platr5(-):Gm29337(+)
chr11	95239250	95239600	Kat7(+)
chr15	97614650	97615000	Endou(+)
chr11	112168000	112168900	Gm11680(-)
chr6	7555500	7556150	Tac1
chr19	23333700	23334300	Mamdc2
chr10	21950350	21950650	Sgk1
chr10	31482450	31482750	Tpd52l1(-):Rnf217(+)
chr13	48046400	48046700	.
chr15	30975700	30976000	Ctnnd2
chr15	56807750	56808050	Has2os(-)
chr15	93127750	93128050	.
chr17	4221150	4221450	.
chr18	84002950	84003250	Zadh2(+)
chr10	82997200	82997900	Chst11
chr15	96170650	96171350	2610037D02Rik
chr13	102994150	102994550	Mast4
chr5	146179700	146180100	1700001J03Rik(+)
chr19	22137750	22138650	Gm22506(+)
chr15	86096300	86096900	Gramd4
chr2	126586200	126586800	Slc27a2
chr15	95390550	95391100	Nell2
chr15	84185100	84185500	Pnpla3
chr1	39427450	39427750	Tbc1d8
chr12	56644200	56644500	Pax9(+)
chr15	88119400	88119700	.
chr15	96659950	96660250	Slc38a1(-):Gm22045(+)
chr15	97373700	97374000	Pced1b
chr2	147350050	147350350	Gm14110(-):AI646519(+)
chr6	35370400	35370700	1700065J11Rik(-)
chr6	37285550	37285850	Dgki
chr9	98377550	98377850	Nmnat3
chr10	68415550	68415800	.
chr13	30011850	30012100	Gm11365(-):Gm11368(+)
chr13	39360050	39360300	.
chr19	47417500	47417750	Sh3pxd2a
chr5	144202600	144203000	Tecpr1
chr11	118680200	118681050	Rbfox3
chr18	65901850	65902600	Cplx4(+)
chr9	66069150	66069650	Snx22
chr3	94750550	94750900	Gm15264
chr12	82263450	82263800	Sipa1l1
chr15	25903850	25904200	Fam134b
chr15	99760750	99761100	Cers5
chr5	77519100	77519450	Pea15b(-)
chr2	136009950	136010450	Plcb4
chr10	71145650	71146500	Bicc1
chr10	87494350	87495000	.
chr13	41187000	41187600	Elovl2
chr1	91295700	91296350	Gm7785
chr11	113107100	113107650	2610035D17Rik
chr1	87258000	87258800	Gm26187(-):Efhd1(+)
chr15	12941650	12942400	Cdh6(+)
chr10	60712850	60713950	Unc5b(+)
chr1	92772450	92772600	Gpc1(+)
chr7	40902300	40903250	Vstm2b
chr1	75264100	75265100	Ptprn
chr15	97015200	97015800	Slc38a4
chr15	36955000	36956000	.
chr15	83992900	83993600	Efcab6
chr15	89291150	89291600	Sbf1
chr10	59596950	59597350	Mcu
chr15	55280850	55281250	.
chr1	132234000	132234350	Lemd1
chr10	45367250	45367550	Bves
chr15	95323850	95324650	Nell2
chr10	111778600	111778850	.
chr10	120391400	120391650	Hmga2
chr11	19302750	19303000	Gm12025(+)
chr15	79304050	79304300	Pla2g6
chr15	101710500	101710750	Krt5
chr19	19233200	19233450	.
chr15	7993000	7993200	Wdr70
chr6	51279600	51280100	Gm26677(+)
chr15	102744800	102745250	Calcoco1(-)
chr15	73821050	73821450	Mroh5
[truncated: 31,572 more rows]

## Sheet: AME results 
Material origin:	b.T of Sst-Cre/Dnmt1/tdTomato and Sst_Cre/tdTomato mice, E14.5
Sequencing	RNAseq and EM seq
Primary sequences:	Promotors of Genes found both upregulated and associated with a differentially methylated Region, TSS +- 3kb
query Motif
Software:	AME 5.5.55.5.5 // MEME-suite
seq_ID	FASTA_score	PWM_score
Pkd1	270	580.085
Fam117b	18	548.898
Ip6k1	149	539.903
Atp9a	34	506.601
Ttc28	72	391.593
Rnf157	196	378.443
Clip2	93	368.98
Cplane1	246	367.978
Rock1	273	366.272
Ttbk1	272	352.824
Chd9	134	317.999
Sptan1	26	251.224
Kif3c	222	251.096
Zfp652	209	216.592
Setd2	162	212.283
Pygo1	159	198.799
Dapk1	234	196.919
Exoc6b	98	196.383
Zfp148	259	193.26
Hectd4	84	189.305
Prpf8	189	187.759
Tmem132b	86	186.571
Tnrc6b	245	185.946
Mical3	108	184.745
Xist	176	183.912
Pip5k1c	185	183.905
Scai	27	183.892
Rab11fip4	193	183.368
St8sia1	110	183.209
Dlx2	39	183.185
Mtss1	249	183.151
Bach1	262	183.095
Zfp704	42	183.005
Rusc2	57	182.484
Tmem131l	46	182.127
Rps6ka5	213	181.399
Nrcam	219	180.882
Gprin1	235	180.125
Tnrc6c	202	179.829
Cers6	30	179.573
Pcyt1b	167	177.821
Ccdc88a	198	175.696
Tbc1d9	133	169.795
Aak1	103	169.589
Dclk2	48	166.091
Atrx	163	162.144
Tulp4	268	152.658
Abr	191	147.134
Ncoa2	6	143.662
Map3k13	258	138.534
Arid1a	63	135.842
Foxn3	220	133.346
Nav1	13	125.976
Fry	87	108.478
Mapt	211	104.029
Gabbr1	271	103.554
Cntn5	146	98.4397
Grip1	182	97.2987
Huwe1	170	96.4674
Cmip	127	93.2517
Hdac4	11	93.1516
Igfbp4	210	92.2273
Dnm3	15	92.1447
Dlgap4	33	82.4351
Srcin1	194	77.2742
Csrnp3	29	75.2789
Sox2ot	43	74.5901
Trim2	47	63.5398
Ash1l	49	62.78
Magi2	70	52.9099
Nrxn2	277	46.8273
Sox6	124	46.2733
Rbfox2	251	45.9459
Arhgef12	147	43.1047
Atp2c1	157	39.6174
Prrc2b	35	38.6904
Abhd2	121	36.2709
Macf1	61	35.6657
Nf1	200	34.6299
Pcdh15	180	31.0642
Cacna1d	238	28.6471
Grik1	257	26.5384
Lrp1	188	26.1968
Klf8	171	26.1721
Ncan	140	24.7331
Arnt2	122	23.2762
Kcnq1ot1	125	22.6116
Zfp398	102	21.4614
Xkr4	5	20.6188
Ppp1r9b	208	19.5295
Sptbn2	276	16.6498
Trio	247	16.4058
Ankrd12	265	15.9973
Usp9x	164	15.3525
Alk	267	15.3302
Zfp131	236	14.0328
Olfm2	151	13.7741
Kif1b	65	13.6257
Stk32b	77	13.5541
Htt	75	13.5167
Dpysl5	88	13.1975
