# Supplementary material for: DNMT1-mediated regulation of somatostatin-positive interneuron migration impacts cortical architecture and function
Source: Nat Commun. 2025 Jul 24;16:6834. doi: 10.1038/s41467-025-62114-0 (PMC12290092; doi:10.1038/s41467-025-62114-0)
Supplement: Supplementary file 7 — Supplementary Data 5 [file 41467_2025_62114_MOESM7_ESM.csv]

Enrichment FDR	nGenes	Pathway Genes	Fold Enrichment	Pathway	URL	Genes
8.12359120128421e-33	114	2454	3.52142757925124	GO:0007399 nervous system development	http://amigo.geneontology.org/amigo/term/GO:0007399	Bcl11a Efnb2 Nav1 Map2 Mapt Nrcam Hecw1 Nipbl Trio Astn1 Plxna2 Lhx6 Dclk1 Draxin Epha5 Dcx Nlgn3 Plxna3 Gpm6a Dscaml1 Bsn Rbfox2 Arx Ppp1r9b Cntn5 Clstn1 Reln Nlgn2 Sox6 Tanc2 Ntrk2 Alk Fry Pclo Sox11 Gprin1 Kif5a Gabra2 Adgrl1 Mmp24 Ptprd Chl1 Cntnap4 Ccdc88a Nrxn2 Pip5k1c Trim67 Magi2 Zfp536 Tcf4 Myt1l Erbb4 Cttnbp2 Igf1r Arid1a Arnt2 Nav3 Celsr3 Rock1 Farp1 Srgap2 Crmp1 Dpysl5 Npy Usp9x Pkd1 …
1.03111983419616e-26	90	1807	3.77053376527106	GO:0022008 neurogenesis	http://amigo.geneontology.org/amigo/term/GO:0022008	Bcl11a Efnb2 Nav1 Map2 Mapt Nrcam Hecw1 Trio Astn1 Plxna2 Lhx6 Dclk1 Draxin Epha5 Dcx Plxna3 Gpm6a Dscaml1 Ppp1r9b Cntn5 Reln Tanc2 Ntrk2 Alk Fry Sox11 Gprin1 Kif5a Mmp24 Ptprd Chl1 Cntnap4 Ccdc88a Pip5k1c Trim67 Zfp536 Tcf4 Myt1l Igf1r Nav3 Celsr3 Rock1 Farp1 Crmp1 Dpysl5 Npy Usp9x Ptprm Unc13a Grip1 Arx Syt1 Srcin1 Dnm3 Rims1 Grm5 Nlgn2 Robo2 Ctnna2 Nf1 Dlx2 Dclk2 Adam22 Dlx1 Bcl11b Pcdh15 Top2…
1.03111983419616e-26	84	1574	4.04176867772502	GO:0048699 generation of neurons	http://amigo.geneontology.org/amigo/term/GO:0048699	Bcl11a Efnb2 Nav1 Map2 Mapt Nrcam Hecw1 Trio Astn1 Plxna2 Lhx6 Dclk1 Draxin Epha5 Dcx Plxna3 Gpm6a Dscaml1 Ppp1r9b Cntn5 Reln Tanc2 Ntrk2 Alk Fry Sox11 Gprin1 Kif5a Ptprd Chl1 Cntnap4 Ccdc88a Pip5k1c Trim67 Zfp536 Tcf4 Myt1l Igf1r Rock1 Farp1 Crmp1 Dpysl5 Npy Usp9x Ptprm Unc13a Grip1 Arx Syt1 Srcin1 Dnm3 Rims1 Nlgn2 Robo2 Ctnna2 Dlx2 Dclk2 Dlx1 Bcl11b Pcdh15 Top2b Ncoa1 Nf1 Nipbl Celsr3 Gnaq Srga…
2.54864940052887e-25	80	1498	4.04524929375215	GO:0030182 neuron differentiation	http://amigo.geneontology.org/amigo/term/GO:0030182	Bcl11a Efnb2 Map2 Mapt Nrcam Hecw1 Trio Plxna2 Lhx6 Dclk1 Draxin Epha5 Dcx Plxna3 Gpm6a Dscaml1 Ppp1r9b Cntn5 Tanc2 Ntrk2 Alk Fry Sox11 Gprin1 Kif5a Reln Ptprd Chl1 Cntnap4 Ccdc88a Pip5k1c Trim67 Zfp536 Tcf4 Myt1l Igf1r Rock1 Farp1 Crmp1 Dpysl5 Npy Usp9x Ptprm Unc13a Grip1 Arx Syt1 Srcin1 Dnm3 Rims1 Nlgn2 Robo2 Ctnna2 Dlx2 Dclk2 Dlx1 Bcl11b Pcdh15 Top2b Ncoa1 Celsr3 Gnaq Srgap2 Zeb2 Dlx5 Nlgn3 Rb…
5.34397187496137e-25	72	1223	4.46272699180194	GO:0048666 neuron development	http://amigo.geneontology.org/amigo/term/GO:0048666	Bcl11a Efnb2 Map2 Mapt Nrcam Hecw1 Trio Plxna2 Lhx6 Dclk1 Draxin Epha5 Dcx Plxna3 Gpm6a Dscaml1 Ppp1r9b Cntn5 Tanc2 Ntrk2 Fry Gprin1 Kif5a Ptprd Chl1 Ccdc88a Pip5k1c Trim67 Reln Myt1l Igf1r Rock1 Farp1 Crmp1 Dpysl5 Npy Usp9x Ptprm Unc13a Grip1 Arx Syt1 Srcin1 Dnm3 Rims1 Nlgn2 Robo2 Alk Ctnna2 Dclk2 Pcdh15 Top2b Celsr3 Gnaq Srgap2 Zeb2 Dlx5 Nlgn3 Rbfox2 Map3k13 Iqsec1 Kidins220 Tox Cux2 Bcl11b Bmp…
1.73526627826993e-24	67	1075	4.72722350587992	GO:0031175 neuron projection development	http://amigo.geneontology.org/amigo/term/GO:0031175	Bcl11a Efnb2 Map2 Mapt Nrcam Hecw1 Trio Plxna2 Dclk1 Draxin Epha5 Plxna3 Gpm6a Dscaml1 Ppp1r9b Cntn5 Tanc2 Ntrk2 Fry Gprin1 Kif5a Ptprd Chl1 Ccdc88a Pip5k1c Trim67 Reln Igf1r Rock1 Farp1 Crmp1 Dpysl5 Npy Usp9x Ptprm Unc13a Grip1 Syt1 Srcin1 Dnm3 Rims1 Nlgn2 Robo2 Ctnna2 Dcx Pcdh15 Top2b Celsr3 Srgap2 Zeb2 Dlx5 Nlgn3 Rbfox2 Map3k13 Iqsec1 Arx Kidins220 Tox Cux2 Bcl11b Alk Bmpr2 Arid1b Kif3c Nf1 Ri…
1.03617854330905e-22	52	669	5.89446272841107	GO:0048812 neuron projection morphogenesis	http://amigo.geneontology.org/amigo/term/GO:0048812	Efnb2 Nrcam Hecw1 Trio Plxna2 Dclk1 Draxin Epha5 Plxna3 Dscaml1 Cntn5 Tanc2 Kif5a Ptprd Gpm6a Pip5k1c Reln Bcl11a Igf1r Map2 Rock1 Farp1 Crmp1 Dpysl5 Chl1 Usp9x Ptprm Unc13a Syt1 Srcin1 Dnm3 Rims1 Robo2 Mapt Dcx Top2b Celsr3 Srgap2 Zeb2 Dlx5 Nlgn3 Rbfox2 Map3k13 Arx Kidins220 Cux2 Bcl11b Ctnna2 Bmpr2 Grip1 Rims2 Ntrk2
2.56816359273057e-22	52	684	5.76462874760906	GO:0120039 plasma membrane bounded cell projection morphogenesis	http://amigo.geneontology.org/amigo/term/GO:0120039	Efnb2 Nrcam Hecw1 Trio Plxna2 Dclk1 Draxin Epha5 Plxna3 Dscaml1 Cntn5 Tanc2 Kif5a Ptprd Gpm6a Pip5k1c Reln Bcl11a Igf1r Map2 Rock1 Farp1 Crmp1 Dpysl5 Chl1 Usp9x Ptprm Unc13a Syt1 Srcin1 Dnm3 Rims1 Robo2 Mapt Dcx Top2b Celsr3 Srgap2 Zeb2 Dlx5 Nlgn3 Rbfox2 Map3k13 Arx Kidins220 Cux2 Bcl11b Ctnna2 Bmpr2 Grip1 Rims2 Ntrk2
3.43543323411816e-22	52	690	5.71428264500986	GO:0048858 cell projection morphogenesis	http://amigo.geneontology.org/amigo/term/GO:0048858	Efnb2 Nrcam Hecw1 Trio Plxna2 Dclk1 Draxin Epha5 Plxna3 Dscaml1 Cntn5 Tanc2 Kif5a Ptprd Gpm6a Pip5k1c Reln Bcl11a Igf1r Map2 Rock1 Farp1 Crmp1 Dpysl5 Chl1 Usp9x Ptprm Unc13a Syt1 Srcin1 Dnm3 Rims1 Robo2 Mapt Dcx Top2b Celsr3 Srgap2 Zeb2 Dlx5 Nlgn3 Rbfox2 Map3k13 Arx Kidins220 Cux2 Bcl11b Ctnna2 Bmpr2 Grip1 Rims2 Ntrk2
2.24082710280899e-21	52	720	5.47519132095087	GO:0032990 cell part morphogenesis	http://amigo.geneontology.org/amigo/term/GO:0032990	Efnb2 Nrcam Hecw1 Trio Plxna2 Dclk1 Draxin Epha5 Plxna3 Dscaml1 Cntn5 Tanc2 Kif5a Ptprd Gpm6a Pip5k1c Reln Bcl11a Igf1r Map2 Rock1 Farp1 Crmp1 Dpysl5 Chl1 Usp9x Ptprm Unc13a Syt1 Srcin1 Dnm3 Rims1 Robo2 Mapt Dcx Top2b Celsr3 Srgap2 Zeb2 Dlx5 Nlgn3 Rbfox2 Map3k13 Arx Kidins220 Cux2 Bcl11b Ctnna2 Bmpr2 Grip1 Rims2 Ntrk2
6.80815083580146e-20	139	4944	2.13157233948939	GO:0007275 multicellular organism development	http://amigo.geneontology.org/amigo/term/GO:0007275	Bcl11a Efnb2 Nav1 Map2 Mapt Kdm6b Nrcam Hecw1 Nipbl Trio Rock1 Astn1 Plxna2 Lhx6 Dclk1 Draxin Epha5 Dcx Nlgn3 Plxna3 Gpm6a Dscaml1 Bsn Rbfox2 Pygo1 Arx Ppp1r9b Cntn5 Clstn1 Tet2 Tox Reln Nlgn2 Sox6 Tanc2 Ntrk2 Maf Alk Fry Pclo Sox11 Bmpr2 Gprin1 Kif5a Arid1a Arid1b Gabra2 Adgrl1 Mmp24 Ptprd Chl1 Cntnap4 Ccdc88a Pkd1 Nrxn2 Pip5k1c Trim67 Magi2 Zfp536 Tcf4 Myt1l Erbb4 Cttnbp2 Igf1r Arnt2 Nav3 Nf1 C…
6.80815083580146e-20	131	4467	2.22242132758406	GO:0048731 system development	http://amigo.geneontology.org/amigo/term/GO:0048731	Bcl11a Efnb2 Nav1 Map2 Mapt Kdm6b Nrcam Hecw1 Nipbl Trio Astn1 Plxna2 Lhx6 Dclk1 Draxin Epha5 Dcx Nlgn3 Plxna3 Gpm6a Dscaml1 Bsn Rbfox2 Pygo1 Arx Ppp1r9b Cntn5 Clstn1 Tet2 Tox Reln Nlgn2 Sox6 Tanc2 Ntrk2 Maf Alk Fry Pclo Sox11 Bmpr2 Gprin1 Kif5a Arid1a Arid1b Gabra2 Adgrl1 Mmp24 Ptprd Chl1 Cntnap4 Ccdc88a Nrxn2 Pip5k1c Trim67 Magi2 Zfp536 Tcf4 Myt1l Erbb4 Cttnbp2 Igf1r Arnt2 Nav3 Nf1 Celsr3 Rock1…
7.16177004408497e-20	42	484	6.55117257784148	GO:0050808 synapse organization	http://amigo.geneontology.org/amigo/term/GO:0050808	Cttnbp2 Cacnb4 Ptprd Nlgn3 Bsn Unc13a Clstn1 Erc2 Nlgn2 Tanc2 Pclo Reln Gabra2 Adgrl1 Nrcam Cntnap4 Nrxn2 Shank2 Cntn5 Magi2 Ntrk2 Erbb4 Ctnna2 Sptbn2 Efnb2 Dlgap1 Igf1r Farp1 Gpm6a Pcdh8 Rims2 Srcin1 Dnm3 Nrxn3 Grm5 Srgap2 Cux2 Elfn1 Mapt Epha5 Iqsec3 Ptprt
1.68744312750401e-19	46	613	5.70237337841359	GO:0048667 cell morphogenesis involved in neuron differentiation	http://amigo.geneontology.org/amigo/term/GO:0048667	Efnb2 Nrcam Hecw1 Trio Plxna2 Draxin Epha5 Plxna3 Dscaml1 Cntn5 Tanc2 Kif5a Ptprd Pip5k1c Reln Igf1r Map2 Farp1 Crmp1 Dpysl5 Chl1 Usp9x Ptprm Srcin1 Dnm3 Robo2 Mapt Dclk1 Dcx Pcdh15 Top2b Celsr3 Zeb2 Dlx5 Nlgn3 Rbfox2 Map3k13 Arx Kidins220 Cux2 Bcl11b Ctnna2 Bmpr2 Bcl11a Grip1 Ntrk2
1.68744312750401e-19	73	1582	3.50133160162605	GO:0120036 plasma membrane bounded cell projection organization	http://amigo.geneontology.org/amigo/term/GO:0120036	Bcl11a Efnb2 Map2 Mapt Nrcam Hecw1 Trio Plxna2 Dclk1 Draxin Epha5 Dcx Plxna3 Gpm6a Dscaml1 Ppp1r9b Cntn5 Cplane1 Tanc2 Ntrk2 Fry Gprin1 Kif5a Srgap2 Ptprd Chl1 Ccdc88a Pip5k1c Trim67 Reln Igf1r Carmil1 Rock1 Farp1 Hdac4 Htt Crmp1 Dpysl5 Npy Usp9x Ptprm Unc13a Grip1 Syt1 Srcin1 Dnm3 Rims1 Nlgn2 Robo2 Ctnna2 Celsr3 Pcdh15 Klf5 Top2b Zeb2 Dlx5 Nlgn3 Rbfox2 Map3k13 Iqsec1 Arx Kidins220 Tox Cux2 Bcl11…
2.70160172269202e-19	49	726	5.2175300173312	GO:0099537 trans-synaptic signaling	http://amigo.geneontology.org/amigo/term/GO:0099537	Gabra2 Grik3 Dlgap1 Cacnb4 Jph3 Calb1 Apba2 Nlgn3 Cplx1 Unc13a Syt1 Rims2 Clstn1 Erc2 Grid1 Dlgap2 Grm5 Nlgn2 Ntrk2 Grik2 Dlgap4 Gabbr1 Reln Cacna1d Farp1 Ptprd Npy Pcdh8 Ppp1r9b Akap9 Gria1 Nf1 Fgf12 Nrxn2 Nrxn3 Kmt2a Abr Cntnap4 Shank2 Dmxl2 Cux2 Cacna1c Kif1b Arid1b Mapt Gria4 Pclo Erbb4 Sptbn2
3.38485008551515e-19	52	815	4.84655824336021	GO:0032989 cellular component morphogenesis	http://amigo.geneontology.org/amigo/term/GO:0032989	Efnb2 Nrcam Hecw1 Trio Plxna2 Dclk1 Draxin Epha5 Plxna3 Dscaml1 Cntn5 Tanc2 Kif5a Ptprd Gpm6a Pip5k1c Reln Bcl11a Igf1r Map2 Rock1 Farp1 Crmp1 Dpysl5 Chl1 Usp9x Ptprm Unc13a Syt1 Srcin1 Dnm3 Rims1 Robo2 Mapt Dcx Top2b Celsr3 Srgap2 Zeb2 Dlx5 Nlgn3 Rbfox2 Map3k13 Arx Kidins220 Cux2 Bcl11b Ctnna2 Bmpr2 Grip1 Rims2 Ntrk2
5.84397399659157e-19	73	1621	3.41667448292586	GO:0030030 cell projection organization	http://amigo.geneontology.org/amigo/term/GO:0030030	Bcl11a Efnb2 Map2 Mapt Nrcam Hecw1 Trio Plxna2 Dclk1 Draxin Epha5 Dcx Plxna3 Gpm6a Dscaml1 Ppp1r9b Cntn5 Cplane1 Tanc2 Ntrk2 Fry Gprin1 Kif5a Srgap2 Ptprd Chl1 Ccdc88a Pip5k1c Trim67 Reln Igf1r Carmil1 Rock1 Farp1 Hdac4 Htt Crmp1 Dpysl5 Npy Usp9x Ptprm Unc13a Grip1 Syt1 Srcin1 Dnm3 Rims1 Nlgn2 Robo2 Ctnna2 Celsr3 Pcdh15 Klf5 Top2b Zeb2 Dlx5 Nlgn3 Rbfox2 Map3k13 Iqsec1 Arx Kidins220 Tox Cux2 Bcl11…
8.76456502451511e-19	48	718	5.16937848408441	GO:0007268 chemical synaptic transmission	http://amigo.geneontology.org/amigo/term/GO:0007268	Gabra2 Grik3 Dlgap1 Cacnb4 Jph3 Calb1 Apba2 Nlgn3 Cplx1 Unc13a Syt1 Rims2 Clstn1 Erc2 Grid1 Dlgap2 Grm5 Nlgn2 Ntrk2 Grik2 Dlgap4 Gabbr1 Reln Cacna1d Npy Pcdh8 Ppp1r9b Akap9 Gria1 Nf1 Fgf12 Nrxn2 Nrxn3 Kmt2a Abr Ptprd Cntnap4 Shank2 Dmxl2 Cux2 Cacna1c Kif1b Arid1b Mapt Gria4 Pclo Erbb4 Sptbn2
8.76456502451511e-19	48	718	5.16937848408441	GO:0098916 anterograde trans-synaptic signaling	http://amigo.geneontology.org/amigo/term/GO:0098916	Gabra2 Grik3 Dlgap1 Cacnb4 Jph3 Calb1 Apba2 Nlgn3 Cplx1 Unc13a Syt1 Rims2 Clstn1 Erc2 Grid1 Dlgap2 Grm5 Nlgn2 Ntrk2 Grik2 Dlgap4 Gabbr1 Reln Cacna1d Npy Pcdh8 Ppp1r9b Akap9 Gria1 Nf1 Fgf12 Nrxn2 Nrxn3 Kmt2a Abr Ptprd Cntnap4 Shank2 Dmxl2 Cux2 Cacna1c Kif1b Arid1b Mapt Gria4 Pclo Erbb4 Sptbn2
1.35557072788688e-18	49	758	4.99221158203485	GO:0099536 synaptic signaling	http://amigo.geneontology.org/amigo/term/GO:0099536	Gabra2 Grik3 Dlgap1 Cacnb4 Jph3 Calb1 Apba2 Nlgn3 Cplx1 Unc13a Syt1 Rims2 Clstn1 Erc2 Grid1 Dlgap2 Grm5 Nlgn2 Ntrk2 Grik2 Dlgap4 Gabbr1 Reln Cacna1d Farp1 Ptprd Npy Pcdh8 Ppp1r9b Akap9 Gria1 Nf1 Fgf12 Nrxn2 Nrxn3 Kmt2a Abr Cntnap4 Shank2 Dmxl2 Cux2 Cacna1c Kif1b Arid1b Mapt Gria4 Pclo Erbb4 Sptbn2
3.1443595006391e-18	58	1077	4.0960514188865	GO:0000902 cell morphogenesis	http://amigo.geneontology.org/amigo/term/GO:0000902	Efnb2 Nrcam Hecw1 Trio Plxna2 Dclk1 Draxin Epha5 Plxna3 Dscaml1 Dchs1 Cntn5 Tanc2 Fry Kif5a Ptprd Gpm6a Pip5k1c Reln Bcl11a Igf1r Map2 Carmil1 Rock1 Farp1 Crmp1 Dpysl5 Chl1 Usp9x Phip Ptprm Unc13a Syt1 Srcin1 Dnm3 Rims1 Robo2 Mapt Dcx Pcdh15 Top2b Celsr3 Srgap2 Zeb2 Dlx5 Nlgn3 Rbfox2 Map3k13 Arx Kidins220 Cux2 Bcl11b Sox6 Ctnna2 Bmpr2 Grip1 Rims2 Ntrk2
3.23514189784923e-18	49	760	4.88024905315016	GO:0007420 brain development	http://amigo.geneontology.org/amigo/term/GO:0007420	Nipbl Lhx6 Draxin Epha5 Reln Cttnbp2 Igf1r Arnt2 Npy Dscaml1 Arx Syt1 Shank2 Ppp1r9b Pou3f3 Pcdh19 Nlgn2 Sox6 Robo2 Kcnc1 Ctnna2 Sox2 Pcdh18 Abr Nf1 Dlx2 Dclk1 Dclk2 Dcx Plxna3 Dlx1 Bcl11b Arid1a Top2b Gnaq Srgap2 Plxna2 Zeb2 Dlx5 Atrx Rbfox2 Cplane1 Tox Setd2 Ntrk2 Alk Erbb4 Sptbn2 Sox1
4.85750903879398e-18	69	1534	3.44290686132241	GO:0007267 cell-cell signaling	http://amigo.geneontology.org/amigo/term/GO:0007267	Gabra2 Grik3 Dlgap1 Cacnb4 Gabbr1 Jph3 Calb1 Draxin Apba2 Nlgn3 Cplx1 Tmem131l Unc13a Syt1 Rims2 Bcl9 Clstn1 Erc2 Grid1 Dlgap2 Grm5 Nlgn2 Ntrk2 Grik2 Dlgap4 Reln Rasl10b Epha5 Cacna1c Pclo Klf5 Cacna1d Nlk Ryr2 Farp1 Zeb2 Ptprd Cdk14 Npy Ccdc88a Pkd1 Pygo1 Pcdh8 Ppp1r9b Rbms3 Akap9 Usp34 Sox2 Gria1 Nf1 Fgf12 Nrxn2 Nrxn3 Kmt2a Abr Celsr3 Dlx5 Cntnap4 Shank2 Dmxl2 Cux2 Kif1b Sox11 Arid1b Mapt Gnaq …
5.77141323325049e-18	49	774	4.80419322375042	GO:0000904 cell morphogenesis involved in differentiation	http://amigo.geneontology.org/amigo/term/GO:0000904	Efnb2 Nrcam Hecw1 Trio Plxna2 Draxin Epha5 Plxna3 Dscaml1 Cntn5 Tanc2 Kif5a Ptprd Pip5k1c Reln Igf1r Map2 Carmil1 Farp1 Crmp1 Dpysl5 Chl1 Usp9x Ptprm Srcin1 Dnm3 Robo2 Mapt Rock1 Dclk1 Dcx Pcdh15 Top2b Celsr3 Zeb2 Dlx5 Nlgn3 Rbfox2 Map3k13 Arx Kidins220 Cux2 Bcl11b Ctnna2 Bmpr2 Bcl11a Srgap2 Grip1 Ntrk2
6.61987582503185e-18	56	1019	4.16111224104367	GO:0007417 central nervous system development	http://amigo.geneontology.org/amigo/term/GO:0007417	Nipbl Lhx6 Draxin Reln Sox6 Nrcam Epha5 Cttnbp2 Igf1r Map2 Arnt2 Trio Npy Dscaml1 Pkd1 Arx Syt1 Shank2 Ppp1r9b Ackr3 Pou3f3 Pcdh19 Nlgn2 Robo2 Kcnc1 Erbb4 Ctnna2 Sox11 Sox2 Pcdh18 Abr Nf1 Dlx2 Zeb2 Dclk1 Dclk2 Dcx Plxna3 Dlx1 Bcl11b Arid1a Top2b Gnaq Srgap2 Plxna2 Dlx5 Atrx Nlgn3 Rbfox2 Cplane1 Tox Setd2 Ntrk2 Alk Sptbn2 Sox1
1.28404204729847e-17	88	2412	2.76352450712527	GO:0048468 cell development	http://amigo.geneontology.org/amigo/term/GO:0048468	Bcl11a Efnb2 Map2 Mapt Nrcam Hecw1 Trio Plxna2 Lhx6 Dclk1 Draxin Epha5 Dcx Plxna3 Gpm6a Dscaml1 Pygo1 Ppp1r9b Abhd2 Cntn5 Tanc2 Ntrk2 Fry Gprin1 Kif5a Ptprd Chl1 Ccdc88a Pip5k1c Trim67 Reln Myt1l Sox11 Igf1r Carmil1 Rock1 Farp1 Crmp1 Dpysl5 Npy Usp9x Ptprm Unc13a Grip1 Arx Syt1 Srcin1 Dnm3 Rims1 Grm5 Nlgn2 Robo2 Alk Ctnna2 Bmpr2 Nf1 Dlx2 Hdac4 Dclk2 Dlx1 Pcdh15 Klf5 Cacnb4 Top2b Celsr3 Gnaq Srgap…
3.86409673972404e-17	49	810	4.57825344342552	GO:0060322 head development	http://amigo.geneontology.org/amigo/term/GO:0060322	Nipbl Lhx6 Draxin Epha5 Reln Cttnbp2 Igf1r Arnt2 Npy Dscaml1 Arx Syt1 Shank2 Ppp1r9b Pou3f3 Pcdh19 Nlgn2 Sox6 Robo2 Kcnc1 Ctnna2 Sox2 Pcdh18 Abr Nf1 Dlx2 Dclk1 Dclk2 Dlx5 Dcx Plxna3 Dlx1 Bcl11b Arid1a Top2b Gnaq Srgap2 Plxna2 Zeb2 Atrx Rbfox2 Cplane1 Tox Setd2 Ntrk2 Alk Erbb4 Sptbn2 Sox1
8.67573780324861e-17	39	508	5.79583490716797	GO:0050804 modulation of chemical synaptic transmission	http://amigo.geneontology.org/amigo/term/GO:0050804	Grik3 Dlgap1 Jph3 Calb1 Nlgn3 Cplx1 Rims2 Clstn1 Erc2 Grid1 Dlgap2 Grm5 Nlgn2 Grik2 Dlgap4 Reln Cacnb4 Cacna1d Gabbr1 Syt1 Ppp1r9b Akap9 Gria1 Nf1 Unc13a Kmt2a Abr Ptprd Apba2 Cntnap4 Shank2 Cux2 Ntrk2 Nrxn3 Mapt Gria4 Pcdh8 Pclo Erbb4
8.97993927598408e-17	39	509	5.78444819811656	GO:0099177 reg. of trans-synaptic signaling	http://amigo.geneontology.org/amigo/term/GO:0099177	Grik3 Dlgap1 Jph3 Calb1 Nlgn3 Cplx1 Rims2 Clstn1 Erc2 Grid1 Dlgap2 Grm5 Nlgn2 Grik2 Dlgap4 Reln Cacnb4 Cacna1d Gabbr1 Syt1 Ppp1r9b Akap9 Gria1 Nf1 Unc13a Kmt2a Abr Ptprd Apba2 Cntnap4 Shank2 Cux2 Ntrk2 Nrxn3 Mapt Gria4 Pcdh8 Pclo Erbb4
2.14618292602621e-15	45	753	4.51162141103483	GO:0034330 cell junction organization	http://amigo.geneontology.org/amigo/term/GO:0034330	Cttnbp2 Cacnb4 Rock1 Ptprd Nlgn3 Bsn Unc13a Dchs1 Clstn1 Erc2 Nlgn2 Tanc2 Pclo Reln Gabra2 Efnb2 Adgrl1 Nrcam Cntnap4 Nrxn2 Shank2 Cntn5 Magi2 Ntrk2 Erbb4 Ctnna2 Sptbn2 Dlgap1 Igf1r Farp1 Gpm6a Pcdh8 Rims2 Srcin1 Dnm3 Nrxn3 Grm5 Srgap2 Iqsec1 Cux2 Elfn1 Mapt Epha5 Iqsec3 Ptprt
4.39891499588556e-15	35	455	5.84581033863436	GO:0007409 axonogenesis	http://amigo.geneontology.org/amigo/term/GO:0007409	Efnb2 Nrcam Trio Plxna2 Draxin Epha5 Plxna3 Dscaml1 Cntn5 Kif5a Pip5k1c Igf1r Crmp1 Dpysl5 Chl1 Usp9x Ptprm Robo2 Map2 Mapt Dclk1 Dcx Top2b Celsr3 Zeb2 Dlx5 Map3k13 Arx Reln Bcl11b Ctnna2 Bmpr2 Bcl11a Nlgn3 Ntrk2
1.00843813753196e-14	24	191	9.48621549042715	GO:0007416 synapse assembly	http://amigo.geneontology.org/amigo/term/GO:0007416	Nlgn3 Bsn Clstn1 Nlgn2 Pclo Reln Gabra2 Adgrl1 Ptprd Nrxn2 Cntn5 Magi2 Ntrk2 Erbb4 Efnb2 Farp1 Gpm6a Nrxn3 Srgap2 Shank2 Cux2 Sptbn2 Mapt Dnm3
1.1770371566027e-14	89	2751	2.45577755119656	GO:0009653 anatomical structure morphogenesis	http://amigo.geneontology.org/amigo/term/GO:0009653	Efnb2 Nrcam Hecw1 Nipbl Trio Rock1 Plxna2 Dclk1 Draxin Epha5 Dlx5 Plxna3 Dscaml1 Dchs1 Cntn5 Tanc2 Fry Sox11 Kif5a Sox1 Ptprd Gpm6a Pkd1 Pip5k1c Reln Tcf4 Bcl11a Igf1r Map2 Nf1 Carmil1 Huwe1 Farp1 Crmp1 Dpysl5 Chl1 Usp9x Phip Ptprm Unc13a Syt1 Srcin1 Dnm3 Rims1 Ackr3 Cacna1c Robo2 Ctnna2 Nrxn3 Sox2 Calb1 Abr Mapt Ncoa1 Dlx2 Gnaq Zeb2 Dcx Dlx1 Pcdh15 Klf5 Arid1a Top2b Kdm6b Ryr2 Celsr3 Srgap2 Ash1…
1.2257494575625e-13	35	508	5.23228964962917	GO:0061564 axon development	http://amigo.geneontology.org/amigo/term/GO:0061564	Efnb2 Nrcam Trio Plxna2 Draxin Epha5 Plxna3 Dscaml1 Cntn5 Kif5a Pip5k1c Igf1r Crmp1 Dpysl5 Chl1 Usp9x Ptprm Robo2 Ctnna2 Map2 Mapt Dclk1 Dcx Top2b Celsr3 Zeb2 Dlx5 Map3k13 Arx Reln Bcl11b Bmpr2 Bcl11a Nlgn3 Ntrk2
1.25756852849039e-13	32	417	5.79334023556063	GO:0030900 forebrain development	http://amigo.geneontology.org/amigo/term/GO:0030900	Lhx6 Draxin Epha5 Reln Igf1r Npy Ppp1r9b Kcnc1 Sox2 Nf1 Dlx2 Dclk2 Dcx Plxna3 Dlx1 Pou3f3 Bcl11b Arid1a Top2b Gnaq Srgap2 Zeb2 Dclk1 Dlx5 Atrx Arx Tox Setd2 Ntrk2 Alk Erbb4 Sox1
7.27335714264649e-13	41	741	4.1884615192566	GO:0007610 behavior	http://amigo.geneontology.org/amigo/term/GO:0007610	Npy Reln Ttbk1 Hdac4 Calb1 Htt Nlgn3 Nrxn2 Shank2 Ppp1r9b Nlgn2 Mapt Nf1 Fgf12 Jph3 Apba2 Grm5 Cacna1c Kmt2a Ncoa2 Cacnb4 Gria1 Unc79 Amph Gnaq Astn1 Chl1 Aff2 Cntnap4 Olfm2 Adam22 Grid1 Cux2 Pcdh15 Ntrk2 Alk Grik2 Sptbn2 Gad1 Ncoa1 Nrxn3
1.97432087975447e-12	40	726	4.15947465259777	GO:0031344 reg. of cell projection organization	http://amigo.geneontology.org/amigo/term/GO:0031344	Bcl11a Hecw1 Plxna2 Plxna3 Tanc2 Ntrk2 Ptprd Draxin Ccdc88a Trim67 Reln Efnb2 Igf1r Carmil1 Hdac4 Htt Crmp1 Dpysl5 Gpm6a Srcin1 Dnm3 Ctnna2 Klf5 Map2 Nrcam Zeb2 Nlgn3 Map3k13 Tox Cux2 Alk Bmpr2 Syne1 Mapt Kif3c Nf1 Dcx Grip1 Kidins220 Magi2
2.2431587584998e-12	105	3902	2.03881656872124	GO:0065008 reg. of biological quality	http://amigo.geneontology.org/amigo/term/GO:0065008	Cttnbp2 Gabra2 Cacna1d Cacna1i Gnaq Jph3 Plxna2 Atp9a Calb1 Plxna3 Atp2c1 Cplx1 Unc13a Grip1 Syt1 Rims2 Clstn1 Erc2 Dmxl2 Ackr3 Tnrc6b Cacna1c Xkr4 Tanc2 Scn3a Reln Efnb2 Adgrl1 Cacnb4 Nrcam Rasl10b Ryr2 Ptprd Draxin Epha5 Npy Cntnap4 Rbfox2 Iqsec1 Pip5k1c Ntrk2 Grik2 Pclo Grik3 Gria3 Kmt2a Igf1r Nlk Gria1 Carmil1 Fgf12 Gabbr1 Farp1 Gria4 Htt Grin2b Usp9x Nlgn3 Gpm6a Pkd1 Nrxn2 Pcdh8 Shank2 Srcin…
2.44914657416537e-12	26	295	6.65374945274877	GO:0016358 dendrite development	http://amigo.geneontology.org/amigo/term/GO:0016358	Bcl11a Hecw1 Tanc2 Ptprd Reln Map2 Farp1 Dpysl5 Grip1 Srcin1 Dnm3 Nlgn2 Dclk1 Dcx Srgap2 Nlgn3 Rbfox2 Iqsec1 Kidins220 Ppp1r9b Cux2 Alk Ctnna2 Arid1b Epha5 Ntrk2
2.59078877199785e-12	115	4532	1.93144904752718	GO:0030154 cell differentiation	http://amigo.geneontology.org/amigo/term/GO:0030154	Bcl11a Efnb2 Nav1 Map2 Mapt Nrcam Hecw1 Trio Dlx2 Astn1 Plxna2 Lhx6 Dclk1 Draxin Epha5 Dlx5 Dcx Plxna3 Gpm6a Dscaml1 Pygo1 Ppp1r9b Abhd2 Prrc2b Cntn5 Tet2 Tox Dlx1 Reln Sox6 Tanc2 Ntrk2 Maf Alk Fry Sox11 Gprin1 Kif5a Sox1 Arid1a Chd3 Arid1b Klf5 Mmp24 Ptprd Chl1 Cntnap4 Ccdc88a Rbfox2 Pip5k1c Trim67 Zfp536 Tcf4 Myt1l Erbb4 Bmpr2 Igf1r Nav3 Carmil1 Celsr3 Rock1 Gabbr1 Huwe1 Farp1 Col19a1 Crmp1 Dpy…
3.43088115544975e-12	72	2145	2.55312422546489	GO:0006928 movement of cell or subcellular component	http://amigo.geneontology.org/amigo/term/GO:0006928	Efnb2 Nav1 Nrcam Kif3c Carmil1 Trio Srgap2 Astn1 Plxna2 Draxin Epha5 Plxna3 Dscaml1 Cntn5 Elmo1 Reln Ackr3 Ctnna2 Kif1b Kif5a Ogt Mapt Igf1r Cacna1d Nav3 Nf1 Ryr2 Cacna1i Rock1 Hdac4 Dclk1 Htt Crmp1 Dpysl5 Chl1 Usp9x Dcx Gpm6a Ccdc88a Ptprm Scai Dchs1 Srcin1 Ppp1r9b Akap9 Kif21b Bcl11b Cacna1c Robo2 Ptprt Erbb4 Bmpr2 Abr Pou3f3 Top2b Nipbl Celsr3 Zeb2 Lhx6 Ash1l Dlx5 Rbfox2 Iqsec1 Arx Abhd2 Setd2…
4.13435611721294e-12	115	4564	1.91779621573552	GO:0048869 cellular developmental proc.	http://amigo.geneontology.org/amigo/term/GO:0048869	Bcl11a Efnb2 Nav1 Map2 Mapt Nrcam Hecw1 Trio Dlx2 Astn1 Plxna2 Lhx6 Dclk1 Draxin Epha5 Dlx5 Dcx Plxna3 Gpm6a Dscaml1 Pygo1 Ppp1r9b Abhd2 Prrc2b Cntn5 Tet2 Tox Dlx1 Reln Sox6 Tanc2 Ntrk2 Maf Alk Fry Sox11 Gprin1 Kif5a Sox1 Arid1a Chd3 Arid1b Klf5 Mmp24 Ptprd Chl1 Cntnap4 Ccdc88a Rbfox2 Pip5k1c Trim67 Zfp536 Tcf4 Myt1l Erbb4 Bmpr2 Igf1r Nav3 Carmil1 Celsr3 Rock1 Gabbr1 Huwe1 Farp1 Col19a1 Crmp1 Dpy…
4.13435611721294e-12	39	710	4.1468790603399	GO:0120035 reg. of plasma membrane bounded cell projection organization	http://amigo.geneontology.org/amigo/term/GO:0120035	Bcl11a Hecw1 Plxna2 Plxna3 Tanc2 Ntrk2 Ptprd Draxin Ccdc88a Trim67 Reln Efnb2 Igf1r Carmil1 Hdac4 Htt Crmp1 Dpysl5 Gpm6a Srcin1 Dnm3 Ctnna2 Klf5 Map2 Nrcam Zeb2 Nlgn3 Map3k13 Tox Cux2 Alk Bmpr2 Syne1 Mapt Kif3c Nf1 Dcx Kidins220 Magi2
9.04669983432225e-12	33	522	4.77263858845485	GO:0010975 reg. of neuron projection development	http://amigo.geneontology.org/amigo/term/GO:0010975	Bcl11a Hecw1 Plxna2 Plxna3 Tanc2 Ntrk2 Ptprd Draxin Ccdc88a Trim67 Reln Efnb2 Igf1r Crmp1 Dpysl5 Srcin1 Dnm3 Ctnna2 Map2 Nrcam Zeb2 Nlgn3 Map3k13 Tox Cux2 Alk Bmpr2 Mapt Kif3c Nf1 Dcx Kidins220 Magi2
1.43805111167674e-11	66	1913	2.62382026663869	GO:0040011 locomotion	http://amigo.geneontology.org/amigo/term/GO:0040011	Efnb2 Nav1 Nrcam Carmil1 Trio Srgap2 Astn1 Plxna2 Draxin Epha5 Plxna3 Dscaml1 Cntn5 Elmo1 Reln Ackr3 Ctnna2 Kif5a Ogt Igf1r Nav3 Nf1 Cacna1i Rock1 Hdac4 Dclk1 Crmp1 Dpysl5 Chl1 Usp9x Dcx Gpm6a Ccdc88a Ptprm Pip5k1c Scai Dchs1 Srcin1 Ppp1r9b Bcl11b Grm5 Nlgn2 Robo2 Ptprt Erbb4 Bmpr2 Abr Pou3f3 Top2b Mapt Nipbl Celsr3 Jph3 Zeb2 Lhx6 Ash1l Dlx5 Rbfox2 Iqsec1 Arx Abhd2 Setd2 Scrt1 Ntrk2 Sox1 Magi2
1.99232594091626e-11	23	247	7.05842558425584	GO:0099003 vesicle-mediated transport in synapse	http://amigo.geneontology.org/amigo/term/GO:0099003	Amph Nlgn3 Cplx1 Unc13a Syt1 Rims2 Dnm3 Nlgn2 Efnb2 Cacnb4 Bsn Iqsec1 Grip1 Pip5k1c Clstn1 Magi2 Erc2 Pclo Cacna1d Rock1 Apba2 Nrxn3 Sptbn2
6.4790725086733e-11	30	463	4.89164999641357	GO:0042391 reg. of membrane potential	http://amigo.geneontology.org/amigo/term/GO:0042391	Gabra2 Cacna1i Gnaq Rims2 Scn3a Reln Grik2 Grik3 Gria3 Kmt2a Cacna1d Ryr2 Fgf12 Gabbr1 Gria4 Grin2b Nlgn3 Akap9 Grid1 Grm5 Cacna1c Nlgn2 Kcnc1 Ntrk2 Cacnb4 Gria1 Nrcam Cux2 Mapt Pclo
7.28868227465603e-11	20	190	7.98883226927507	GO:0001764 neuron migration	http://amigo.geneontology.org/amigo/term/GO:0001764	Nav1 Astn1 Reln Dclk1 Usp9x Dcx Gpm6a Ctnna2 Plxna3 Top2b Mapt Nipbl Celsr3 Lhx6 Chl1 Arx Scrt1 Ntrk2 Sox1 Srgap2
1.87084023249418e-10	74	2426	2.30755489711031	GO:0051128 reg. of cellular component organization	http://amigo.geneontology.org/amigo/term/GO:0051128	Cttnbp2 Bcl11a Hecw1 Carmil1 Rock1 Plxna2 Plxna3 Clstn1 Tanc2 Ntrk2 Aak1 Arid1a Arid1b Efnb2 Adgrl1 Nrcam Ptprd Draxin Epha5 Cntnap4 Ccdc88a Cplx1 Iqsec1 Pip5k1c Syt1 Trim67 Reln Igf1r Ttbk1 Nav3 Huwe1 Farp1 Hdac4 Afap1 Htt Crmp1 Dpysl5 Atrx Gpm6a Unc13a Pcdh8 Shank2 Srcin1 Ppp1r9b Magi2 Lrp1 Dnm3 Akap9 Rims1 Nlgn2 Sptan1 Ctnna2 Bmpr2 Sptbn2 Igfbp4 Klf5 Map2 Zeb2 Nlgn3 Pkd1 Map3k13 Tox Cux2 Alk S…
