# Supplementary material for: DNMT1-mediated regulation of somatostatin-positive interneuron migration impacts cortical architecture and function
Source: Nat Commun. 2025 Jul 24;16:6834. doi: 10.1038/s41467-025-62114-0 (PMC12290092; doi:10.1038/s41467-025-62114-0)
Supplement: Supplementary file 8 — Supplementary Data 6 [file 41467_2025_62114_MOESM8_ESM.csv]

Enrichment FDR	nGenes	Pathway Genes	Fold Enrichment	Pathway	URL	Genes	Spalte1	Spalte2	Spalte3	Spalte4	Spalte5	Spalte6	Spalte7	Spalte8	Spalte9	Spalte10	Spalte11	Spalte12	Spalte13	Spalte14	Spalte15	Spalte16	Spalte17	Spalte18	Spalte19	Spalte20	Spalte21	Spalte22	Spalte23	Spalte24	Spalte25	Spalte26	Spalte27	Spalte28	Spalte29	Spalte30	Spalte31	Spalte32	Spalte33	Spalte34	Spalte35	Spalte36	Spalte37	Spalte38	Spalte39	Spalte40	Spalte41	Spalte42	Spalte43
7.05E-25	170	2454	2.296296212	GO:0007399 nervous system development	http://amigo.geneontology.org/amigo/term/GO:0007399	Acvr1b Bcl11a Sema6b Efnb2 Pafah1b2 Brinp2 Ulk2 Aplp1 Nav1 Map2 Taok1 Mapt Nrcam Hecw1 Nipbl Trio Rnf165 Astn1 Plxna2 Lhx6 Dclk1 Draxin Epha5 Wnt7a Dpf1 Dcx Nlgn3 Plxna3 Gpm6a Dscaml1 Bsn Arx Ppp1r9b Cntn5 Clstn1 Reln Nrep Lrrc4b Cdk5r1 Nlgn2 Sox6 Map1b Tanc2 Ntrk2 Fry Pclo Sox11 Gprin1 Kif5a Gabra2 Mef2c Adgrl1 Akap5 Mmp24 Ptprd Chl1 Cntnap4 Ccdc88a Nrxn2 Pip5k1c Atcay Trim67 Magi2 Negr1 Zfp536 …
3.64E-18	129	1807	2.340224773	GO:0022008 neurogenesis	http://amigo.geneontology.org/amigo/term/GO:0022008	Bcl11a Sema6b Efnb2 Brinp2 Ulk2 Aplp1 Nav1 Map2 Taok1 Mapt Nrcam Hecw1 Trio Rnf165 Astn1 Plxna2 Lhx6 Dclk1 Draxin Epha5 Wnt7a Dcx Plxna3 Gpm6a Dscaml1 Ppp1r9b Cntn5 Reln Nrep Cdk5r1 Map1b Tanc2 Ntrk2 Fry Sox11 Gprin1 Kif5a Mef2c Akap5 Mmp24 Ptprd Chl1 Cntnap4 Ccdc88a Pip5k1c Atcay Trim67 Negr1 Zfp536 Tcf4 Myt1l Crtc1 Igf1r Nav3 Dgkg Synj1 Celsr3 Rock1 Farp1 St8sia2 Mark1 Dock7 Sema3a Ski Crmp1 Dp…
4.42E-18	115	1498	2.476758535	GO:0030182 neuron differentiation	http://amigo.geneontology.org/amigo/term/GO:0030182	Bcl11a Sema6b Efnb2 Brinp2 Ulk2 Aplp1 Map2 Taok1 Mapt Nrcam Hecw1 Trio Rnf165 Plxna2 Lhx6 Dclk1 Draxin Epha5 Wnt7a Dcx Plxna3 Gpm6a Dscaml1 Ppp1r9b Cntn5 Nrep Cdk5r1 Map1b Tanc2 Ntrk2 Fry Sox11 Gprin1 Kif5a Reln Mef2c Akap5 Ptprd Chl1 Cntnap4 Ccdc88a Pip5k1c Atcay Trim67 Negr1 Zfp536 Tcf4 Myt1l Crtc1 Igf1r Dgkg Rock1 Farp1 St8sia2 Dock7 Sema3a Crmp1 Dpysl5 Npy Usp9x Ptprm Unc13a Grip1 Arx Syt1 Ra…
4.42E-18	97	1075	2.771435224	GO:0031175 neuron projection development	http://amigo.geneontology.org/amigo/term/GO:0031175	Bcl11a Sema6b Efnb2 Ulk2 Aplp1 Map2 Taok1 Mapt Nrcam Hecw1 Trio Rnf165 Plxna2 Dclk1 Draxin Epha5 Plxna3 Gpm6a Dscaml1 Ppp1r9b Cntn5 Nrep Cdk5r1 Map1b Tanc2 Ntrk2 Fry Gprin1 Kif5a Ptprd Chl1 Wnt7a Ccdc88a Pip5k1c Atcay Trim67 Negr1 Reln Crtc1 Igf1r Rock1 Farp1 St8sia2 Dock7 Sema3a Crmp1 Dpysl5 Npy Usp9x Ptprm Unc13a Grip1 Syt1 Srcin1 Shank1 Grin3a Dnm3 Camsap2 Rims1 Nlgn2 Ep300 Ctnna2 Lgi1 Dcx Dac…
4.42E-18	119	1574	2.441451643	GO:0048699 generation of neurons	http://amigo.geneontology.org/amigo/term/GO:0048699	Bcl11a Sema6b Efnb2 Brinp2 Ulk2 Aplp1 Nav1 Map2 Taok1 Mapt Nrcam Hecw1 Trio Rnf165 Astn1 Plxna2 Lhx6 Dclk1 Draxin Epha5 Wnt7a Dcx Plxna3 Gpm6a Dscaml1 Ppp1r9b Cntn5 Reln Nrep Cdk5r1 Map1b Tanc2 Ntrk2 Fry Sox11 Gprin1 Kif5a Mef2c Akap5 Ptprd Chl1 Cntnap4 Ccdc88a Pip5k1c Atcay Trim67 Negr1 Zfp536 Tcf4 Myt1l Crtc1 Igf1r Dgkg Rock1 Farp1 St8sia2 Mark1 Dock7 Sema3a Crmp1 Dpysl5 Npy Usp9x Ptprm Unc13a …
4.42E-18	73	726	3.421345041	GO:0099537 trans-synaptic signaling	http://amigo.geneontology.org/amigo/term/GO:0099537	Wnt7a Gabra2 Grik3 Dlgap1 Cacna1b Cacng2 Jph3 Cplx2 Calb1 Apba2 Nlgn3 Cplx1 Unc13a Syt1 Rims2 Clstn1 Erc2 Grid1 Dlgap2 Grm5 Neto1 Nlgn2 Ntrk2 Grik2 Dlgap4 Cacng3 Gabbr1 Reln Gucy1a1 Sv2a Grin3a Crtc1 Cacna1d Farp1 Ptprd Npy Slc6a1 Pcdh8 Rara Ppp1r9b Akap9 Map1b Lgi1 Gria1 Nf1 Fgf12 Rph3a Bace1 Nrxn2 Nrxn3 Kmt2a Mef2c Bcr Abr Adcy1 Cntnap4 Myo5a Pcdh17 Shank2 Shank1 Dmxl2 Cux2 Cacna1c Kif1b Arid1b…
4.48E-18	103	1223	2.652137702	GO:0048666 neuron development	http://amigo.geneontology.org/amigo/term/GO:0048666	Bcl11a Sema6b Efnb2 Ulk2 Aplp1 Map2 Taok1 Mapt Nrcam Hecw1 Trio Rnf165 Plxna2 Lhx6 Dclk1 Draxin Epha5 Dcx Plxna3 Gpm6a Dscaml1 Ppp1r9b Cntn5 Nrep Cdk5r1 Map1b Tanc2 Ntrk2 Fry Gprin1 Kif5a Akap5 Ptprd Chl1 Wnt7a Ccdc88a Pip5k1c Atcay Trim67 Negr1 Reln Myt1l Crtc1 Igf1r Dgkg Rock1 Farp1 St8sia2 Dock7 Sema3a Crmp1 Dpysl5 Npy Usp9x Ptprm Unc13a Grip1 Arx Syt1 Srcin1 Shank1 Grin3a Dnm3 Camsap2 Rims1 N…
5.87E-18	72	718	3.418383139	GO:0007268 chemical synaptic transmission	http://amigo.geneontology.org/amigo/term/GO:0007268	Wnt7a Gabra2 Grik3 Dlgap1 Cacna1b Cacng2 Jph3 Cplx2 Calb1 Apba2 Nlgn3 Cplx1 Unc13a Syt1 Rims2 Clstn1 Erc2 Grid1 Dlgap2 Grm5 Neto1 Nlgn2 Ntrk2 Grik2 Dlgap4 Cacng3 Gabbr1 Reln Gucy1a1 Sv2a Grin3a Crtc1 Cacna1d Npy Slc6a1 Pcdh8 Rara Ppp1r9b Akap9 Map1b Lgi1 Gria1 Nf1 Fgf12 Rph3a Bace1 Nrxn2 Nrxn3 Kmt2a Mef2c Bcr Abr Adcy1 Ptprd Cntnap4 Myo5a Pcdh17 Shank2 Shank1 Dmxl2 Cux2 Cacna1c Kif1b Arid1b Mapt …
5.87E-18	72	718	3.418383139	GO:0098916 anterograde trans-synaptic signaling	http://amigo.geneontology.org/amigo/term/GO:0098916	Wnt7a Gabra2 Grik3 Dlgap1 Cacna1b Cacng2 Jph3 Cplx2 Calb1 Apba2 Nlgn3 Cplx1 Unc13a Syt1 Rims2 Clstn1 Erc2 Grid1 Dlgap2 Grm5 Neto1 Nlgn2 Ntrk2 Grik2 Dlgap4 Cacng3 Gabbr1 Reln Gucy1a1 Sv2a Grin3a Crtc1 Cacna1d Npy Slc6a1 Pcdh8 Rara Ppp1r9b Akap9 Map1b Lgi1 Gria1 Nf1 Fgf12 Rph3a Bace1 Nrxn2 Nrxn3 Kmt2a Mef2c Bcr Abr Adcy1 Ptprd Cntnap4 Myo5a Pcdh17 Shank2 Shank1 Dmxl2 Cux2 Cacna1c Kif1b Arid1b Mapt …
5.87E-18	74	758	3.339533508	GO:0099536 synaptic signaling	http://amigo.geneontology.org/amigo/term/GO:0099536	Wnt7a Gabra2 Grik3 Dlgap1 Cacna1b Cacng2 Jph3 Cplx2 Calb1 Apba2 Nlgn3 Cplx1 Unc13a Syt1 Rims2 Clstn1 Erc2 Grid1 Dlgap2 Grm5 Neto1 Nlgn2 Ntrk2 Grik2 Dlgap4 Cacng3 Gabbr1 Reln Gucy1a1 Sv2a Grin3a Crtc1 Cacna1d Farp1 Ptprd Npy Slc6a1 Pcdh8 Rara Ppp1r9b Akap9 Cdk5r1 Map1b Lgi1 Gria1 Nf1 Fgf12 Rph3a Bace1 Nrxn2 Nrxn3 Kmt2a Mef2c Bcr Abr Adcy1 Cntnap4 Myo5a Pcdh17 Shank2 Shank1 Dmxl2 Cux2 Cacna1c Kif1b…
4.55E-17	60	508	3.821883061	GO:0050804 modulation of chemical synaptic transmission	http://amigo.geneontology.org/amigo/term/GO:0050804	Wnt7a Grik3 Dlgap1 Cacng2 Jph3 Cplx2 Calb1 Nlgn3 Cplx1 Rims2 Clstn1 Erc2 Grid1 Dlgap2 Grm5 Neto1 Nlgn2 Grik2 Dlgap4 Cacng3 Reln Grin3a Crtc1 Cacna1b Cacna1d Gabbr1 Slc6a1 Syt1 Rara Ppp1r9b Akap9 Map1b Lgi1 Gria1 Nf1 Bace1 Unc13a Kmt2a Mef2c Bcr Abr Adcy1 Ptprd Apba2 Cntnap4 Pcdh17 Shank2 Shank1 Cux2 Ntrk2 Nrxn3 Mapt Akap5 Gria4 Npy2r Grip2 Myo5a Pcdh8 Pclo Erbb4
4.73E-17	60	509	3.812375889	GO:0099177 regulation of trans-synaptic signaling	http://amigo.geneontology.org/amigo/term/GO:0099177	Wnt7a Grik3 Dlgap1 Cacng2 Jph3 Cplx2 Calb1 Nlgn3 Cplx1 Rims2 Clstn1 Erc2 Grid1 Dlgap2 Grm5 Neto1 Nlgn2 Grik2 Dlgap4 Cacng3 Reln Grin3a Crtc1 Cacna1b Cacna1d Gabbr1 Slc6a1 Syt1 Rara Ppp1r9b Akap9 Map1b Lgi1 Gria1 Nf1 Bace1 Unc13a Kmt2a Mef2c Bcr Abr Adcy1 Ptprd Apba2 Cntnap4 Pcdh17 Shank2 Shank1 Cux2 Ntrk2 Nrxn3 Mapt Akap5 Gria4 Npy2r Grip2 Myo5a Pcdh8 Pclo Erbb4
1.82E-16	203	4467	1.738837172	GO:0048731 system development	http://amigo.geneontology.org/amigo/term/GO:0048731	Acvr1b Bcl11a Sema6b Efnb2 Pafah1b2 Brinp2 Ulk2 Mef2c Aplp1 Nav1 Map2 Taok1 Mapt Kdm6b Nrcam Hecw1 Nipbl Trio Rnf165 Astn1 Plxna2 Lhx6 Neb Dclk1 Mmp16 Draxin Epha5 Wnt7a Dpf1 Dcx Nlgn3 Plxna3 Gpm6a Dscaml1 Bsn Pygo1 Arx Ppp1r9b Cntn5 Clstn1 Tet2 Tox Reln Nrep Lrrc4b Cdk5r1 Nlgn2 Sox6 Map1b Tanc2 Ntrk2 Maf Fry Pclo Sox11 Bmpr2 Gprin1 Mafb Kif5a Arid1a Arid1b Gabra2 Adgrl1 Akap5 Mmp24 Ptprd Chl1 Cn…
2.49E-16	103	1534	2.489045034	GO:0007267 cell-cell signaling	http://amigo.geneontology.org/amigo/term/GO:0007267	Wnt7a Gabra2 Grik3 Dlgap1 Cacna1b Cacng2 Gabbr1 Jph3 Cplx2 Calb1 Draxin Apba2 Nlgn3 Tnks Cplx1 Tmem131l Unc13a Syt1 Rims2 Bcl9 Clstn1 Erc2 Grid1 Dact1 Dlgap2 Grm5 Neto1 Nlgn2 Ntrk2 Grik2 Dlgap4 Cacng3 Reln Rasl10b Epha5 Gucy1a1 Sv2a Grin3a Cacna1c Pclo Sox4 Crtc1 Klf5 Apc Cacna1d Nlk Apc2 Spin1 Farp1 Mark1 Zeb2 Ptprd Cdk14 Npy Slc6a1 Ccdc88a Pkd1 Pygo1 Pcdh8 Rara Ppp1r9b Rbms3 Akap9 Cdk5r1 Map1b …
8.88E-16	71	669	3.137624931	GO:0048812 neuron projection morphogenesis	http://amigo.geneontology.org/amigo/term/GO:0048812	Sema6b Efnb2 Ulk2 Aplp1 Taok1 Nrcam Hecw1 Trio Rnf165 Plxna2 Dclk1 Draxin Epha5 Plxna3 Dscaml1 Cntn5 Cdk5r1 Map1b Tanc2 Kif5a Ptprd Wnt7a Gpm6a Pip5k1c Reln Bcl11a Igf1r Map2 Rock1 Farp1 St8sia2 Dock7 Sema3a Crmp1 Dpysl5 Chl1 Usp9x Ptprm Unc13a Syt1 Srcin1 Dnm3 Rims1 Lgi1 Mapt Dcx Dact1 Mef2c Top2b Adcy1 Celsr3 Raph1 Srgap2 Zeb2 Dlx5 Nova2 Nlgn3 Mycbp2 Map3k13 Arx Kidins220 Shank1 Cux2 Megf8 Bcl1…
1.01E-15	215	4944	1.667191095	GO:0007275 multicellular organism development	http://amigo.geneontology.org/amigo/term/GO:0007275	Acvr1b Bcl11a Sema6b Efnb2 Pafah1b2 Brinp2 Ulk2 Mef2c Aplp1 Nav1 Map2 Taok1 Mapt Kdm6b Nrcam Hecw1 Nipbl Trio Rock1 Rnf165 Astn1 Plxna2 Lhx6 Neb Dclk1 Mmp16 Draxin Epha5 Wnt7a Dpf1 Dcx Nlgn3 Plxna3 Gpm6a Dusp4 Dscaml1 Bsn Pygo1 Arx Ppp1r9b Cntn5 Cited2 Clstn1 Tet2 Tox Reln Nrep Lrrc4b Cdk5r1 Nlgn2 Sox6 Map1b Tanc2 Ntrk2 Maf Fry Pclo Sox11 Bmpr2 Gprin1 Mafb Kif5a Arid1a Arid1b Gabra2 Adgrl1 Akap5 …
2.68E-15	71	684	3.068607801	GO:0120039 plasma membrane bounded cell projection morphogenesis	http://amigo.geneontology.org/amigo/term/GO:0120039	Sema6b Efnb2 Ulk2 Aplp1 Taok1 Nrcam Hecw1 Trio Rnf165 Plxna2 Dclk1 Draxin Epha5 Plxna3 Dscaml1 Cntn5 Cdk5r1 Map1b Tanc2 Kif5a Ptprd Wnt7a Gpm6a Pip5k1c Reln Bcl11a Igf1r Map2 Rock1 Farp1 St8sia2 Dock7 Sema3a Crmp1 Dpysl5 Chl1 Usp9x Ptprm Unc13a Syt1 Srcin1 Dnm3 Rims1 Lgi1 Mapt Dcx Dact1 Mef2c Top2b Adcy1 Celsr3 Raph1 Srgap2 Zeb2 Dlx5 Nova2 Nlgn3 Mycbp2 Map3k13 Arx Kidins220 Shank1 Cux2 Megf8 Bcl1…
4.04E-15	131	2412	2.08741255	GO:0048468 cell development	http://amigo.geneontology.org/amigo/term/GO:0048468	Bcl11a Sema6b Efnb2 Ulk2 Aplp1 Map2 Taok1 Mapt Nrcam Hecw1 Trio Rnf165 Plxna2 Lhx6 Neb Dclk1 Draxin Epha5 Dcx Plxna3 Gpm6a Dscaml1 Pygo1 Ppp1r9b Abhd2 Cntn5 Nrep Cdk5r1 Map1b Tanc2 Ntrk2 Fry Gprin1 Kif5a Akap5 Ptprd Chl1 Wnt7a Ccdc88a Pip5k1c Atcay Trim67 Negr1 Reln Myt1l Sox11 Crtc1 Igf1r Carmil1 Dgkg Synj1 Rock1 Farp1 St8sia2 Dock7 Sema3a Ski Crmp1 Dpysl5 Npy Usp9x Ptprm Unc13a Grip1 Arx Syt1 R…
4.17E-15	71	690	3.037767521	GO:0048858 cell projection morphogenesis	http://amigo.geneontology.org/amigo/term/GO:0048858	Sema6b Efnb2 Ulk2 Aplp1 Taok1 Nrcam Hecw1 Trio Rnf165 Plxna2 Dclk1 Draxin Epha5 Plxna3 Dscaml1 Cntn5 Cdk5r1 Map1b Tanc2 Kif5a Ptprd Wnt7a Gpm6a Pip5k1c Reln Bcl11a Igf1r Map2 Rock1 Farp1 St8sia2 Dock7 Sema3a Crmp1 Dpysl5 Chl1 Usp9x Ptprm Unc13a Syt1 Srcin1 Dnm3 Rims1 Lgi1 Mapt Dcx Dact1 Mef2c Top2b Adcy1 Celsr3 Raph1 Srgap2 Zeb2 Dlx5 Nova2 Nlgn3 Mycbp2 Map3k13 Arx Kidins220 Shank1 Cux2 Megf8 Bcl1…
5.95E-15	111	1582	2.270027181	GO:0120036 plasma membrane bounded cell projection organization	http://amigo.geneontology.org/amigo/term/GO:0120036	Bcl11a Sema6b Efnb2 Ulk2 Aplp1 Map2 Taok1 Mapt Nrcam Hecw1 Trio Rnf165 Plxna2 Dclk1 Draxin Epha5 Dcx Plxna3 Gpm6a Dscaml1 Ppp1r9b Cntn5 Cplane1 Nrep Cdk5r1 Map1b Tanc2 Ntrk2 Fry Gprin1 Kif5a Srgap2 Ptprd Chl1 Wnt7a Ccdc88a Pip5k1c Atcay Trim67 Negr1 Reln Crtc1 Igf1r Apc Carmil1 Rock1 Farp1 St8sia2 Hdac4 Dock7 Sema3a Htt Crmp1 Dpysl5 Npy Usp9x Ptprm Mtss2 Unc13a Grip1 Syt1 Srcin1 Shank1 Grin3a Dnm…
8.69E-15	58	484	3.485857107	GO:0050808 synapse organization	http://amigo.geneontology.org/amigo/term/GO:0050808	Cttnbp2 Ptprd Nlgn3 Bsn Unc13a Clstn1 Erc2 Lrrc4b Nlgn2 Tanc2 Pclo Reln Gabra2 Adgrl1 Nrcam Wnt7a Cntnap4 Nrxn2 Pcdh17 Shank2 Shank1 Cntn5 Magi2 Ntrk2 Erbb4 Ctnna2 Sptbn2 Tuba1a Efnb2 Dlgap1 Igf1r Farp1 St8sia2 Gpm6a Pcdh8 Rims2 Srcin1 Negr1 Dnm3 Map1b Nrxn3 Grm5 Mef2c Cacng2 Srgap2 Slc6a1 Myo5a Cux2 Dact1 Cdk5r1 Elfn1 Insr Mapt Epha5 Rph3a Grip2 Iqsec3 Ptprt
2.56E-14	71	720	2.929801632	GO:0032990 cell part morphogenesis	http://amigo.geneontology.org/amigo/term/GO:0032990	Sema6b Efnb2 Ulk2 Aplp1 Taok1 Nrcam Hecw1 Trio Rnf165 Plxna2 Dclk1 Draxin Epha5 Plxna3 Dscaml1 Cntn5 Cdk5r1 Map1b Tanc2 Kif5a Ptprd Wnt7a Gpm6a Pip5k1c Reln Bcl11a Igf1r Map2 Rock1 Farp1 St8sia2 Dock7 Sema3a Crmp1 Dpysl5 Chl1 Usp9x Ptprm Unc13a Syt1 Srcin1 Dnm3 Rims1 Lgi1 Mapt Dcx Dact1 Mef2c Top2b Adcy1 Celsr3 Raph1 Srgap2 Zeb2 Dlx5 Nova2 Nlgn3 Mycbp2 Map3k13 Arx Kidins220 Shank1 Cux2 Megf8 Bcl1…
2.82E-14	111	1621	2.218516392	GO:0030030 cell projection organization	http://amigo.geneontology.org/amigo/term/GO:0030030	Bcl11a Sema6b Efnb2 Ulk2 Aplp1 Map2 Taok1 Mapt Nrcam Hecw1 Trio Rnf165 Plxna2 Dclk1 Draxin Epha5 Dcx Plxna3 Gpm6a Dscaml1 Mtss2 Ppp1r9b Cntn5 Cplane1 Nrep Cdk5r1 Map1b Tanc2 Ntrk2 Fry Gprin1 Kif5a Srgap2 Ptprd Chl1 Wnt7a Ccdc88a Pip5k1c Atcay Trim67 Negr1 Reln Crtc1 Igf1r Apc Carmil1 Rock1 Farp1 St8sia2 Hdac4 Dock7 Sema3a Htt Crmp1 Dpysl5 Npy Usp9x Ptprm Unc13a Grip1 Syt1 Srcin1 Shank1 Grin3a Dnm…
1.94E-13	63	613	3.059322933	GO:0048667 cell morphogenesis involved in neuron differentiation	http://amigo.geneontology.org/amigo/term/GO:0048667	Sema6b Efnb2 Ulk2 Aplp1 Nrcam Hecw1 Trio Rnf165 Plxna2 Draxin Epha5 Plxna3 Dscaml1 Cntn5 Cdk5r1 Map1b Tanc2 Kif5a Ptprd Wnt7a Pip5k1c Reln Igf1r Map2 Farp1 Dock7 Sema3a Crmp1 Dpysl5 Chl1 Usp9x Ptprm Srcin1 Dnm3 Lgi1 Mapt Dclk1 Dcx Dact1 Mef2c Top2b Adcy1 Celsr3 Raph1 Zeb2 Dlx5 Nova2 Nlgn3 Mycbp2 Map3k13 Arx Ripor2 Kidins220 Shank1 Cux2 Megf8 Bcl11b Ctnna2 Bmpr2 Bcl11a Akap5 Grip1 Ntrk2
3.20E-13	72	815	2.76139659	GO:0032989 cellular component morphogenesis	http://amigo.geneontology.org/amigo/term/GO:0032989	Sema6b Efnb2 Ulk2 Aplp1 Taok1 Nrcam Hecw1 Trio Rnf165 Plxna2 Neb Dclk1 Draxin Epha5 Plxna3 Dscaml1 Cntn5 Cdk5r1 Map1b Tanc2 Kif5a Ptprd Wnt7a Gpm6a Pip5k1c Reln Bcl11a Igf1r Map2 Rock1 Farp1 St8sia2 Dock7 Sema3a Crmp1 Dpysl5 Chl1 Usp9x Ptprm Unc13a Syt1 Srcin1 Dnm3 Rims1 Lgi1 Mapt Dcx Dact1 Mef2c Top2b Adcy1 Celsr3 Raph1 Srgap2 Zeb2 Dlx5 Nova2 Nlgn3 Mycbp2 Map3k13 Arx Kidins220 Shank1 Cux2 Megf8 …
4.78E-12	69	2528	2.690780723	GO:0050877 nervous system process	http://amigo.geneontology.org/amigo/term/GO:0050877	Gabra2 Dlgap1 Cacng2 Cacna1i Dlgap2 Neto1 Scn3a Dlgap4 Scn1a Cacng3 Reln Dgcr2 Ttbk1 Cacna1d Nf1 Nipbl Fgf12 Synj1 Calb1 Htt Npy Wnt7a Slc6a1 Nlgn3 Bace1 Nrxn2 Ripor2 Shank2 Shank1 Ppp1r9b Akap9 Cux2 Grm5 Nlgn2 Bcr Abr Adcy1 Jph3 Rims2 Ntrk2 Grik2 Kmt2a Crtc1 Mef2c Kmt2b Gria1 Nrcam Amph Mmp24 Chl1 Aff2 Olfm2 Mycbp2 Myo5a Herc1 Cntn5 Grin3a Atp1a3 Dmxl2 Cacna1c Ep300 Ctnna2 Pgap1 Cacna1b Mapt Npy…
5.96E-12	178	4532	1.664216503	GO:0030154 cell differentiation	http://amigo.geneontology.org/amigo/term/GO:0030154	Bcl11a Sema6b Efnb2 Brinp2 Ulk2 Mef2c Aplp1 Nav1 Map2 Taok1 Mapt Nrcam Hecw1 Trio Dlx2 Rnf165 Astn1 Plxna2 Lhx6 Neb Dclk1 Draxin Epha5 Dlx5 Wnt7a Dcx Plxna3 Gpm6a Dscaml1 Fstl5 Pygo1 Rara Ppp1r9b Abhd2 Prrc2b Cntn5 Tet2 Tox Dlx1 Reln Nrep Cdk5r1 Sox6 Map1b Tanc2 Ntrk2 Maf Fry Sox11 Gprin1 Mafb Kif5a Sox4 Sox1 Arid1a Chd3 Dpf1 Arid1b Bicra Klf5 Akap5 Fam20c Mmp24 Ptprd Chl1 Cntnap4 Ccdc88a Pip5k1c…
1.05E-11	50	455	3.300118663	GO:0007409 axonogenesis	http://amigo.geneontology.org/amigo/term/GO:0007409	Sema6b Efnb2 Ulk2 Aplp1 Nrcam Trio Rnf165 Plxna2 Draxin Epha5 Plxna3 Dscaml1 Cntn5 Cdk5r1 Map1b Kif5a Wnt7a Pip5k1c Igf1r Dock7 Sema3a Crmp1 Dpysl5 Chl1 Usp9x Ptprm Lgi1 Map2 Mapt Dclk1 Dcx Mef2c Top2b Adcy1 Celsr3 Raph1 Zeb2 Dlx5 Nova2 Mycbp2 Map3k13 Arx Reln Megf8 Bcl11b Ctnna2 Bmpr2 Bcl11a Nlgn3 Ntrk2
1.21E-11	67	774	2.682406797	GO:0000904 cell morphogenesis involved in differentiation	http://amigo.geneontology.org/amigo/term/GO:0000904	Sema6b Efnb2 Ulk2 Aplp1 Nrcam Hecw1 Trio Rnf165 Plxna2 Draxin Epha5 Plxna3 Dscaml1 Cntn5 Cdk5r1 Map1b Tanc2 Kif5a Ptprd Wnt7a Pip5k1c Reln Igf1r Map2 Carmil1 Farp1 Dock7 Sema3a Crmp1 Dpysl5 Chl1 Usp9x Ptprm Srcin1 Dnm3 Lgi1 Mapt Rock1 Dclk1 Dcx Dact1 Ep300 Mef2c Top2b Adcy1 Celsr3 Raph1 Zeb2 Dlx5 Nova2 Nlgn3 Mycbp2 Map3k13 Arx Ripor2 Kidins220 Shank1 Cux2 Megf8 Bcl11b Ctnna2 Bmpr2 Bcl11a Akap5 Sr…
1.21E-11	178	4564	1.650322862	GO:0048869 cellular developmental process	http://amigo.geneontology.org/amigo/term/GO:0048869	Bcl11a Sema6b Efnb2 Brinp2 Ulk2 Mef2c Aplp1 Nav1 Map2 Taok1 Mapt Nrcam Hecw1 Trio Dlx2 Rnf165 Astn1 Plxna2 Lhx6 Neb Dclk1 Draxin Epha5 Dlx5 Wnt7a Dcx Plxna3 Gpm6a Dscaml1 Fstl5 Pygo1 Rara Ppp1r9b Abhd2 Prrc2b Cntn5 Tet2 Tox Dlx1 Reln Nrep Cdk5r1 Sox6 Map1b Tanc2 Ntrk2 Maf Fry Sox11 Gprin1 Mafb Kif5a Sox4 Sox1 Arid1a Chd3 Dpf1 Arid1b Bicra Klf5 Akap5 Fam20c Mmp24 Ptprd Chl1 Cntnap4 Ccdc88a Pip5k1c…
1.80E-11	31	191	4.91820169	GO:0007416 synapse assembly	http://amigo.geneontology.org/amigo/term/GO:0007416	Nlgn3 Bsn Clstn1 Lrrc4b Nlgn2 Pclo Reln Gabra2 Adgrl1 Ptprd Wnt7a Nrxn2 Cntn5 Magi2 Ntrk2 Erbb4 Efnb2 Farp1 St8sia2 Gpm6a Negr1 Map1b Nrxn3 Mef2c Srgap2 Pcdh17 Shank2 Cux2 Sptbn2 Mapt Dnm3
1.92E-11	154	3349	1.740535151	GO:0023051 regulation of signaling	http://amigo.geneontology.org/amigo/term/GO:0023051	Wnt7a Grik3 Dlgap1 Insr Taok1 Igfbp4 Arrb1 Cacng2 Jph3 Rnf165 Cplx2 Calb1 Draxin Nlgn3 Tnks Dusp4 Cplx1 Tmem131l Tmem127 Rims2 Dusp8 Sh3rf3 Clstn1 Erc2 Grid1 Nrep Dact1 Dlgap2 Grm5 Neto1 Nlgn2 Ntrk2 Grik2 Aak1 Dlgap4 Cacng3 Akap5 Ogt Reln Acvr1b Nlk Osbpl8 Sptbn1 Rasl10b Epha5 Scai Grin3a Cited2 Magi2 Zfp536 Cdk5r1 Tcf4 Sox4 Sipa1l2 Crtc1 Cacna1b Igf1r Apc Tpr Aplp1 Bcr Cacna1d Pip4k2b Apc2 Nf1 S…
1.94E-11	165	3902	1.691244601	GO:0065008 regulation of biological quality	http://amigo.geneontology.org/amigo/term/GO:0065008	Wnt7a Cttnbp2 Gabra2 Sema6b Cacna1b Ulk2 Insr Cacna1d Cacng2 Cacna1i Gnaq Jph3 Cplx2 Plxna2 Atp9a Calb1 Grip2 Plxna3 Atp2c1 Cplx1 Unc13a Grip1 Syt1 Rims2 Kcnh3 Ssh2 Clstn1 Erc2 Atp1a3 Dmxl2 Ackr3 Lrrc4b Tnrc6b Neto1 Cacna1c Xkr4 Tanc2 Scn3a Scn1a Cacng3 Akap5 Reln Efnb2 Crtc1 Adgrl1 Nrcam Rasl10b Ptprd Draxin Epha5 Npy Cntnap4 Iqsec1 Myo5a Pip5k1c Sv2a Grin3a Ep300 Ntrk2 Grik2 Pclo Lgi1 Tuba1a Ac…
2.34E-11	77	1019	2.428153977	GO:0007417 central nervous system development	http://amigo.geneontology.org/amigo/term/GO:0007417	Pafah1b2 Aplp1 Nipbl Lhx6 Draxin Reln Cdk5r1 Sox6 Nrcam Epha5 Wnt7a Cttnbp2 Sema6b Igf1r Map2 Arnt2 Sptbn1 Adcy1 Trio Synj1 Sema3a Npy Dscaml1 Pkd1 Arx Kcnc2 Syt1 Shank2 Slc32a1 Rara Ppp1r9b Negr1 Atp1a3 Sbk1 Ackr3 Pou3f3 Pcdh19 Nlgn2 Kcnc1 Erbb4 Ctnna2 Sox11 Sox2 Pcdh18 Bcr Abr Nf1 Dlx2 Zeb2 Dclk1 Dclk2 Dcx Plxna3 Dlx1 Bcl11b Pgap1 Chd5 Arid1a Top2b Gnaq Srgap2 Plxna2 Dlx5 Nova2 Atrx Nlgn3 Mycbp…
2.75E-11	153	3340	1.736146834	GO:0010646 regulation of cell communication	http://amigo.geneontology.org/amigo/term/GO:0010646	Wnt7a Grik3 Dlgap1 Insr Taok1 Igfbp4 Arrb1 Cacng2 Jph3 Rnf165 Cplx2 Calb1 Draxin Nlgn3 Tnks Dusp4 Cplx1 Tmem131l Tmem127 Rims2 Dusp8 Sh3rf3 Clstn1 Erc2 Grid1 Nrep Dact1 Dlgap2 Grm5 Neto1 Nlgn2 Ntrk2 Grik2 Aak1 Dlgap4 Cacng3 Akap5 Ogt Reln Acvr1b Nlk Osbpl8 Sptbn1 Rasl10b Epha5 Scai Grin3a Cited2 Magi2 Zfp536 Cdk5r1 Tcf4 Sox4 Sipa1l2 Crtc1 Cacna1b Igf1r Apc Tpr Aplp1 Bcr Cacna1d Pip4k2b Apc2 Nf1 S…
4.58E-11	63	753	2.700006481	GO:0034330 cell junction organization	http://amigo.geneontology.org/amigo/term/GO:0034330	Cttnbp2 Rock1 Ptprd Nlgn3 Bsn Unc13a Dchs1 Clstn1 Erc2 Lrrc4b Nlgn2 Tanc2 Pclo Gm28635 Reln Gabra2 Efnb2 Adgrl1 Nrcam Wnt7a Cntnap4 Nrxn2 Pcdh17 Shank2 Shank1 Cntn5 Magi2 Ntrk2 Erbb4 Ctnna2 Sptbn2 Tuba1a Dlgap1 Igf1r Bcr Farp1 St8sia2 Gpm6a Pcdh8 Rims2 Srcin1 Negr1 Dnm3 Map1b Nrxn3 Grm5 Mef2c Cacng2 Srgap2 Slc6a1 Iqsec1 Myo5a Cux2 Dact1 Cdk5r1 Elfn1 Insr Mapt Epha5 Rph3a Grip2 Iqsec3 Ptprt
4.64E-11	52	508	3.067509838	GO:0061564 axon development	http://amigo.geneontology.org/amigo/term/GO:0061564	Sema6b Efnb2 Ulk2 Aplp1 Nrcam Trio Rnf165 Plxna2 Draxin Epha5 Plxna3 Dscaml1 Cntn5 Nrep Cdk5r1 Map1b Kif5a Wnt7a Pip5k1c Igf1r Dock7 Sema3a Crmp1 Dpysl5 Chl1 Usp9x Ptprm Camsap2 Ctnna2 Lgi1 Map2 Mapt Dclk1 Dcx Mef2c Top2b Adcy1 Celsr3 Raph1 Zeb2 Dlx5 Nova2 Mycbp2 Map3k13 Arx Reln Megf8 Bcl11b Bmpr2 Bcl11a Nlgn3 Ntrk2
5.59E-11	79	1077	2.3491159	GO:0000902 cell morphogenesis	http://amigo.geneontology.org/amigo/term/GO:0000902	Sema6b Efnb2 Ulk2 Aplp1 Taok1 Nrcam Hecw1 Trio Rnf165 Plxna2 Dclk1 Draxin Epha5 Plxna3 Dscaml1 Dchs1 Cntn5 Cdk5r1 Map1b Tanc2 Fry Kif5a Ptprd Wnt7a Gpm6a Pip5k1c Reln Bcl11a Igf1r Strip1 Map2 Carmil1 Rock1 Farp1 St8sia2 Dock7 Sema3a Crmp1 Dpysl5 Chl1 Usp9x Phip Ptprm Unc13a Syt1 Srcin1 Dnm3 Rims1 Lgi1 Mapt Dcx Dact1 Ep300 Mef2c Top2b Adcy1 Celsr3 Raph1 Srgap2 Zeb2 Dlx5 Nova2 Nlgn3 Mycbp2 Map3k13 …
6.67E-11	35	247	4.158149516	GO:0099003 vesicle-mediated transport in synapse	http://amigo.geneontology.org/amigo/term/GO:0099003	Wnt7a Amph Cplx2 Nlgn3 Cplx1 Unc13a Syt1 Rims2 Slc32a1 Dnm3 Nlgn2 Efnb2 Grip2 Bsn Iqsec1 Grip1 Pip5k1c Sv2a Grin3a Clstn1 Magi2 Erc2 Pclo Cacna1b Cacna1d Synj1 Rock1 Cdk5r1 Adcy1 Apba2 Bace1 Pcdh17 Nrxn3 Akap5 Sptbn2
7.35E-11	65	760	2.614629448	GO:0007420 brain development	http://amigo.geneontology.org/amigo/term/GO:0007420	Pafah1b2 Nipbl Lhx6 Draxin Cdk5r1 Epha5 Wnt7a Reln Cttnbp2 Igf1r Arnt2 Adcy1 Synj1 Sema3a Npy Dscaml1 Arx Kcnc2 Syt1 Shank2 Slc32a1 Rara Ppp1r9b Negr1 Atp1a3 Sbk1 Pou3f3 Pcdh19 Nlgn2 Sox6 Kcnc1 Ctnna2 Sox2 Pcdh18 Aplp1 Bcr Abr Nf1 Dlx2 Dclk1 Dclk2 Dcx Plxna3 Dlx1 Bcl11b Pgap1 Sema6b Chd5 Arid1a Top2b Gnaq Srgap2 Plxna2 Zeb2 Dlx5 Atrx Herc1 Cplane1 Tox Setd2 Ntrk2 Erbb4 Sptbn2 Mafb Sox1
8.27E-11	57	741	2.832580451	GO:0007610 behavior	http://amigo.geneontology.org/amigo/term/GO:0007610	Npy Reln Ttbk1 Synj1 Hdac4 Calb1 Htt Slc6a1 Nlgn3 Nrxn2 Shank2 Shank1 Ppp1r9b Nlgn2 Mapt Adcy1 Nf1 Fgf12 Jph3 Apba2 Grm5 Cacna1c Kmt2a Crtc1 Cacna1b Mef2c Ncoa2 Kmt2b Gria1 Unc79 Amph Gnaq Astn1 Chl1 Aff2 Cntnap4 Olfm2 Myo5a Pcdh17 Negr1 Adam22 Atp1a3 Grid1 Cux2 Neto1 Ep300 Ntrk2 Grik2 Scn1a Sptbn2 Gad1 Arrdc3 Insr Ncoa1 Npy2r Nrxn3 Bace1
8.27E-11	13	27	13.8357475	GO:0035235 ionotropic glutamate receptor signaling pathway	http://amigo.geneontology.org/amigo/term/GO:0035235	Grin3a Grik3 Gria3 Gria1 Grik1 Gria4 Grin2b Gria2 Grid1 Cdk5r1 Grik2 Atp1a3 Cpeb4
8.27E-11	13	27	13.8357475	GO:1990806 ligand-gated ion channel signaling pathway	http://amigo.geneontology.org/amigo/term/GO:1990806	Grin3a Grik3 Gria3 Gria1 Grik1 Gria4 Grin2b Gria2 Grid1 Cdk5r1 Grik2 Atp1a3 Cpeb4
3.58E-10	66	810	2.497529804	GO:0060322 head development	http://amigo.geneontology.org/amigo/term/GO:0060322	Pafah1b2 Nipbl Lhx6 Draxin Cdk5r1 Epha5 Wnt7a Reln Cttnbp2 Igf1r Arnt2 Adcy1 Synj1 Sema3a Npy Dscaml1 Arx Kcnc2 Syt1 Shank2 Slc32a1 Rara Ppp1r9b Negr1 Atp1a3 Sbk1 Pou3f3 Pcdh19 Nlgn2 Sox6 Kcnc1 Ctnna2 Sox2 Pcdh18 Aplp1 Bcr Abr Nf1 Dlx2 Dclk1 Dclk2 Dlx5 Dcx Plxna3 Dlx1 Bcl11b Pgap1 Sema6b Chd5 Arid1a Top2b Gnaq Srgap2 Plxna2 Zeb2 Atrx Herc1 Cplane1 Tox Setd2 Ep300 Ntrk2 Erbb4 Sptbn2 Mafb Sox1
5.02E-10	42	463	3.342064097	GO:0042391 regulation of membrane potential	http://amigo.geneontology.org/amigo/term/GO:0042391	Gabra2 Cacna1i Gnaq Rims2 Kcnh3 Neto1 Scn3a Scn1a Crtc1 Reln Grik2 Grik3 Gria3 Kmt2a Cacna1d Fgf12 Gabbr1 Gria4 Wnt7a Grin2b Nlgn3 Kcnc2 Grin3a Akap9 Kcnd3 Grid1 Grm5 Cacna1c Nlgn2 Kcnc1 Atp1a3 Ntrk2 Mef2c Cacng2 Gria1 Nrcam Shank1 Cux2 Mapt Npy2r Grip2 Pclo
5.33E-10	129	2751	1.786896139	GO:0009653 anatomical structure morphogenesis	http://amigo.geneontology.org/amigo/term/GO:0009653	Sema6b Efnb2 Ulk2 Aplp1 Taok1 Nrcam Hecw1 Nipbl Trio Rock1 Rnf165 Fam20c Plxna2 Neb Dclk1 Draxin Epha5 Dlx5 Plxna3 Dusp4 Dscaml1 Dchs1 Cntn5 Dact1 Megf8 Cdk5r1 Map1b Tanc2 Fry Sox11 Kif5a Sox4 Sox1 Ptprd Wnt7a Gpm6a Pkd1 Myo5a Pip5k1c Reln Tcf4 Bcl11a Igf1r Insr Strip1 Map2 Sptbn1 Nf1 Carmil1 Huwe1 Farp1 St8sia2 Npy2r Dock7 Sema3a Crmp1 Dpysl5 Chl1 Usp9x Phip Ptprm Unc13a Syt1 Srcin1 Thbs1 Dnm3 R…
2.38E-09	94	1913	2.000861946	GO:0040011 locomotion	http://amigo.geneontology.org/amigo/term/GO:0040011	Sema6b Efnb2 Sst Nav1 Nrcam Carmil1 Trio Rnf165 Sdc3 Srgap2 Astn1 Plxna2 Draxin Epha5 Plxna3 Dscaml1 Cntn5 Elmo1 Reln Ackr3 Cdk5r1 Ctnna2 Kif5a Ogt Wnt7a Acvr1b Igf1r Insr Mef2c Apc Nav3 Nf1 Cygb Cacna1i Rock1 Hdac4 Mark1 Prkcq Dclk1 Dock7 Sema3a Crmp1 Dpysl5 Chl1 Usp9x Dcx Gpm6a Ccdc88a Ptprm Pip5k1c Scai Ripor2 Mgat5 Dchs1 Ssh2 Srcin1 Ppp1r9b Cited2 Thbs1 Megf8 Bcl11b Grm5 Nlgn2 Ptprt Erbb4 Lgi…
2.60E-09	23	152	5.389790133	GO:0060078 regulation of postsynaptic membrane potential	http://amigo.geneontology.org/amigo/term/GO:0060078	Gabra2 Neto1 Reln Grik3 Gria3 Gabbr1 Gria4 Wnt7a Grin3a Grid1 Grm5 Cacna1c Nlgn2 Rims2 Grik2 Mef2c Gria1 Nlgn3 Shank1 Cux2 Npy2r Grip2 Pclo
3.41E-09	16	55	8.173733906	GO:0007215 glutamate receptor signaling pathway	http://amigo.geneontology.org/amigo/term/GO:0007215	Gnaq Grin3a Grm5 Grik3 Gria3 Gria1 Grik1 Gria4 Grin2b Gria2 Grid1 Cdk5r1 Grik2 Unc13a Atp1a3 Cpeb4
6.35E-09	42	417	3.08276602	GO:0030900 forebrain development	http://amigo.geneontology.org/amigo/term/GO:0030900	Lhx6 Draxin Epha5 Reln Igf1r Sema3a Npy Wnt7a Kcnc2 Slc32a1 Rara Ppp1r9b Atp1a3 Kcnc1 Sox2 Aplp1 Nf1 Dlx2 Dclk2 Dcx Plxna3 Dlx1 Pou3f3 Bcl11b Cdk5r1 Pgap1 Sema6b Chd5 Arid1a Top2b Gnaq Srgap2 Zeb2 Dclk1 Dlx5 Atrx Arx Tox Setd2 Ntrk2 Erbb4 Sox1
[truncated: 5,000 more columns]
