# Supplementary material for: DNMT1-mediated regulation of somatostatin-positive interneuron migration impacts cortical architecture and function
Source: Nat Commun. 2025 Jul 24;16:6834. doi: 10.1038/s41467-025-62114-0 (PMC12290092; doi:10.1038/s41467-025-62114-0)
Supplement: Supplementary file 9 — Supplementary Data 7 [file 41467_2025_62114_MOESM9_ESM.xlsx]

## Sheet: Sheet1
Gene	DEG down Dnmt1 OE	DEG_up Dnmt1 KO	DEG_down Dnmt1 KO	DEG up Dnmt1 OE
Gm10184	1	0	0	0
Gm12346	1	0	0	0
Rps7-ps3	1	0	1	0
Gm7336	1	0	0	0
Rpl9-ps6	1	0	0	0
Rps3a2	1	0	1	0
Rps23-ps1	1	0	1	0
Gm11478	1	0	0	0
Rpl15-ps6	1	0	0	0
Rps27rt	1	0	0	0
Rpl34-ps1	1	0	0	0
Gm12715	1	0	1	0
Hoxa5	1	0	0	0
Hmga1b	1	0	0	0
Pcna-ps2	1	0	0	0
Rpl3-ps1	1	0	0	0
Rpl35a-ps2	1	0	0	0
Rpl35a-ps6	1	0	0	0
Rpl35a-ps4	1	0	0	0
Rpl35a-ps3	1	0	0	0
Gm6166	1	0	0	0
Gm7292	1	0	1	0
Gm7666	1	0	0	0
Gm5844	1	0	0	0
Gm10243	1	0	0	0
Hoxd3	1	0	0	0
Rpl15-ps2	1	0	0	0
Gm5182	1	0	0	0
Hoxc5	1	0	0	0
Gm5148	1	0	0	0
Gm5837	1	0	0	0
Hoxc8	1	0	0	0
Rpl37rt	1	0	0	0
Psme2b	1	0	0	0
Gm7993	1	0	0	0
Gm9045	1	0	0	0
Hoxc6	1	0	0	0
Capza1-ps1	1	0	0	0
Gm9625	1	0	0	0
Rps18-ps6	1	0	0	0
Hoxb3os	1	0	0	0
Gm17494	1	0	0	0
Rpl14-ps1	1	0	1	0
Gm28230	1	0	0	0
Gm14584	1	0	0	0
Rnps1-ps	1	0	0	0
Gm8983	1	0	0	0
Tdg-ps	1	0	0	0
Rps15a-ps4	1	0	0	0
Hoxb4	1	0	0	0
Gm12183	1	0	0	0
Hoxb3	1	0	0	0
Lhx4	1	0	0	0
Gm8116	1	0	0	0
E130201H02Rik	1	0	0	0
Gm13341	1	0	0	0
Rps15a-ps6	1	0	0	0
Otp	1	0	1	0
Lum	1	0	0	0
Gm5801	1	0	0	0
Gm16439	1	0	0	0
Hoxa4	1	0	0	0
Hoxb9	1	0	0	0
Zxda	1	0	0	0
Gm18584	1	0	0	0
Vsx2	1	0	0	0
H2ac19	1	0	1	0
Nxph1	1	1	0	0
Lamtor3-ps	1	0	0	0
Ftl1-ps1	1	0	0	0
Cbx3-ps6	1	0	0	0
Gm49164	1	0	0	0
Gm8797	1	0	0	0
Gm10224	1	0	0	0
Itih2	1	0	0	0
Neurog3	1	0	0	0
Gm7701	1	0	0	0
Gm18194	1	0	0	0
Islr	1	0	0	0
Gm9029	1	0	0	0
Gm8242	1	0	0	0
Gm42878	1	0	0	0
Gm14434	1	0	0	0
Gm13135	1	0	0	0
Hoxa3	1	0	0	0
Matn4	1	0	0	0
Nkx6-1	1	0	0	0
Gadl1	1	0	0	0
Gm13136	1	0	0	0
Fat2	1	0	0	0
Gm9049	1	0	0	0
Arx	1	1	0	0
Hoxc4	1	0	0	0
Morf4l1-ps1	1	0	0	0
Gm8784	1	0	0	0
Sim1	1	0	0	0
Gm9008	1	0	0	0
Hoxaas3	1	0	0	0
Pcdhb5	1	0	0	0
Foxc1	1	0	0	0
Gm11808	1	0	0	0
Hoxd4	1	0	0	0
Pisd-ps1	1	0	0	0
Hoxb2	1	0	0	0
Cxcl12	1	0	0	0
Foxd1	1	0	0	0
Pi15	1	0	0	0
Gm13140	1	0	0	0
Tbx20	1	0	0	0
Zim1	1	0	0	0
C230062I16Rik	1	0	0	0
Atg4a	1	0	0	0
Cyp1b1	1	0	0	0
Hoxb7	1	0	0	0
Col6a3	1	0	0	0
Hoxa7	1	0	0	0
Col3a1	1	0	1	0
Rarb	1	0	0	0
Hic1	1	0	0	0
Hoxaas2	1	0	0	0
Col9a1	1	0	0	0
Nkx1-1	1	0	0	0
Gm4864	1	0	0	0
Kcnj8	1	0	0	0
Pcp4	1	0	0	0
Ubb-ps	1	0	1	0
Lamc3	1	0	0	0
Pisd-ps2	1	0	0	0
Mnx1	1	0	0	0
Hoxb8	1	0	0	0
Sap18b	1	0	0	0
Rps13-ps1	1	0	0	0
Gm12504	1	0	0	0
Lox	1	0	0	0
Cckar	1	0	0	0
Vtn	1	0	0	0
Aldh1a7	1	0	0	0
Foxc2	1	0	0	0
Nkx2-2	1	0	0	0
Gm3739	1	0	0	0
Heyl	1	0	0	0
Shh	1	0	0	0
Gm9833	1	0	0	0
Atp13a5	1	0	0	0
Twist2	1	0	0	0
Gbp8	1	0	0	0
Dcn	1	0	0	0
Bmp3	1	0	0	0
Neurod6	1	0	1	0
Foxf2	1	0	0	0
Bgn	1	0	0	0
Npm3-ps1	1	0	0	0
Bhlhe22	1	0	1	0
Gm11868	1	0	0	0
Gm9320	1	0	0	0
Dchs2	1	0	0	0
Lgi3	1	0	0	0
Col15a1	1	0	0	0
Amd2	1	0	0	0
Slc6a5	1	0	0	0
Adamts18	1	0	0	0
Fyb	1	0	0	0
Fam221b	1	0	0	0
Gm6475	1	0	0	0
Spon1	1	0	0	0
Sstr3	1	0	0	0
Rp1	1	0	0	0
Fam177a2	1	0	0	0
F730016J06Rik	1	0	0	0
Tdgf1-ps1	1	0	0	0
Slc6a11	1	0	0	0
Gm5590	1	0	0	0
Chat	1	0	0	0
Gm5815	1	0	0	0
Fev	1	0	0	0
Il1rapl2	1	0	0	0
Smim18	1	0	0	0
Gm49601	1	0	0	0
Drd1	1	0	0	0
Fap	1	0	0	0
Gm5576	1	0	0	0
Shisa3	1	0	0	0
Wnt7a	1	1	0	0
Gm38534	1	0	0	0
Sstr4	1	0	0	0
Enpep	1	0	0	0
Sp9	1	1	0	0
Gpr37	1	0	0	0
Cbln2	1	0	0	0
Fam20a	1	0	0	0
Gm8113	1	0	0	0
Eif3j2	1	0	0	0
Gm8615	1	0	0	0
Gm45623	1	0	0	0
Usp50	1	0	0	0
Tlx1	1	0	0	0
Col12a1	1	0	0	0
Arsi	1	0	0	0
Gm12688	1	0	0	0
Gm19221	1	0	0	0
Gm9030	1	0	0	0
Hypk	1	0	0	0
Fgf2	1	0	0	0
Gm15442	1	0	0	0
Aldh1a3	1	0	0	0
Gm18562	1	0	0	0
Smoc2	1	0	0	0
Tnfsf15	1	0	0	0
A730035I17Rik	1	0	0	0
Mybph	1	0	0	0
Gm3365	1	0	0	0
Fndc5	1	0	0	0
Bmp5	1	0	0	0
Gm11100	1	0	0	0
Sstr1	1	0	0	0
Slc6a4	1	0	0	0
C230034O21Rik	1	0	0	0
Vsx1	1	0	0	0
Igsf11	1	0	0	0
Mro	1	0	0	0
CAAA01066123.1	1	0	0	0
Foxs1	1	0	0	0
Enpp1	1	0	0	0
Pgf	1	0	0	0
Rps19-ps3	1	0	0	0
Slc6a20a	1	0	0	0
Agtr2	1	0	0	0
Gm3320	1	0	0	0
Car3	1	0	0	0
Tshz2	1	0	0	0
Nr1i3	1	0	0	0
Kcne4	1	0	0	0
Cped1	1	0	0	0
Pax1	1	0	0	0
Ackr1	1	0	0	0
Gbp10	1	0	0	0
Hpca	1	0	0	0
Cys1	1	0	0	0
6330549D23Rik	1	0	0	0
AC160336.1	1	0	0	0
Foxa1	1	0	0	0
Postn	1	0	0	0
Jhy	1	0	0	0
Gm10710	1	0	0	0
Adra1d	1	0	0	0
Gm5939	1	0	0	0
Bace2	1	0	0	0
Aldh1a2	1	0	0	0
Cdh5	1	0	1	0
Ptger3	1	0	0	0
Gm2026	1	0	0	0
Prdm8	1	0	1	0
Vit	1	0	0	0
Tmem100	1	0	0	0
Itih5	1	0	0	0
Arhgap36	1	0	0	0
Insm2	1	0	0	0
Ghsr	1	0	0	0
Hoxa2	1	0	0	0
Gm8730	1	0	1	0
Cd36	1	0	0	0
Gp1bb	1	0	0	0
Lepr	1	0	0	0
Sox14	1	0	0	0
Snx22	1	0	0	0
Gm14410	1	0	0	0
Rbp1	1	0	0	0
Lhx1os	1	0	0	0
Elmod1	1	0	0	0
Bcan	1	0	0	0
Gm2990	1	0	0	0
Foxd2	1	0	0	0
Gm5512	1	0	0	0
Pax2	1	0	0	0
Angpt1	1	0	0	0
Gm15446	1	0	0	0
Inhba	1	0	0	0
Tal1	1	0	0	0
Gm3752	1	0	0	0
9530082P21Rik	1	0	0	0
Inpp5j	1	0	0	0
Tifa	1	0	0	0
Gm44645	1	0	0	0
Cd248	1	0	0	0
Casp12	1	0	0	0
Dbx1	1	0	0	0
Lin7a	1	0	0	0
Tmem150b	1	0	0	0
Atp1a2	1	0	1	0
Akr1c14	1	0	0	0
Angptl1	1	0	0	0
Lrrc32	1	0	0	0
Gbx1	1	0	0	0
Cabp7	1	0	0	0
Sod3	1	0	0	0
Gm16835	1	0	0	0
Neurog1	1	0	0	0
Gm15697	1	0	0	0
Vxn	1	0	0	0
C330013E15Rik	1	0	0	0
Rhoj	1	0	0	0
Foxa2	1	0	0	0
C1qtnf2	1	0	0	0
Gm15455	1	0	0	0
Prr16	1	0	0	0
Rhbdl3	1	0	0	0
Gm2061	1	0	0	0
Ednra	1	0	0	0
Glra1	1	0	0	0
Gm10110	1	0	0	0
AU022754	1	0	0	0
Tmem132e	1	0	0	0
Gbp6	1	0	0	0
Npy2r	1	1	0	0
Gm13241	1	0	0	0
Col6a6	1	0	0	0
Nbl1	1	0	0	0
Vstm4	1	0	0	0
Otor	1	0	0	0
Gm17396	1	0	0	0
Paqr7	1	0	0	0
Kcnip4	1	0	0	0
Zfp853	1	0	0	0
Dpysl4	1	0	0	0
Gm17750	1	0	0	0
Svep1	1	0	0	0
Dhrs3	1	0	0	0
Epha8	1	0	0	0
Ntn1	1	0	0	0
Tox2	1	1	0	0
Gm9954	1	0	0	0
Gm11738	1	0	0	0
Irx6	1	0	0	0
Hapln1	1	0	0	0
Gm6710	1	0	0	0
Gata3	1	0	0	0
Slc25a18	1	0	0	0
Hoxd8	1	0	0	0
Wdr89	1	0	0	0
Egflam	1	0	0	0
Minar1	1	0	0	0
Lbx1	1	0	0	0
Itga8	1	0	0	0
Pax8	1	0	0	0
Isl1	1	0	1	0
Gm6139	1	0	0	0
Flrt2	1	0	0	0
Piezo2	1	0	0	0
Disp3	1	0	0	0
Pdzd9	1	0	0	0
Dlx1	1	1	0	0
Gm29100	1	0	0	0
Nkx3-2	1	0	0	0
Cygb	1	1	0	0
Gm13231	1	0	0	0
Tmcc1	1	0	0	0
BC024063	1	0	0	0
Ppp1r3c	1	0	0	0
Hoxd1	1	0	0	0
Pdgfrb	1	0	1	0
Dbx2	1	0	0	0
1700101I11Rik	1	0	0	0
Rps2-ps10	1	0	0	0
Zbtb7c	1	0	0	0
Zfp503	1	0	0	0
Gm2415	1	0	0	0
B230323A14Rik	1	0	0	0
Gm33680	1	0	0	0
Adra2a	1	0	0	0
Slc18a3	1	0	0	0
Slc17a8	1	0	0	0
Slitrk4	1	0	0	0
Adgra2	1	0	0	0
Gsx2	1	0	0	0
Rasgef1c	1	0	0	0
Ggt5	1	0	0	0
Myocd	1	0	0	0
Lynx1	1	0	0	0
Mrvi1	1	0	0	0
P2ry14	1	0	0	0
Gm16425	1	0	0	0
Mfap4	1	0	0	0
Neurod4	1	0	0	0
Tnxb	1	0	0	0
Grb10	1	0	1	0
Evx1os	1	0	0	0
Gm4076	1	0	0	0
Tle2	1	0	0	0
Prr33	1	0	0	0
Cox7c-ps1	1	0	0	0
Slc26a7	1	0	0	0
Hotairm1	1	0	0	0
Tbx18	1	0	0	0
Pcdh17	1	1	0	0
Sv2c	1	0	0	0
Fam89a	1	0	0	0
Arl4d	1	1	0	0
Gm3375	1	0	0	0
Col1a1	1	0	0	0
Fgfr3	1	0	1	0
G630022F23Rik	1	0	0	0
B3galt5	1	0	0	0
Gm29253	1	0	0	0
Gm2974	1	0	0	0
Mrgprf	1	0	0	0
Dll4	1	0	1	0
Gm10252	1	0	0	0
Igfbp7	1	0	0	0
Nrp1	1	0	0	0
Susd5	1	0	0	0
Gm49083	1	0	0	0
Gm14150	1	0	0	0
Rdh9	1	0	0	0
Mical2	1	0	0	0
St6galnac5	1	0	0	0
Eva1c	1	0	0	0
Slc24a4	1	0	0	0
Gm26631	1	0	0	0
Sox10	1	0	0	0
Foxf1	1	0	0	0
Ltbp2	1	0	0	0
9430041J12Rik	1	0	0	0
Lamp5	1	0	0	0
Pear1	1	0	0	0
Fstl5	1	1	0	0
AW047730	1	0	0	0
D930028M14Rik	1	0	0	0
Sphkap	1	0	0	0
Gm5628	1	0	0	0
Gm47204	1	0	0	0
Tshz1	1	0	0	0
Ferd3l	1	0	0	0
Gm12829	1	0	0	0
Sox1ot	1	1	0	0
Gm20518	1	0	0	0
Tshz3	1	0	0	0
Phox2a	1	0	0	0
Foxn4	1	0	0	0
Hoxc9	1	0	0	0
St8sia5	1	0	0	0
Fli1	1	0	0	0
Gdf10	1	0	0	0
Nkx6-2	1	0	0	0
Gm19265	1	0	0	0
Ngf	1	0	0	0
Asb18	1	0	0	0
Srpx2	1	0	0	0
Fibin	1	0	0	0
Gm45629	1	0	0	0
Id4	1	0	1	0
Vsnl1	1	0	0	0
C630043F03Rik	1	0	0	0
Tbx2	1	0	0	0
Mc5r	1	0	0	0
Baiap2l2	1	0	0	0
Tdg-ps2	1	0	0	0
Angpt4	1	0	0	0
Gm3764	1	0	0	0
Adamts16	1	0	0	0
Rasgrf2	1	0	0	0
Crnde	1	0	0	0
Glt8d2	1	0	0	0
Fam205c	1	0	0	0
Lmntd1	1	0	0	0
Myh8	1	0	0	0
Dgkb	1	0	0	0
Epha5	1	1	0	0
Gm3667	1	0	0	0
Lair1	1	0	0	0
Fam210b	1	0	0	0
Ftl2-ps	1	0	0	0
Dusp15	1	0	0	0
Foxl1	1	0	0	0
Nkx3-1	1	0	0	0
Iqsec3	1	1	0	0
Slc7a2	1	0	0	0
A830092H15Rik	1	0	0	0
Golga7b	1	0	0	0
A830073O21Rik	1	0	0	0
Gm20646	1	0	0	0
A730046J19Rik	1	0	0	0
Nkx2-3	1	0	0	0
Ripor3	1	0	0	0
Npy	1	1	0	0
Gm2808	1	0	0	0
Kcnrg	1	0	0	0
Tacr1	1	0	0	0
Rarres2	1	0	0	0
Prox1os	1	0	0	0
Crhr1	1	0	0	0
Phox2b	1	0	0	0
Slc10a4	1	0	0	0
Slitrk3	1	0	0	0
Igfbp4	1	1	0	0
Ttc6	1	0	0	0
Igf2	1	0	1	0
Rcan2	1	0	0	0
Hey2	1	0	0	0
Frzb	1	0	0	0
Slc12a5	1	0	0	0
Prox1	1	0	0	0
Meox1	1	0	0	0
Slc6a13	1	0	0	0
Chrna5	1	0	0	0
BC064078	1	0	0	0
Gm42372	1	0	0	0
Actc1	1	0	0	0
Cldn11	1	0	0	0
Gm15283	1	0	0	0
Gm14168	1	0	0	0
Grm7	1	0	0	0
Batf3	1	0	0	0
Gm6548	1	0	0	0
Rbfox3	1	0	0	0
Tmem119	1	0	0	0
Gm26811	1	0	0	0
Mfap5	1	0	0	0
Tgm2	1	0	0	0
A930006K02Rik	1	0	0	0
Galnt18	1	0	0	0
Gm50321	1	0	0	0
Kcnc1	1	1	0	0
Myog	1	0	0	0
Slc22a3	1	0	0	0
Mir9-3hg	1	0	0	0
Fat4	1	0	0	0
D430041D05Rik	1	0	0	0
Pax9	1	0	0	0
Cdh7	1	0	0	0
Gm11400	1	0	0	0
Cerox1	1	0	0	0
Tusc1	1	0	0	0
Slc6a1	1	1	0	0
Wnt4	1	0	0	0
Ptprz1	1	0	1	0
Rps3a3	1	0	0	0
4930570G19Rik	1	0	0	0
Sncb	1	0	0	0
Tmem44	1	1	0	0
Cbln4	1	0	0	0
Trim62	1	0	0	0
Tspan11	1	0	0	0
Hs3st3a1	1	0	0	0
Nova1	1	0	0	0
Rab3c	1	0	0	0
Shox2	1	0	1	0
Nwd2	1	0	0	0
Gdf6	1	0	0	0
D830030K20Rik	1	0	0	0
Ndnf	1	0	0	0
Grin2b	1	1	0	0
Hmcn1	1	0	0	0
Gm27199	1	0	0	0
Gm13034	1	0	0	0
Rufy4	1	0	0	0
Mir124-2hg	1	0	0	0
Cdh8	1	0	0	0
Gdap1l1	1	0	0	0
Gas5	1	0	0	0
Hrc	1	0	0	0
A830005F24Rik	1	0	0	0
Slco2b1	1	0	0	0
Slco1a4	1	0	0	0
D330041H03Rik	1	0	0	0
Chrm2	1	0	0	0
Col23a1	1	0	0	0
Kiss1r	1	0	0	0
Gper1	1	0	0	0
Glra2	1	0	0	0
Dact1	1	1	0	0
Kcnd2	1	0	0	0
Zfp112	1	0	0	0
Foxl2os	1	0	0	0
Ecel1	1	0	0	0
Tmem204	1	0	0	0
Rgma	1	0	0	0
Slc22a6	1	0	0	0
Tnnt2	1	0	0	0
Parm1	1	0	0	0
Gm42847	1	0	0	0
Gm20687	1	0	0	0
Kcnk3	1	0	0	0
Adcyap1r1	1	0	0	0
Fam57b	1	0	0	0
Pcdhb9	1	0	0	0
Dab2	1	0	0	0
Scube1	1	0	0	0
Mab21l2	1	0	0	0
4833418N02Rik	1	0	0	0
Slc38a3	1	0	0	0
Gm44732	1	0	0	0
Cthrc1	1	0	0	0
Entpd1	1	0	0	0
Gm42433	1	0	0	0
Gm13830	1	0	0	0
Kcnj11	1	0	0	0
Zfp457	1	0	0	0
D630003M21Rik	1	0	0	0
Myl3	1	0	0	0
Pou6f1	1	0	0	0
Acat3	1	0	0	0
Unc5a	1	0	0	0
Gad2	1	1	0	0
Tnfrsf11b	1	0	0	0
Nell2	1	0	0	0
Bend7	1	0	0	0
Lmcd1	1	0	0	0
9030612E09Rik	1	0	0	0
Gm29260	1	0	0	0
Rnd3	1	0	1	0
Tcp11l2	1	0	0	0
Pdlim3	1	0	0	0
Gm30648	1	0	0	0
Gm43820	1	0	0	0
Sidt1	1	0	0	0
Moxd1	1	0	0	0
Cmtm8	1	0	0	0
Gm15743	1	0	0	0
Adamtsl1	1	0	0	0
Wscd2	1	0	0	0
Cldn10	1	0	0	0
9630028B13Rik	1	0	0	0
Ntn4	1	0	0	0
Syndig1l	1	0	0	0
Cacna2d3	1	0	0	0
Dusp23	1	0	0	0
6330409D20Rik	1	0	0	0
Lrrc4c	1	0	0	0
Grik4	1	0	0	0
Dlk1	1	0	1	0
Pdzrn4	1	0	0	0
Mgat3	1	0	0	0
Adamts2	1	0	0	0
Smco3	1	0	0	0
Mgat4c	1	0	0	0
Col13a1	1	0	0	0
Osr1	1	0	0	0
Ajm1	1	0	0	0
Sned1	1	0	0	0
Aatk	1	0	0	0
Scrt2	1	1	0	0
Efemp2	1	0	0	0
Ccdc28b	1	0	0	0
Qpct	1	0	0	0
Clstn2	1	0	0	0
Sprr2a2	1	0	0	0
Ccn4	1	0	0	0
Sp8	1	0	0	0
Phf24	1	0	0	0
Stra6	1	0	0	0
Kazald1	1	0	0	0
Zdhhc22	1	0	0	0
Tenm1	1	0	0	0
Rbm24	1	0	0	0
Marchf4	1	0	0	0
Hepacam2	1	0	0	0
Slit1	1	0	0	0
Il1rapl1	1	0	0	0
Rbms3	1	1	0	0
Amy1	1	0	0	0
Gpr153	1	0	0	0
Kcnj9	1	0	0	0
Sox8	1	0	0	0
Hmx2	1	0	0	0
Gm37785	1	0	0	0
Gm32061	1	0	0	0
Slc32a1	1	1	0	0
Kcp	1	0	0	0
Frrs1l	1	0	0	0
Meox2	1	0	0	0
Gm8935	1	0	0	0
Gm14204	1	1	0	0
Kat2b-ps	1	0	0	0
Stk32b	1	1	0	0
Daam2	1	0	0	0
Pak3	1	0	0	0
Tg	1	0	0	0
Col11a1	1	0	0	0
Meg3	1	1	0	0
Grin3a	1	1	0	0
Foxp2	1	0	1	0
P4ha3	1	0	0	0
Siah3	1	0	0	0
Ephb1	1	0	1	0
Esrrg	1	0	0	0
Trhde	1	0	0	0
Ppp1r14c	1	0	0	0
Pxylp1	1	1	0	0
Gm49492	1	0	0	0
Bsn	1	1	0	0
Foxd2os	1	0	0	0
Gpr21	1	0	0	0
Nts	1	0	0	0
Akr1c13	1	0	0	0
Tmem200b	1	0	0	0
Rian	1	0	0	0
Synpo2	1	0	0	0
Car11	1	0	0	0
Fgf12	1	1	0	0
Itga11	1	0	0	0
Dcx	1	1	0	0
Gm15663	1	0	0	0
Gprin2	1	0	0	0
Aff2	1	1	0	0
Ypel4	1	0	0	0
B130024G19Rik	1	0	0	0
A930005H10Rik	1	0	0	0
Pcdh10	1	0	0	0
Car10	1	0	0	0
Klhl14	1	0	0	0
Pcdhb8	1	0	0	0
Adcy2	1	0	0	0
Pcdhgb6	1	0	0	0
Synpo	1	0	0	0
Rph3a	1	1	0	0
Dnase1l2	1	0	0	0
Adamts20	1	0	0	0
Slitrk2	1	0	0	0
D030055H07Rik	1	0	0	0
Lgr5	1	0	0	0
Wnt11	1	0	0	0
Prdm6	1	0	0	0
4933412E12Rik	1	0	0	0
Chl1	1	1	0	0
Slc2a10	1	0	0	0
St3gal1	1	0	0	0
Has2	1	0	0	0
Gm28035	1	0	0	0
Gm49708	1	0	0	0
Pdgfra	1	0	0	0
Gm33167	1	0	0	0
Dnm3	1	1	0	0
Gm37844	1	0	0	0
Plxnd1	1	0	1	0
Gm26744	1	0	0	0
Synpr	1	0	0	0
Foxb1	1	0	0	0
Gm45591	1	0	0	0
Cadm2	1	0	0	0
Pou2f2	1	0	0	0
Mirg	1	0	0	0
Fabp4	1	0	0	0
Spsb4	1	0	0	0
Runx1	1	0	0	0
Hpse	1	0	0	0
Foxq1	1	0	0	0
Ccdc24	1	0	0	0
Zfp9	1	0	0	0
Igfbp5	1	0	1	0
Phex	1	0	0	0
Tent5a	1	0	0	0
Actl6b	1	0	0	0
Aqp1	1	0	0	0
Brinp1	1	0	0	0
Gm6969	1	0	0	0
Zfp108	1	0	0	0
Mdga2	1	0	0	0
Asic1	1	0	0	0
Tns2	1	0	0	0
Ubash3b	1	0	0	0
Snai2	1	0	0	0
Alcam	1	0	0	0
Atp6v1g2	1	0	0	0
Klf14	1	0	0	0
C130071C03Rik	1	0	0	0
Klhl35	1	0	0	0
A230052G05Rik	1	0	0	0
Cxcl14	1	0	0	0
Mapt	1	1	0	0
Aldh1a1	1	0	0	0
Grm3	1	0	0	0
Wnt7b	1	0	0	0
Arg1	1	0	0	0
Olfml1	1	0	0	0
Gm15443	1	0	0	0
Gm49172	1	0	0	0
Gria2	1	1	0	0
Egfr	1	0	0	0
Fxyd7	1	0	0	0
Syt2	1	0	0	0
2610035D17Rik	1	0	0	0
Ppp2r2b	1	0	1	0
Ramp2	1	0	0	0
Cracr2a	1	0	0	0
Spag4	1	0	0	0
Gli1	1	0	0	0
Rab33a	1	0	0	0
Spon2	1	0	0	0
Tmem178	1	0	0	0
Ccn3	1	0	0	0
Mpp2	1	0	0	0
6530402F18Rik	1	0	0	0
Sncaip	1	0	0	0
Cnnm1	1	0	0	0
Flrt1	1	0	0	0
Gm35082	1	0	0	0
Frmd4b	1	0	0	0
Gata2	1	0	0	0
Ftl1-ps2	1	0	0	0
Bcl11b	1	1	0	0
Cplx1	1	1	0	0
Atcay	1	1	0	0
Plppr5	1	0	0	0
Lrrn1	1	0	0	0
Grik5	1	0	0	0
Cplx2	1	1	0	0
Kbtbd11	1	0	0	0
Serpini1	1	0	0	0
Zcchc24	1	0	0	0
Hivep3	1	1	0	0
Fhl2	1	0	0	0
Tmod2	1	0	0	0
Stxbp5l	1	0	0	0
Pnoc	1	0	0	0
Svop	1	0	0	0
Ets1	1	0	0	0
Gm4675	1	0	0	0
Gm3512	1	0	0	0
Cbfa2t3	1	1	0	0
Mmp24	1	1	0	0
Sh2d5	1	0	0	0
Evx1	1	0	0	0
Dok5	1	0	0	0
Fbxl7	1	0	0	0
Ncam2	1	0	0	0
Emilin3	1	0	0	0
Scn3b	1	0	0	0
Cntn4	1	0	0	0
Itpr2	1	0	0	0
Nr2f2	1	0	1	0
Itga9	1	0	0	0
Cend1	1	0	0	0
Frmpd3	1	0	0	0
5330434G04Rik	1	0	0	0
Nphs1	1	0	0	0
Scn1a	1	1	0	0
Hrh3	1	0	0	0
Insrr	1	0	0	0
Mecom	1	0	0	0
Zfa-ps	1	0	0	0
Faim2	1	0	0	0
Itga1	1	0	0	0
Igf1	1	0	0	0
Asphd1	1	0	0	0
Rab30	1	0	0	0
Chst3	1	0	0	0
Wnt5a	1	0	0	0
D430019H16Rik	1	1	0	0
Astn2	1	0	0	0
S1pr1	1	0	0	0
Slc22a15	1	0	0	0
Gm10575	1	0	0	0
6430571L13Rik	1	0	0	0
Pik3r5	1	0	0	0
Inafm1	1	0	0	0
C1ql3	1	0	0	0
Arhgap20	1	0	0	0
Cpm	1	0	0	0
P4htm	1	0	0	0
Lrrc24	1	0	0	0
Myt1	1	0	0	0
Prph	1	0	0	0
Scg3	1	0	0	0
Mras	1	0	0	0
Slc7a14	1	1	0	0
Dnm1	1	0	0	0
1810010H24Rik	1	0	0	0
Gm10605	1	0	0	0
Acot1	1	0	0	0
Kif26a	1	0	0	0
Slc30a3	1	0	0	0
Bean1	1	0	0	0
Paqr9	1	0	0	0
Per3	1	0	0	0
Plcl1	1	0	0	0
Lrrc75b	1	0	0	0
Syt1	1	1	0	0
Bmp1	1	0	0	0
Samd14	1	0	0	0
Gm10532	1	0	0	0
Lrrtm2	1	0	0	0
A730020E08Rik	1	0	0	0
A730056A06Rik	1	0	0	0
Kcnab2	1	0	0	0
Gm16010	1	0	0	0
Scn5a	1	0	0	0
Spock2	1	0	0	0
Ppp1r17	1	0	0	0
Slitrk1	1	0	0	0
Cdh10	1	0	0	0
Papss2	1	0	0	0
Gm49405	1	0	0	0
Cacna2d2	1	0	0	0
Stxbp1	1	0	0	0
Sox21	1	0	1	0
Rgs7bp	1	0	0	0
Fbxo40	1	0	0	0
Krt15	1	0	0	0
Bach2	1	0	0	0
Wnt6	1	0	0	0
Gm38336	1	0	0	0
Chst11	1	0	0	0
Cdh23	1	0	1	0
Corin	1	0	0	0
Runx1t1	1	0	0	0
Zfp46	1	0	0	0
Gm15784	1	0	0	0
Arhgap6	1	0	0	0
Inka1	1	0	0	0
A830052D11Rik	1	0	0	0
Jakmip3	1	0	0	0
Ptch1	1	0	0	0
Vash2	1	0	0	0
Gm33869	1	0	0	0
Clec2d	1	0	0	0
Cadm3	1	0	0	0
Gm8066	1	0	0	0
Arhgef4	1	0	0	0
Cfh	1	0	0	0
Col8a1	1	0	0	0
Hlx	1	0	0	0
Chrnb4	1	0	0	0
Dlg2	1	0	0	0
Asic4	1	0	0	0
Crtac1	1	0	0	0
Vstm2a	1	0	0	0
Reps2	1	0	0	0
Npcd	1	0	0	0
Adam12	1	0	0	0
Iglon5	1	0	0	0
Phyhipl	1	0	0	0
Igfbp3	1	0	0	0
A730060N03Rik	1	0	0	0
Fibcd1	1	0	0	0
Adora2b	1	0	0	0
Gabrg3	1	0	0	0
Gm10125	1	0	0	0
Cntn6	1	0	0	0
Kif5c	1	0	0	0
Rcsd1	1	0	0	0
Crim1	1	0	0	0
Pkia	1	0	0	0
Adamts12	1	0	0	0
Gng11	1	0	0	0
Hopx	1	0	0	0
Crispld2	1	0	0	0
Nr2f1	1	0	0	0
Sparcl1	1	0	0	0
Grip2	1	1	0	0
Grem1	1	0	0	0
Cacna1h	1	0	0	0
Gm44509	1	0	0	0
Csgalnact1	1	0	0	0
Rassf10	1	0	0	0
Prickle1	1	0	0	0
9230112E08Rik	1	0	0	0
Unc13c	1	0	0	0
Sema6b	1	1	0	0
Ttyh1	1	0	1	0
Baalc	1	0	0	0
Gbp4	1	0	0	0
Zfp469	1	0	0	0
Rgs7	1	0	0	0
Mybpc1	1	0	0	0
Lhfpl3	1	0	0	0
Galnt17	1	0	0	0
Vcan	1	0	0	0
Oaf	1	0	0	0
Col14a1	1	0	0	0
Zfp458	1	0	0	0
Adora2a	1	0	0	0
Cadm4	1	0	0	0
Wt1	1	0	0	0
Stmn4	1	0	0	0
Lmtk3	1	1	0	0
Slc41a2	1	0	0	0
Ntng2	1	0	0	0
Fbln1	1	0	0	0
Zbtb16	1	0	0	0
Ngfr	1	0	0	0
C030037D09Rik	1	0	0	0
Foxl2	1	0	0	0
Gab2	1	0	0	0
Add2	1	0	0	0
Pou3f2	1	0	0	0
Tgfb1i1	1	0	0	0
Tub	1	0	0	0
Phf21b	1	0	0	0
Krt20	1	0	0	0
Diras1	1	0	0	0
F730043M19Rik	1	0	0	0
Plcd1	1	0	0	0
Prrx1	1	0	0	0
Snca	1	0	0	0
Col1a2	1	0	0	0
Adcy5	1	0	0	0
Cdh6	1	0	1	0
Snhg18	1	0	0	0
Elfn2	1	0	0	0
Lrfn5	1	0	0	0
Pcdh9	1	0	0	0
Psd	1	0	0	0
Pkdcc	1	0	0	0
Cacng2	1	1	0	0
Lrrn3	1	0	0	0
Nrep	1	1	0	0
Srd5a1	1	0	0	0
Gng7	1	0	0	0
Rab9b	1	0	0	0
Gm10501	1	0	0	0
Olfml2b	1	0	0	0
Cxxc4	1	0	0	0
Fbln5	1	0	0	0
Ccdc9b	1	0	0	0
Crmp1	1	1	0	0
Nrxn3	1	1	0	0
Ache	1	0	0	0
Slc8a2	1	0	0	0
Irx3os	1	0	0	0
Ltbp3	1	0	0	0
Sbk1	1	1	0	0
Mef2c	1	1	0	0
2610316D01Rik	1	0	0	0
Rasl10b	1	1	0	0
Dnm3os	1	0	0	0
Elavl3	1	1	0	0
Rnf227	1	0	0	0
Rnf157	1	1	0	0
Gpc3	1	0	0	0
Cdk5r1	1	1	0	0
Tmtc1	1	0	0	0
Asah2	1	0	0	0
Vsir	1	0	0	0
Snai1	1	0	0	0
Sox4	1	1	0	0
Phlda1	1	0	0	0
Arhgap28	1	0	0	0
Frem1	1	0	0	0
Zbtb46	1	0	0	0
Fgf13	1	0	0	0
C030014I23Rik	1	0	0	0
Csdc2	1	0	0	0
Fam174b	1	0	0	0
Col6a1	1	0	0	0
Fam71e1	1	0	0	0
Chodl	1	0	0	0
B4galt2	1	0	0	0
Crym	1	0	0	0
Tmem267	1	0	0	0
Hey1	1	0	0	0
Gas7	1	0	0	0
Gm19569	1	0	0	0
Lrp3	1	0	0	0
Gm47283	1	0	1	0
Jph3	1	1	0	0
Elavl4	1	0	0	0
Lama1	1	0	0	0
Tbx15	1	0	0	0
H2-Bl	1	0	0	0
Pgm2l1	1	0	0	0
A730081D07Rik	1	0	0	0
Pak7	1	0	0	0
Myh7	1	0	0	0
Csmd1	1	0	0	0
Gm19412	1	0	0	0
Serping1	1	0	0	0
Lrrc4	1	0	0	0
Anpep	1	0	0	0
Gm26644	1	0	0	0
Col16a1	1	0	0	0
Tgfbr2	1	0	0	0
St18	1	0	0	0
Olfml3	1	0	0	0
Rflna	1	0	0	0
Gm26881	1	0	0	0
Nrg3	1	0	0	0
Tmem63c	1	0	0	0
Srrm4	1	0	0	0
Fez1	1	0	0	0
Sncg	1	0	0	0
Tmc7	1	0	0	0
Gm47547	1	0	0	0
Prrxl1	1	0	0	0
Gm49353	1	0	0	0
Insyn1	1	0	0	0
Gng10	1	0	0	0
Gm48604	1	0	0	0
Tmem240	1	0	0	0
Tagln3	1	0	0	0
Abcc8	1	0	0	0
Scube2	1	0	0	0
Npas3	1	0	0	0
Gipr	1	0	0	0
Nlgn1	1	0	0	0
Inafm2	1	0	0	0
Lama2	1	0	0	0
Gm9885	1	0	0	0
Limch1	1	0	0	0
Smad9	1	0	0	0
Magee1	1	0	0	0
Met	1	0	0	0
Lsamp	1	0	0	0
Ehd2	1	0	0	0
Filip1l	1	0	0	0
Pde1a	1	1	0	0
Sema5a	1	0	1	0
Gm49327	1	0	0	0
Ppp4r1l-ps	1	0	0	0
Gm12258	1	0	0	0
Actn2	1	0	0	0
Ralyl	1	0	0	0
Gm42732	1	0	0	0
Zfp235	1	0	0	0
Twist1	1	0	0	0
Fbn2	1	0	0	0
Kirrel3	1	0	0	0
Lhx1	1	0	1	0
Frat1	1	0	0	0
Fxyd5	1	0	0	0
4930563E22Rik	1	0	0	0
Zmiz1os1	1	0	0	0
Man2a2	1	0	0	0
Ogn	1	0	0	0
Lbh	1	1	0	0
Pygo1	1	1	0	0
Dok7	1	0	0	0
Gfra1	1	0	1	0
Dach2	1	0	0	0
Efnb3	1	0	0	0
Gstm7	1	0	0	0
A530017D24Rik	1	0	0	0
Celf3	1	0	0	0
Sema3a	1	1	0	0
Tnnc1	1	0	0	0
Pde10a	1	0	0	0
Snap25	1	0	0	0
Fkbp7	1	0	0	0
Plcb1	1	0	0	0
Lrfn3	1	0	0	0
Tmem145	1	0	0	0
Fam234b	1	0	0	0
H2aw	1	0	0	0
4933439C10Rik	1	0	0	0
Gm47163	1	0	0	0
Magel2	1	0	0	0
Rnase4	1	0	0	0
Nppc	1	0	0	0
Itgb8	1	0	0	0
Gm12992	1	0	0	0
Spock1	1	0	0	0
Gm47071	1	0	0	0
Kcnmb2	1	0	0	0
Rnf165	1	1	0	0
Sstr2	1	0	0	0
Gchfr	1	0	0	0
Rnf112	1	0	0	0
Olfm2	1	1	0	0
Cmya5	1	0	0	0
Dact3	1	0	0	0
St6gal2	1	0	0	0
Clec2l	1	0	0	0
Cerk	1	0	0	0
Gm37422	1	0	0	0
Ppp2r3a	1	0	0	0
Fam183b	1	0	0	0
B230334C09Rik	1	1	0	0
B3gnt8	1	0	0	0
Meis2	1	0	1	0
Sorcs2	1	0	0	0
Cd47	1	0	0	0
Zfp711	1	0	0	0
Tmem35a	1	0	0	0
Sox11	1	1	0	0
Gm5113	1	0	0	0
Ppm1l	1	0	0	0
Fam131c	1	0	0	0
Pnmal1	1	0	0	0
Nova2	1	1	0	0
Scn2b	1	0	0	0
Nr4a2	1	0	1	0
0610040B10Rik	1	0	0	0
Myt1l	1	1	0	0
Ikzf4	1	0	0	0
Ntrk2	1	1	0	0
Camk2n2	1	0	0	0
Eef1a2	1	0	0	0
Cd83	1	0	0	0
Tmem147os	1	0	0	0
Pcdh19	1	1	0	0
Sc5d	1	0	0	0
Ss18l1	1	0	0	0
Zc4h2	1	0	0	0
Iqank1	1	0	0	0
Peli2	1	0	0	0
Pcdhb15	1	0	0	0
Hs3st5	1	0	0	0
Prtn3	1	0	0	0
Tafa2	1	0	0	0
Lysmd2	1	0	0	0
Olig2	1	0	0	0
Hspa12a	1	0	0	0
Sarm1	1	0	0	0
Nfia	1	0	1	0
Scrt1	1	1	0	0
Fgl2	1	0	0	0
Gpc5	1	0	0	0
Sgip1	1	0	0	0
Prkce	1	0	0	0
Slc2a9	1	0	0	0
Unc5d	1	0	0	0
Lrrc4b	1	1	0	0
Gpr88	1	0	0	0
Adam11	1	0	0	0
Col4a1	1	0	1	0
2010315B03Rik	1	0	0	0
Meis1	1	0	0	0
Negr1	1	1	0	0
Fam135b	1	1	0	0
Stx1b	1	0	0	0
Gnal	1	0	0	0
Tppp3	1	0	0	0
Dap	1	0	0	0
Nefl	1	0	1	0
Qpctl	1	0	0	0
Gm48529	1	0	0	0
Grik2	1	1	0	0
Rbfox1	1	0	0	0
Lhfpl2	1	0	0	0
Fam20c	1	1	0	0
BC106179	1	0	0	0
Colgalt2	1	0	0	0
Pnma2	1	0	0	0
Ttbk1	1	1	0	0
Vopp1	1	0	0	0
Emilin2	1	0	0	0
Grin2d	1	0	0	0
Fgd3	1	0	0	0
Rem2	1	0	0	0
Zdhhc14	1	0	0	0
Itm2a	1	0	0	0
Prrt4	1	0	0	0
Fhl1	1	0	0	0
Celf4	1	0	0	0
Alpk1	1	0	0	0
Gm15559	1	0	0	0
Dusp8	1	1	0	0
Sptbn2	1	1	0	0
Zscan4-ps3	1	0	0	0
Ppp2r3d	1	0	0	0
Cacna1c	1	1	0	0
Sdk2	1	0	0	0
Lypd6	1	0	0	0
Pcolce	1	0	0	0
Map6	1	0	0	0
Nexn	1	0	0	0
Arhgap29	1	0	0	0
Efemp1	1	0	0	0
Lix1l	1	0	0	0
Tspan2	1	0	0	0
Gap43	1	0	1	0
A730017L22Rik	1	0	0	0
Ankrd33b	1	0	0	0
Vstm2l	1	0	0	0
Apba1	1	0	0	0
Meis3	1	0	0	0
Gm16536	1	0	0	0
Gpr176	1	0	0	0
Rflnb	1	0	0	0
Gdpd2	1	0	0	0
Tmem198	1	0	0	0
Perm1	1	0	0	0
Kcnh7	1	0	0	0
Vax2	1	0	0	0
Upp2	1	0	0	0
Nacad	1	0	0	0
Ackr3	1	1	0	0
Gm49759	1	0	0	0
Begain	1	0	0	0
Pcdha12	1	0	0	0
Chrna4	1	0	0	0
Tmprss5	1	0	0	0
Lrrk1	1	0	0	0
Mgat5b	1	1	0	0
Snap91	1	0	0	0
Chrnb2	1	0	0	0
6330537M06Rik	1	0	0	0
Gpc2	1	0	0	0
Plppr2	1	0	0	0
Clmp	1	0	0	0
Rnf122	1	0	0	0
Mylk4	1	0	0	0
Mtus2	1	0	0	0
Fzd2	1	0	0	0
Arg2	1	0	0	0
Gm16638	1	0	0	0
B930095G15Rik	1	1	0	0
Fgfrl1	1	0	0	0
Chsy3	1	0	0	0
Cnr1	1	0	0	0
Vav3	1	0	0	0
H2aj	1	0	0	0
Cspg5	1	0	0	0
Ina	1	0	0	0
Lrfn2	1	0	0	0
Tspan17	1	0	0	0
Sv2a	1	1	0	0
Nap1l3	1	0	0	0
Tmem25	1	0	0	0
Rbmx	1	0	0	0
Cyp7b1	1	0	0	0
Jun	1	0	0	0
Hyi	1	0	0	0
Slc30a10	1	0	0	0
Nsg1	1	0	0	0
Abcb9	1	0	0	0
Chgb	1	0	0	0
2010001A14Rik	1	0	0	0
Lpar1	1	0	0	0
B130034C11Rik	1	0	0	0
Pnmal2	1	0	0	0
Nrbp2	1	0	0	0
Esm1	1	0	0	0
Slc35f4	1	0	0	0
Gm9996	1	0	0	0
Pcdha4	1	0	0	0
Fam155a	1	0	0	0
Zadh2	1	0	0	0
Ebf4	1	0	0	0
Rab6b	1	0	0	0
1500004A13Rik	1	0	0	0
AC109619.1	1	0	0	0
Slc24a3	1	0	0	0
Fbxo44	1	0	0	0
Prmt8	1	0	0	0
Cdc42ep2	1	0	0	0
Mrgpre	1	0	0	0
Gm21981	1	0	0	0
Ccdc159	1	0	0	0
Bcl11a	1	1	0	0
Pxdn	1	0	0	0
Zfp738	1	0	0	0
Hoxa1	1	0	0	0
Gm48957	1	0	0	0
Akap6	1	0	0	0
Gm14288	1	0	0	0
Cadps	1	0	0	0
Fam89b	1	0	0	0
Slc18a2	1	0	0	0
Ttc9b	1	0	0	0
Mllt11	1	0	0	0
Tmeff2	1	0	0	0
Adgrb1	1	0	0	0
Fignl2	1	0	0	0
Sec14l5	1	0	0	0
Fgd6	1	0	0	0
4732491K20Rik	1	0	0	0
Gbp9	1	0	0	0
Crabp1	1	0	0	0
Sobp	1	0	0	0
Sez6l	1	0	0	0
Neurog2	1	0	1	0
Asb13	1	0	0	0
Efhd2	1	0	0	0
Aqp4	1	0	0	0
Hcn3	1	0	0	0
Pink1	1	0	0	0
Robo1	1	0	0	0
Hpcal4	1	0	0	0
Cd24a	1	0	0	0
Timp2	1	0	0	0
Foxp1	1	0	1	0
Samd10	1	0	0	0
Fbxo32	1	0	0	0
Stxbp6	1	0	0	0
Fbll1	1	0	0	0
Gm28036	1	0	0	0
Igf2os	1	0	0	0
Asxl3	1	1	0	0
Mycl	1	0	0	0
Tgfa	1	0	0	0
Bend5	1	0	0	0
Pcdha3	1	0	0	0
Spns2	1	0	0	0
Onecut1	1	0	0	0
Gm715	1	0	0	0
Zswim5	1	0	0	0
Cuedc1	1	0	0	0
Sema3d	1	0	0	0
Gm2011	1	0	0	0
Mxra7	1	0	0	0
Osbpl6	1	0	0	0
Nid1	1	0	1	0
Miat	1	0	0	0
Eva1b	1	0	0	0
Otulinl	1	0	0	0
Septin3	1	0	0	0
Itga10	1	0	0	0
Prrt2	1	0	0	0
Ntrk3	1	0	0	0
Vps37d	1	0	0	0
Snph	1	0	0	0
Jph4	1	0	0	0
Gm7694	1	0	0	0
Camk2a	1	0	0	0
Syt16	1	0	0	0
Gm49338	1	0	0	0
A830082K12Rik	1	0	0	0
Atp8a2	1	0	0	0
E530011L22Rik	1	0	0	0
2700033N17Rik	1	0	0	0
Zeb1	1	0	1	0
Gpsm1	1	0	0	0
Rnf144a	1	0	0	0
Draxin	1	1	0	0
Sdc3	1	1	0	0
Gabrb2	1	0	0	0
Zfhx3	1	0	1	0
B3galt2	1	0	0	0
Olfm1	1	0	0	0
Gramd1a	1	0	0	0
Prr18	1	0	0	0
Gm14308	1	0	0	0
Mark1	1	1	0	0
Cdkn1c	1	0	0	0
Smug1	1	0	0	0
Cux2	1	1	0	0
2500004C02Rik	1	0	0	0
Faxc	1	0	0	0
Thbd	1	0	0	0
F630040K05Rik	1	0	0	0
Anks1b	1	0	0	0
Sst	1	1	0	0
Lhfpl4	1	0	0	0
Rgs10	1	0	0	0
Trim36	1	0	0	0
Mrc2	1	0	0	0
Enho	1	0	0	0
Ankrd34a	1	0	0	0
Chrd	1	0	0	0
Zfp383	1	0	0	0
Ephb2	1	0	0	0
Erbb4	1	1	0	0
Dpp10	1	1	0	0
Cdh13	1	0	0	0
Dusp10	1	0	0	0
Slc6a17	1	0	0	0
Rims4	1	0	0	0
Asphd2	1	0	0	0
Scg5	1	0	0	0
Pik3ip1	1	0	0	0
Tanc2	1	1	0	0
Ppp1r3e	1	0	0	0
Fgf9	1	0	0	0
Kcnmb4	1	0	0	0
Apc2	1	1	0	0
Pcdhb3	1	0	0	0
Dpysl5	1	1	0	0
Kcnip1	1	0	0	0
St8sia4	1	1	0	0
Tubb2b	1	0	0	0
Gm43437	1	0	0	0
Ctdspl	1	0	0	0
Ssc5d	1	0	0	0
Prxl2c	1	0	0	0
Atp2b2	1	0	0	0
Tmem179	1	0	0	0
Thra	1	0	0	0
Zfp933	1	0	0	0
Sh2d3c	1	0	0	0
Kcnn1	1	0	0	0
Hhip	1	0	0	0
Ncs1	1	0	0	0
Tbc1d16	1	0	0	0
Camta1	1	0	0	0
Gramd4	1	0	0	0
Haghl	1	0	0	0
Hlf	1	0	0	0
Ramp3	1	0	0	0
Sfrp1	1	0	0	0
Dnajc28	1	0	0	0
Zfp14	1	0	0	0
Zfr2	1	0	0	0
Hddc3	1	0	0	0
Vangl2	1	0	0	0
Dusp4	1	1	0	0
Gm14399	1	0	0	0
Zfp365	1	0	0	0
Nfib	1	0	1	0
Gdpd5	1	0	0	0
Sh3bp5	1	0	0	0
Snn	1	0	0	0
Kif5a	1	1	0	0
Pcdhb16	1	0	0	0
Plpp3	1	0	1	0
Plppr3	1	0	0	0
Trnp1	1	0	0	0
Sez6	1	0	1	0
Tshr	1	0	0	0
Adamts7	1	0	0	0
Podxl2	1	0	0	0
Tpbpa	1	0	0	0
Tmem229b	1	1	0	0
Fxyd1	1	0	0	0
Shank1	1	1	0	0
Fgf7	1	0	0	0
Gad1	1	1	0	0
Klhl1	1	0	0	0
Ppm1e	1	1	0	0
Tmem130	1	0	0	0
Lzts3	1	0	0	0
Map1lc3a	1	0	0	0
Map3k10	1	0	0	0
Ccbe1	1	0	0	0
Dpf3	1	0	0	0
Emc10	1	0	0	0
Zfp536	1	1	0	0
Hmgcs1	1	0	0	0
Prrx2	1	0	0	0
Alk	1	1	0	0
Gng4	1	0	0	0
Pclo	1	1	0	0
Nrxn2	1	1	0	0
Mpp3	1	0	0	0
Hsd17b7	1	0	0	0
Scn2a	1	0	0	0
Tmem170b	1	0	0	0
Auts2	1	0	0	0
Vamp2	1	0	0	0
A930024E05Rik	1	0	0	0
Rab37	1	0	0	0
Hdac11	1	0	0	0
Clip2	1	1	0	0
Ank1	1	0	0	0
Cdkn2b	1	0	0	0
Pcdhb7	1	0	0	0
Grik3	1	1	0	0
Opa3	1	0	0	0
Trpm5	1	0	0	0
Halr1	1	0	0	0
Pdzrn3	1	0	0	0
Gm20458	1	0	0	0
Gprin1	1	1	0	0
Ttbk2	1	0	0	0
Fam217b	1	0	0	0
Ptger1	1	0	0	0
Shd	1	0	0	0
Rgmb	1	1	0	0
Zmiz1	1	0	0	0
Irx3	1	0	0	0
Elavl2	1	1	0	0
Lypd1	1	0	0	0
Emp1	1	0	0	0
B3gat1	1	0	0	0
Celsr3	1	1	0	0
Gm43719	1	0	0	0
Rbbp9	1	0	0	0
Epha10	1	0	0	0
Psd2	1	0	0	0
Ctsf	1	0	0	0
St8sia1	1	1	0	0
Vezt	1	0	0	0
Gm7324	1	0	0	0
Arhgap31	1	0	0	0
Eme2	1	0	0	0
Dclk1	1	1	0	0
Efna3	1	0	0	0
Mylk	1	0	0	0
Zfp811	1	0	0	0
A730063M14Rik	1	0	0	0
Nyap1	1	0	0	0
Gm44597	1	0	0	0
Eda	1	0	0	0
Mpped1	1	1	0	0
Marchf11	1	0	0	0
St6galnac3	1	0	0	0
Caly	1	0	0	0
Ncam1	1	1	0	0
Basp1	1	0	0	0
Gm1673	1	0	0	0
Lrfn4	1	0	0	0
Fam219a	1	0	0	0
Ret	1	0	0	0
Gm49329	1	0	0	0
Adgrg6	1	0	0	0
Adamts5	1	1	0	0
Numbl	1	0	0	0
Akap5	1	1	0	0
Col6a2	1	0	0	0
Bace1	1	1	0	0
1500009C09Rik	1	0	0	0
Gng2	1	0	0	0
Atp2a1	1	0	0	0
Igf1r	1	1	0	0
Fn3k	1	0	0	0
Gpr137c	1	0	0	0
Cd93	1	0	1	0
Ptpro	1	0	0	0
Castor2	1	0	0	0
Nlgn2	1	1	0	0
Tmem169	1	0	0	0
Zfp362	1	0	0	0
Celf6	1	0	0	0
Gm47512	1	0	0	0
Gpr50	1	0	0	0
Sphk1	1	0	0	0
Slc25a27	1	0	0	0
Cnksr2	1	0	0	0
Cdh11	1	0	0	0
Dpf1	1	1	0	0
Pwwp2b	1	0	0	0
Mn1	1	1	0	0
Coa4	1	0	0	0
Chst2	1	0	0	0
Gria4	1	1	0	0
Rccd1	1	0	0	0
L1cam	1	0	0	0
Tmem86a	1	0	0	0
Pou4f1	1	0	0	0
Mapk8	1	0	0	0
Rasl11a	1	0	0	0
Nrgn	1	0	0	0
Shisa7	1	0	0	0
Adora1	1	0	0	0
Hs3st3b1	1	0	0	0
Zfp862-ps	1	0	0	0
Olfm3	1	0	0	0
Foxn3	1	1	0	0
Sh2b2	1	0	0	0
Kcnb1	1	0	0	0
Mafa	1	0	0	0
Tuba1a	1	1	0	0
Gatc	1	0	0	0
Fam189a1	1	0	0	0
Uty	1	0	0	0
Lrp8	1	0	0	0
5330413P13Rik	1	0	0	0
Vstm2b	1	1	0	0
Amer3	1	0	0	0
Lingo1	1	0	0	0
Ppp2r5b	1	0	0	0
Aph1b	1	0	0	0
Fmn2	1	0	0	0
Gabbr1	1	1	0	0
Ica1l	1	0	0	0
Spsb1	1	0	0	0
Gm46136	1	0	0	0
Klhl34	1	0	0	0
P3h4	1	0	0	0
Sfxn3	1	0	0	0
Arrb1	1	1	0	0
Iqcc	1	0	0	0
Pfkfb3	1	0	0	0
Slc1a2	1	0	1	0
1600014C10Rik	1	0	0	0
BC024139	1	0	0	0
Tmtc2	1	0	0	0
Crb1	1	0	0	0
Scn9a	1	0	0	0
Hivep2	1	0	0	0
Mturn	1	0	0	0
Irf8	1	0	0	0
Rell2	1	0	0	0
Rorc	1	0	0	0
Ttll7	1	0	0	0
Srcin1	1	1	0	0
A830082N09Rik	1	0	0	0
9330159F19Rik	1	1	0	0
Fam189a2	1	0	0	0
Adgrv1	1	0	1	0
Fut11	1	0	0	0
Stard9	1	0	0	0
Ccl27a	1	0	0	0
Rapgef5	1	0	0	0
Zfp93	1	0	0	0
Zhx2	1	0	0	0
Vwa1	1	0	0	0
Fam124a	1	0	0	0
Napb	1	0	0	0
Peli3	1	0	0	0
F2r	1	0	0	0
Dbndd1	1	0	0	0
Gm27032	1	0	0	0
Grm5	1	1	0	0
Mc4r	1	0	0	0
Pcdha6	1	0	0	0
Col4a2	1	0	1	0
Syn3	1	0	0	0
Gm14342	1	0	0	0
Csnk1e	1	0	0	0
Gm42688	1	0	0	0
Insc	1	0	0	0
Pax6	1	0	1	0
Pcdhgb7	1	0	0	0
Cacfd1	1	0	0	0
Ppfia3	1	0	0	0
Sema6c	1	0	0	0
Syt11	1	0	0	0
4933407K13Rik	1	0	0	0
Nap1l2	1	0	0	0
Gm42778	1	0	0	0
Coro2b	1	0	0	0
Dzank1	1	0	0	0
Snx21	1	0	0	0
Camk4	1	0	0	0
Cox7a2	1	0	0	0
Pbx3	1	0	1	0
Bcl7a	1	0	0	0
Gpr162	1	0	0	0
Procr	1	0	0	0
Fzd9	1	0	0	0
Hspa12b	1	0	0	0
Pcdha5	1	0	0	0
Zfp94	1	0	0	0
Igdcc3	1	0	0	0
Prkar2b	1	0	0	0
Srgap3	1	1	0	0
Nrcam	1	1	0	0
5330417C22Rik	1	0	0	0
Arf2	1	0	0	0
Bicc1	1	0	0	0
Kcnb2	1	0	0	0
Stmn3	1	0	0	0
Dixdc1	1	0	0	0
Sez6l2	1	0	0	0
Elovl4	1	0	0	0
9130221H12Rik	1	0	0	0
Ttpal	1	0	0	0
Wnk4	1	0	0	0
Sema4g	1	0	0	0
Gpr173	1	0	0	0
Tlx3	1	0	0	0
Rcn3	1	0	1	0
Ddr2	1	0	0	0
Megf9	1	0	0	0
Epha3	1	0	0	0
Ptprn2	1	0	0	0
Slc1a3	1	0	1	0
Fat3	1	0	1	0
1110032A03Rik	1	0	0	0
Klhl3	1	0	0	0
Ank2	1	0	0	0
Atxn1	1	0	0	0
Ntng1	1	0	0	0
Agap2	1	1	0	0
Slc37a4	1	0	0	0
Pax5	1	0	0	0
Gm19605	1	0	0	0
Ppm1h	1	0	0	0
Mapre3	1	0	0	0
Afap1	1	1	0	0
Zfp729a	1	0	0	0
Tmem141	1	0	0	0
Npr2	1	0	0	0
Acsbg1	1	0	0	0
Klhdc8a	1	0	0	0
Ppp3ca	1	0	0	0
Tmem266	1	0	0	0
Zfp949	1	0	0	0
Lrrc20	1	0	0	0
Rnf150	1	0	0	0
Epm2aip1	1	0	0	0
Snx32	1	0	0	0
Tspyl4	1	1	0	0
Myzap	1	0	0	0
H2-DMa	1	0	0	0
Pde8b	1	0	0	0
Gm15545	1	0	0	0
Matk	1	0	0	0
Gm16551	1	0	0	0
Syt4	1	0	0	0
Shf	1	0	0	0
Plppr1	1	0	0	0
Cyfip2	1	0	0	0
Gfod1	1	0	0	0
BC049715	1	0	0	0
Dnajc12	1	0	0	0
Ppp1r3d	1	0	0	0
Cyth1	1	0	0	0
Cttnbp2	1	1	0	0
Eef2k	1	0	0	0
Fgf11	1	0	0	0
E330034L11Rik	1	0	0	0
Tcp11l1	1	0	0	0
Cdc42ep3	1	0	0	0
Kif17	1	0	0	0
Nrarp	1	0	0	0
Cpeb4	1	1	0	0
Gdap1	1	0	0	0
Dnah9	1	0	0	0
Prag1	1	0	0	0
Zswim6	1	0	0	0
Habp4	1	0	0	0
Apba2	1	1	0	0
Brsk2	1	0	0	0
Ism1	1	0	0	0
Acap3	1	0	0	0
Fam171b	1	0	0	0
Inha	1	0	0	0
Synm	1	0	0	0
Zfp786	1	0	0	0
4930481B07Rik	1	0	0	0
Gng3	1	0	0	0
Zfp41	1	0	0	0
Cilk1	1	0	0	0
Sall3	1	0	1	0
Ube2ql1	1	0	0	0
Fkbp10	1	0	0	0
Dpysl3	1	0	0	0
Nipa1	1	0	0	0
Pcdhb19	1	0	0	0
Mxd1	1	0	0	0
Gsx1	1	0	0	0
Rusc2	1	1	0	0
Kctd7	1	0	0	0
Brsk1	1	0	0	0
Tceanc2	1	0	0	0
Ptgs1	1	0	0	0
Pantr1	1	0	0	0
Tns1	1	0	0	0
Zscan2	1	0	0	0
Pced1a	1	0	0	0
Zfp157	1	0	0	0
Ctif	1	0	0	0
Gm50387	1	0	0	0
Sestd1	1	1	0	0
Olig1	1	0	0	0
Tha1	1	0	0	0
Nol4l	1	0	0	0
Smim10l1	1	0	0	0
Lgals1	1	0	0	0
Sgtb	1	0	0	0
Dok6	1	0	0	0
Dock4	1	0	0	0
Foxo6	1	0	0	0
Trp53inp2	1	0	0	0
Slc25a47	1	0	0	0
Gpr22	1	0	0	0
Mb21d2	1	0	0	0
C530008M17Rik	1	0	0	0
Nudt16	1	0	0	0
Dnajb5	1	0	0	0
Klhl5	1	0	0	0
Pxmp4	1	0	0	0
Axl	1	0	1	0
Chst14	1	0	0	0
Bmp2	1	0	0	0
Acat2	1	0	0	0
Tcta	1	0	0	0
Tmem74b	1	0	0	0
Ghr	1	0	0	0
Rabl2	1	0	0	0
Klc1	1	0	0	0
Pcdha2	1	0	0	0
Rnd2	1	0	1	0
A730089K16Rik	1	0	0	0
Tril	1	0	0	0
Npdc1	1	0	0	0
Camk2n1	1	0	0	0
Crabp2	1	0	0	0
Ccdc136	1	0	0	0
Scara3	1	0	0	0
Speg	1	0	0	0
Setbp1	1	1	0	0
Spag9	1	0	0	0
Ankrd50	1	1	0	0
Plcxd3	1	0	0	0
Slc4a8	1	0	0	0
Efr3b	1	0	0	0
Gpr146	1	0	0	0
Fam131a	1	0	0	0
Dennd5b	1	0	0	0
Arhgap33	1	0	0	0
Nectin1	1	0	0	0
Wbp1	1	0	0	0
Ednrb	1	0	1	0
Gpr157	1	0	0	0
Cdh18	1	0	0	0
Fbxl18	1	0	0	0
Blcap	1	0	0	0
Shisa9	1	0	0	0
Tpbgl	1	0	0	0
Pga5	1	0	0	0
Nr2c1	1	0	0	0
Pid1	1	0	0	0
Nsmf	1	0	0	0
2810410L24Rik	1	0	0	0
Rtn1	1	0	0	0
Clip3	1	0	0	0
Maml3	1	0	0	0
Eya2	1	0	0	0
Zhx3	1	0	0	0
Syngr3	1	0	0	0
Fign	1	0	0	0
Zfp637	1	0	0	0
Abat	1	0	0	0
Gabbr2	1	0	0	0
Fam131b	1	0	0	0
Rai2	1	0	0	0
Sulf2	1	0	0	0
Ndrg4	1	0	0	0
Paxx	1	0	0	0
Gm36298	1	0	0	0
Cdc42ep1	1	0	0	0
Gbx2	1	0	1	0
Bicd1	1	0	0	0
Disp2	1	0	0	0
Tulp4	1	1	0	0
Atat1	1	0	0	0
Zc3h12b	1	0	0	0
Vash1	1	0	0	0
5031434O11Rik	1	0	0	0
Atp9a	1	1	0	0
Hes5	1	0	1	0
Slit2	1	0	1	0
Gm17455	1	0	0	0
B4galt4	1	0	0	0
Fxyd6	1	0	0	0
Cpeb3	1	0	0	0
Dchs1	1	1	0	0
BC022960	1	0	0	0
Ankrd13b	1	0	0	0
Gdi1	1	0	0	0
Xntrpc	1	0	0	0
Hpcal1	1	0	0	0
Tcf4	1	1	0	0
Tcaf1	1	0	0	0
Sox3	1	0	1	0
Rapgef3	1	0	0	0
Gm37494	1	0	0	0
Mmp11	1	0	0	0
Mfhas1	1	0	0	0
Tom1l2	1	0	0	0
Gm43597	1	0	0	0
Rundc3a	1	0	0	0
Lysmd4	1	0	0	0
Sox9	1	0	1	0
Tet3	1	1	0	0
Pamr1	1	0	0	0
Dner	1	0	0	0
B3galt4	1	0	0	0
Dlg3	1	0	0	0
Ccser1	1	0	0	0
Hspa1l	1	0	0	0
1810014B01Rik	1	0	0	0
Gm7334	1	0	0	0
Cbarp	1	0	0	0
Tigd5	1	0	0	0
Epm2a	1	0	0	0
Cspg4	1	0	0	0
Phactr1	1	0	0	0
Ier5l	1	0	0	0
Idnk	1	0	0	0
Timp3	1	0	0	0
Frs3	1	0	0	0
Soga3	1	1	0	0
Trib2	1	0	0	0
Cirbp	1	0	0	0
Fam171a1	1	0	0	0
Ppp2r2c	1	0	0	0
Rab3il1	1	0	0	0
Sqor	1	0	0	0
Pcdh18	1	1	0	0
Acan	1	0	0	0
Sh3rf3	1	1	0	0
Zfp983	1	0	0	0
Prom1	1	0	1	0
Shc2	1	0	0	0
Slc29a4	1	0	0	0
C920006O11Rik	1	0	0	0
Tmem86b	1	0	0	0
Cdc42ep4	1	0	0	0
Duxbl2	1	0	0	0
Cnih2	1	0	0	0
Lhx6	1	1	0	0
Gm35040	1	0	0	0
Reep2	1	0	0	0
Rhob	1	0	0	0
Arnt2	1	1	0	0
Tnfaip6	1	0	0	0
Rassf8	1	0	0	0
Efcc1	1	0	0	0
Emilin1	1	0	0	0
Cacnb1	1	0	0	0
Trim67	1	1	0	0
Zfp661	1	0	0	0
Efnb1	1	0	0	0
Ctnnbip1	1	0	0	0
Lrp12	1	0	0	0
Dbndd2	1	0	0	0
Tmem121b	1	0	0	0
Tbc1d30	1	1	0	0
Gpatch11	1	0	0	0
Kif3c	1	1	0	0
Gjd2	1	0	0	0
Syn2	1	0	0	0
Cavin1	1	0	1	0
Cpne1	1	0	0	0
Sh3bgrl	1	0	0	0
Mapk12	1	0	0	0
[truncated: 8,466 more rows]
