# Supplementary material for: DNMT1-mediated regulation of somatostatin-positive interneuron migration impacts cortical architecture and function
Source: Nat Commun. 2025 Jul 24;16:6834. doi: 10.1038/s41467-025-62114-0 (PMC12290092; doi:10.1038/s41467-025-62114-0)
Supplement: Supplementary file 10 — Supplementary Data 8 [file 41467_2025_62114_MOESM10_ESM.csv]

Enrichment FDR	nGenes	Pathway Genes	Fold Enrichment	Pathway	URL	Genes	Spalte1	Spalte2	Spalte3	Spalte4	Spalte5	Spalte6	Spalte7	Spalte8	Spalte9	Spalte10	Spalte11	Spalte12	Spalte13	Spalte14	Spalte15	Spalte16	Spalte17	Spalte18	Spalte19	Spalte20	Spalte21	Spalte22	Spalte23	Spalte24	Spalte25	Spalte26	Spalte27	Spalte28	Spalte29	Spalte30	Spalte31	Spalte32	Spalte33	Spalte34	Spalte35	Spalte36	Spalte37	Spalte38	Spalte39	Spalte40	Spalte41	Spalte42	Spalte43
2.78E-23	136	2454	2.488544267	GO:0007399 nervous system development	http://amigo.geneontology.org/amigo/term/GO:0007399	Acvr1b Bcl11a Sema6b Pafah1b2 Brinp2 Ulk2 Aplp1 Nav1 Map2 Taok1 Mapt Nrcam Trio Rnf165 Astn1 Plxna2 Lhx6 Dclk1 Draxin Epha5 Wnt7a Dpf1 Dcx Plxna3 Dscaml1 Bsn Arx Ppp1r9b Clstn1 Nrep Lrrc4b Cdk5r1 Nlgn2 Sox6 Map1b Tanc2 Ntrk2 Fry Pclo Sox11 Gprin1 Kif5a Mef2c Akap5 Mmp24 Ptprd Chl1 Ccdc88a Nrxn2 Pip5k1c Atcay Trim67 Magi2 Negr1 Zfp536 Tcf4 Myt1l Erbb4 Cttnbp2 Elavl3 Crtc1 Chd5 Igf1r Arid1a Arnt2 N…
2.76E-17	104	1807	2.55581065	GO:0022008 neurogenesis	http://amigo.geneontology.org/amigo/term/GO:0022008	Bcl11a Sema6b Brinp2 Ulk2 Aplp1 Nav1 Map2 Taok1 Mapt Nrcam Trio Rnf165 Astn1 Plxna2 Lhx6 Dclk1 Draxin Epha5 Wnt7a Dcx Plxna3 Dscaml1 Ppp1r9b Nrep Cdk5r1 Map1b Tanc2 Ntrk2 Fry Sox11 Gprin1 Kif5a Mef2c Akap5 Mmp24 Ptprd Chl1 Ccdc88a Pip5k1c Atcay Trim67 Negr1 Zfp536 Tcf4 Myt1l Crtc1 Igf1r Nav3 Synj1 Celsr3 St8sia2 Mark1 Dock7 Sema3a Ski Crmp1 Dpysl5 Npy Ptprm Unc13a Grip1 Arx Syt1 Rara Srcin1 Shank…
3.07E-17	60	718	3.858930578	GO:0007268 chemical synaptic transmission	http://amigo.geneontology.org/amigo/term/GO:0007268	Wnt7a Grik3 Dlgap1 Cacna1b Cacng2 Jph3 Cplx2 Apba2 Cplx1 Unc13a Syt1 Rims2 Clstn1 Erc2 Grid1 Grm5 Nlgn2 Ntrk2 Grik2 Dlgap4 Gabbr1 Sv2a Grin3a Crtc1 Npy Slc6a1 Pcdh8 Rara Ppp1r9b Akap9 Map1b Nf1 Fgf12 Rph3a Bace1 Nrxn2 Nrxn3 Kmt2a Mef2c Bcr Abr Adcy1 Ptprd Myo5a Pcdh17 Shank2 Shank1 Dmxl2 Cux2 Cacna1c Kif1b Arid1b Mapt Akap5 Gria4 Npy2r Grip2 Pclo Erbb4 Sptbn2
3.07E-17	93	1498	2.713290227	GO:0030182 neuron differentiation	http://amigo.geneontology.org/amigo/term/GO:0030182	Bcl11a Sema6b Brinp2 Ulk2 Aplp1 Map2 Taok1 Mapt Nrcam Trio Rnf165 Plxna2 Lhx6 Dclk1 Draxin Epha5 Wnt7a Dcx Plxna3 Dscaml1 Ppp1r9b Nrep Cdk5r1 Map1b Tanc2 Ntrk2 Fry Sox11 Gprin1 Kif5a Mef2c Akap5 Ptprd Chl1 Ccdc88a Pip5k1c Atcay Trim67 Negr1 Zfp536 Tcf4 Myt1l Crtc1 Igf1r St8sia2 Dock7 Sema3a Crmp1 Dpysl5 Npy Ptprm Unc13a Grip1 Arx Syt1 Rara Srcin1 Shank1 Grin3a Dnm3 Camsap2 Nlgn2 Dclk2 Dlx1 Dact1 …
3.07E-17	79	1075	3.057648535	GO:0031175 neuron projection development	http://amigo.geneontology.org/amigo/term/GO:0031175	Bcl11a Sema6b Ulk2 Aplp1 Map2 Taok1 Mapt Nrcam Trio Rnf165 Plxna2 Dclk1 Draxin Epha5 Plxna3 Dscaml1 Ppp1r9b Nrep Cdk5r1 Map1b Tanc2 Ntrk2 Fry Gprin1 Kif5a Ptprd Chl1 Wnt7a Ccdc88a Pip5k1c Atcay Trim67 Negr1 Crtc1 Igf1r St8sia2 Dock7 Sema3a Crmp1 Dpysl5 Npy Ptprm Unc13a Grip1 Syt1 Srcin1 Shank1 Grin3a Dnm3 Camsap2 Nlgn2 Dcx Dact1 Mef2c Top2b Adcy1 Celsr3 Hdgfl3 Mark1 Zeb2 Nova2 Mycbp2 Micall1 Map3…
3.07E-17	84	1223	2.929986403	GO:0048666 neuron development	http://amigo.geneontology.org/amigo/term/GO:0048666	Bcl11a Sema6b Ulk2 Aplp1 Map2 Taok1 Mapt Nrcam Trio Rnf165 Plxna2 Lhx6 Dclk1 Draxin Epha5 Dcx Plxna3 Dscaml1 Ppp1r9b Nrep Cdk5r1 Map1b Tanc2 Ntrk2 Fry Gprin1 Kif5a Akap5 Ptprd Chl1 Wnt7a Ccdc88a Pip5k1c Atcay Trim67 Negr1 Myt1l Crtc1 Igf1r St8sia2 Dock7 Sema3a Crmp1 Dpysl5 Npy Ptprm Unc13a Grip1 Arx Syt1 Srcin1 Shank1 Grin3a Dnm3 Camsap2 Nlgn2 Dclk2 Dact1 Mef2c Top2b Adcy1 Celsr3 Gnaq Hdgfl3 Mark…
3.07E-17	96	1574	2.668086299	GO:0048699 generation of neurons	http://amigo.geneontology.org/amigo/term/GO:0048699	Bcl11a Sema6b Brinp2 Ulk2 Aplp1 Nav1 Map2 Taok1 Mapt Nrcam Trio Rnf165 Astn1 Plxna2 Lhx6 Dclk1 Draxin Epha5 Wnt7a Dcx Plxna3 Dscaml1 Ppp1r9b Nrep Cdk5r1 Map1b Tanc2 Ntrk2 Fry Sox11 Gprin1 Kif5a Mef2c Akap5 Ptprd Chl1 Ccdc88a Pip5k1c Atcay Trim67 Negr1 Zfp536 Tcf4 Myt1l Crtc1 Igf1r St8sia2 Mark1 Dock7 Sema3a Crmp1 Dpysl5 Npy Ptprm Unc13a Grip1 Arx Syt1 Rara Srcin1 Shank1 Grin3a Dnm3 Camsap2 Nlgn2 …
3.07E-17	60	718	3.858930578	GO:0098916 anterograde trans-synaptic signaling	http://amigo.geneontology.org/amigo/term/GO:0098916	Wnt7a Grik3 Dlgap1 Cacna1b Cacng2 Jph3 Cplx2 Apba2 Cplx1 Unc13a Syt1 Rims2 Clstn1 Erc2 Grid1 Grm5 Nlgn2 Ntrk2 Grik2 Dlgap4 Gabbr1 Sv2a Grin3a Crtc1 Npy Slc6a1 Pcdh8 Rara Ppp1r9b Akap9 Map1b Nf1 Fgf12 Rph3a Bace1 Nrxn2 Nrxn3 Kmt2a Mef2c Bcr Abr Adcy1 Ptprd Myo5a Pcdh17 Shank2 Shank1 Dmxl2 Cux2 Cacna1c Kif1b Arid1b Mapt Akap5 Gria4 Npy2r Grip2 Pclo Erbb4 Sptbn2
4.85E-17	60	726	3.809366332	GO:0099537 trans-synaptic signaling	http://amigo.geneontology.org/amigo/term/GO:0099537	Wnt7a Grik3 Dlgap1 Cacna1b Cacng2 Jph3 Cplx2 Apba2 Cplx1 Unc13a Syt1 Rims2 Clstn1 Erc2 Grid1 Grm5 Nlgn2 Ntrk2 Grik2 Dlgap4 Gabbr1 Sv2a Grin3a Crtc1 Ptprd Npy Slc6a1 Pcdh8 Rara Ppp1r9b Akap9 Map1b Nf1 Fgf12 Rph3a Bace1 Nrxn2 Nrxn3 Kmt2a Mef2c Bcr Abr Adcy1 Myo5a Pcdh17 Shank2 Shank1 Dmxl2 Cux2 Cacna1c Kif1b Arid1b Mapt Akap5 Gria4 Npy2r Grip2 Pclo Erbb4 Sptbn2
6.04E-17	61	758	3.729163243	GO:0099536 synaptic signaling	http://amigo.geneontology.org/amigo/term/GO:0099536	Wnt7a Grik3 Dlgap1 Cacna1b Cacng2 Jph3 Cplx2 Apba2 Cplx1 Unc13a Syt1 Rims2 Clstn1 Erc2 Grid1 Grm5 Nlgn2 Ntrk2 Grik2 Dlgap4 Gabbr1 Sv2a Grin3a Crtc1 Ptprd Npy Slc6a1 Pcdh8 Rara Ppp1r9b Akap9 Cdk5r1 Map1b Nf1 Fgf12 Rph3a Bace1 Nrxn2 Nrxn3 Kmt2a Mef2c Bcr Abr Adcy1 Myo5a Pcdh17 Shank2 Shank1 Dmxl2 Cux2 Cacna1c Kif1b Arid1b Mapt Akap5 Gria4 Npy2r Grip2 Pclo Erbb4 Sptbn2
3.39E-16	50	508	4.314431943	GO:0050804 modulation of chemical synaptic transmission	http://amigo.geneontology.org/amigo/term/GO:0050804	Wnt7a Grik3 Dlgap1 Cacng2 Jph3 Cplx2 Cplx1 Rims2 Clstn1 Erc2 Grid1 Grm5 Nlgn2 Grik2 Dlgap4 Grin3a Crtc1 Cacna1b Gabbr1 Slc6a1 Syt1 Rara Ppp1r9b Akap9 Map1b Nf1 Bace1 Unc13a Kmt2a Mef2c Bcr Abr Adcy1 Ptprd Apba2 Pcdh17 Shank2 Shank1 Cux2 Ntrk2 Nrxn3 Mapt Akap5 Gria4 Npy2r Grip2 Myo5a Pcdh8 Pclo Erbb4
3.46E-16	50	509	4.303699526	GO:0099177 regulation of trans-synaptic signaling	http://amigo.geneontology.org/amigo/term/GO:0099177	Wnt7a Grik3 Dlgap1 Cacng2 Jph3 Cplx2 Cplx1 Rims2 Clstn1 Erc2 Grid1 Grm5 Nlgn2 Grik2 Dlgap4 Grin3a Crtc1 Cacna1b Gabbr1 Slc6a1 Syt1 Rara Ppp1r9b Akap9 Map1b Nf1 Bace1 Unc13a Kmt2a Mef2c Bcr Abr Adcy1 Ptprd Apba2 Pcdh17 Shank2 Shank1 Cux2 Ntrk2 Nrxn3 Mapt Akap5 Gria4 Npy2r Grip2 Myo5a Pcdh8 Pclo Erbb4
9.71E-15	82	1534	2.684335878	GO:0007267 cell-cell signaling	http://amigo.geneontology.org/amigo/term/GO:0007267	Wnt7a Grik3 Dlgap1 Cacna1b Cacng2 Gabbr1 Jph3 Cplx2 Draxin Apba2 Tnks Cplx1 Unc13a Syt1 Rims2 Bcl9 Clstn1 Erc2 Grid1 Dact1 Grm5 Nlgn2 Ntrk2 Grik2 Dlgap4 Rasl10b Epha5 Sv2a Grin3a Cacna1c Pclo Sox4 Crtc1 Apc Nlk Apc2 Mark1 Zeb2 Ptprd Cdk14 Npy Slc6a1 Ccdc88a Pkd1 Pygo1 Pcdh8 Rara Ppp1r9b Rbms3 Akap9 Cdk5r1 Map1b Nf1 Fgf12 Rph3a Bace1 Nrxn2 Nrxn3 Kmt2a Mef2c Bcr Abr Arrb1 Adcy1 Celsr3 Myo5a Pcdh17 …
4.33E-13	153	4467	1.775340999	GO:0048731 system development	http://amigo.geneontology.org/amigo/term/GO:0048731	Acvr1b Bcl11a Sema6b Pafah1b2 Brinp2 Ulk2 Mef2c Aplp1 Nav1 Map2 Taok1 Mapt Kdm6b Nrcam Trio Rnf165 Astn1 Plxna2 Lhx6 Dclk1 Mmp16 Draxin Epha5 Wnt7a Dpf1 Dcx Plxna3 Dscaml1 Bsn Pygo1 Arx Ppp1r9b Clstn1 Tox Nrep Lrrc4b Cdk5r1 Nlgn2 Sox6 Map1b Tanc2 Ntrk2 Fry Pclo Sox11 Gprin1 Mafb Kif5a Arid1a Arid1b Akap5 Mmp24 Ptprd Chl1 Ccdc88a Nrxn2 Pip5k1c Atcay Trim67 Magi2 Negr1 Zfp536 Tcf4 Myt1l Erbb4 Cttnb…
6.62E-13	163	4944	1.7122296	GO:0007275 multicellular organism development	http://amigo.geneontology.org/amigo/term/GO:0007275	Acvr1b Bcl11a Sema6b Pafah1b2 Brinp2 Ulk2 Mef2c Aplp1 Nav1 Map2 Taok1 Mapt Kdm6b Nrcam Trio Rnf165 Astn1 Plxna2 Lhx6 Dclk1 Mmp16 Draxin Epha5 Wnt7a Dpf1 Dcx Plxna3 Dusp4 Dscaml1 Bsn Pygo1 Arx Ppp1r9b Cited2 Clstn1 Tox Nrep Lrrc4b Cdk5r1 Nlgn2 Sox6 Map1b Tanc2 Ntrk2 Fry Pclo Sox11 Gprin1 Mafb Kif5a Arid1a Arid1b Akap5 Fam20c Mmp24 Ptprd Chl1 Ccdc88a Pkd1 Nrxn2 Pip5k1c Atcay Trim67 Magi2 Negr1 Zfp5…
7.42E-13	55	669	3.292553513	GO:0048812 neuron projection morphogenesis	http://amigo.geneontology.org/amigo/term/GO:0048812	Sema6b Ulk2 Aplp1 Taok1 Nrcam Trio Rnf165 Plxna2 Dclk1 Draxin Epha5 Plxna3 Dscaml1 Cdk5r1 Map1b Tanc2 Kif5a Ptprd Wnt7a Pip5k1c Bcl11a Igf1r Map2 St8sia2 Dock7 Sema3a Crmp1 Dpysl5 Chl1 Ptprm Unc13a Syt1 Srcin1 Dnm3 Mapt Dcx Dact1 Mef2c Top2b Adcy1 Celsr3 Zeb2 Nova2 Mycbp2 Map3k13 Arx Kidins220 Shank1 Cux2 Megf8 Bcl11b Akap5 Grip1 Rims2 Ntrk2
1.41E-12	46	484	3.745129959	GO:0050808 synapse organization	http://amigo.geneontology.org/amigo/term/GO:0050808	Cttnbp2 Ptprd Bsn Unc13a Clstn1 Erc2 Lrrc4b Nlgn2 Tanc2 Pclo Nrcam Wnt7a Nrxn2 Pcdh17 Shank2 Shank1 Magi2 Ntrk2 Erbb4 Sptbn2 Tuba1a Dlgap1 Igf1r St8sia2 Pcdh8 Rims2 Srcin1 Negr1 Dnm3 Map1b Nrxn3 Grm5 Mef2c Cacng2 Slc6a1 Myo5a Cux2 Dact1 Cdk5r1 Elfn1 Insr Mapt Epha5 Rph3a Grip2 Iqsec3
1.41E-12	86	1582	2.382506005	GO:0120036 plasma membrane bounded cell projection organization	http://amigo.geneontology.org/amigo/term/GO:0120036	Bcl11a Sema6b Ulk2 Aplp1 Map2 Taok1 Mapt Nrcam Trio Rnf165 Plxna2 Dclk1 Draxin Epha5 Dcx Plxna3 Dscaml1 Ppp1r9b Nrep Cdk5r1 Map1b Tanc2 Ntrk2 Fry Gprin1 Kif5a Ptprd Chl1 Wnt7a Ccdc88a Pip5k1c Atcay Trim67 Negr1 Crtc1 Igf1r Apc St8sia2 Dock7 Sema3a Crmp1 Dpysl5 Npy Ptprm Mtss2 Unc13a Grip1 Syt1 Srcin1 Shank1 Grin3a Dnm3 Atp1a3 Camsap2 Nlgn2 Tbc1d30 Nudcd3 Celsr3 Dact1 Mef2c Top2b Adcy1 Hdgfl3 Mark…
1.63E-12	55	684	3.220128478	GO:0120039 plasma membrane bounded cell projection morphogenesis	http://amigo.geneontology.org/amigo/term/GO:0120039	Sema6b Ulk2 Aplp1 Taok1 Nrcam Trio Rnf165 Plxna2 Dclk1 Draxin Epha5 Plxna3 Dscaml1 Cdk5r1 Map1b Tanc2 Kif5a Ptprd Wnt7a Pip5k1c Bcl11a Igf1r Map2 St8sia2 Dock7 Sema3a Crmp1 Dpysl5 Chl1 Ptprm Unc13a Syt1 Srcin1 Dnm3 Mapt Dcx Dact1 Mef2c Top2b Adcy1 Celsr3 Zeb2 Nova2 Mycbp2 Map3k13 Arx Kidins220 Shank1 Cux2 Megf8 Bcl11b Akap5 Grip1 Rims2 Ntrk2
2.38E-12	55	690	3.187765377	GO:0048858 cell projection morphogenesis	http://amigo.geneontology.org/amigo/term/GO:0048858	Sema6b Ulk2 Aplp1 Taok1 Nrcam Trio Rnf165 Plxna2 Dclk1 Draxin Epha5 Plxna3 Dscaml1 Cdk5r1 Map1b Tanc2 Kif5a Ptprd Wnt7a Pip5k1c Bcl11a Igf1r Map2 St8sia2 Dock7 Sema3a Crmp1 Dpysl5 Chl1 Ptprm Unc13a Syt1 Srcin1 Dnm3 Mapt Dcx Dact1 Mef2c Top2b Adcy1 Celsr3 Zeb2 Nova2 Mycbp2 Map3k13 Arx Kidins220 Shank1 Cux2 Megf8 Bcl11b Akap5 Grip1 Rims2 Ntrk2
3.13E-12	51	613	3.354921965	GO:0048667 cell morphogenesis involved in neuron differentiation	http://amigo.geneontology.org/amigo/term/GO:0048667	Sema6b Ulk2 Aplp1 Nrcam Trio Rnf165 Plxna2 Draxin Epha5 Plxna3 Dscaml1 Cdk5r1 Map1b Tanc2 Kif5a Ptprd Wnt7a Pip5k1c Igf1r Map2 Dock7 Sema3a Crmp1 Dpysl5 Chl1 Ptprm Srcin1 Dnm3 Mapt Dclk1 Dcx Dact1 Mef2c Top2b Adcy1 Celsr3 Zeb2 Nova2 Mycbp2 Map3k13 Arx Ripor2 Kidins220 Shank1 Cux2 Megf8 Bcl11b Bcl11a Akap5 Grip1 Ntrk2
4.27E-12	86	1621	2.328442879	GO:0030030 cell projection organization	http://amigo.geneontology.org/amigo/term/GO:0030030	Bcl11a Sema6b Ulk2 Aplp1 Map2 Taok1 Mapt Nrcam Trio Rnf165 Plxna2 Dclk1 Draxin Epha5 Dcx Plxna3 Dscaml1 Mtss2 Ppp1r9b Nrep Cdk5r1 Map1b Tanc2 Ntrk2 Fry Gprin1 Kif5a Ptprd Chl1 Wnt7a Ccdc88a Pip5k1c Atcay Trim67 Negr1 Crtc1 Igf1r Apc St8sia2 Dock7 Sema3a Crmp1 Dpysl5 Npy Ptprm Unc13a Grip1 Syt1 Srcin1 Shank1 Grin3a Dnm3 Atp1a3 Camsap2 Nlgn2 Tbc1d30 Nudcd3 Celsr3 Dact1 Mef2c Top2b Adcy1 Hdgfl3 Mark…
5.79E-12	99	2412	2.136976091	GO:0048468 cell development	http://amigo.geneontology.org/amigo/term/GO:0048468	Bcl11a Sema6b Ulk2 Aplp1 Map2 Taok1 Mapt Nrcam Trio Rnf165 Plxna2 Lhx6 Dclk1 Draxin Epha5 Dcx Plxna3 Dscaml1 Pygo1 Ppp1r9b Nrep Cdk5r1 Map1b Tanc2 Ntrk2 Fry Gprin1 Kif5a Akap5 Ptprd Chl1 Wnt7a Ccdc88a Pip5k1c Atcay Trim67 Negr1 Myt1l Sox11 Crtc1 Igf1r Synj1 St8sia2 Dock7 Sema3a Ski Crmp1 Dpysl5 Npy Ptprm Unc13a Grip1 Arx Syt1 Ripor2 Srcin1 Shank1 Grin3a Dnm3 Spen Camsap2 Grm5 Nlgn2 Nf1 Dclk2 Rara…
9.13E-12	55	720	3.074468385	GO:0032990 cell part morphogenesis	http://amigo.geneontology.org/amigo/term/GO:0032990	Sema6b Ulk2 Aplp1 Taok1 Nrcam Trio Rnf165 Plxna2 Dclk1 Draxin Epha5 Plxna3 Dscaml1 Cdk5r1 Map1b Tanc2 Kif5a Ptprd Wnt7a Pip5k1c Bcl11a Igf1r Map2 St8sia2 Dock7 Sema3a Crmp1 Dpysl5 Chl1 Ptprm Unc13a Syt1 Srcin1 Dnm3 Mapt Dcx Dact1 Mef2c Top2b Adcy1 Celsr3 Zeb2 Nova2 Mycbp2 Map3k13 Arx Kidins220 Shank1 Cux2 Megf8 Bcl11b Akap5 Grip1 Rims2 Ntrk2
1.77E-11	31	247	4.989088697	GO:0099003 vesicle-mediated transport in synapse	http://amigo.geneontology.org/amigo/term/GO:0099003	Wnt7a Amph Cplx2 Cplx1 Unc13a Syt1 Rims2 Slc32a1 Dnm3 Nlgn2 Grip2 Bsn Iqsec1 Grip1 Pip5k1c Sv2a Grin3a Clstn1 Magi2 Erc2 Pclo Cacna1b Synj1 Cdk5r1 Adcy1 Apba2 Bace1 Pcdh17 Nrxn3 Akap5 Sptbn2
4.46E-11	63	1019	2.69124677	GO:0007417 central nervous system development	http://amigo.geneontology.org/amigo/term/GO:0007417	Pafah1b2 Aplp1 Lhx6 Draxin Cdk5r1 Sox6 Nrcam Epha5 Wnt7a Cttnbp2 Sema6b Igf1r Map2 Arnt2 Sptbn1 Adcy1 Trio Synj1 Sema3a Npy Dscaml1 Pkd1 Arx Syt1 Shank2 Slc32a1 Rara Ppp1r9b Negr1 Atp1a3 Sbk1 Ackr3 Pou3f3 Pcdh19 Nlgn2 Kcnc1 Erbb4 Sox11 Pcdh18 Bcr Abr Nf1 Zeb2 Dclk1 Dclk2 Dcx Plxna3 Dlx1 Bcl11b Chd5 Arid1a Top2b Gnaq Plxna2 Nova2 Mycbp2 Herc1 Cited2 Tox Ntrk2 Sptbn2 Mafb Sox4
1.65E-10	55	815	2.857501397	GO:0032989 cellular component morphogenesis	http://amigo.geneontology.org/amigo/term/GO:0032989	Sema6b Ulk2 Aplp1 Taok1 Nrcam Trio Rnf165 Plxna2 Dclk1 Draxin Epha5 Plxna3 Dscaml1 Cdk5r1 Map1b Tanc2 Kif5a Ptprd Wnt7a Pip5k1c Bcl11a Igf1r Map2 St8sia2 Dock7 Sema3a Crmp1 Dpysl5 Chl1 Ptprm Unc13a Syt1 Srcin1 Dnm3 Mapt Dcx Dact1 Mef2c Top2b Adcy1 Celsr3 Zeb2 Nova2 Mycbp2 Map3k13 Arx Kidins220 Shank1 Cux2 Megf8 Bcl11b Akap5 Grip1 Rims2 Ntrk2
2.78E-10	40	455	3.576407668	GO:0007409 axonogenesis	http://amigo.geneontology.org/amigo/term/GO:0007409	Sema6b Ulk2 Aplp1 Nrcam Trio Rnf165 Plxna2 Draxin Epha5 Plxna3 Dscaml1 Cdk5r1 Map1b Kif5a Wnt7a Pip5k1c Igf1r Dock7 Sema3a Crmp1 Dpysl5 Chl1 Ptprm Map2 Mapt Dclk1 Dcx Mef2c Top2b Adcy1 Celsr3 Zeb2 Nova2 Mycbp2 Map3k13 Arx Megf8 Bcl11b Bcl11a Ntrk2
5.94E-10	42	508	3.356289274	GO:0061564 axon development	http://amigo.geneontology.org/amigo/term/GO:0061564	Sema6b Ulk2 Aplp1 Nrcam Trio Rnf165 Plxna2 Draxin Epha5 Plxna3 Dscaml1 Nrep Cdk5r1 Map1b Kif5a Wnt7a Pip5k1c Igf1r Dock7 Sema3a Crmp1 Dpysl5 Chl1 Ptprm Camsap2 Map2 Mapt Dclk1 Dcx Mef2c Top2b Adcy1 Celsr3 Zeb2 Nova2 Mycbp2 Map3k13 Arx Megf8 Bcl11b Bcl11a Ntrk2
6.74E-10	135	4532	1.709822645	GO:0030154 cell differentiation	http://amigo.geneontology.org/amigo/term/GO:0030154	Bcl11a Sema6b Brinp2 Ulk2 Mef2c Aplp1 Nav1 Map2 Taok1 Mapt Nrcam Trio Rnf165 Astn1 Plxna2 Lhx6 Dclk1 Draxin Epha5 Wnt7a Dcx Plxna3 Dscaml1 Fstl5 Pygo1 Rara Ppp1r9b Prrc2b Tox Dlx1 Nrep Cdk5r1 Sox6 Map1b Tanc2 Ntrk2 Fry Sox11 Gprin1 Mafb Kif5a Sox4 Arid1a Chd3 Dpf1 Arid1b Bicra Akap5 Fam20c Mmp24 Ptprd Chl1 Ccdc88a Pip5k1c Atcay Trim67 Negr1 Zfp536 Tcf4 Myt1l Erbb4 Acvr1b Elavl3 Crtc1 Chd5 Igf1r C…
8.71E-10	53	2528	2.799835789	GO:0050877 nervous system process	http://amigo.geneontology.org/amigo/term/GO:0050877	Dlgap1 Cacng2 Cacna1i Scn3a Dlgap4 Scn1a Dgcr2 Ttbk1 Nf1 Fgf12 Synj1 Npy Wnt7a Slc6a1 Bace1 Nrxn2 Ripor2 Shank2 Shank1 Ppp1r9b Akap9 Cux2 Grm5 Nlgn2 Bcr Abr Adcy1 Jph3 Rims2 Ntrk2 Grik2 Kmt2a Crtc1 Mef2c Nrcam Amph Mmp24 Chl1 Aff2 Olfm2 Mycbp2 Myo5a Herc1 Grin3a Atp1a3 Dmxl2 Cacna1c Cacna1b Mapt Npy2r Grip2 Pclo Nrxn3
8.74E-10	52	760	2.833528658	GO:0007420 brain development	http://amigo.geneontology.org/amigo/term/GO:0007420	Pafah1b2 Lhx6 Draxin Cdk5r1 Epha5 Wnt7a Cttnbp2 Igf1r Arnt2 Adcy1 Synj1 Sema3a Npy Dscaml1 Arx Syt1 Shank2 Slc32a1 Rara Ppp1r9b Negr1 Atp1a3 Sbk1 Pou3f3 Pcdh19 Nlgn2 Sox6 Kcnc1 Pcdh18 Aplp1 Bcr Abr Nf1 Dclk1 Dclk2 Dcx Plxna3 Dlx1 Bcl11b Sema6b Chd5 Arid1a Top2b Gnaq Plxna2 Zeb2 Herc1 Tox Ntrk2 Erbb4 Sptbn2 Mafb
1.16E-09	135	4564	1.695548263	GO:0048869 cellular developmental process	http://amigo.geneontology.org/amigo/term/GO:0048869	Bcl11a Sema6b Brinp2 Ulk2 Mef2c Aplp1 Nav1 Map2 Taok1 Mapt Nrcam Trio Rnf165 Astn1 Plxna2 Lhx6 Dclk1 Draxin Epha5 Wnt7a Dcx Plxna3 Dscaml1 Fstl5 Pygo1 Rara Ppp1r9b Prrc2b Tox Dlx1 Nrep Cdk5r1 Sox6 Map1b Tanc2 Ntrk2 Fry Sox11 Gprin1 Mafb Kif5a Sox4 Arid1a Chd3 Dpf1 Arid1b Bicra Akap5 Fam20c Mmp24 Ptprd Chl1 Ccdc88a Pip5k1c Atcay Trim67 Negr1 Zfp536 Tcf4 Myt1l Erbb4 Acvr1b Elavl3 Crtc1 Chd5 Igf1r C…
2.13E-09	11	27	15.85913275	GO:0035235 ionotropic glutamate receptor signaling pathway	http://amigo.geneontology.org/amigo/term/GO:0035235	Grin3a Grik3 Grik1 Gria4 Grin2b Gria2 Grid1 Cdk5r1 Grik2 Atp1a3 Cpeb4
2.13E-09	11	27	15.85913275	GO:1990806 ligand-gated ion channel signaling pathway	http://amigo.geneontology.org/amigo/term/GO:1990806	Grin3a Grik3 Grik1 Gria4 Grin2b Gria2 Grid1 Cdk5r1 Grik2 Atp1a3 Cpeb4
2.96E-09	49	753	2.84477427	GO:0034330 cell junction organization	http://amigo.geneontology.org/amigo/term/GO:0034330	Cttnbp2 Ptprd Bsn Unc13a Dchs1 Clstn1 Erc2 Lrrc4b Nlgn2 Tanc2 Pclo Nrcam Wnt7a Nrxn2 Pcdh17 Shank2 Shank1 Magi2 Ntrk2 Erbb4 Sptbn2 Tuba1a Dlgap1 Igf1r Bcr St8sia2 Pcdh8 Rims2 Srcin1 Negr1 Dnm3 Map1b Nrxn3 Grm5 Mef2c Cacng2 Slc6a1 Iqsec1 Myo5a Cux2 Dact1 Cdk5r1 Elfn1 Insr Mapt Epha5 Rph3a Grip2 Iqsec3
3.03E-09	51	774	2.765970147	GO:0000904 cell morphogenesis involved in differentiation	http://amigo.geneontology.org/amigo/term/GO:0000904	Sema6b Ulk2 Aplp1 Nrcam Trio Rnf165 Plxna2 Draxin Epha5 Plxna3 Dscaml1 Cdk5r1 Map1b Tanc2 Kif5a Ptprd Wnt7a Pip5k1c Igf1r Map2 Dock7 Sema3a Crmp1 Dpysl5 Chl1 Ptprm Srcin1 Dnm3 Mapt Dclk1 Dcx Dact1 Mef2c Top2b Adcy1 Celsr3 Zeb2 Nova2 Mycbp2 Map3k13 Arx Ripor2 Kidins220 Shank1 Cux2 Megf8 Bcl11b Bcl11a Akap5 Grip1 Ntrk2
3.63E-09	26	219	4.760028301	GO:0099504 synaptic vesicle cycle	http://amigo.geneontology.org/amigo/term/GO:0099504	Wnt7a Amph Cplx2 Cplx1 Unc13a Syt1 Rims2 Slc32a1 Dnm3 Nlgn2 Bsn Pip5k1c Sv2a Grin3a Magi2 Erc2 Pclo Cacna1b Synj1 Cdk5r1 Adcy1 Apba2 Bace1 Pcdh17 Nrxn3 Sptbn2
3.70E-09	61	1077	2.457166933	GO:0000902 cell morphogenesis	http://amigo.geneontology.org/amigo/term/GO:0000902	Sema6b Ulk2 Aplp1 Taok1 Nrcam Trio Rnf165 Plxna2 Dclk1 Draxin Epha5 Plxna3 Dscaml1 Dchs1 Cdk5r1 Map1b Tanc2 Fry Kif5a Ptprd Wnt7a Pip5k1c Bcl11a Igf1r Strip1 Map2 St8sia2 Dock7 Sema3a Crmp1 Dpysl5 Chl1 Phip Ptprm Unc13a Syt1 Srcin1 Dnm3 Mapt Dcx Dact1 Mef2c Top2b Adcy1 Celsr3 Zeb2 Nova2 Mycbp2 Map3k13 Arx Ripor2 Kidins220 Shank1 Cux2 Megf8 Bcl11b Sox6 Akap5 Grip1 Rims2 Ntrk2
6.86E-09	52	810	2.665615848	GO:0060322 head development	http://amigo.geneontology.org/amigo/term/GO:0060322	Pafah1b2 Lhx6 Draxin Cdk5r1 Epha5 Wnt7a Cttnbp2 Igf1r Arnt2 Adcy1 Synj1 Sema3a Npy Dscaml1 Arx Syt1 Shank2 Slc32a1 Rara Ppp1r9b Negr1 Atp1a3 Sbk1 Pou3f3 Pcdh19 Nlgn2 Sox6 Kcnc1 Pcdh18 Aplp1 Bcr Abr Nf1 Dclk1 Dclk2 Dcx Plxna3 Dlx1 Bcl11b Sema6b Chd5 Arid1a Top2b Gnaq Plxna2 Zeb2 Herc1 Tox Ntrk2 Erbb4 Sptbn2 Mafb
8.12E-09	14	55	9.688488372	GO:0007215 glutamate receptor signaling pathway	http://amigo.geneontology.org/amigo/term/GO:0007215	Gnaq Grin3a Grm5 Grik3 Grik1 Gria4 Grin2b Gria2 Grid1 Cdk5r1 Grik2 Unc13a Atp1a3 Cpeb4
1.96E-08	122	3902	1.693985871	GO:0065008 regulation of biological quality	http://amigo.geneontology.org/amigo/term/GO:0065008	Wnt7a Cttnbp2 Sema6b Cacna1b Ulk2 Insr Cacng2 Cacna1i Gnaq Jph3 Cplx2 Plxna2 Atp9a Grip2 Plxna3 Cplx1 Unc13a Grip1 Syt1 Rims2 Ssh2 Clstn1 Erc2 Atp1a3 Dmxl2 Ackr3 Lrrc4b Tnrc6b Cacna1c Xkr4 Tanc2 Scn3a Scn1a Akap5 Crtc1 Nrcam Rasl10b Ptprd Draxin Epha5 Npy Iqsec1 Myo5a Pip5k1c Sv2a Grin3a Ntrk2 Grik2 Pclo Tuba1a Acvr1b Grik3 Kmt2a Igf1r Taok1 Nlk Sptbn1 Fgf12 Gabbr1 St8sia2 Gria4 Gad2 Sema3a Grin2…
2.07E-08	33	463	3.557188655	GO:0042391 regulation of membrane potential	http://amigo.geneontology.org/amigo/term/GO:0042391	Cacna1i Gnaq Rims2 Scn3a Scn1a Crtc1 Grik2 Grik3 Kmt2a Fgf12 Gabbr1 Gria4 Wnt7a Grin2b Grin3a Akap9 Kcnd3 Grid1 Grm5 Cacna1c Nlgn2 Kcnc1 Atp1a3 Ntrk2 Mef2c Cacng2 Nrcam Shank1 Cux2 Mapt Npy2r Grip2 Pclo
2.66E-08	43	741	2.894698444	GO:0007610 behavior	http://amigo.geneontology.org/amigo/term/GO:0007610	Npy Ttbk1 Synj1 Slc6a1 Nrxn2 Shank2 Shank1 Ppp1r9b Nlgn2 Mapt Adcy1 Nf1 Fgf12 Jph3 Apba2 Grm5 Cacna1c Kmt2a Crtc1 Cacna1b Mef2c Unc79 Amph Gnaq Astn1 Chl1 Aff2 Olfm2 Myo5a Pcdh17 Negr1 Atp1a3 Grid1 Cux2 Ntrk2 Grik2 Scn1a Sptbn2 Gad1 Insr Npy2r Nrxn3 Bace1
3.89E-08	24	240	4.588076577	GO:0001505 regulation of neurotransmitter levels	http://amigo.geneontology.org/amigo/term/GO:0001505	Wnt7a Cplx2 Cplx1 Unc13a Syt1 Rims2 Sv2a Grin3a Erc2 Cacna1b Gad2 Slc6a1 Gad1 Nf1 Rph3a Nrxn2 Nrxn3 Mef2c Adcy1 Apba2 Bace1 Ntrk2 Sptbn2 Pclo
5.47E-08	21	176	5.153451262	GO:0007269 neurotransmitter secretion	http://amigo.geneontology.org/amigo/term/GO:0007269	Wnt7a Cplx2 Cplx1 Unc13a Syt1 Rims2 Sv2a Grin3a Erc2 Cacna1b Nf1 Rph3a Nrxn2 Nrxn3 Mef2c Adcy1 Apba2 Bace1 Ntrk2 Sptbn2 Pclo
5.47E-08	21	176	5.153451262	GO:0099643 signal release from synapse	http://amigo.geneontology.org/amigo/term/GO:0099643	Wnt7a Cplx2 Cplx1 Unc13a Syt1 Rims2 Sv2a Grin3a Erc2 Cacna1b Nf1 Rph3a Nrxn2 Nrxn3 Mef2c Adcy1 Apba2 Bace1 Ntrk2 Sptbn2 Pclo
9.59E-08	29	295	3.702769673	GO:0016358 dendrite development	http://amigo.geneontology.org/amigo/term/GO:0016358	Bcl11a Map1b Tanc2 Ptprd Crtc1 Map2 Dpysl5 Wnt7a Grip1 Srcin1 Shank1 Grin3a Dnm3 Camsap2 Nlgn2 Dclk1 Dcx Dact1 Mef2c Mark1 Iqsec1 Kidins220 Ppp1r9b Cux2 Cdk5r1 Arid1b Akap5 Epha5 Ntrk2
1.09E-07	22	191	4.728188647	GO:0007416 synapse assembly	http://amigo.geneontology.org/amigo/term/GO:0007416	Bsn Clstn1 Lrrc4b Nlgn2 Pclo Ptprd Wnt7a Nrxn2 Magi2 Ntrk2 Erbb4 St8sia2 Negr1 Map1b Nrxn3 Mef2c Pcdh17 Shank2 Cux2 Sptbn2 Mapt Dnm3
1.10E-07	23	231	4.521818842	GO:0006836 neurotransmitter transport	http://amigo.geneontology.org/amigo/term/GO:0006836	Wnt7a Cplx2 Cplx1 Unc13a Syt1 Rims2 Slc32a1 Sv2a Grin3a Erc2 Cacna1b Slc6a1 Nf1 Rph3a Nrxn2 Nrxn3 Mef2c Adcy1 Apba2 Bace1 Ntrk2 Sptbn2 Pclo
[truncated: 5,000 more columns]
