# Supplementary material for: DNMT1-mediated regulation of somatostatin-positive interneuron migration impacts cortical architecture and function
Source: Nat Commun. 2025 Jul 24;16:6834. doi: 10.1038/s41467-025-62114-0 (PMC12290092; doi:10.1038/s41467-025-62114-0)
Supplement: Supplementary file 11 — Supplementary Data 9 [file 41467_2025_62114_MOESM11_ESM.xlsx]

## Sheet: BT E14.5
gene_id	gene_name	baseMean	log2FoldChange	lfcSE	stat	pvalue	padj	KO2	KO3	WT1	WT2	sig	ENSEMBL	SYMBOL	GENENAME
ENSMUSG00000000001.5	Gnai3	535.901	-0.0495606	0.137277	-0.361025	0.718081	0.943716	550.393	502.593	534.234	556.384	Non-sig.	ENSMUSG00000000001	Gnai3	guanine nucleotide binding protein (G protein), alpha inhibiting 3
ENSMUSG00000000028.16	Cdc45	61.2837	-0.9295	0.399087	-2.32907	0.0198555	0.15483	37.4819	46.9815	76.9583	83.7129	Non-sig.	ENSMUSG00000000028	Cdc45	cell division cycle 45
ENSMUSG00000000031.19	H19	290.532	-0.434594	0.184839	-2.3512	0.0187132	0.149159	261.387	232.723	345.417	322.601	Non-sig.	ENSMUSG00000000031	H19	H19, imprinted maternally expressed transcript
ENSMUSG00000000037.18	Scml2	76.0436	0.107255	0.350756	0.305782	0.759771	0.955094	77.923	79.7594	68.9045	77.5876	Non-sig.	ENSMUSG00000000037	Scml2	Scm polycomb group protein like 2
ENSMUSG00000000056.8	Narf	651.623	0.0836771	0.125473	0.666893	0.504841	0.869007	641.139	700.353	644.302	620.7	Non-sig.	ENSMUSG00000000056	Narf	nuclear prelamin A recognition factor
ENSMUSG00000000078.8	Klf6	174.901	-0.145724	0.233098	-0.625163	0.531864	0.882865	172.614	159.519	188.816	178.656	Non-sig.	ENSMUSG00000000078	Klf6	Kruppel-like factor 6
ENSMUSG00000000085.17	Scmh1	291.196	0.0482258	0.184987	0.260698	0.794325	0.962309	286.046	305.926	267.564	305.246	Non-sig.	ENSMUSG00000000085	Scmh1	sex comb on midleg homolog 1
ENSMUSG00000000088.8	Cox5a	255.666	0.043245	0.192501	0.224648	0.822253	0.968249	264.346	254.574	250.562	253.18	Non-sig.	ENSMUSG00000000088	Cox5a	cytochrome c oxidase subunit 5A
ENSMUSG00000000093.7	Tbx2	14.2126	-0.814375	0.813941	-1.00053	0.317052	0.748579	11.8364	8.74075	17.8973	18.376	Non-sig.	ENSMUSG00000000093	Tbx2	T-box 2
ENSMUSG00000000120.7	Ngfr	96.2813	-0.156806	0.32427	-0.483566	0.628694	0.91661	106.528	75.389	101.12	102.089	Non-sig.	ENSMUSG00000000120	Ngfr	nerve growth factor receptor (TNFR superfamily, member 16)
ENSMUSG00000000125.6	Wnt3	30.7	-0.849544	0.581153	-1.46183	0.143789	0.526918	17.7546	26.2223	49.2175	29.6058	Non-sig.	ENSMUSG00000000125	Wnt3	wingless-type MMTV integration site family, member 3
ENSMUSG00000000127.16	Fer	379.979	0.112523	0.159853	0.703914	0.481486	0.855906	386.656	403.167	375.843	354.248	Non-sig.	ENSMUSG00000000127	Fer	fer (fms/fps related) protein kinase
ENSMUSG00000000131.16	Xpo6	627.629	-0.00112792	0.129964	-0.00867867	0.993076	0.99831	588.861	666.482	641.617	613.554	Non-sig.	ENSMUSG00000000131	Xpo6	exportin 6
ENSMUSG00000000134.18	Tfe3	133.856	0.164853	0.268257	0.614534	0.538862	0.885357	130.2	152.963	129.755	122.507	Non-sig.	ENSMUSG00000000134	Tfe3	transcription factor E3
ENSMUSG00000000142.16	Axin2	258.013	-0.122135	0.197297	-0.619044	0.535888	0.884766	229.824	264.408	255.036	282.786	Non-sig.	ENSMUSG00000000142	Axin2	axin 2
ENSMUSG00000000148.18	Brat1	99.1886	0.0513754	0.309564	0.16596	0.868188	0.978925	92.7185	109.259	95.7504	99.0262	Non-sig.	ENSMUSG00000000148	Brat1	BRCA1-associated ATM activator 1
ENSMUSG00000000149.11	Gna12	650.409	-0.060498	0.123485	-0.489923	0.624188	0.914853	621.411	652.279	661.304	666.64	Non-sig.	ENSMUSG00000000149	Gna12	guanine nucleotide binding protein, alpha 12
ENSMUSG00000000168.11	Dlat	187.861	0.163363	0.223679	0.730344	0.46518	0.847285	199.246	197.76	179.868	174.572	Non-sig.	ENSMUSG00000000168	Dlat	dihydrolipoamide S-acetyltransferase (E2 component of pyruvate dehydrogenase complex)
ENSMUSG00000000171.6	Sdhd	122.98	-0.169984	0.282148	-0.602463	0.546866	0.8886	125.269	105.982	120.807	139.862	Non-sig.	ENSMUSG00000000171	Sdhd	succinate dehydrogenase complex, subunit D, integral membrane protein
ENSMUSG00000000184.13	Ccnd2	1963.12	-0.667772	0.0784596	-8.51102	1.72406e-17	4.12988e-15	1488.43	1546.02	2490.41	2327.63	Sig. genes	ENSMUSG00000000184	Ccnd2	cyclin D2
ENSMUSG00000000194.14	Gpr107	316.587	0.344869	0.179629	1.91989	0.0548715	0.306926	354.106	354	255.036	303.204	Non-sig.	ENSMUSG00000000194	Gpr107	G protein-coupled receptor 107
ENSMUSG00000000197.9	Nalcn	209.984	0.192717	0.21937	0.878501	0.379672	0.797418	236.728	210.871	178.973	213.366	Non-sig.	ENSMUSG00000000197	Nalcn	sodium leak channel, non-selective
ENSMUSG00000000202.10	Btbd17	49.0513	-0.580273	0.438108	-1.3245	0.185338	0.594948	41.4274	37.1482	56.3764	61.2533	Non-sig.	ENSMUSG00000000202	Btbd17	BTB (POZ) domain containing 17
ENSMUSG00000000214.12	Th	24.4818	0.134289	0.621917	0.215928	0.829044	0.969952	20.7137	30.5926	24.1613	22.4596	Non-sig.	ENSMUSG00000000214	Th	tyrosine hydroxylase
ENSMUSG00000000223.14	Drp2	669.851	0.133737	0.123303	1.08462	0.278092	0.710443	724.98	676.316	623.72	654.39	Non-sig.	ENSMUSG00000000223	Drp2	dystrophin related protein 2
ENSMUSG00000000247.12	Lhx2	456.158	-1.20113	0.150695	-7.97062	1.57875e-15	3.21736e-13	269.278	284.074	657.725	613.554	Sig. genes	ENSMUSG00000000247	Lhx2	LIM homeobox protein 2
ENSMUSG00000000253.14	Gmpr	38.0698	-0.259036	0.539193	-0.480414	0.630933	0.91744	34.5228	34.963	57.2713	25.5222	Non-sig.	ENSMUSG00000000253	Gmpr	guanosine monophosphate reductase
ENSMUSG00000000266.12	Mid2	67.3127	0.43737	0.373237	1.17183	0.241267	0.667166	72.9912	81.9446	58.1662	56.1489	Non-sig.	ENSMUSG00000000266	Mid2	midline 2
ENSMUSG00000000275.17	Trim25	20.3282	-0.277837	0.696163	-0.399097	0.689822	0.936992	12.8228	24.0371	25.0562	19.3969	Non-sig.	ENSMUSG00000000275	Trim25	tripartite motif-containing 25
ENSMUSG00000000276.12	Dgke	293.594	0.382471	0.187077	2.04446	0.0409084	0.253087	351.147	313.575	273.828	235.825	Non-sig.	ENSMUSG00000000276	Dgke	diacylglycerol kinase, epsilon
ENSMUSG00000000278.11	Scpep1	38.0825	-0.781875	0.497236	-1.57244	0.115848	0.472739	27.6183	28.4074	48.3227	47.9818	Non-sig.	ENSMUSG00000000278	Scpep1	serine carboxypeptidase 1
ENSMUSG00000000282.13	Mnt	526.007	0.111317	0.141929	0.784316	0.432855	0.830245	530.665	561.593	470.698	541.071	Non-sig.	ENSMUSG00000000282	Mnt	max binding protein
ENSMUSG00000000295.14	Hddc2	88.372	0.0260985	0.325888	0.0800842	0.93617	0.991659	89.7594	88.5001	82.3275	92.9009	Non-sig.	ENSMUSG00000000295	Hddc2	HD domain containing 2
ENSMUSG00000000296.9	Tpd52l1	28.8615	0.56196	0.592592	0.948307	0.342973	0.771237	31.5637	37.1482	16.1076	30.6267	Non-sig.	ENSMUSG00000000296	Tpd52l1	tumor protein D52-like 1
ENSMUSG00000000305.13	Cdh4	696.694	0.168775	0.127079	1.32811	0.184143	0.593452	724.98	750.612	707.837	603.345	Non-sig.	ENSMUSG00000000305	Cdh4	cadherin 4
ENSMUSG00000000308.15	Ckmt1	64.5607	0.00424313	0.380102	0.0111631	0.991093	0.99831	68.0593	61.1853	62.6405	66.3578	Non-sig.	ENSMUSG00000000308	Ckmt1	creatine kinase, mitochondrial 1, ubiquitous
ENSMUSG00000000326.14	Comt	131.052	0.133331	0.286815	0.464867	0.642026	0.922018	118.364	156.241	141.388	108.214	Non-sig.	ENSMUSG00000000326	Comt	catechol-O-methyltransferase
ENSMUSG00000000339.15	Rtca	304.641	-0.0473698	0.177614	-0.2667	0.7897	0.960243	300.842	298.278	298.885	320.559	Non-sig.	ENSMUSG00000000339	Rtca	RNA 3'-terminal phosphate cyclase
ENSMUSG00000000340.11	Dbt	74.1796	0.0674137	0.358773	0.187901	0.850955	0.974912	72.0048	79.7594	65.3251	79.6293	Non-sig.	ENSMUSG00000000340	Dbt	dihydrolipoamide branched chain transacylase E2
ENSMUSG00000000346.10	Dazap2	211.133	-0.29644	0.216442	-1.36961	0.170809	0.572919	196.287	182.463	215.662	250.118	Non-sig.	ENSMUSG00000000346	Dazap2	DAZ associated protein 2
ENSMUSG00000000355.14	Mcts1	50.5405	0.480972	0.457795	1.05063	0.29343	0.726472	61.1548	56.8149	54.5867	29.6058	Non-sig.	ENSMUSG00000000355	Mcts1	malignant T cell amplified sequence 1
ENSMUSG00000000374.9	Trappc10	506.79	0.242458	0.140571	1.72481	0.0845625	0.398969	539.543	559.408	484.121	444.087	Non-sig.	ENSMUSG00000000374	Trappc10	trafficking protein particle complex 10
ENSMUSG00000000378.16	Ccm2	239.393	-0.0916008	0.207746	-0.440926	0.659266	0.928577	209.11	254.574	233.559	260.327	Non-sig.	ENSMUSG00000000378	Ccm2	cerebral cavernous malformation 2
ENSMUSG00000000384.16	Tbrg4	124.155	-0.0707603	0.282842	-0.250176	0.802451	0.965104	127.241	114.722	112.753	141.904	Non-sig.	ENSMUSG00000000384	Tbrg4	transforming growth factor beta regulated gene 4
ENSMUSG00000000399.11	Ndufa9	305.674	-0.0915516	0.183473	-0.498992	0.617785	0.912241	316.624	275.334	334.679	296.058	Non-sig.	ENSMUSG00000000399	Ndufa9	NADH:ubiquinone oxidoreductase subunit A9
ENSMUSG00000000409.15	Lck	22.2743	-0.340067	0.644786	-0.52741	0.597909	0.908487	20.7137	18.5741	23.2665	26.5431	Non-sig.	ENSMUSG00000000409	Lck	lymphocyte protein tyrosine kinase
ENSMUSG00000000416.17	Cttnbp2	649.715	0.568699	0.126855	4.48308	7.35748e-06	0.000256273	816.712	735.316	526.18	520.653	Sig. genes	ENSMUSG00000000416	Cttnbp2	cortactin binding protein 2
ENSMUSG00000000420.16	Galnt1	334.429	-0.083839	0.172076	-0.487221	0.626102	0.915681	317.61	332.149	363.315	324.643	Non-sig.	ENSMUSG00000000420	Galnt1	polypeptide N-acetylgalactosaminyltransferase 1
ENSMUSG00000000439.10	Mkrn2	256.139	0.244788	0.192231	1.27341	0.202873	0.619556	278.156	277.519	237.139	231.742	Non-sig.	ENSMUSG00000000439	Mkrn2	makorin, ring finger protein, 2
ENSMUSG00000000441.18	Raf1	1030.61	0.0552166	0.10244	0.539016	0.589876	0.905467	1031.74	1069.65	1053.25	967.803	Non-sig.	ENSMUSG00000000441	Raf1	v-raf-leukemia viral oncogene 1
ENSMUSG00000000486.14	Septin1	13.3437	-0.407857	0.832841	-0.489718	0.624334	0.914853	9.86367	13.1111	16.1076	14.2924	Non-sig.	ENSMUSG00000000486	Septin1	septin 1
ENSMUSG00000000530.17	Acvrl1	17.025	-1.73147	0.791269	-2.18822	0.0286539	0.198398	4.93184	10.9259	27.7408	24.5013	Non-sig.	ENSMUSG00000000530	Acvrl1	activin A receptor, type II-like 1
ENSMUSG00000000531.6	Tamalin	33.8325	-0.512339	0.553579	-0.925502	0.354705	0.779193	18.741	37.1482	37.5843	41.8564	Non-sig.	ENSMUSG00000000531	Tamalin	trafficking regulator and scaffold protein tamalin
ENSMUSG00000000532.12	Acvr1b	672.928	0.388326	0.122358	3.17369	0.00150514	0.0229915	757.53	768.094	563.764	602.324	Sig. genes	ENSMUSG00000000532	Acvr1b	activin A receptor, type 1B
ENSMUSG00000000538.19	Tom1l2	520.919	0.18114	0.139435	1.2991	0.19391	0.608653	562.229	545.204	512.757	463.484	Non-sig.	ENSMUSG00000000538	Tom1l2	target of myb1-like 2 (chicken)
ENSMUSG00000000552.11	Zfp385a	212.039	0.177382	0.22394	0.792097	0.428304	0.827777	216.014	233.815	172.709	225.616	Non-sig.	ENSMUSG00000000552	Zfp385a	zinc finger protein 385A
ENSMUSG00000000555.9	Itga5	26.5557	-0.592278	0.611815	-0.968067	0.333011	0.762524	23.6728	18.5741	24.1613	39.8147	Non-sig.	ENSMUSG00000000555	Itga5	integrin alpha 5 (fibronectin receptor alpha)
ENSMUSG00000000560.10	Gabra2	131.295	0.897758	0.270456	3.31942	0.000902042	0.0154535	175.573	166.074	88.5915	94.9427	Sig. genes	ENSMUSG00000000560	Gabra2	gamma-aminobutyric acid (GABA) A receptor, subunit alpha 2
ENSMUSG00000000561.15	Wdr77	215.839	-0.0678244	0.215041	-0.315402	0.752456	0.954131	217.987	203.223	202.239	239.909	Non-sig.	ENSMUSG00000000561	Wdr77	WD repeat domain 77
ENSMUSG00000000563.18	Atp5pb	1006.32	-0.0888427	0.102098	-0.870169	0.384208	0.800556	949.871	1000.82	1013.88	1060.7	Non-sig.	ENSMUSG00000000563	Atp5pb	ATP synthase peripheral stalk-membrane subunit b
ENSMUSG00000000567.6	Sox9	449.629	-0.825513	0.1496	-5.51812	3.42643e-08	2.17602e-06	316.624	332.149	556.605	593.136	Sig. genes	ENSMUSG00000000567	Sox9	SRY (sex determining region Y)-box 9
ENSMUSG00000000568.16	Hnrnpd	2193.18	-0.187256	0.0774947	-2.41637	0.015676	0.131711	2149.29	1951.37	2280.11	2391.94	Non-sig.	ENSMUSG00000000568	Hnrnpd	heterogeneous nuclear ribonucleoprotein D
ENSMUSG00000000579.15	Dynlt1c	131.536	-0.360793	0.31916	-1.13044	0.258289	0.688804	109.487	121.278	193.291	102.089	Non-sig.	ENSMUSG00000000579	Dynlt1c	dynein light chain Tctex-type 1C
ENSMUSG00000000581.9	C1d	99.4816	0.128684	0.324272	0.396841	0.691485	0.936992	119.35	88.5001	107.384	82.692	Non-sig.	ENSMUSG00000000581	C1d	C1D nuclear receptor co-repressor
ENSMUSG00000000594.8	Gm2a	48.6881	-0.0283431	0.435627	-0.0650627	0.948124	0.99292	48.332	48.0741	48.3227	50.0236	Non-sig.	ENSMUSG00000000594	Gm2a	GM2 ganglioside activator protein
ENSMUSG00000000600.16	Krit1	288.628	-0.0354455	0.182638	-0.194075	0.846117	0.974272	296.896	273.149	293.515	290.953	Non-sig.	ENSMUSG00000000600	Krit1	KRIT1, ankyrin repeat containing
ENSMUSG00000000605.10	Clcn4	766.423	0.119867	0.121989	0.982606	0.325801	0.756472	760.489	836.927	781.216	687.058	Non-sig.	ENSMUSG00000000605	Clcn4	chloride channel, voltage-sensitive 4
ENSMUSG00000000627.16	Sema4f	115.349	0.198156	0.284905	0.695517	0.486732	0.85797	126.255	120.185	104.699	110.256	Non-sig.	ENSMUSG00000000627	Sema4f	sema domain, immunoglobulin domain (Ig), TM domain, and short cytoplasmic domain
ENSMUSG00000000628.11	Hk2	72.1122	-0.805006	0.364104	-2.21092	0.0270411	0.190713	49.3184	55.7223	89.4864	93.9218	Non-sig.	ENSMUSG00000000628	Hk2	hexokinase 2
ENSMUSG00000000631.21	Myo18a	2934.49	0.116146	0.0641489	1.81056	0.0702087	0.358769	3003.49	3101.87	2802.71	2829.9	Non-sig.	ENSMUSG00000000631	Myo18a	myosin XVIIIA
ENSMUSG00000000632.14	Sez6	1281.27	-0.295558	0.090745	-3.25702	0.00112589	0.0183667	1137.28	1163.61	1388.83	1435.37	Sig. genes	ENSMUSG00000000632	Sez6	seizure related gene 6
ENSMUSG00000000693.11	Loxl3	16.1476	-0.901221	0.780603	-1.15452	0.248287	0.676817	14.7955	7.64816	19.687	22.4596	Non-sig.	ENSMUSG00000000693	Loxl3	lysyl oxidase-like 3
ENSMUSG00000000708.15	Kat2b	152.347	0.0559167	0.248833	0.224716	0.8222	0.968249	148.941	161.704	147.653	151.092	Non-sig.	ENSMUSG00000000708	Kat2b	K(lysine) acetyltransferase 2B
ENSMUSG00000000711.4	Rab5b	455.717	0.293655	0.147588	1.98969	0.0466246	0.275168	506.993	497.13	427.745	391	Non-sig.	ENSMUSG00000000711	Rab5b	RAB5B, member RAS oncogene family
ENSMUSG00000000738.19	Spg7	308.316	0.0473243	0.176255	0.268499	0.788316	0.959758	317.61	309.204	311.413	295.037	Non-sig.	ENSMUSG00000000738	Spg7	SPG7, paraplegin matrix AAA peptidase subunit
ENSMUSG00000000740.13	Rpl13	2862.73	-0.136116	0.0650628	-2.09207	0.0364319	0.234627	2685.88	2769.73	2960.21	3035.1	Non-sig.	ENSMUSG00000000740	Rpl13	ribosomal protein L13
ENSMUSG00000000743.10	Chmp1a	266.017	-0.00925233	0.188895	-0.0489813	0.960934	0.995022	270.265	260.037	269.354	264.41	Non-sig.	ENSMUSG00000000743	Chmp1a	charged multivesicular body protein 1A
ENSMUSG00000000751.14	Rpa1	331.9	-0.403044	0.175473	-2.29689	0.0216249	0.16457	278.156	293.908	405.373	350.165	Non-sig.	ENSMUSG00000000751	Rpa1	replication protein A1
ENSMUSG00000000759.15	Tubgcp3	285.094	-0.0609639	0.195752	-0.311435	0.75547	0.954395	305.774	252.389	316.782	265.431	Non-sig.	ENSMUSG00000000759	Tubgcp3	tubulin, gamma complex associated protein 3
ENSMUSG00000000776.14	Polr3d	275.568	-0.127978	0.189085	-0.676824	0.498518	0.865523	276.183	250.204	274.723	301.162	Non-sig.	ENSMUSG00000000776	Polr3d	polymerase (RNA) III (DNA directed) polypeptide D
ENSMUSG00000000782.17	Tcf7	15.0017	-0.380279	0.798079	-0.476493	0.633723	0.91826	11.8364	14.2037	12.5281	21.4387	Non-sig.	ENSMUSG00000000782	Tcf7	transcription factor 7, T cell specific
ENSMUSG00000000787.13	Ddx3x	2875.51	0.051881	0.0712804	0.727844	0.466709	0.847839	2975.87	2876.8	2676.54	2972.83	Non-sig.	ENSMUSG00000000787	Ddx3x	DEAD box helicase 3, X-linked
ENSMUSG00000000794.10	Kcnn3	31.8829	-0.917521	0.562885	-1.63003	0.103095	0.444336	27.6183	16.3889	37.5843	45.94	Non-sig.	ENSMUSG00000000794	Kcnn3	potassium intermediate/small conductance calcium-activated channel, subfamily N, member 3
ENSMUSG00000000804.15	Usp32	579.165	0.224194	0.13137	1.70658	0.0879	0.408343	647.057	600.927	537.813	530.862	Non-sig.	ENSMUSG00000000804	Usp32	ubiquitin specific peptidase 32
ENSMUSG00000000811.15	Txnrd3	64.9302	-0.124945	0.3782	-0.330369	0.741121	0.95046	64.1139	60.0927	67.1148	68.3996	Non-sig.	ENSMUSG00000000811	Txnrd3	thioredoxin reductase 3
ENSMUSG00000000823.17	Zfp512b	1153.53	0.222179	0.0989001	2.2465	0.0246722	0.180265	1190.55	1294.72	1099.79	1029.06	Non-sig.	ENSMUSG00000000823	Zfp512b	zinc finger protein 512B
ENSMUSG00000000826.17	Dnajc5	1144.12	0.237977	0.0971375	2.4499	0.0142897	0.123489	1214.22	1263.04	1085.47	1013.74	Non-sig.	ENSMUSG00000000826	Dnajc5	DnaJ heat shock protein family (Hsp40) member C5
ENSMUSG00000000827.19	Tpd52l2	269.719	-0.173135	0.191822	-0.902584	0.366747	0.788579	249.551	257.852	306.043	265.431	Non-sig.	ENSMUSG00000000827	Tpd52l2	tumor protein D52-like 2
ENSMUSG00000000838.18	Fmr1	537.473	0.0156274	0.135397	0.115419	0.908113	0.985523	544.475	536.464	550.341	518.612	Non-sig.	ENSMUSG00000000838	Fmr1	fragile X messenger ribonucleoprotein 1
ENSMUSG00000000861.16	Bcl11a	2957.14	0.389504	0.0655365	5.94332	2.79313e-09	2.09546e-07	3282.63	3426.38	2611.21	2508.32	Sig. genes	ENSMUSG00000000861	Bcl11a	B cell CLL/lymphoma 11A (zinc finger protein)
ENSMUSG00000000876.12	Pxmp4	16.7266	-0.107482	0.745958	-0.144085	0.885433	0.982808	15.7819	16.3889	14.3178	20.4178	Non-sig.	ENSMUSG00000000876	Pxmp4	peroxisomal membrane protein 4
ENSMUSG00000000881.13	Dlg3	895.917	0.0970736	0.108332	0.896071	0.370215	0.790441	939.021	913.409	900.233	831.004	Non-sig.	ENSMUSG00000000881	Dlg3	discs large MAGUK scaffold protein 3
ENSMUSG00000000884.18	Gnb1l	34.6359	-0.310624	0.533145	-0.582625	0.560146	0.894331	23.6728	38.2408	35.7946	40.8356	Non-sig.	ENSMUSG00000000884	Gnb1l	guanine nucleotide binding protein (G protein), beta polypeptide 1-like
ENSMUSG00000000901.18	Mmp11	48.3679	-0.269092	0.461841	-0.582651	0.560128	0.894331	35.5092	52.4445	62.6405	42.8773	Non-sig.	ENSMUSG00000000901	Mmp11	matrix metallopeptidase 11
ENSMUSG00000000902.14	Smarcb1	1391.05	-0.0909712	0.0938215	-0.96962	0.332236	0.7619	1260.58	1434.58	1425.52	1443.54	Non-sig.	ENSMUSG00000000902	Smarcb1	SWI/SNF related, matrix associated, actin dependent regulator of chromatin, subfamily b, member 1
ENSMUSG00000000915.16	Hip1r	462.781	0.24387	0.147886	1.64904	0.0991393	0.434491	477.402	526.63	436.694	410.397	Non-sig.	ENSMUSG00000000915	Hip1r	huntingtin interacting protein 1 related
ENSMUSG00000000916.16	Nsun5	90.1155	0.296163	0.324997	0.911279	0.362148	0.785937	104.555	93.9631	75.1686	86.7756	Non-sig.	ENSMUSG00000000916	Nsun5	NOL1/NOP2/Sun domain family, member 5
ENSMUSG00000000934.10	Top1mt	61.9587	-0.62554	0.38974	-1.60502	0.10849	0.455931	48.332	49.1667	77.8532	72.4831	Non-sig.	ENSMUSG00000000934	Top1mt	DNA topoisomerase 1, mitochondrial
ENSMUSG00000000948.17	Gm38393	22.0747	0.695435	0.667732	1.04149	0.297649	0.731085	20.7137	33.8704	14.3178	19.3969	Non-sig.	ENSMUSG00000000948
ENSMUSG00000000957.12	Mmp14	156.739	-0.728024	0.25154	-2.89427	0.00380045	0.0460438	111.459	124.556	181.657	209.282	Sig. genes	ENSMUSG00000000957	Mmp14	matrix metallopeptidase 14 (membrane-inserted)
ENSMUSG00000000959.8	Oxa1l	280.997	0.00800089	0.185507	0.0431298	0.965598	0.995459	277.169	286.26	267.564	292.995	Non-sig.	ENSMUSG00000000959	Oxa1l	oxidase assembly 1-like
ENSMUSG00000000976.14	Heatr6	346.074	0.144967	0.169746	0.854026	0.393091	0.805895	382.71	344.167	340.943	316.476	Non-sig.	ENSMUSG00000000976	Heatr6	HEAT repeat containing 6
ENSMUSG00000001016.13	Ilf2	788.335	-0.105137	0.113273	-0.928169	0.35332	0.778799	769.366	749.52	797.324	837.129	Non-sig.	ENSMUSG00000001016	Ilf2	interleukin enhancer binding factor 2
ENSMUSG00000001017.17	Chtop	853.196	-0.119588	0.108432	-1.10289	0.270077	0.70187	822.63	812.89	877.861	899.403	Non-sig.	ENSMUSG00000001017	Chtop	chromatin target of PRMT1
ENSMUSG00000001018.16	Snapin	80.1489	-0.0666509	0.344404	-0.193525	0.846548	0.974345	78.9094	77.5742	74.2737	89.8382	Non-sig.	ENSMUSG00000001018	Snapin	SNAP-associated protein
ENSMUSG00000001034.18	Mapk7	525.369	-0.136491	0.143065	-0.954048	0.340059	0.769246	540.529	459.982	540.498	560.468	Non-sig.	ENSMUSG00000001034	Mapk7	mitogen-activated protein kinase 7
ENSMUSG00000001036.18	Epn2	474.593	0.0889574	0.144521	0.615535	0.538202	0.885357	489.238	489.482	479.647	440.003	Non-sig.	ENSMUSG00000001036	Epn2	epsin 2
ENSMUSG00000001039.13	B9d1	22.1947	-0.00482019	0.6495	-0.00742138	0.994079	0.99831	24.6592	19.6667	25.0562	19.3969	Non-sig.	ENSMUSG00000001039	B9d1	B9 protein domain 1
ENSMUSG00000001052.16	Sec24b	595.952	0.259648	0.128015	2.02827	0.0425332	0.259765	651.002	647.908	545.867	539.029	Non-sig.	ENSMUSG00000001052	Sec24b	Sec24 related gene family, member B (S. cerevisiae)
ENSMUSG00000001053.16	N4bp3	27.2838	-0.483097	0.584509	-0.826501	0.40852	0.817519	23.6728	21.8519	34.0048	29.6058	Non-sig.	ENSMUSG00000001053	N4bp3	NEDD4 binding protein 3
ENSMUSG00000001054.10	Rmnd5b	240.626	0.0824311	0.209037	0.394337	0.693332	0.937514	218.973	276.426	242.508	224.596	Non-sig.	ENSMUSG00000001054	Rmnd5b	required for meiotic nuclear division 5 homolog B
ENSMUSG00000001056.4	Nhp2	185.64	-0.25652	0.227554	-1.12729	0.259618	0.690057	163.737	174.815	212.083	191.927	Non-sig.	ENSMUSG00000001056	Nhp2	NHP2 ribonucleoprotein
ENSMUSG00000001062.19	Vps9d1	310.082	-0.0569692	0.175167	-0.325228	0.745009	0.951332	299.856	308.112	315.887	316.476	Non-sig.	ENSMUSG00000001062	Vps9d1	VPS9 domain containing 1
ENSMUSG00000001065.16	Zfp276	211.573	0.148754	0.212145	0.701189	0.483185	0.856362	231.796	213.056	201.344	200.094	Non-sig.	ENSMUSG00000001065	Zfp276	zinc finger protein (C2H2 type) 276
ENSMUSG00000001082.13	Mfsd10	44.6209	-0.591792	0.495636	-1.194	0.232476	0.660335	26.6319	44.7964	66.2199	40.8356	Non-sig.	ENSMUSG00000001082	Mfsd10	major facilitator superfamily domain containing 10
ENSMUSG00000001089.15	Luzp1	392.217	-0.0383575	0.16481	-0.232737	0.815965	0.967636	396.52	376.945	361.525	433.878	Non-sig.	ENSMUSG00000001089	Luzp1	leucine zipper protein 1
ENSMUSG00000001098.16	Kctd10	448.903	-0.136147	0.147518	-0.922922	0.356048	0.78044	414.274	441.408	473.383	466.546	Non-sig.	ENSMUSG00000001098	Kctd10	potassium channel tetramerisation domain containing 10
ENSMUSG00000001100.11	Poldip2	420.075	0.0349862	0.151416	0.231061	0.817268	0.967982	422.165	428.297	421.481	408.356	Non-sig.	ENSMUSG00000001100	Poldip2	polymerase (DNA-directed), delta interacting protein 2
ENSMUSG00000001105.16	Ift20	146.258	-0.192659	0.282826	-0.681192	0.49575	0.86451	108.5	164.982	172.709	138.841	Non-sig.	ENSMUSG00000001105	Ift20	intraflagellar transport 20
ENSMUSG00000001120.16	Pcbp3	212.315	-0.218027	0.217787	-1.0011	0.316776	0.748579	176.56	216.334	231.77	224.596	Non-sig.	ENSMUSG00000001120	Pcbp3	poly(rC) binding protein 3
ENSMUSG00000001127.13	Araf	395.25	-0.0224193	0.164489	-0.136297	0.891587	0.983465	370.874	414.093	429.535	366.499	Non-sig.	ENSMUSG00000001127	Araf	Araf proto-oncogene, serine/threonine kinase
ENSMUSG00000001128.8	Cfp	26.9933	0.0279022	0.598313	0.0466347	0.962804	0.995325	20.7137	33.8704	26.8459	26.5431	Non-sig.	ENSMUSG00000001128	Cfp	complement factor properdin
ENSMUSG00000001134.10	Uxt	16.0957	0.261589	0.75981	0.344282	0.730634	0.946028	18.741	16.3889	17.0024	12.2507	Non-sig.	ENSMUSG00000001134	Uxt	ubiquitously expressed prefoldin like chaperone
ENSMUSG00000001138.14	Cnnm3	179.722	-0.034585	0.232348	-0.14885	0.881672	0.982456	184.451	170.445	170.024	193.969	Non-sig.	ENSMUSG00000001138	Cnnm3	cyclin M3
ENSMUSG00000001143.14	Lman2l	183.443	0.2642	0.23014	1.14799	0.250971	0.678908	200.233	199.945	153.917	179.676	Non-sig.	ENSMUSG00000001143	Lman2l	lectin, mannose-binding 2-like
ENSMUSG00000001150.8	Mcm3ap	912.352	0.345195	0.105081	3.28504	0.00101967	0.0170619	1013.99	1028.13	808.957	798.335	Sig. genes	ENSMUSG00000001150	Mcm3ap	minichromosome maintenance complex component 3 associated protein
ENSMUSG00000001151.11	Pcnt	871.745	-0.0273984	0.109697	-0.249763	0.802771	0.965104	900.553	826.001	881.441	878.985	Non-sig.	ENSMUSG00000001151	Pcnt	pericentrin (kendrin)
ENSMUSG00000001156.10	Mxd1	328.999	0.104175	0.178937	0.582187	0.560441	0.894331	341.283	340.889	348.997	284.828	Non-sig.	ENSMUSG00000001156	Mxd1	MAX dimerization protein 1
ENSMUSG00000001157.14	Gmcl1	192.835	-0.10435	0.221516	-0.471072	0.63759	0.919293	179.519	192.297	200.45	199.073	Non-sig.	ENSMUSG00000001157	Gmcl1	germ cell-less, spermatogenesis associated 1
ENSMUSG00000001158.14	Snrnp27	338.903	-0.308016	0.174125	-1.76894	0.0769043	0.378709	314.651	290.63	348.102	402.23	Non-sig.	ENSMUSG00000001158	Snrnp27	small nuclear ribonucleoprotein 27 (U4/U6.U5)
ENSMUSG00000001173.16	Ocrl	427.566	0.179302	0.151582	1.18287	0.236859	0.662399	456.688	451.241	384.791	417.544	Non-sig.	ENSMUSG00000001173	Ocrl	OCRL, inositol polyphosphate-5-phosphatase
ENSMUSG00000001175.17	Calm1	4034.19	-0.0314941	0.0573967	-0.548709	0.583205	0.904382	3979	4002.17	4155.75	3999.84	Non-sig.	ENSMUSG00000001175	Calm1	calmodulin 1
ENSMUSG00000001211.16	Agpat3	662.348	0.0196383	0.133551	0.147047	0.883095	0.982456	644.098	690.519	718.576	596.199	Non-sig.	ENSMUSG00000001211	Agpat3	1-acylglycerol-3-phosphate O-acyltransferase 3
ENSMUSG00000001227.13	Sema6b	522.186	0.408868	0.141876	2.88186	0.00395333	0.0473914	620.425	570.334	423.271	474.713	Sig. genes	ENSMUSG00000001227	Sema6b	sema domain, transmembrane domain (TM), and cytoplasmic domain, (semaphorin) 6B
ENSMUSG00000001228.15	Uhrf1	444.627	-0.706806	0.149886	-4.71563	2.40968e-06	9.88043e-05	339.31	336.519	571.818	530.862	Sig. genes	ENSMUSG00000001228	Uhrf1	ubiquitin-like, containing PHD and RING finger domains, 1
ENSMUSG00000001229.10	Dpp9	325.529	0.0589973	0.17286	0.341301	0.732877	0.946708	344.242	320.13	328.415	309.329	Non-sig.	ENSMUSG00000001229	Dpp9	dipeptidylpeptidase 9
ENSMUSG00000001240.14	Ramp2	18.4538	-0.441172	0.718714	-0.613835	0.539324	0.885621	13.8091	17.4815	17.0024	25.5222	Non-sig.	ENSMUSG00000001240	Ramp2	receptor (calcitonin) activity modifying protein 2
ENSMUSG00000001247.17	Lsr	37.8928	-0.898994	0.502974	-1.78736	0.0738796	0.370592	25.6455	27.3149	53.6918	44.9191	Non-sig.	ENSMUSG00000001247	Lsr	lipolysis stimulated lipoprotein receptor
ENSMUSG00000001248.16	Gramd1a	1561.75	0.00607934	0.0848653	0.0716352	0.942892	0.99292	1557.47	1573.34	1613.44	1502.75	Non-sig.	ENSMUSG00000001248	Gramd1a	GRAM domain containing 1A
ENSMUSG00000001260.11	Gabrg1	29.2733	0.595295	0.563146	1.05709	0.290471	0.723476	35.5092	34.963	24.1613	22.4596	Non-sig.	ENSMUSG00000001260	Gabrg1	gamma-aminobutyric acid (GABA) A receptor, subunit gamma 1
ENSMUSG00000001270.10	Ckb	2724.66	-0.303466	0.068845	-4.40796	1.04349e-05	0.000347508	2353.47	2526.08	3052.38	2966.7	Sig. genes	ENSMUSG00000001270	Ckb	creatine kinase, brain
ENSMUSG00000001280.14	Sp1	412.908	0.0308148	0.153165	0.201186	0.840553	0.972843	415.261	419.556	419.691	397.126	Non-sig.	ENSMUSG00000001280	Sp1	trans-acting transcription factor 1
ENSMUSG00000001285.13	Myg1	150.71	-0.161755	0.259335	-0.623729	0.532806	0.883094	127.241	157.334	146.758	171.509	Non-sig.	ENSMUSG00000001285	Myg1	melanocyte proliferating gene 1
ENSMUSG00000001288.16	Rarg	31.0297	0.141584	0.570599	0.248133	0.804032	0.965104	33.5365	31.6852	38.4791	20.4178	Non-sig.	ENSMUSG00000001288	Rarg	retinoic acid receptor, gamma
ENSMUSG00000001289.13	Pfdn5	730.684	-0.144856	0.124447	-1.16399	0.244427	0.671375	723.993	663.205	716.786	818.753	Non-sig.	ENSMUSG00000001289	Pfdn5	prefoldin 5
ENSMUSG00000001300.17	Efnb2	2272.37	0.375408	0.0716508	5.23941	1.61094e-07	9.01466e-06	2616.83	2515.15	1953.49	2004	Sig. genes	ENSMUSG00000001300	Efnb2	ephrin B2
ENSMUSG00000001305.6	Rrp15	110.398	-0.447299	0.300683	-1.48761	0.136855	0.512651	92.7185	93.9631	110.963	143.945	Non-sig.	ENSMUSG00000001305	Rrp15	ribosomal RNA processing 15 homolog
ENSMUSG00000001313.13	Rnd2	255.011	-0.792965	0.194951	-4.0675	4.75205e-05	0.00126975	185.437	187.926	330.205	316.476	Sig. genes	ENSMUSG00000001313	Rnd2	Rho family GTPase 2
ENSMUSG00000001323.18	Srr	280.675	-0.106741	0.202883	-0.526121	0.598804	0.908743	239.687	301.556	322.151	259.306	Non-sig.	ENSMUSG00000001323	Srr	serine racemase
ENSMUSG00000001334.11	Fndc5	16.0141	-0.0964743	0.760531	-0.126851	0.899058	0.984135	16.7682	14.2037	18.7921	14.2924	Non-sig.	ENSMUSG00000001334	Fndc5	fibronectin type III domain containing 5
ENSMUSG00000001366.15	Fbxo9	256.874	-0.279579	0.192788	-1.45019	0.147006	0.532418	236.728	227.26	275.618	287.891	Non-sig.	ENSMUSG00000001366	Fbxo9	f-box protein 9
ENSMUSG00000001376.18	Vps50	337.735	-0.00677543	0.169898	-0.0398795	0.968189	0.995889	339.31	334.334	323.046	354.248	Non-sig.	ENSMUSG00000001376	Vps50	VPS50 EARP/GARPII complex subunit
ENSMUSG00000001380.8	Hars	510.142	-0.0480408	0.138522	-0.346809	0.728735	0.945844	495.156	508.056	506.493	530.862	Non-sig.	ENSMUSG00000001380	Hars	histidyl-tRNA synthetase
ENSMUSG00000001383.10	Zmat2	718.985	-0.0664174	0.126583	-0.524696	0.599795	0.908743	674.675	729.853	679.202	792.21	Non-sig.	ENSMUSG00000001383	Zmat2	zinc finger, matrin type 2
ENSMUSG00000001403.14	Ube2c	226.935	-0.771594	0.213779	-3.60931	0.000307018	0.00632281	186.423	148.593	289.936	282.786	Sig. genes	ENSMUSG00000001403	Ube2c	ubiquitin-conjugating enzyme E2C
ENSMUSG00000001415.11	Smg5	669.353	0.0259539	0.123867	0.209531	0.834034	0.971819	644.098	706.908	657.725	668.682	Non-sig.	ENSMUSG00000001415	Smg5	SMG5 nonsense mediated mRNA decay factor
ENSMUSG00000001416.14	Cct3	1603.61	-0.199604	0.0879905	-2.26847	0.0233005	0.172717	1530.84	1455.34	1804.05	1624.23	Non-sig.	ENSMUSG00000001416	Cct3	chaperonin containing Tcp1, subunit 3 (gamma)
ENSMUSG00000001418.14	Glmp	51.6315	-1.22042	0.44352	-2.75167	0.00592922	0.064625	32.5501	29.5	83.2223	61.2533	Non-sig.	ENSMUSG00000001418	Glmp	glycosylated lysosomal membrane protein
ENSMUSG00000001419.18	Mef2d	514.722	-0.047261	0.144394	-0.327306	0.743436	0.950981	466.552	546.297	510.072	535.967	Non-sig.	ENSMUSG00000001419	Mef2d	myocyte enhancer factor 2D
ENSMUSG00000001424.15	Snd1	848.332	0.0280447	0.108493	0.258493	0.796026	0.96262	863.071	850.038	842.067	838.15	Non-sig.	ENSMUSG00000001424	Snd1	staphylococcal nuclease and tudor domain containing 1
ENSMUSG00000001435.16	Col18a1	145.867	-1.76958	0.273471	-6.47081	9.74789e-11	9.37307e-09	57.2093	75.389	227.295	223.575	Sig. genes	ENSMUSG00000001435	Col18a1	collagen, type XVIII, alpha 1
ENSMUSG00000001436.16	Slc19a1	75.5031	0.440405	0.353096	1.24727	0.2123	0.632674	90.7458	83.0372	60.8507	67.3787	Non-sig.	ENSMUSG00000001436	Slc19a1	solute carrier family 19 (folate transporter), member 1
ENSMUSG00000001440.6	Kpnb1	1851.82	-0.210842	0.0767141	-2.74841	0.00598854	0.0651016	1721.21	1712.1	1974.07	1999.92	Non-sig.	ENSMUSG00000001440	Kpnb1	karyopherin (importin) beta 1
ENSMUSG00000001441.14	Npepps	869.087	0.122371	0.114136	1.07215	0.283653	0.716374	870.962	941.816	880.546	783.022	Non-sig.	ENSMUSG00000001441	Npepps	aminopeptidase puromycin sensitive
ENSMUSG00000001445.11	Mrpl10	84.4215	0.177272	0.342095	0.518195	0.604323	0.909849	101.596	77.5742	85.0121	73.504	Non-sig.	ENSMUSG00000001445	Mrpl10	mitochondrial ribosomal protein L10
ENSMUSG00000001467.6	Cyp51	689.328	-0.109977	0.121642	-0.904101	0.365942	0.788254	686.511	639.168	700.678	730.956	Non-sig.	ENSMUSG00000001467	Cyp51	cytochrome P450, family 51
ENSMUSG00000001472.18	Tcf25	1669.6	-0.0830654	0.0850761	-0.976366	0.328883	0.758625	1579.17	1665.11	1791.52	1642.61	Non-sig.	ENSMUSG00000001472	Tcf25	transcription factor 25 (basic helix-loop-helix)
ENSMUSG00000001473.8	Tubb6	18.9936	-0.552842	0.775172	-0.713186	0.475731	0.853373	17.7546	13.1111	34.8997	10.2089	Non-sig.	ENSMUSG00000001473	Tubb6	tubulin, beta 6 class V
ENSMUSG00000001482.16	Def8	454.547	0.360094	0.145728	2.471	0.0134734	0.118841	513.897	508.056	399.109	397.126	Non-sig.	ENSMUSG00000001482	Def8	differentially expressed in FDCP 8
ENSMUSG00000001496.16	Nkx2-1	353.559	-0.0316634	0.165252	-0.191607	0.84805	0.974684	353.119	346.352	368.684	346.081	Non-sig.	ENSMUSG00000001496	Nkx2-1	NK2 homeobox 1
ENSMUSG00000001504.11	Irx2	17.0065	-1.09193	0.757903	-1.44073	0.149661	0.536985	11.8364	9.83335	18.7921	27.564	Non-sig.	ENSMUSG00000001504	Irx2	Iroquois homeobox 2
ENSMUSG00000001506.11	Col1a1	35.1706	-1.06329	0.522404	-2.03538	0.041813	0.256673	23.6728	21.8519	49.2175	45.94	Non-sig.	ENSMUSG00000001506	Col1a1	collagen, type I, alpha 1
ENSMUSG00000001507.17	Itga3	172.49	0.00242508	0.233614	0.0103807	0.991718	0.99831	171.628	173.722	177.183	167.426	Non-sig.	ENSMUSG00000001507	Itga3	integrin alpha 3
ENSMUSG00000001517.15	Foxm1	319.934	-0.403348	0.176317	-2.28763	0.022159	0.167489	292.951	257.852	369.579	359.353	Non-sig.	ENSMUSG00000001517	Foxm1	forkhead box M1
ENSMUSG00000001518.13	Itfg2	159.979	-0.188317	0.244016	-0.77174	0.440268	0.836318	143.023	156.241	176.288	164.363	Non-sig.	ENSMUSG00000001518	Itfg2	integrin alpha FG-GAP repeat containing 2
ENSMUSG00000001520.13	Nrip2	22.6132	1.72172	0.666244	2.58421	0.0097602	0.0934542	35.5092	33.8704	9.8435	11.2298	Non-sig.	ENSMUSG00000001520	Nrip2	nuclear receptor interacting protein 2
ENSMUSG00000001521.13	Tulp3	95.2723	-0.0420119	0.32112	-0.130829	0.89591	0.984134	81.8685	105.982	92.171	101.068	Non-sig.	ENSMUSG00000001521	Tulp3	tubby-like protein 3
ENSMUSG00000001524.15	Gtf2h4	79.7611	-0.103907	0.354951	-0.292736	0.769724	0.956152	82.8548	71.0186	95.7504	69.4204	Non-sig.	ENSMUSG00000001524	Gtf2h4	general transcription factor II H, polypeptide 4
ENSMUSG00000001525.11	Tubb5	19394.8	-0.0388301	0.0370706	-1.04746	0.294886	0.727701	19218.4	19048.3	19519.7	19793	Non-sig.	ENSMUSG00000001525	Tubb5	tubulin, beta 5 class I
ENSMUSG00000001552.15	Jup	260.565	-0.3723	0.191184	-1.94734	0.0514944	0.29505	224.892	229.445	297.99	289.932	Non-sig.	ENSMUSG00000001552	Jup	junction plakoglobin
ENSMUSG00000001555.11	Fkbp10	22.5207	-0.887006	0.676266	-1.31162	0.189648	0.601218	9.86367	21.8519	27.7408	30.6267	Non-sig.	ENSMUSG00000001555	Fkbp10	FK506 binding protein 10
ENSMUSG00000001569.11	Nom1	294.156	-0.00812517	0.181388	-0.0447944	0.964271	0.995325	296.896	289.537	281.882	308.308	Non-sig.	ENSMUSG00000001569	Nom1	nucleolar protein with MIF4G domain 1
ENSMUSG00000001576.16	Ergic1	693.863	-0.249215	0.125143	-1.99144	0.0464324	0.274809	615.493	653.371	799.113	707.476	Non-sig.	ENSMUSG00000001576	Ergic1	endoplasmic reticulum-golgi intermediate compartment (ERGIC) 1
ENSMUSG00000001627.13	Ifrd1	161.05	0.0291969	0.245952	0.11871	0.905505	0.984814	176.56	148.593	155.706	163.342	Non-sig.	ENSMUSG00000001627	Ifrd1	interferon-related developmental regulator 1
ENSMUSG00000001630.14	Stk38l	97.5043	0.189603	0.326546	0.580632	0.561488	0.894686	96.664	111.445	107.384	74.5249	Non-sig.	ENSMUSG00000001630	Stk38l	serine/threonine kinase 38 like
ENSMUSG00000001632.17	Brpf1	553.198	-0.0589824	0.134965	-0.437021	0.662096	0.929491	552.366	531.001	541.393	588.032	Non-sig.	ENSMUSG00000001632	Brpf1	bromodomain and PHD finger containing, 1
ENSMUSG00000001642.19	Akr1b3	127.898	-0.237741	0.27139	-0.876012	0.381024	0.798664	112.446	122.371	136.914	139.862	Non-sig.	ENSMUSG00000001642	Akr1b3	aldo-keto reductase family 1, member B3 (aldose reductase)
ENSMUSG00000001666.9	Ddt	100.507	-0.449435	0.319231	-1.40787	0.159171	0.5536	87.7867	81.9446	97.5402	134.757	Non-sig.	ENSMUSG00000001666	Ddt	D-dopachrome tautomerase
ENSMUSG00000001674.12	Ddx18	206.461	-0.0455856	0.224376	-0.203166	0.839005	0.972394	223.905	182.463	225.506	193.969	Non-sig.	ENSMUSG00000001674	Ddx18	DEAD box helicase 18
ENSMUSG00000001687.16	Ubl3	478.216	-0.131147	0.142327	-0.921448	0.356817	0.781016	449.783	463.26	497.544	502.277	Non-sig.	ENSMUSG00000001687	Ubl3	ubiquitin-like 3
ENSMUSG00000001707.9	Eef1e1	208.996	0.0901173	0.216469	0.416306	0.677186	0.933105	205.164	226.167	214.767	189.885	Non-sig.	ENSMUSG00000001707	Eef1e1	eukaryotic translation elongation factor 1 epsilon 1
ENSMUSG00000001729.15	Akt1	1902.94	-0.0211951	0.0877496	-0.241541	0.809136	0.965982	1802.09	1977.6	2039.39	1792.68	Non-sig.	ENSMUSG00000001729	Akt1	thymoma viral proto-oncogene 1
ENSMUSG00000001751.10	Naglu	28.3752	0.11938	0.569137	0.209756	0.833858	0.971819	29.591	29.5	26.8459	27.564	Non-sig.	ENSMUSG00000001751	Naglu	alpha-N-acetylglucosaminidase (Sanfilippo disease IIIB)
ENSMUSG00000001755.13	Coasy	124.574	-0.0650702	0.276908	-0.234989	0.814217	0.967401	124.282	119.093	118.122	136.799	Non-sig.	ENSMUSG00000001755	Coasy	Coenzyme A synthase
ENSMUSG00000001761.8	Smo	198.725	-0.260184	0.217838	-1.19439	0.232324	0.660178	182.478	179.185	214.767	218.47	Non-sig.	ENSMUSG00000001761	Smo	smoothened, frizzled class receptor
ENSMUSG00000001767.6	Crnkl1	417.492	0.063789	0.152077	0.419453	0.674885	0.932181	426.111	427.204	399.109	417.544	Non-sig.	ENSMUSG00000001767	Crnkl1	crooked neck pre-mRNA splicing factor 1
ENSMUSG00000001768.17	Rin2	88.7282	-0.011168	0.32984	-0.0338589	0.97299	0.996105	92.7185	84.1297	98.435	79.6293	Non-sig.	ENSMUSG00000001768	Rin2	Ras and Rab interactor 2
ENSMUSG00000001774.9	Chordc1	234.064	-0.568074	0.21002	-2.70485	0.00683343	0.0722724	167.682	209.778	280.092	278.703	Non-sig.	ENSMUSG00000001774	Chordc1	cysteine and histidine-rich domain (CHORD)-containing, zinc-binding protein 1
ENSMUSG00000001783.4	Rtcb	738.939	-0.0659412	0.120322	-0.548039	0.583665	0.904535	678.621	765.908	751.686	759.541	Non-sig.	ENSMUSG00000001783	Rtcb	RNA 2',3'-cyclic phosphate and 5'-OH ligase
ENSMUSG00000001785.14	Pwp1	311.405	-0.0187023	0.177902	-0.105127	0.916275	0.987735	297.883	321.223	328.415	298.1	Non-sig.	ENSMUSG00000001785	Pwp1	PWP1 homolog, endonuclein
ENSMUSG00000001786.15	Fbxo7	49.3982	-0.148245	0.476775	-0.310933	0.755852	0.954395	40.441	53.5371	68.9045	34.7102	Non-sig.	ENSMUSG00000001786	Fbxo7	F-box protein 7
ENSMUSG00000001794.14	Capns1	270.034	-0.153004	0.189994	-0.805312	0.42064	0.824695	240.674	270.963	283.672	284.828	Non-sig.	ENSMUSG00000001794	Capns1	calpain, small subunit 1
ENSMUSG00000001802.17	Lrp3	787.287	0.229414	0.114226	2.00841	0.0445992	0.267856	862.085	836.927	699.784	750.353	Non-sig.	ENSMUSG00000001802	Lrp3	low density lipoprotein receptor-related protein 3
ENSMUSG00000001829.18	Clpb	264.973	0.138342	0.190231	0.727229	0.467085	0.847839	283.087	272.056	243.403	261.348	Non-sig.	ENSMUSG00000001829	Clpb	ClpB caseinolytic peptidase B
ENSMUSG00000001833.18	Septin7	1170.2	0.0333778	0.0941342	0.354577	0.722906	0.944903	1180.68	1186.56	1136.48	1177.08	Non-sig.	ENSMUSG00000001833	Septin7	septin 7
ENSMUSG00000001844.11	Zdhhc4	61.1622	0.19665	0.405132	0.485396	0.627395	0.916175	53.2638	77.5742	61.7456	52.0653	Non-sig.	ENSMUSG00000001844	Zdhhc4	zinc finger, DHHC domain containing 4
ENSMUSG00000001847.15	Rac1	1318.31	-0.0107669	0.0930378	-0.115726	0.90787	0.985523	1309.9	1317.67	1387.93	1257.74	Non-sig.	ENSMUSG00000001847	Rac1	Rac family small GTPase 1
ENSMUSG00000001855.16	Nup214	407.096	0.0229471	0.155834	0.147254	0.882932	0.982456	401.451	419.556	421.481	385.896	Non-sig.	ENSMUSG00000001855	Nup214	nucleoporin 214
ENSMUSG00000001864.14	Aif1l	152.416	-0.40339	0.264401	-1.52568	0.12709	0.493231	150.914	111.445	187.027	160.28	Non-sig.	ENSMUSG00000001864	Aif1l	allograft inflammatory factor 1-like
ENSMUSG00000001870.17	Ltbp1	51.4478	-0.483451	0.441883	-1.09407	0.273924	0.705754	33.5365	52.4445	62.6405	57.1698	Non-sig.	ENSMUSG00000001870	Ltbp1	latent transforming growth factor beta binding protein 1
ENSMUSG00000001891.17	Ugp2	117.412	-0.1661	0.283203	-0.586503	0.557537	0.893919	105.541	115.815	121.701	126.59	Non-sig.	ENSMUSG00000001891	Ugp2	UDP-glucose pyrophosphorylase 2
ENSMUSG00000001909.17	Trmt1	183.042	-0.0161867	0.237909	-0.0680373	0.945756	0.99292	157.819	206.5	186.132	181.718	Non-sig.	ENSMUSG00000001909	Trmt1	tRNA methyltransferase 1
ENSMUSG00000001910.6	Nacc1	961.332	0.126732	0.116862	1.08446	0.278162	0.710443	947.899	1058.72	840.277	998.429	Non-sig.	ENSMUSG00000001910	Nacc1	nucleus accumbens associated 1, BEN and BTB (POZ) domain containing
ENSMUSG00000001911.17	Nfix	575.282	-1.15037	0.140729	-8.17435	2.97473e-16	6.44713e-14	380.738	333.241	749.001	838.15	Sig. genes	ENSMUSG00000001911	Nfix	nuclear factor I/X
ENSMUSG00000001918.18	Slc1a5	18.5447	-1.36209	0.725401	-1.87771	0.0604214	0.325441	9.86367	10.9259	26.8459	26.5431	Non-sig.	ENSMUSG00000001918	Slc1a5	solute carrier family 1 (neutral amino acid transporter), member 5
ENSMUSG00000001924.16	Uba1	4963.37	0.0908434	0.05414	1.67793	0.0933598	0.422775	5151.8	5088.21	4916.38	4697.11	Non-sig.	ENSMUSG00000001924	Uba1	ubiquitin-like modifier activating enzyme 1
ENSMUSG00000001930.18	Vwf	40.1874	-1.44044	0.503565	-2.86049	0.00422981	0.0498957	24.6592	18.5741	64.4302	53.0862	Sig. genes	ENSMUSG00000001930	Vwf	Von Willebrand factor
ENSMUSG00000001942.9	Siae	41.1244	-0.278986	0.482269	-0.578486	0.562936	0.895513	41.4274	32.7778	40.2689	50.0236	Non-sig.	ENSMUSG00000001942	Siae	sialic acid acetylesterase
ENSMUSG00000001946.15	Esam	16.2742	-1.67292	0.78608	-2.12818	0.0333224	0.220955	7.89094	7.64816	25.0562	24.5013	Non-sig.	ENSMUSG00000001946	Esam	endothelial cell-specific adhesion molecule
ENSMUSG00000001948.11	Spa17	49.5422	-0.334888	0.437909	-0.764742	0.444425	0.839046	49.3184	38.2408	55.4816	55.128	Non-sig.	ENSMUSG00000001948	Spa17	sperm autoantigenic protein 17
ENSMUSG00000001962.9	Fam50a	223.242	-0.220721	0.216421	-1.01987	0.307792	0.740675	188.396	223.982	219.242	261.348	Non-sig.	ENSMUSG00000001962	Fam50a	family with sequence similarity 50, member A
ENSMUSG00000001964.15	Emd	160.365	-0.0785974	0.256894	-0.305952	0.759641	0.955094	170.641	140.945	144.073	185.802	Non-sig.	ENSMUSG00000001964	Emd	emerin
ENSMUSG00000001983.8	Taco1	49.4667	-0.0388907	0.432547	-0.0899109	0.928358	0.989835	47.3456	50.2593	49.2175	51.0444	Non-sig.	ENSMUSG00000001983	Taco1	translational activator of mitochondrially encoded cytochrome c oxidase I
ENSMUSG00000001985.10	Grik3	3137.43	0.720179	0.0668809	10.7681	4.87051e-27	2.77091e-24	3756.09	4054.62	2413.45	2325.58	Sig. genes	ENSMUSG00000001985	Grik3	glutamate receptor, ionotropic, kainate 3
ENSMUSG00000001986.17	Gria3	192.761	0.669773	0.225117	2.97523	0.00292773	0.0383271	227.851	245.834	157.496	139.862	Sig. genes	ENSMUSG00000001986	Gria3	glutamate receptor, ionotropic, AMPA3 (alpha 3)
ENSMUSG00000001988.10	Npas1	27.6213	0.473271	0.587741	0.805237	0.420683	0.824695	33.5365	30.5926	18.7921	27.564	Non-sig.	ENSMUSG00000001988	Npas1	neuronal PAS domain protein 1
ENSMUSG00000001995.10	Sipa1l2	1571.06	0.453701	0.0834517	5.43669	5.42797e-08	3.3688e-06	1853.38	1778.74	1342.3	1309.8	Sig. genes	ENSMUSG00000001995	Sipa1l2	signal-induced proliferation-associated 1 like 2
ENSMUSG00000001998.16	Ap4e1	126.566	-0.0624715	0.278962	-0.223942	0.822802	0.968328	123.296	124.556	144.073	114.34	Non-sig.	ENSMUSG00000001998	Ap4e1	adaptor-related protein complex AP-4, epsilon 1
ENSMUSG00000001999.16	Blvra	51.3609	0.174575	0.438901	0.397755	0.690811	0.936992	55.2366	53.5371	38.4791	58.1907	Non-sig.	ENSMUSG00000001999	Blvra	biliverdin reductase A
ENSMUSG00000002006.13	Pdzd4	2059.58	0.131567	0.0731827	1.79778	0.0722113	0.36504	2152.25	2154.6	1964.23	1967.25	Non-sig.	ENSMUSG00000002006	Pdzd4	PDZ domain containing 4
ENSMUSG00000002010.18	Idh3g	283.065	-0.169886	0.187488	-0.906118	0.364873	0.787407	276.183	256.76	318.572	280.744	Non-sig.	ENSMUSG00000002010	Idh3g	isocitrate dehydrogenase 3 (NAD+), gamma
ENSMUSG00000002012.14	Pnck	152.33	-0.36574	0.249505	-1.46586	0.142687	0.5253	136.119	130.019	165.55	177.635	Non-sig.	ENSMUSG00000002012	Pnck	pregnancy upregulated non-ubiquitously expressed CaM kinase
ENSMUSG00000002014.13	Ssr4	89.1603	-0.310495	0.32644	-0.951155	0.341526	0.76933	72.9912	86.3149	99.3299	98.0053	Non-sig.	ENSMUSG00000002014	Ssr4	signal sequence receptor, delta
ENSMUSG00000002015.6	Bcap31	87.0973	-0.131053	0.343155	-0.381906	0.702531	0.940116	68.0593	98.3335	85.0121	96.9844	Non-sig.	ENSMUSG00000002015	Bcap31	B cell receptor associated protein 31
ENSMUSG00000002017.11	Fam98a	182.079	-0.0275433	0.231903	-0.118771	0.905457	0.984814	191.355	169.352	195.08	172.53	Non-sig.	ENSMUSG00000002017	Fam98a	family with sequence similarity 98, member A
ENSMUSG00000002028.14	Kmt2a	2867.82	0.204163	0.0642814	3.17607	0.00149282	0.0228766	3084.37	3055.99	2639.85	2691.06	Sig. genes	ENSMUSG00000002028	Kmt2a	lysine (K)-specific methyltransferase 2A
ENSMUSG00000002031.14	Ift46	355.557	0.173455	0.163808	1.05889	0.289651	0.723003	375.806	378.038	335.574	332.81	Non-sig.	ENSMUSG00000002031	Ift46	intraflagellar transport 46
ENSMUSG00000002032.18	Tmem25	15.8596	0.620862	0.766273	0.810236	0.417804	0.822714	18.741	19.6667	10.7384	14.2924	Non-sig.	ENSMUSG00000002032	Tmem25	transmembrane protein 25
ENSMUSG00000002052.7	Supt6	2144.84	0.0835259	0.0737939	1.13188	0.257684	0.68765	2252.86	2160.06	2042.97	2123.45	Non-sig.	ENSMUSG00000002052	Supt6	SPT6, histone chaperone and transcription elongation factor
ENSMUSG00000002055.10	Spag5	201.685	-0.58583	0.226979	-2.58099	0.00985182	0.0939729	173.601	148.593	220.137	264.41	Non-sig.	ENSMUSG00000002055	Spag5	sperm associated antigen 5
ENSMUSG00000002058.14	Unc119	172.991	-0.139327	0.233981	-0.595461	0.551535	0.890895	157.819	171.537	179.868	182.739	Non-sig.	ENSMUSG00000002058	Unc119	unc-119 lipid binding chaperone
ENSMUSG00000002059.19	Rab34	103.048	-0.281528	0.302455	-0.930809	0.351952	0.777724	87.7867	98.3335	112.753	113.319	Non-sig.	ENSMUSG00000002059	Rab34	RAB34, member RAS oncogene family
ENSMUSG00000002064.11	Sdf2	90.3073	-0.180128	0.325914	-0.552684	0.58048	0.903834	81.8685	87.4075	86.8018	105.152	Non-sig.	ENSMUSG00000002064	Sdf2	stromal cell derived factor 2
ENSMUSG00000002068.17	Ccne1	60.97	-0.0772974	0.392741	-0.196815	0.843972	0.973364	54.2502	64.4631	60.8507	64.316	Non-sig.	ENSMUSG00000002068	Ccne1	cyclin E1
ENSMUSG00000002083.14	Bbc3	39.5113	-0.222418	0.501577	-0.443437	0.65745	0.927697	33.5365	39.3334	33.11	52.0653	Non-sig.	ENSMUSG00000002083	Bbc3	BCL2 binding component 3
ENSMUSG00000002102.16	Psmc3	1020.87	-0.331927	0.108269	-3.06577	0.00217114	0.0306247	925.212	881.723	1058.62	1217.92	Sig. genes	ENSMUSG00000002102	Psmc3	proteasome (prosome, macropain) 26S subunit, ATPase 3
ENSMUSG00000002103.17	Acp2	323.437	0.101433	0.17816	0.569336	0.569128	0.898624	356.079	313.575	331.1	292.995	Non-sig.	ENSMUSG00000002103	Acp2	acid phosphatase 2, lysosomal
ENSMUSG00000002105.16	Slc39a13	80.1771	0.391217	0.343317	1.13952	0.254486	0.683685	95.6776	86.3149	73.3788	65.3369	Non-sig.	ENSMUSG00000002105	Slc39a13	solute carrier family 39 (metal ion transporter), member 13
ENSMUSG00000002107.19	Celf2	2796.69	0.178031	0.0654846	2.71867	0.00655454	0.0701927	3011.38	2925.97	2595.11	2654.31	Non-sig.	ENSMUSG00000002107	Celf2	CUGBP, Elav-like family member 2
ENSMUSG00000002109.15	Ddb2	35.8375	-0.0405131	0.519134	-0.0780398	0.937796	0.991918	32.5501	38.2408	42.9535	29.6058	Non-sig.	ENSMUSG00000002109	Ddb2	damage specific DNA binding protein 2
ENSMUSG00000002129.12	Sf3a1	1522.07	-0.0462144	0.0834612	-0.553723	0.579768	0.903834	1485.47	1509.97	1540.06	1552.77	Non-sig.	ENSMUSG00000002129	Sf3a1	splicing factor 3a, subunit 1
ENSMUSG00000002190.14	Clgn	77.6858	0.451459	0.347559	1.29894	0.193964	0.608684	87.7867	91.7779	68.9045	62.2742	Non-sig.	ENSMUSG00000002190	Clgn	calmegin
ENSMUSG00000002205.17	Vrk3	57.0793	0.176121	0.404871	0.435006	0.663558	0.929906	63.1275	57.9075	50.1124	57.1698	Non-sig.	ENSMUSG00000002205	Vrk3	vaccinia related kinase 3
ENSMUSG00000002210.12	Smg9	168.119	-0.104742	0.237119	-0.441727	0.658687	0.928068	167.682	156.241	170.919	177.635	Non-sig.	ENSMUSG00000002210	Smg9	SMG9 nonsense mediated mRNA decay factor
ENSMUSG00000002221.12	Paxip1	538.528	0.130268	0.141178	0.922719	0.356154	0.78044	581.957	543.019	477.857	551.28	Non-sig.	ENSMUSG00000002221	Paxip1	PAX interacting (with transcription-activation domain) protein 1
ENSMUSG00000002222.15	Rmnd5a	311.097	0.229594	0.176198	1.30305	0.192559	0.606439	336.351	335.426	297.99	274.619	Non-sig.	ENSMUSG00000002222	Rmnd5a	required for meiotic nuclear division 5 homolog A
ENSMUSG00000002227.16	Mov10	18.8642	-0.316786	0.71738	-0.441588	0.658787	0.928093	11.8364	21.8519	22.3716	19.3969	Non-sig.	ENSMUSG00000002227	Mov10	Mov10 RISC complex RNA helicase
ENSMUSG00000002233.14	Rhoc	40.1391	-0.834098	0.50704	-1.64503	0.0999628	0.436068	20.7137	37.1482	53.6918	49.0027	Non-sig.	ENSMUSG00000002233	Rhoc	ras homolog family member C
ENSMUSG00000002249.22	Tead3	52.5179	-0.144198	0.429824	-0.335482	0.737261	0.949407	58.1957	41.5186	57.2713	53.0862	Non-sig.	ENSMUSG00000002249	Tead3	TEA domain family member 3
ENSMUSG00000002250.17	Ppard	51.6485	-0.999016	0.443782	-2.25114	0.0243766	0.178466	29.591	39.3334	59.061	78.6084	Non-sig.	ENSMUSG00000002250	Ppard	peroxisome proliferator activator receptor delta
ENSMUSG00000002257.9	Def6	17.0421	-0.639027	0.859007	-0.743914	0.456929	0.843684	5.9182	20.7593	9.8435	31.6476	Non-sig.	ENSMUSG00000002257	Def6	differentially expressed in FDCP 6
ENSMUSG00000002265.18	Peg3	3729.51	-0.209467	0.0595545	-3.51723	0.000436081	0.00846978	3383.24	3535.63	3961.56	4037.62	Sig. genes	ENSMUSG00000002265	Peg3	paternally expressed 3
ENSMUSG00000002266.18	Zim1	85.5904	0.18281	0.331556	0.55137	0.58138	0.903834	84.8276	97.2409	79.6429	80.6502	Non-sig.	ENSMUSG00000002266	Zim1	zinc finger, imprinted 1
ENSMUSG00000002274.14	Metrn	93.7241	-0.995327	0.320867	-3.10199	0.00192222	0.0279808	65.1002	60.0927	126.176	123.528	Sig. genes	ENSMUSG00000002274	Metrn	meteorin, glial cell differentiation regulator
ENSMUSG00000002279.20	Lmf1	61.9045	-0.168501	0.393461	-0.428253	0.668467	0.931542	65.1002	51.3519	61.7456	69.4204	Non-sig.	ENSMUSG00000002279	Lmf1	lipase maturation factor 1
ENSMUSG00000002280.12	Ciao3	97.7077	-0.160511	0.3185	-0.50396	0.614289	0.912105	81.8685	102.704	93.9607	112.298	Non-sig.	ENSMUSG00000002280	Ciao3	cytosolic iron-sulfur assembly component 3
ENSMUSG00000002297.17	Dbf4	181.672	-0.588555	0.232158	-2.53515	0.01124	0.104049	134.146	156.241	214.767	221.533	Non-sig.	ENSMUSG00000002297	Dbf4	DBF4 zinc finger
ENSMUSG00000002307.17	Daxx	385.324	0.0708205	0.161	0.439879	0.660025	0.92884	396.52	393.334	398.214	353.228	Non-sig.	ENSMUSG00000002307	Daxx	Fas death domain-associated protein
ENSMUSG00000002308.17	Cd320	43.4673	3.42761e-06	0.461674	7.4243e-06	0.999994	0.999994	45.3729	41.5186	42.0586	44.9191	Non-sig.	ENSMUSG00000002308	Cd320	CD320 antigen
ENSMUSG00000002319.17	Ipo4	285.646	-0.10059	0.184364	-0.545607	0.585336	0.905115	288.019	263.315	303.359	287.891	Non-sig.	ENSMUSG00000002319	Ipo4	importin 4
ENSMUSG00000002320.16	Tm9sf1	220.387	-0.0837486	0.209468	-0.399815	0.689292	0.936992	217.987	209.778	213.872	239.909	Non-sig.	ENSMUSG00000002320	Tm9sf1	transmembrane 9 superfamily member 1
ENSMUSG00000002324.9	Rec8	51.7569	-0.309721	0.423963	-0.730537	0.465062	0.847241	44.3865	48.0741	56.3764	58.1907	Non-sig.	ENSMUSG00000002324	Rec8	REC8 meiotic recombination protein
ENSMUSG00000002325.16	Irf9	77.4661	0.0418072	0.353404	0.118299	0.905831	0.984814	72.9912	84.1297	68.0097	84.7338	Non-sig.	ENSMUSG00000002325	Irf9	interferon regulatory factor 9
ENSMUSG00000002326.7	Gmpr2	104.45	0.247177	0.308714	0.800664	0.423326	0.82564	114.419	112.537	109.173	81.6711	Non-sig.	ENSMUSG00000002326	Gmpr2	guanosine monophosphate reductase 2
ENSMUSG00000002329.8	Mdp1	181.903	-0.0159995	0.24665	-0.0648669	0.94828	0.99292	166.696	195.574	211.188	154.154	Non-sig.	ENSMUSG00000002329	Mdp1	magnesium-dependent phosphatase 1
ENSMUSG00000002332.17	Dhrs1	97.785	-0.054763	0.316889	-0.172814	0.862797	0.97763	84.8276	107.074	93.0658	106.172	Non-sig.	ENSMUSG00000002332	Dhrs1	dehydrogenase/reductase (SDR family) member 1
ENSMUSG00000002341.9	Ncan	5203.64	0.258926	0.0518856	4.99032	6.02794e-07	2.82837e-05	5626.24	5713.17	4774.99	4700.17	Sig. genes	ENSMUSG00000002341	Ncan	neurocan
ENSMUSG00000002342.18	Tmem161a	92.3588	0.145998	0.326858	0.44667	0.655113	0.927475	107.514	86.3149	79.6429	95.9636	Non-sig.	ENSMUSG00000002342	Tmem161a	transmembrane protein 161A
ENSMUSG00000002343.12	Armc6	142.098	0.0495789	0.261317	0.189727	0.849523	0.974878	157.819	131.111	139.599	139.862	Non-sig.	ENSMUSG00000002343	Armc6	armadillo repeat containing 6
ENSMUSG00000002345.19	Borcs8	99.9704	0.0428073	0.328835	0.130179	0.896425	0.984134	113.432	89.5927	117.227	79.6293	Non-sig.	ENSMUSG00000002345	Borcs8	BLOC-1 related complex subunit 8
ENSMUSG00000002346.17	Slc25a42	25.5899	0.109454	0.610501	0.179286	0.857713	0.976459	24.6592	28.4074	19.687	29.6058	Non-sig.	ENSMUSG00000002346	Slc25a42	solute carrier family 25, member 42
ENSMUSG00000002365.11	Snx9	42.6167	-1.03078	0.473797	-2.17558	0.0295865	0.202604	27.6183	28.4074	57.2713	57.1698	Non-sig.	ENSMUSG00000002365	Snx9	sorting nexin 9
ENSMUSG00000002372.10	Ranbp3	690.77	0.0389503	0.119504	0.325934	0.744474	0.95125	704.266	695.982	689.045	673.787	Non-sig.	ENSMUSG00000002372	Ranbp3	RAN binding protein 3
ENSMUSG00000002379.8	Ndufa11	309.038	-0.0804994	0.179467	-0.448547	0.653758	0.926554	318.597	281.889	306.938	328.726	Non-sig.	ENSMUSG00000002379	Ndufa11	NADH:ubiquinone oxidoreductase subunit A11
ENSMUSG00000002393.15	Nr2f6	65.1298	-0.323229	0.379943	-0.85073	0.394919	0.805906	62.1411	53.5371	73.3788	71.4622	Non-sig.	ENSMUSG00000002393	Nr2f6	nuclear receptor subfamily 2, group F, member 6
ENSMUSG00000002395.15	Use1	354.969	-0.101985	0.164468	-0.62009	0.535199	0.884766	348.188	336.519	361.525	373.645	Non-sig.	ENSMUSG00000002395	Use1	unconventional SNARE in the ER 1 homolog (S. cerevisiae)
ENSMUSG00000002396.9	Ocel1	63.6965	0.430144	0.398464	1.07951	0.280362	0.713149	81.8685	64.4631	63.5353	44.9191	Non-sig.	ENSMUSG00000002396	Ocel1	occludin/ELL domain containing 1
ENSMUSG00000002409.19	Dyrk1b	305.678	0.0618727	0.180406	0.342963	0.731626	0.946028	299.856	324.5	281.882	316.476	Non-sig.	ENSMUSG00000002409	Dyrk1b	dual-specificity tyrosine-(Y)-phosphorylation regulated kinase 1b
ENSMUSG00000002413.16	Braf	432.467	0.338786	0.152053	2.22807	0.0258756	0.185755	471.483	494.945	400.004	363.436	Non-sig.	ENSMUSG00000002413	Braf	Braf transforming gene
ENSMUSG00000002416.14	Ndufb2	149.639	-0.198268	0.267825	-0.74029	0.459124	0.844749	144.01	134.389	133.335	186.823	Non-sig.	ENSMUSG00000002416	Ndufb2	NADH:ubiquinone oxidoreductase subunit B2
ENSMUSG00000002428.13	Hltf	239.826	0.138145	0.202101	0.683544	0.494263	0.863443	266.319	236	220.137	236.846	Non-sig.	ENSMUSG00000002428	Hltf	helicase-like transcription factor
ENSMUSG00000002455.15	Prpf6	997.247	-0.102838	0.103832	-0.990425	0.321966	0.753133	964.667	958.205	987.035	1079.08	Non-sig.	ENSMUSG00000002455	Prpf6	pre-mRNA splicing factor 6
ENSMUSG00000002458.14	Rgs19	98.6823	-0.842712	0.319347	-2.63886	0.00831857	0.0837007	79.8957	61.1853	119.912	133.736	Non-sig.	ENSMUSG00000002458	Rgs19	regulator of G-protein signaling 19
ENSMUSG00000002459.18	Rgs20	42.7312	-1.15417	0.519092	-2.22345	0.0261857	0.187027	37.4819	15.2963	59.9559	58.1907	Non-sig.	ENSMUSG00000002459	Rgs20	regulator of G-protein signaling 20
ENSMUSG00000002477.6	Snrpd1	520.34	-0.199607	0.146386	-1.36357	0.172704	0.575709	506.993	461.075	510.967	602.324	Non-sig.	ENSMUSG00000002477	Snrpd1	small nuclear ribonucleoprotein D1
ENSMUSG00000002486.16	Tchp	238.939	-0.0185112	0.200814	-0.0921811	0.926554	0.9897	249.551	225.074	237.139	243.992	Non-sig.	ENSMUSG00000002486	Tchp	trichoplein, keratin filament binding
ENSMUSG00000002489.17	Tiam1	842.422	0.186584	0.109024	1.7114	0.0870072	0.405879	885.758	907.946	784.796	791.189	Non-sig.	ENSMUSG00000002489	Tiam1	T cell lymphoma invasion and metastasis 1
ENSMUSG00000002496.11	Tsc2	1170.16	0.0148722	0.102337	0.145326	0.884454	0.982615	1248.74	1103.52	1212.54	1115.83	Non-sig.	ENSMUSG00000002496	Tsc2	TSC complex subunit 2
ENSMUSG00000002504.16	Nherf2	79.1064	0.0979245	0.352331	0.277933	0.781063	0.958361	72.0048	91.7779	83.2223	69.4204	Non-sig.	ENSMUSG00000002504	Slc9a3r2	solute carrier family 9 (sodium/hydrogen exchanger), member 3 regulator 2
ENSMUSG00000002524.18	Puf60	1263.71	-0.181369	0.0905211	-2.00361	0.0451121	0.269331	1186.6	1182.19	1347.67	1338.39	Non-sig.	ENSMUSG00000002524	Puf60	poly-U binding splicing factor 60
ENSMUSG00000002546.18	Golga2	1100.38	0.00571675	0.100753	0.0567404	0.954752	0.993915	1142.21	1062	1055.94	1141.35	Non-sig.	ENSMUSG00000002546	Golga2	golgi autoantigen, golgin subfamily a, 2
ENSMUSG00000002550.17	Uck1	186.389	-0.00253752	0.225553	-0.0112502	0.991024	0.99831	182.478	190.111	193.291	179.676	Non-sig.	ENSMUSG00000002550	Uck1	uridine-cytidine kinase 1
ENSMUSG00000002578.19	Ikzf4	288.093	0.410921	0.195664	2.10014	0.0357165	0.231826	365.942	291.723	263.985	230.721	Non-sig.	ENSMUSG00000002578	Ikzf4	IKAROS family zinc finger 4
ENSMUSG00000002580.8	Mien1	144.429	0.0527123	0.255029	0.206691	0.836251	0.972343	150.914	143.13	138.704	144.966	Non-sig.	ENSMUSG00000002580	Mien1	migration and invasion enhancer 1
ENSMUSG00000002602.17	Axl	73.6592	-1.21034	0.376956	-3.21081	0.0013236	0.0208688	46.3593	42.6112	119.912	85.7547	Sig. genes	ENSMUSG00000002602	Axl	AXL receptor tyrosine kinase
ENSMUSG00000002608.9	Ccdc97	365.469	0.000790628	0.165651	0.00477285	0.996192	0.998666	360.024	371.482	388.371	341.998	Non-sig.	ENSMUSG00000002608	Ccdc97	coiled-coil domain containing 97
ENSMUSG00000002617.15	Zfp40	186.879	0.357998	0.228863	1.56425	0.117759	0.476128	218.973	201.037	175.393	152.112	Non-sig.	ENSMUSG00000002617	Zfp40	zinc finger protein 40
ENSMUSG00000002625.11	Akap8l	560.213	0.0110413	0.135794	0.0813089	0.935196	0.991384	532.638	592.186	542.288	573.74	Non-sig.	ENSMUSG00000002625	Akap8l	A kinase (PRKA) anchor protein 8-like
ENSMUSG00000002633.5	Shh	35.796	-0.46062	0.510034	-0.903116	0.366464	0.788579	28.6046	31.6852	42.0586	40.8356	Non-sig.	ENSMUSG00000002633	Shh	sonic hedgehog
ENSMUSG00000002635.12	Pdcd2l	136.902	-0.203199	0.26427	-0.768905	0.44195	0.837313	120.337	134.389	153.022	139.862	Non-sig.	ENSMUSG00000002635	Pdcd2l	programmed cell death 2-like
ENSMUSG00000002658.10	Gtf2f1	699.662	-0.0436309	0.126955	-0.343673	0.731092	0.946028	657.907	720.02	662.199	758.52	Non-sig.	ENSMUSG00000002658	Gtf2f1	general transcription factor IIF, polypeptide 1
ENSMUSG00000002660.9	Clpp	213.904	-0.0725537	0.220783	-0.328621	0.742443	0.950611	182.478	234.908	222.821	215.408	Non-sig.	ENSMUSG00000002660	Clpp	caseinolytic mitochondrial matrix peptidase proteolytic subunit
ENSMUSG00000002661.15	Alkbh7	26.3699	0.342081	0.592657	0.577199	0.563805	0.895608	30.5774	28.4074	25.0562	21.4387	Non-sig.	ENSMUSG00000002661	Alkbh7	alkB homolog 7
ENSMUSG00000002668.9	Dennd1c	21.8214	-0.260769	0.718709	-0.36283	0.716732	0.943647	28.6046	10.9259	16.1076	31.6476	Non-sig.	ENSMUSG00000002668	Dennd1c	DENN/MADD domain containing 1C
ENSMUSG00000002679.15	Med6	75.2044	0.0475738	0.362386	0.131279	0.895554	0.984072	83.8412	68.8334	64.4302	83.7129	Non-sig.	ENSMUSG00000002679	Med6	mediator complex subunit 6
ENSMUSG00000002688.9	Prkd1	78.6566	0.244035	0.353048	0.691222	0.489426	0.859612	77.923	92.8705	80.5378	63.2951	Non-sig.	ENSMUSG00000002688	Prkd1	protein kinase D1
ENSMUSG00000002718.15	Cse1l	547.173	-0.12714	0.134446	-0.945655	0.344324	0.772876	512.911	533.186	556.605	585.99	Non-sig.	ENSMUSG00000002718	Cse1l	chromosome segregation 1-like (S. cerevisiae)
ENSMUSG00000002728.15	Naa20	71.1462	0.305667	0.363452	0.841009	0.400343	0.810186	80.8821	76.4816	68.0097	59.2116	Non-sig.	ENSMUSG00000002728	Naa20	N(alpha)-acetyltransferase 20, NatB catalytic subunit
ENSMUSG00000002731.7	Prkra	179.906	-0.28625	0.233677	-1.22498	0.220583	0.64436	176.56	147.5	199.555	196.011	Non-sig.	ENSMUSG00000002731	Prkra	protein kinase, interferon inducible double stranded RNA dependent activator
ENSMUSG00000002733.9	Plekha3	94.8168	0.135653	0.326566	0.415394	0.677853	0.933106	82.8548	115.815	87.6967	92.9009	Non-sig.	ENSMUSG00000002733	Plekha3	pleckstrin homology domain-containing, family A (phosphoinositide binding specific) member 3
ENSMUSG00000002741.10	Ykt6	474.009	0.148338	0.144513	1.02647	0.304672	0.736413	485.293	511.334	434.904	464.504	Non-sig.	ENSMUSG00000002741	Ykt6	YKT6 v-SNARE homolog (S. cerevisiae)
ENSMUSG00000002748.8	Baz1b	2270.89	-0.0380795	0.0711644	-0.535092	0.592587	0.907014	2257.79	2223.43	2260.43	2341.92	Non-sig.	ENSMUSG00000002748	Baz1b	bromodomain adjacent to zinc finger domain, 1B
ENSMUSG00000002763.17	Pex6	311.168	0.182003	0.17484	1.04097	0.29789	0.731269	330.433	331.056	288.146	295.037	Non-sig.	ENSMUSG00000002763	Pex6	peroxisomal biogenesis factor 6
ENSMUSG00000002767.14	Mrpl2	139.597	-0.26624	0.260753	-1.02104	0.307233	0.739722	120.337	133.296	155.706	149.05	Non-sig.	ENSMUSG00000002767	Mrpl2	mitochondrial ribosomal protein L2
ENSMUSG00000002768.9	Mea1	650.515	0.0323634	0.124407	0.260141	0.794755	0.962507	650.016	665.39	621.036	665.62	Non-sig.	ENSMUSG00000002768	Mea1	male enhanced antigen 1
ENSMUSG00000002771.13	Grin2d	81.687	0.390788	0.366235	1.06704	0.285952	0.718144	86.8003	98.3335	52.797	88.8173	Non-sig.	ENSMUSG00000002771	Grin2d	glutamate receptor, ionotropic, NMDA2D (epsilon 4)
ENSMUSG00000002778.15	Kdelr1	130.486	-0.282352	0.281699	-1.00232	0.316189	0.748352	113.432	122.371	164.655	121.486	Non-sig.	ENSMUSG00000002778	Kdelr1	KDEL (Lys-Asp-Glu-Leu) endoplasmic reticulum protein retention receptor 1
ENSMUSG00000002781.20	Tmem143	36.4997	0.110777	0.543361	0.203874	0.838452	0.972394	46.3593	29.5	45.6381	24.5013	Non-sig.	ENSMUSG00000002781	Tmem143	transmembrane protein 143
ENSMUSG00000002797.10	Ggct	30.333	0.384783	0.553954	0.694612	0.487298	0.858012	31.5637	37.1482	25.0562	27.564	Non-sig.	ENSMUSG00000002797	Ggct	gamma-glutamyl cyclotransferase
ENSMUSG00000002799.7	Jag2	238.972	0.23248	0.20597	1.12871	0.25902	0.689676	281.115	234.908	211.188	228.679	Non-sig.	ENSMUSG00000002799	Jag2	jagged 2
ENSMUSG00000002803.15	Btbd6	206.539	-0.000701485	0.222363	-0.00315468	0.997483	0.999098	226.864	185.741	195.08	218.47	Non-sig.	ENSMUSG00000002803	Btbd6	BTB (POZ) domain containing 6
ENSMUSG00000002804.5	Nudt14	46.1515	-0.354381	0.481654	-0.735758	0.461878	0.846394	27.6183	53.5371	48.3227	55.128	Non-sig.	ENSMUSG00000002804	Nudt14	nudix (nucleoside diphosphate linked moiety X)-type motif 14
ENSMUSG00000002808.8	Epdr1	53.9396	0.350515	0.437611	0.800975	0.423146	0.82564	74.9639	45.889	51.0072	43.8982	Non-sig.	ENSMUSG00000002808	Epdr1	ependymin related protein 1 (zebrafish)
ENSMUSG00000002812.5	Flii	602.499	0.14938	0.129984	1.14921	0.250468	0.678908	605.629	662.112	580.767	561.489	Non-sig.	ENSMUSG00000002812	Flii	flightless I actin binding protein
ENSMUSG00000002814.16	Top3a	104.191	0.0762514	0.308242	0.247375	0.804618	0.965104	105.541	108.167	87.6967	115.36	Non-sig.	ENSMUSG00000002814	Top3a	topoisomerase (DNA) III alpha
ENSMUSG00000002820.7	Atg4d	166.062	0.136908	0.253232	0.540644	0.588753	0.905467	200.233	147.5	166.445	150.071	Non-sig.	ENSMUSG00000002820	Atg4d	autophagy related 4D, cysteine peptidase
ENSMUSG00000002825.9	Qtrt1	61.3626	-0.145021	0.394044	-0.368032	0.71285	0.942588	65.1002	51.3519	62.6405	66.3578	Non-sig.	ENSMUSG00000002825	Qtrt1	queuine tRNA-ribosyltransferase catalytic subunit 1
ENSMUSG00000002833.12	Hdgfl2	1009.9	-0.182932	0.100225	-1.8252	0.0679704	0.351133	948.885	942.909	1066.68	1081.12	Non-sig.	ENSMUSG00000002833	Hdgfl2	HDGF like 2
ENSMUSG00000002835.10	Chaf1a	239.215	-0.654827	0.208021	-3.14789	0.00164456	0.0247636	169.655	202.13	274.723	310.35	Sig. genes	ENSMUSG00000002835	Chaf1a	chromatin assembly factor 1, subunit A (p150)
ENSMUSG00000002844.10	Adprh	546.673	-0.0568718	0.147492	-0.385592	0.699799	0.939072	522.775	548.482	495.755	619.68	Non-sig.	ENSMUSG00000002844	Adprh	ADP-ribosylarginine hydrolase
ENSMUSG00000002845.15	Tmem39a	54.338	0.199528	0.447653	0.44572	0.655799	0.927522	55.2366	61.1853	66.2199	34.7102	Non-sig.	ENSMUSG00000002845	Tmem39a	transmembrane protein 39a
ENSMUSG00000002846.10	Timmdc1	208.108	-0.112234	0.212889	-0.527198	0.598056	0.908529	202.205	197.76	212.978	219.491	Non-sig.	ENSMUSG00000002846	Timmdc1	translocase of inner mitochondrial membrane domain containing 1
ENSMUSG00000002870.9	Mcm2	448.705	-0.381896	0.150623	-2.53545	0.0112304	0.10403	378.765	400.982	534.234	480.839	Non-sig.	ENSMUSG00000002870	Mcm2	minichromosome maintenance complex component 2
ENSMUSG00000002871.15	Tpra1	73.0075	-0.127511	0.363114	-0.35116	0.725468	0.945553	72.9912	66.6482	85.0121	67.3787	Non-sig.	ENSMUSG00000002871	Tpra1	transmembrane protein, adipocyte asscociated 1
ENSMUSG00000002881.15	Nab1	263.572	-0.398524	0.206788	-1.92721	0.0539536	0.304414	223.905	230.537	256.826	343.019	Non-sig.	ENSMUSG00000002881	Nab1	Ngfi-A binding protein 1
ENSMUSG00000002885.15	Adgre5	18.2951	-0.604091	0.72782	-0.830001	0.406538	0.815993	13.8091	15.2963	27.7408	16.3342	Non-sig.	ENSMUSG00000002885	Adgre5	adhesion G protein-coupled receptor E5
ENSMUSG00000002897.6	Il17ra	46.2712	-0.0240583	0.451367	-0.053301	0.957492	0.994356	51.2911	40.426	47.4278	45.94	Non-sig.	ENSMUSG00000002897	Il17ra	interleukin 17 receptor A
ENSMUSG00000002900.18	Lamb1	113.462	-0.731609	0.294797	-2.48174	0.0130742	0.116521	77.923	92.8705	150.337	132.716	Non-sig.	ENSMUSG00000002900	Lamb1	laminin B1
ENSMUSG00000002908.18	Kcnn1	153.029	-0.106229	0.250358	-0.42431	0.67134	0.931842	155.846	138.759	152.127	165.384	Non-sig.	ENSMUSG00000002908	Kcnn1	potassium intermediate/small conductance calcium-activated channel, subfamily N, member 1
ENSMUSG00000002910.12	Arrdc2	29.0929	0.561515	0.581034	0.966406	0.333841	0.763042	34.5228	34.963	29.5305	17.3551	Non-sig.	ENSMUSG00000002910	Arrdc2	arrestin domain containing 2
ENSMUSG00000002948.20	Map2k7	466.968	-0.177062	0.159253	-1.11182	0.266214	0.697548	389.615	487.297	466.224	524.737	Non-sig.	ENSMUSG00000002948	Map2k7	mitogen-activated protein kinase kinase 7
ENSMUSG00000002949.16	Timm44	250.475	0.00581993	0.197444	0.0294764	0.976485	0.997252	236.728	265.5	257.721	241.951	Non-sig.	ENSMUSG00000002949	Timm44	translocase of inner mitochondrial membrane 44
ENSMUSG00000002957.12	Ap2a2	1280.84	0.238661	0.0907871	2.6288	0.00856871	0.0854618	1356.25	1417.09	1174.96	1175.04	Non-sig.	ENSMUSG00000002957	Ap2a2	adaptor-related protein complex 2, alpha 2 subunit
ENSMUSG00000002963.18	Pnkp	102.641	0.204257	0.316399	0.645569	0.518559	0.875578	112.446	107.074	78.748	112.298	Non-sig.	ENSMUSG00000002963	Pnkp	polynucleotide kinase 3'- phosphatase
ENSMUSG00000002968.10	Med25	715.951	-0.411069	0.126422	-3.25157	0.00114768	0.0186553	589.847	640.26	875.177	758.52	Sig. genes	ENSMUSG00000002968	Med25	mediator complex subunit 25
ENSMUSG00000002981.11	Clptm1	588.471	0.108713	0.133886	0.811983	0.416801	0.822317	641.139	580.167	591.505	541.071	Non-sig.	ENSMUSG00000002981	Clptm1	cleft lip and palate associated transmembrane protein 1
ENSMUSG00000002984.18	Tomm40	317.543	-0.114991	0.176984	-0.649726	0.515869	0.875183	325.501	284.074	332.889	327.705	Non-sig.	ENSMUSG00000002984	Tomm40	translocase of outer mitochondrial membrane 40
ENSMUSG00000002985.17	Apoe	122.742	-1.38431	0.301963	-4.58437	4.55353e-06	0.000167603	64.1139	72.1112	206.714	148.029	Sig. genes	ENSMUSG00000002985	Apoe	apolipoprotein E
ENSMUSG00000002996.18	Hbp1	157.189	-0.0449529	0.249085	-0.180472	0.856782	0.976459	150.914	158.426	145.863	173.551	Non-sig.	ENSMUSG00000002996	Hbp1	high mobility group box transcription factor 1
ENSMUSG00000002997.16	Prkar2b	1040.62	0.171215	0.100417	1.70505	0.088186	0.408859	1090.92	1113.35	948.556	1009.66	Non-sig.	ENSMUSG00000002997	Prkar2b	protein kinase, cAMP dependent regulatory, type II beta
ENSMUSG00000003031.15	Cdkn1b	674.119	0.18688	0.121953	1.53239	0.125427	0.490428	735.83	699.26	619.246	642.139	Non-sig.	ENSMUSG00000003031	Cdkn1b	cyclin-dependent kinase inhibitor 1B
ENSMUSG00000003032.9	Klf4	19.2134	-0.298393	0.711685	-0.419277	0.675014	0.932181	13.8091	20.7593	25.9511	16.3342	Non-sig.	ENSMUSG00000003032	Klf4	Kruppel-like factor 4 (gut)
ENSMUSG00000003033.16	Ap1m1	1007.61	-0.000861765	0.101895	-0.00845741	0.993252	0.99831	990.313	1024.85	1036.25	979.032	Non-sig.	ENSMUSG00000003033	Ap1m1	adaptor-related protein complex AP-1, mu subunit 1
ENSMUSG00000003037.17	Rab8a	313.911	0.00339465	0.177752	0.0190976	0.984763	0.99831	332.406	296.093	323.941	303.204	Non-sig.	ENSMUSG00000003037	Rab8a	RAB8A, member RAS oncogene family
ENSMUSG00000003038.16	Hmgn2	2090.76	-0.387704	0.0754914	-5.13574	2.8103e-07	1.48728e-05	1747.84	1875.98	2375.86	2363.36	Sig. genes	ENSMUSG00000003038	Hmgn2	high mobility group nucleosomal binding domain 2
ENSMUSG00000003039.10	Fam32a	643.716	0.107252	0.12368	0.867174	0.385847	0.800656	656.92	678.501	622.825	616.617	Non-sig.	ENSMUSG00000003039	Fam32a	family with sequence similarity 32, member A
ENSMUSG00000003062.14	Stard3nl	214.122	0.323846	0.22238	1.45627	0.145317	0.529476	242.646	233.815	215.662	164.363	Non-sig.	ENSMUSG00000003062	Stard3nl	STARD3 N-terminal like
ENSMUSG00000003068.18	Stk11	585.983	-0.0859436	0.131423	-0.653944	0.513148	0.873323	592.807	544.112	613.877	593.136	Non-sig.	ENSMUSG00000003068	Stk11	serine/threonine kinase 11
ENSMUSG00000003070.7	Efna2	246.855	0.00580199	0.197708	0.0293462	0.976588	0.997252	234.755	260.037	242.508	250.118	Non-sig.	ENSMUSG00000003070	Efna2	ephrin A2
ENSMUSG00000003072.16	Atp5d	596.63	-0.19109	0.12964	-1.47401	0.14048	0.520943	550.393	563.779	613.877	658.473	Non-sig.	ENSMUSG00000003072	Atp5d	ATP synthase, H+ transporting, mitochondrial F1 complex, delta subunit
ENSMUSG00000003099.12	Ppp5c	391.837	-0.0604525	0.160321	-0.377072	0.70612	0.940207	379.751	387.871	425.06	374.666	Non-sig.	ENSMUSG00000003099	Ppp5c	protein phosphatase 5, catalytic subunit
ENSMUSG00000003119.15	Cdk12	633.235	0.101917	0.124603	0.817929	0.413398	0.82007	649.03	662.112	603.138	618.659	Non-sig.	ENSMUSG00000003119	Cdk12	cyclin-dependent kinase 12
ENSMUSG00000003123.16	Lipe	66.6433	0.105285	0.375728	0.280216	0.779312	0.958126	67.073	71.0186	59.061	69.4204	Non-sig.	ENSMUSG00000003123	Lipe	lipase, hormone sensitive
ENSMUSG00000003131.8	Pafah1b2	1756.89	0.260052	0.0803805	3.23527	0.00121529	0.0195679	1859.3	1971.04	1617.91	1579.32	Sig. genes	ENSMUSG00000003131	Pafah1b2	platelet-activating factor acetylhydrolase, isoform 1b, subunit 2
ENSMUSG00000003134.11	Tbc1d8	60.5119	-0.662344	0.398017	-1.66411	0.0960908	0.427369	42.4138	51.3519	70.6942	77.5876	Non-sig.	ENSMUSG00000003134	Tbc1d8	TBC1 domain family, member 8
ENSMUSG00000003135.16	Cnot11	249.768	-0.184828	0.207728	-0.88976	0.373595	0.791878	237.714	229.445	231.77	300.141	Non-sig.	ENSMUSG00000003135	Cnot11	CCR4-NOT transcription complex, subunit 11
ENSMUSG00000003153.11	Slc2a3	125.84	0.0450152	0.282443	0.159378	0.873371	0.980194	143.023	112.537	132.44	115.36	Non-sig.	ENSMUSG00000003153	Slc2a3	solute carrier family 2 (facilitated glucose transporter), member 3
ENSMUSG00000003154.16	Foxj2	311.701	0.145346	0.184668	0.787064	0.431244	0.829325	351.147	303.741	320.361	271.556	Non-sig.	ENSMUSG00000003154	Foxj2	forkhead box J2
ENSMUSG00000003161.16	Sri	138.912	-0.279016	0.262882	-1.06137	0.288522	0.722309	125.269	125.648	141.388	163.342	Non-sig.	ENSMUSG00000003161	Sri	sorcin
ENSMUSG00000003166.21	Dgcr2	1077.84	0.285951	0.0981237	2.91419	0.00356611	0.0443458	1202.38	1165.8	953.925	989.241	Sig. genes	ENSMUSG00000003166	Dgcr2	DiGeorge syndrome critical region gene 2
ENSMUSG00000003184.16	Irf3	109.469	-0.673831	0.294837	-2.28544	0.0222872	0.167941	87.7867	80.852	132.44	136.799	Non-sig.	ENSMUSG00000003184	Irf3	interferon regulatory factor 3
ENSMUSG00000003190.13	Bcl2l12	15.6143	-1.61015	0.865136	-1.86116	0.0627222	0.332944	8.8773	6.55556	35.7946	11.2298	Non-sig.	ENSMUSG00000003190	Bcl2l12	BCL2-like 12 (proline rich)
ENSMUSG00000003198.11	Zfp959	36.8741	0.328977	0.51534	0.638368	0.523234	0.87742	49.3184	32.7778	35.7946	29.6058	Non-sig.	ENSMUSG00000003198	Zfp959	zinc finger protein 959
ENSMUSG00000003199.17	Mpnd	866.673	-0.189979	0.115733	-1.64153	0.100688	0.437555	760.489	859.872	967.348	878.985	Non-sig.	ENSMUSG00000003199	Mpnd	MPN domain containing
ENSMUSG00000003200.11	Sh3gl1	328.944	-0.413391	0.17158	-2.40932	0.0159823	0.133306	289.992	274.241	383.002	368.541	Non-sig.	ENSMUSG00000003200	Sh3gl1	SH3-domain GRB2-like 1
ENSMUSG00000003208.10	Yju2	137.542	0.0520708	0.277139	0.187887	0.850965	0.974912	117.378	162.797	127.071	142.924	Non-sig.	ENSMUSG00000003208	Yju2	YJU2 splicing factor
ENSMUSG00000003226.8	Ranbp2	1481.73	0.11029	0.0867584	1.27123	0.203645	0.620803	1485.47	1591.91	1440.73	1408.83	Non-sig.	ENSMUSG00000003226	Ranbp2	RAN binding protein 2
ENSMUSG00000003228.10	Grk5	128.209	0.868251	0.324342	2.67696	0.0074293	0.0768483	185.437	145.315	62.6405	119.444	Non-sig.	ENSMUSG00000003228	Grk5	G protein-coupled receptor kinase 5
ENSMUSG00000003233.13	Dvl3	944.343	0.0314785	0.10753	0.29274	0.769721	0.956152	1001.16	907.946	956.61	911.654	Non-sig.	ENSMUSG00000003233	Dvl3	dishevelled segment polarity protein 3
ENSMUSG00000003234.17	Abcf3	288.919	-0.0261311	0.181611	-0.143885	0.885591	0.982838	282.101	290.63	297.095	285.849	Non-sig.	ENSMUSG00000003234	Abcf3	ATP-binding cassette, sub-family F (GCN20), member 3
ENSMUSG00000003235.14	Eif2b5	568.293	-0.0309314	0.132874	-0.232788	0.815926	0.967636	547.434	576.89	555.71	593.136	Non-sig.	ENSMUSG00000003235	Eif2b5	eukaryotic translation initiation factor 2B, subunit 5 epsilon
ENSMUSG00000003269.19	Cyth2	1533.21	-0.20775	0.0854641	-2.43085	0.0150635	0.128068	1469.69	1375.58	1621.49	1666.09	Non-sig.	ENSMUSG00000003269	Cyth2	cytohesin 2
ENSMUSG00000003273.15	Car11	80.4128	-0.118946	0.342513	-0.347275	0.728384	0.945751	80.8821	73.2038	78.748	88.8173	Non-sig.	ENSMUSG00000003273	Car11	carbonic anhydrase 11
ENSMUSG00000003279.18	Dlgap1	1716.06	0.642763	0.0812906	7.90698	2.6371e-15	5.21839e-13	2107.87	2077.02	1380.77	1298.57	Sig. genes	ENSMUSG00000003279	Dlgap1	DLG associated protein 1
ENSMUSG00000003282.10	Plag1	42.0304	-0.480673	0.47374	-1.01463	0.31028	0.743517	38.4683	31.6852	51.0072	46.9609	Non-sig.	ENSMUSG00000003282	Plag1	pleiomorphic adenoma gene 1
ENSMUSG00000003299.11	Mrpl4	125.925	-0.303998	0.273916	-1.10982	0.267074	0.698188	107.514	118	141.388	136.799	Non-sig.	ENSMUSG00000003299	Mrpl4	mitochondrial ribosomal protein L4
ENSMUSG00000003308.16	Keap1	333.413	0.0690189	0.173526	0.397743	0.690819	0.936992	326.487	356.186	306.938	344.04	Non-sig.	ENSMUSG00000003308	Keap1	kelch-like ECH-associated protein 1
ENSMUSG00000003316.15	Glg1	1682.98	0.18819	0.0804414	2.33947	0.0193113	0.151975	1799.13	1786.39	1601.81	1544.6	Non-sig.	ENSMUSG00000003316	Glg1	golgi apparatus protein 1
ENSMUSG00000003344.16	Btbd2	403.6	0.148751	0.15867	0.937487	0.348508	0.775744	424.138	425.019	408.953	356.29	Non-sig.	ENSMUSG00000003344	Btbd2	BTB (POZ) domain containing 2
ENSMUSG00000003345.17	Csnk1g2	536.707	-0.124584	0.136705	-0.911332	0.362121	0.785937	508.965	517.89	536.023	583.948	Non-sig.	ENSMUSG00000003345	Csnk1g2	casein kinase 1, gamma 2
ENSMUSG00000003346.15	Abhd17a	248.06	-0.0288688	0.197659	-0.146053	0.883879	0.982456	259.415	231.63	254.141	247.055	Non-sig.	ENSMUSG00000003346	Abhd17a	abhydrolase domain containing 17A
ENSMUSG00000003348.11	Mob3a	206.353	-0.0321032	0.214457	-0.149695	0.881005	0.98222	197.273	210.871	204.924	212.345	Non-sig.	ENSMUSG00000003348	Mob3a	MOB kinase activator 3A
ENSMUSG00000003352.15	Cacnb3	1281.23	-0.110989	0.093738	-1.18404	0.236399	0.662233	1197.45	1267.41	1379.88	1280.19	Non-sig.	ENSMUSG00000003352	Cacnb3	calcium channel, voltage-dependent, beta 3 subunit
ENSMUSG00000003360.16	Ddx23	872.441	-0.0999975	0.107704	-0.92845	0.353174	0.778799	858.139	826.001	893.969	911.654	Non-sig.	ENSMUSG00000003360	Ddx23	DEAD box helicase 23
ENSMUSG00000003363.16	Pld3	274.521	0.0993438	0.188588	0.526776	0.598349	0.908634	277.169	290.63	250.562	279.724	Non-sig.	ENSMUSG00000003363	Pld3	phospholipase D family, member 3
ENSMUSG00000003378.10	Grik5	1194.15	0.239364	0.0928631	2.5776	0.00994898	0.0946644	1291.15	1294.72	1088.15	1102.56	Non-sig.	ENSMUSG00000003378	Grik5	glutamate receptor, ionotropic, kainate 5 (gamma 2)
ENSMUSG00000003380.12	Rabac1	124.562	0.140481	0.274271	0.512196	0.608514	0.911481	130.2	131.111	122.596	114.34	Non-sig.	ENSMUSG00000003380	Rabac1	Rab acceptor 1 (prenylated)
ENSMUSG00000003382.19	Etv3	145.403	0.262824	0.255094	1.0303	0.302868	0.735039	157.819	159.519	138.704	125.569	Non-sig.	ENSMUSG00000003382	Etv3	ets variant 3
ENSMUSG00000003402.15	Prkcsh	722.145	-0.212066	0.119661	-1.77222	0.0763587	0.378028	685.525	652.279	746.316	804.46	Non-sig.	ENSMUSG00000003402	Prkcsh	protein kinase C substrate 80K-H
ENSMUSG00000003410.9	Elavl3	4220.68	0.289214	0.0554477	5.21598	1.82843e-07	1.01075e-05	4657.63	4627.14	3816.59	3781.37	Sig. genes	ENSMUSG00000003410	Elavl3	ELAV like RNA binding protein 3
ENSMUSG00000003411.11	Rab3b	122.134	0.127235	0.301927	0.42141	0.673456	0.932181	124.282	131.111	142.283	90.8591	Non-sig.	ENSMUSG00000003411	Rab3b	RAB3B, member RAS oncogene family
ENSMUSG00000003421.14	Nosip	230.671	0.206154	0.232406	0.887042	0.375057	0.792885	196.287	298.278	207.608	220.512	Non-sig.	ENSMUSG00000003421	Nosip	nitric oxide synthase interacting protein
ENSMUSG00000003423.16	Pih1d1	161.667	-0.351217	0.242698	-1.44713	0.147859	0.534518	142.037	142.037	172.709	189.885	Non-sig.	ENSMUSG00000003423	Pih1d1	PIH1 domain containing 1
ENSMUSG00000003429.12	Rps11	1274.44	-0.418971	0.0906112	-4.62384	3.76703e-06	0.000142979	1088.95	1092.59	1474.74	1441.5	Sig. genes	ENSMUSG00000003429	Rps11	ribosomal protein S11
ENSMUSG00000003435.10	Supt5	1420.21	0.023151	0.0923397	0.250715	0.802034	0.965104	1447.99	1416	1491.74	1325.11	Non-sig.	ENSMUSG00000003435	Supt5	suppressor of Ty 5, DSIF elongation factor subunit
ENSMUSG00000003436.12	Dll3	84.6857	-0.205668	0.333768	-0.616201	0.537762	0.885357	80.8821	76.4816	96.6453	84.7338	Non-sig.	ENSMUSG00000003436	Dll3	delta like canonical Notch ligand 3
ENSMUSG00000003437.15	Paf1	658.07	-0.0880943	0.126986	-0.693731	0.487851	0.858391	623.384	652.279	638.933	717.685	Non-sig.	ENSMUSG00000003437	Paf1	Paf1, RNA polymerase II complex component
ENSMUSG00000003438.18	Timm50	164.867	0.127373	0.238852	0.53327	0.593846	0.907587	170.641	173.722	161.97	153.133	Non-sig.	ENSMUSG00000003438	Timm50	translocase of inner mitochondrial membrane 50
ENSMUSG00000003444.9	Med29	116.257	-0.390012	0.294035	-1.32642	0.184702	0.593813	86.8003	114.722	136.914	126.59	Non-sig.	ENSMUSG00000003444	Med29	mediator complex subunit 29
ENSMUSG00000003452.16	Bicd1	535.965	0.227529	0.138379	1.64424	0.100126	0.436362	568.147	587.816	466.224	521.674	Non-sig.	ENSMUSG00000003452	Bicd1	BICD cargo adaptor 1
ENSMUSG00000003458.13	Ncstn	335.509	0.0607743	0.182574	0.332875	0.739229	0.950314	350.16	335.426	369.579	286.87	Non-sig.	ENSMUSG00000003458	Ncstn	nicastrin
ENSMUSG00000003464.14	Pex19	459.804	0.0447235	0.149149	0.299858	0.764285	0.956152	450.77	482.927	427.745	477.776	Non-sig.	ENSMUSG00000003464	Pex19	peroxisomal biogenesis factor 19
ENSMUSG00000003500.14	Impdh1	204.306	-0.183338	0.220831	-0.83022	0.406414	0.815993	199.246	183.556	235.349	199.073	Non-sig.	ENSMUSG00000003500	Impdh1	inosine monophosphate dehydrogenase 1
ENSMUSG00000003518.14	Dusp3	47.1583	-0.0584707	0.509605	-0.114737	0.908653	0.985523	67.073	25.1297	47.4278	49.0027	Non-sig.	ENSMUSG00000003518	Dusp3	dual specificity phosphatase 3 (vaccinia virus phosphatase VH1-related)
ENSMUSG00000003527.10	Ess2	322.592	0.134227	0.177527	0.756095	0.449592	0.840794	331.419	344.167	331.995	282.786	Non-sig.	ENSMUSG00000003527	Ess2	ess-2 splicing factor
ENSMUSG00000003528.16	Slc25a1	262.493	0.193916	0.19183	1.01088	0.312075	0.745465	278.156	281.889	232.665	257.264	Non-sig.	ENSMUSG00000003528	Slc25a1	solute carrier family 25 (mitochondrial carrier, citrate transporter), member 1
ENSMUSG00000003531.16	Dgcr6	231.156	-0.240564	0.20224	-1.1895	0.234243	0.660722	214.042	209.778	249.667	251.139	Non-sig.	ENSMUSG00000003531	Dgcr6	DiGeorge syndrome critical region gene 6
ENSMUSG00000003534.18	Ddr1	890.886	-0.472012	0.107981	-4.37125	1.23536e-05	0.000395027	738.789	753.89	1004.04	1066.83	Sig. genes	ENSMUSG00000003534	Ddr1	discoidin domain receptor family, member 1
ENSMUSG00000003546.11	Klc4	300.696	0.0808008	0.198117	0.407844	0.683388	0.934942	269.278	349.63	319.466	264.41	Non-sig.	ENSMUSG00000003546	Klc4	kinesin light chain 4
ENSMUSG00000003549.10	Ercc1	100.517	-0.117254	0.314401	-0.372942	0.709191	0.941205	83.8412	109.259	110.963	98.0053	Non-sig.	ENSMUSG00000003549	Ercc1	excision repair cross-complementing rodent repair deficiency, complementation group 1
ENSMUSG00000003559.9	As3mt	45.5665	-0.0741603	0.497435	-0.149085	0.881486	0.982456	50.3047	38.2408	30.4254	63.2951	Non-sig.	ENSMUSG00000003559	As3mt	arsenite methyltransferase
ENSMUSG00000003573.16	Homer3	216.542	-0.260323	0.210579	-1.23622	0.216376	0.637411	207.137	186.834	235.349	236.846	Non-sig.	ENSMUSG00000003573	Homer3	homer scaffolding protein 3
ENSMUSG00000003575.14	Crtc1	549.488	0.558528	0.133883	4.17175	3.02274e-05	0.000872568	659.88	649.001	435.799	453.275	Sig. genes	ENSMUSG00000003575	Crtc1	CREB regulated transcription coactivator 1
ENSMUSG00000003581.15	Rnf215	192.04	0.0896827	0.224258	0.399909	0.689224	0.936992	188.396	207.593	177.183	194.99	Non-sig.	ENSMUSG00000003581	Rnf215	ring finger protein 215
ENSMUSG00000003585.14	Sec14l2	15.9955	-0.469253	0.760688	-0.61688	0.537314	0.8853	14.7955	12.0185	18.7921	18.376	Non-sig.	ENSMUSG00000003585	Sec14l2	SEC14-like lipid binding 2
ENSMUSG00000003604.15	Aven	15.6377	0.221232	0.785892	0.281504	0.778324	0.958126	11.8364	21.8519	12.5281	16.3342	Non-sig.	ENSMUSG00000003604	Aven	apoptosis, caspase activation inhibitor
ENSMUSG00000003623.5	Crot	77.5173	-0.359712	0.368455	-0.976271	0.32893	0.758625	55.2366	80.852	98.435	75.5458	Non-sig.	ENSMUSG00000003623	Crot	carnitine O-octanoyltransferase
ENSMUSG00000003644.18	Rps6ka1	96.2527	-0.36775	0.317973	-1.15654	0.247459	0.675625	93.7049	74.2964	111.858	105.152	Non-sig.	ENSMUSG00000003644	Rps6ka1	ribosomal protein S6 kinase polypeptide 1
ENSMUSG00000003657.10	Calb2	61.9598	-0.955913	0.395551	-2.41666	0.0156637	0.131699	38.4683	45.889	78.748	84.7338	Non-sig.	ENSMUSG00000003657	Calb2	calbindin 2
ENSMUSG00000003660.11	Snrnp200	2326.56	0.0403042	0.0709793	0.56783	0.570151	0.899084	2321.91	2396.06	2251.48	2336.81	Non-sig.	ENSMUSG00000003660	Snrnp200	small nuclear ribonucleoprotein 200 (U5)
ENSMUSG00000003662.11	Ciao1	237.947	-0.147147	0.209293	-0.703065	0.482015	0.855985	252.51	198.852	252.352	248.076	Non-sig.	ENSMUSG00000003662	Ciao1	cytosolic iron-sulfur protein assembly 1
ENSMUSG00000003680.17	Taf6l	90.5943	-0.350171	0.353181	-0.991478	0.321452	0.752461	96.664	62.2779	85.0121	118.423	Non-sig.	ENSMUSG00000003680	Taf6l	TATA-box binding protein associated factor 6 like
ENSMUSG00000003721.15	Insig2	110.386	-0.330217	0.301159	-1.09649	0.272865	0.704143	99.6231	96.1483	139.599	106.172	Non-sig.	ENSMUSG00000003721	Insig2	insulin induced gene 2
ENSMUSG00000003731.14	Kpna6	389.685	0.236157	0.178419	1.32361	0.185633	0.595264	458.661	383.501	312.307	404.272	Non-sig.	ENSMUSG00000003731	Kpna6	karyopherin (importin) alpha 6
ENSMUSG00000003746.17	Man1a	108.015	0.7468	0.302707	2.46708	0.0136222	0.119767	136.119	134.389	70.6942	90.8591	Non-sig.	ENSMUSG00000003746	Man1a	mannosidase 1, alpha
ENSMUSG00000003752.10	Itpkc	126.492	-0.29814	0.277509	-1.07435	0.282668	0.714731	102.582	124.556	144.073	134.757	Non-sig.	ENSMUSG00000003752	Itpkc	inositol 1,4,5-trisphosphate 3-kinase C
ENSMUSG00000003762.14	Coq8b	95.6129	-0.226969	0.31235	-0.72665	0.46744	0.847938	88.773	87.4075	101.12	105.152	Non-sig.	ENSMUSG00000003762	Coq8b	coenzyme Q8B
ENSMUSG00000003778.15	Brd8	1014.73	-0.154504	0.102382	-1.50909	0.131275	0.500679	969.599	951.649	1109.63	1028.04	Non-sig.	ENSMUSG00000003778	Brd8	bromodomain containing 8
ENSMUSG00000003779.17	Kif20a	234.092	-0.661563	0.211422	-3.1291	0.0017534	0.0259664	159.791	203.223	285.462	287.891	Sig. genes	ENSMUSG00000003779	Kif20a	kinesin family member 20A
ENSMUSG00000003808.19	Farsa	321.342	-0.269785	0.174594	-1.54521	0.122294	0.483579	280.128	302.649	339.153	363.436	Non-sig.	ENSMUSG00000003808	Farsa	phenylalanyl-tRNA synthetase, alpha subunit
ENSMUSG00000003809.15	Gcdh	70.305	0.0950876	0.364399	0.260943	0.794136	0.962209	71.0184	74.2964	71.5891	64.316	Non-sig.	ENSMUSG00000003809	Gcdh	glutaryl-Coenzyme A dehydrogenase
ENSMUSG00000003810.15	Mast2	1676.34	0.199203	0.0804129	2.47726	0.0132396	0.117172	1803.08	1780.93	1583.91	1537.46	Non-sig.	ENSMUSG00000003810	Mast2	microtubule associated serine/threonine kinase 2
ENSMUSG00000003813.16	Rad23a	206.805	-0.295227	0.213821	-1.38072	0.167365	0.568068	182.478	189.019	229.085	226.637	Non-sig.	ENSMUSG00000003813	Rad23a	RAD23 homolog A, nucleotide excision repair protein
ENSMUSG00000003814.9	Calr	2679.92	0.0478958	0.0729639	0.656431	0.511547	0.872437	2785.5	2661.56	2502.93	2769.67	Non-sig.	ENSMUSG00000003814	Calr	calreticulin
ENSMUSG00000003824.13	Syce2	35.4253	-0.536424	0.514794	-1.04202	0.297404	0.730932	31.5637	26.2223	42.0586	41.8564	Non-sig.	ENSMUSG00000003824	Syce2	synaptonemal complex central element protein 2
ENSMUSG00000003847.17	Nfat5	665.965	0.194477	0.129971	1.49631	0.134573	0.507487	747.666	674.131	662.199	579.865	Non-sig.	ENSMUSG00000003847	Nfat5	nuclear factor of activated T cells 5
ENSMUSG00000003848.15	Nob1	164.672	0.119553	0.238539	0.501189	0.616238	0.912105	173.601	169.352	157.496	158.238	Non-sig.	ENSMUSG00000003848	Nob1	NIN1/RPN12 binding protein 1 homolog
ENSMUSG00000003863.19	Ppfia3	721.693	0.249106	0.122746	2.02944	0.0424133	0.259226	799.944	767.001	617.456	702.372	Non-sig.	ENSMUSG00000003863	Ppfia3	protein tyrosine phosphatase, receptor type, f polypeptide (PTPRF), interacting protein (liprin), alpha 3
ENSMUSG00000003865.17	Gys1	162.146	0.180661	0.256528	0.704256	0.481274	0.855862	147.955	196.667	139.599	164.363	Non-sig.	ENSMUSG00000003865	Gys1	glycogen synthase 1, muscle
ENSMUSG00000003868.15	Ruvbl2	672.828	-0.188676	0.12248	-1.54046	0.123448	0.486012	648.043	609.668	730.209	703.392	Non-sig.	ENSMUSG00000003868	Ruvbl2	RuvB-like protein 2
ENSMUSG00000003873.12	Bax	249.553	-0.0872768	0.204724	-0.426314	0.669879	0.931842	218.973	265.5	273.828	239.909	Non-sig.	ENSMUSG00000003873	Bax	BCL2-associated X protein
ENSMUSG00000003923.15	Tfam	248.905	-0.142853	0.211668	-0.674891	0.499745	0.866627	224.892	248.019	224.611	298.1	Non-sig.	ENSMUSG00000003923	Tfam	transcription factor A, mitochondrial
ENSMUSG00000003929.12	Zfp81	461.237	0.268948	0.154591	1.73974	0.0819039	0.391293	472.47	536.464	450.117	385.896	Non-sig.	ENSMUSG00000003929	Zfp81	zinc finger protein 81
ENSMUSG00000003934.6	Efnb3	752.148	0.0896207	0.11592	0.773129	0.439446	0.835566	772.325	779.02	750.791	706.455	Non-sig.	ENSMUSG00000003934	Efnb3	ephrin B3
ENSMUSG00000003948.18	Mmd	351.72	0.136146	0.166752	0.816461	0.414237	0.820868	351.147	385.686	338.259	331.789	Non-sig.	ENSMUSG00000003948	Mmd	monocyte to macrophage differentiation-associated
ENSMUSG00000003949.17	Hlf	14.5067	-1.0623	0.81282	-1.30694	0.191234	0.604145	7.89094	10.9259	18.7921	20.4178	Non-sig.	ENSMUSG00000003949	Hlf	hepatic leukemia factor
ENSMUSG00000003955.9	Fam162a	92.3931	-0.390811	0.3188	-1.22588	0.220243	0.644078	76.9366	83.0372	106.489	103.11	Non-sig.	ENSMUSG00000003955	Fam162a	family with sequence similarity 162, member A
ENSMUSG00000003970.10	Rpl8	3859.77	-0.256618	0.060558	-4.23755	2.2597e-05	0.000676621	3407.9	3627.41	4140.54	4263.23	Sig. genes	ENSMUSG00000003970	Rpl8	ribosomal protein L8
ENSMUSG00000003974.7	Grm3	74.7109	0.474045	0.354868	1.33583	0.181604	0.588843	91.7321	81.9446	60.8507	64.316	Non-sig.	ENSMUSG00000003974	Grm3	glutamate receptor, metabotropic 3
ENSMUSG00000003992.16	Ssbp2	692.527	0.21744	0.119968	1.81249	0.0699109	0.358051	762.462	726.575	638.933	642.139	Non-sig.	ENSMUSG00000003992	Ssbp2	single-stranded DNA binding protein 2
ENSMUSG00000004018.10	Fancl	30.1975	-0.373081	0.582473	-0.640512	0.52184	0.876948	17.7546	34.963	31.3202	36.752	Non-sig.	ENSMUSG00000004018	Fancl	Fanconi anemia, complementation group L
ENSMUSG00000004031.14	Brinp2	1548.15	0.860571	0.0907153	9.48651	2.38909e-21	7.95625e-19	1913.55	2079.21	1045.2	1154.63	Sig. genes	ENSMUSG00000004031	Brinp2	bone morphogenic protein/retinoic acid inducible neural-specific 2
ENSMUSG00000004032.11	Gstm5	169.046	-0.396049	0.247118	-1.60267	0.109008	0.457701	152.887	138.759	169.129	215.408	Non-sig.	ENSMUSG00000004032	Gstm5	glutathione S-transferase, mu 5
ENSMUSG00000004035.13	Gstm7	176.227	0.0159379	0.24332	0.0655016	0.947775	0.99292	200.233	154.056	185.237	165.384	Non-sig.	ENSMUSG00000004035	Gstm7	glutathione S-transferase, mu 7
ENSMUSG00000004040.17	Stat3	220.646	-0.155193	0.222315	-0.698076	0.48513	0.857464	178.532	239.278	222.821	241.951	Non-sig.	ENSMUSG00000004040	Stat3	signal transducer and activator of transcription 3
ENSMUSG00000004044.10	Cavin1	30.2729	-1.97037	0.605182	-3.25583	0.00113059	0.0184214	15.7819	8.74075	53.6918	42.8773	Sig. genes	ENSMUSG00000004044	Cavin1	caveolae associated 1
ENSMUSG00000004054.10	Map3k11	85.4638	-0.0914458	0.33073	-0.276497	0.782167	0.958364	86.8003	78.6668	88.5915	87.7964	Non-sig.	ENSMUSG00000004054	Map3k11	mitogen-activated protein kinase kinase kinase 11
ENSMUSG00000004056.16	Akt2	385.225	0.144147	0.162588	0.886581	0.375305	0.793007	387.642	421.741	387.476	344.04	Non-sig.	ENSMUSG00000004056	Akt2	thymoma viral proto-oncogene 2
ENSMUSG00000004069.18	Dnaja3	240.963	-0.114225	0.201673	-0.566385	0.571132	0.899451	215.028	248.019	249.667	251.139	Non-sig.	ENSMUSG00000004069	Dnaja3	DnaJ heat shock protein family (Hsp40) member A3
ENSMUSG00000004070.16	Hmox2	253.277	-0.189317	0.193917	-0.976275	0.328928	0.758625	229.824	243.648	271.144	268.494	Non-sig.	ENSMUSG00000004070	Hmox2	heme oxygenase 2
ENSMUSG00000004071.14	Cdip1	269.496	0.103564	0.188115	0.550538	0.581951	0.903874	274.21	284.074	253.246	266.452	Non-sig.	ENSMUSG00000004071	Cdip1	cell death inducing Trp53 target 1
ENSMUSG00000004085.15	Map3k20	181.035	0.355033	0.22986	1.54456	0.122453	0.483648	192.342	214.148	158.391	159.259	Non-sig.	ENSMUSG00000004085	Map3k20	mitogen-activated protein kinase kinase kinase 20
ENSMUSG00000004096.10	Cwc15	648.961	-0.241046	0.12459	-1.93472	0.0530251	0.300916	578.997	610.76	686.361	719.727	Non-sig.	ENSMUSG00000004096	Cwc15	CWC15 spliceosome-associated protein
ENSMUSG00000004099.17	Dnmt1	2238.34	-0.0657157	0.0721525	-0.91079	0.362406	0.785937	2164.09	2210.32	2238.05	2340.9	Non-sig.	ENSMUSG00000004099	Dnmt1	DNA methyltransferase (cytosine-5) 1
ENSMUSG00000004100.13	Ppan	138.752	-0.293906	0.261175	-1.12532	0.260453	0.691258	119.35	130.019	149.442	156.196	Non-sig.	ENSMUSG00000004100	Ppan	peter pan homolog
ENSMUSG00000004105.9	Angptl2	32.295	-1.07269	0.54719	-1.96036	0.0499533	0.289377	18.741	22.9445	45.6381	41.8564	Non-sig.	ENSMUSG00000004105	Angptl2	angiopoietin-like 2
ENSMUSG00000004110.18	Cacna1e	1050.09	0.260528	0.099395	2.62114	0.00876374	0.0867731	1119.53	1170.17	967.348	943.301	Non-sig.	ENSMUSG00000004110	Cacna1e	calcium channel, voltage-dependent, R type, alpha 1E subunit
ENSMUSG00000004113.20	Cacna1b	1009.45	0.449227	0.103987	4.32004	1.56e-05	0.000485201	1157.99	1173.45	895.759	810.586	Sig. genes	ENSMUSG00000004113	Cacna1b	calcium channel, voltage-dependent, N type, alpha 1B subunit
ENSMUSG00000004127.13	Trmt10a	34.088	0.497867	0.523084	0.951792	0.341203	0.76933	40.441	39.3334	25.9511	30.6267	Non-sig.	ENSMUSG00000004127	Trmt10a	tRNA methyltransferase 10A
ENSMUSG00000004151.18	Etv1	208.847	0.375131	0.212678	1.76384	0.0777587	0.381076	236.728	234.908	178.973	184.781	Non-sig.	ENSMUSG00000004151	Etv1	ets variant 1
ENSMUSG00000004187.12	Kifc2	147.508	0.00764588	0.261286	0.0292625	0.976655	0.997252	166.696	128.926	149.442	144.966	Non-sig.	ENSMUSG00000004187	Kifc2	kinesin family member C2
ENSMUSG00000004207.15	Psap	1696.39	-0.059012	0.0821154	-0.718647	0.472359	0.851711	1670.91	1653.09	1792.41	1669.15	Non-sig.	ENSMUSG00000004207	Psap	prosaposin
ENSMUSG00000004221.17	Ikbkg	194.516	0.291029	0.227133	1.28132	0.200083	0.616732	193.328	234.908	169.129	180.697	Non-sig.	ENSMUSG00000004221	Ikbkg	inhibitor of kappaB kinase gamma
ENSMUSG00000004233.15	Wars2	42.2051	0.477955	0.50219	0.951742	0.341228	0.76933	61.1548	37.1482	42.9535	27.564	Non-sig.	ENSMUSG00000004233	Wars2	tryptophanyl tRNA synthetase 2 (mitochondrial)
ENSMUSG00000004263.16	Atn1	1118.6	0.150046	0.0966751	1.55207	0.120647	0.480672	1191.53	1161.43	1036.25	1085.2	Non-sig.	ENSMUSG00000004263	Atn1	atrophin 1
ENSMUSG00000004264.18	Phb2	537.78	-0.223874	0.134653	-1.6626	0.0963927	0.428154	494.17	498.223	587.031	571.698	Non-sig.	ENSMUSG00000004264	Phb2	prohibitin 2
ENSMUSG00000004267.17	Eno2	177.838	0.272669	0.230908	1.18085	0.23766	0.663171	191.355	197.76	154.811	167.426	Non-sig.	ENSMUSG00000004267	Eno2	enolase 2, gamma neuronal
ENSMUSG00000004268.12	Emg1	177.854	-0.136414	0.232038	-0.587896	0.556602	0.893289	159.791	179.185	182.552	189.885	Non-sig.	ENSMUSG00000004268	Emg1	EMG1 N1-specific pseudouridine methyltransferase
ENSMUSG00000004270.14	Lpcat3	30.5721	-0.236436	0.551714	-0.428549	0.668251	0.931357	26.6319	29.5	30.4254	35.7311	Non-sig.	ENSMUSG00000004270	Lpcat3	lysophosphatidylcholine acyltransferase 3
ENSMUSG00000004285.13	Atp6v1f	217.43	0.00294781	0.210625	0.0139956	0.988834	0.99831	220.946	214.148	204.924	229.7	Non-sig.	ENSMUSG00000004285	Atp6v1f	ATPase, H+ transporting, lysosomal V1 subunit F
ENSMUSG00000004317.15	Clcn5	165.311	-0.136125	0.242707	-0.560861	0.574892	0.901607	169.655	145.315	179.868	166.405	Non-sig.	ENSMUSG00000004317	Clcn5	chloride channel, voltage-sensitive 5
ENSMUSG00000004319.16	Clcn3	789.405	0.0975404	0.119539	0.81597	0.414518	0.820868	760.489	871.89	739.158	786.084	Non-sig.	ENSMUSG00000004319	Clcn3	chloride channel, voltage-sensitive 3
ENSMUSG00000004328.16	Hif3a	32.777	-1.41338	0.587321	-2.40648	0.0161071	0.133938	24.6592	10.9259	39.374	56.1489	Non-sig.	ENSMUSG00000004328	Hif3a	hypoxia inducible factor 3, alpha subunit
ENSMUSG00000004347.18	Pde1c	163.117	0.0965113	0.243284	0.396703	0.691586	0.936992	164.723	172.63	169.129	145.987	Non-sig.	ENSMUSG00000004347	Pde1c	phosphodiesterase 1C
ENSMUSG00000004356.9	Utp20	269.731	-0.0152678	0.187882	-0.0812626	0.935233	0.991384	262.374	274.241	266.669	275.64	Non-sig.	ENSMUSG00000004356	Utp20	UTP20 small subunit processome component
ENSMUSG00000004360.10	9330159F19Rik	856.951	0.318432	0.109577	2.90601	0.00366071	0.0451113	920.28	982.242	760.634	764.646	Sig. genes	ENSMUSG00000004360	9330159F19Rik	RIKEN cDNA 9330159F19 gene
ENSMUSG00000004364.15	Cul3	1163.19	0.106412	0.102257	1.04063	0.298046	0.731269	1251.7	1159.24	1051.47	1190.36	Non-sig.	ENSMUSG00000004364	Cul3	cullin 3
ENSMUSG00000004366.5	Sst	6917.94	0.483111	0.0538671	8.96858	3.00371e-19	8.5443e-17	8303.24	7825.16	5580.37	5963.01	Sig. genes	ENSMUSG00000004366	Sst	somatostatin
ENSMUSG00000004383.19	Large1	1113.43	0.576038	0.102292	5.63132	1.78833e-08	1.19696e-06	1402.61	1263.04	924.394	863.672	Sig. genes	ENSMUSG00000004383	Large1	LARGE xylosyl- and glucuronyltransferase 1
ENSMUSG00000004393.11	Ddx56	164.104	-0.16883	0.243651	-0.692917	0.488362	0.858558	151.901	157.334	187.921	159.259	Non-sig.	ENSMUSG00000004393	Ddx56	DEAD box helicase 56
ENSMUSG00000004394.13	Tmed4	314.874	-0.212109	0.18271	-1.1609	0.245682	0.672928	313.665	269.871	361.525	314.434	Non-sig.	ENSMUSG00000004394	Tmed4	transmembrane p24 trafficking protein 4
ENSMUSG00000004415.16	Col26a1	26.4392	0.296723	0.61221	0.484675	0.627907	0.916455	37.4819	20.7593	25.0562	22.4596	Non-sig.	ENSMUSG00000004415	Col26a1	collagen, type XXVI, alpha 1
ENSMUSG00000004446.13	Bid	44.5019	0.241562	0.458787	0.526524	0.598524	0.908634	47.3456	49.1667	44.7432	36.752	Non-sig.	ENSMUSG00000004446	Bid	BH3 interacting domain death agonist
ENSMUSG00000004451.15	Ralb	104.966	-0.136509	0.298828	-0.456815	0.647804	0.925289	101.596	98.3335	105.594	114.34	Non-sig.	ENSMUSG00000004451	Ralb	v-ral simian leukemia viral oncogene B
ENSMUSG00000004455.17	Ppp1cc	891.763	-0.0346471	0.111147	-0.311722	0.755252	0.954395	891.676	869.705	850.121	955.552	Non-sig.	ENSMUSG00000004455	Ppp1cc	protein phosphatase 1 catalytic subunit gamma
ENSMUSG00000004460.18	Dnajb11	370.182	-0.0904794	0.177138	-0.510785	0.609502	0.911481	334.378	383.501	425.955	336.893	Non-sig.	ENSMUSG00000004460	Dnajb11	DnaJ heat shock protein family (Hsp40) member B11
ENSMUSG00000004462.8	Tbccd1	54.0295	0.108389	0.423211	0.256111	0.797865	0.963784	53.2638	59.0001	59.9559	43.8982	Non-sig.	ENSMUSG00000004462	Tbccd1	TBCC domain containing 1
ENSMUSG00000004473.11	Clec11a	23.9404	-0.25271	0.628577	-0.402036	0.687658	0.936992	20.7137	22.9445	21.4767	30.6267	Non-sig.	ENSMUSG00000004473	Clec11a	C-type lectin domain family 11, member a
ENSMUSG00000004500.10	Zfp324	230.141	0.103978	0.218844	0.475126	0.634697	0.918522	257.442	219.611	250.562	192.948	Non-sig.	ENSMUSG00000004500	Zfp324	zinc finger protein 324
ENSMUSG00000004508.7	Gab2	474.006	0.253301	0.155008	1.63412	0.102235	0.442584	470.497	560.501	403.584	461.442	Non-sig.	ENSMUSG00000004508	Gab2	growth factor receptor bound protein 2-associated protein 2
ENSMUSG00000004530.13	Coro1c	1925.93	0.00143896	0.0784231	0.0183486	0.985361	0.99831	1856.34	1998.35	1948.12	1900.9	Non-sig.	ENSMUSG00000004530	Coro1c	coronin, actin binding protein 1C
ENSMUSG00000004535.13	Tax1bp1	1000.7	-0.0432628	0.102941	-0.420268	0.67429	0.932181	1007.08	963.668	982.561	1049.47	Non-sig.	ENSMUSG00000004535	Tax1bp1	Tax1 (human T cell leukemia virus type I) binding protein 1
ENSMUSG00000004558.16	Ndrg2	136.384	-0.333996	0.262462	-1.27255	0.203178	0.619985	123.296	118	152.127	152.112	Non-sig.	ENSMUSG00000004558	Ndrg2	N-myc downstream regulated gene 2
ENSMUSG00000004561.15	Mettl17	90.0826	0.229361	0.32347	0.709065	0.478284	0.854192	90.7458	103.796	84.1172	81.6711	Non-sig.	ENSMUSG00000004561	Mettl17	methyltransferase like 17
ENSMUSG00000004562.17	Arhgef40	542.742	-0.144882	0.145488	-0.995834	0.319331	0.751101	468.524	562.686	540.498	599.262	Non-sig.	ENSMUSG00000004562	Arhgef40	Rho guanine nucleotide exchange factor (GEF) 40
ENSMUSG00000004565.16	Pnpla6	202.634	0.0991677	0.22091	0.448905	0.6535	0.926472	227.851	191.204	199.555	191.927	Non-sig.	ENSMUSG00000004565	Pnpla6	patatin-like phospholipase domain containing 6
ENSMUSG00000004567.17	Mcoln1	166.628	0.131465	0.240434	0.546782	0.584529	0.904655	185.437	162.797	153.917	164.363	Non-sig.	ENSMUSG00000004567	Mcoln1	mucolipin 1
ENSMUSG00000004568.14	Arhgef18	611.686	0.251157	0.128871	1.94889	0.051308	0.294476	691.443	638.075	570.028	547.196	Non-sig.	ENSMUSG00000004568	Arhgef18	rho/rac guanine nucleotide exchange factor (GEF) 18
ENSMUSG00000004591.17	Pkn2	331.474	-0.298666	0.177475	-1.68286	0.0924021	0.420273	325.501	268.778	372.263	359.353	Non-sig.	ENSMUSG00000004591	Pkn2	protein kinase N2
ENSMUSG00000004610.5	Etfb	131.667	-0.376699	0.276602	-1.36188	0.173236	0.576451	124.282	104.889	163.76	133.736	Non-sig.	ENSMUSG00000004610	Etfb	electron transferring flavoprotein, beta polypeptide
ENSMUSG00000004626.15	Stxbp2	102.028	-0.144079	0.303315	-0.475015	0.634776	0.918522	97.6503	96.1483	102.014	112.298	Non-sig.	ENSMUSG00000004626	Stxbp2	syntaxin binding protein 2
ENSMUSG00000004631.16	Sgce	107.319	-0.454148	0.312231	-1.45452	0.145801	0.530174	91.7321	89.5927	145.863	102.089	Non-sig.	ENSMUSG00000004631	Sgce	sarcoglycan, epsilon
ENSMUSG00000004633.18	Chn2	412.564	0.18045	0.156507	1.15298	0.248917	0.677439	418.22	458.89	403.584	369.562	Non-sig.	ENSMUSG00000004633	Chn2	chimerin 2
ENSMUSG00000004637.16	Wwox	77.9083	0.291224	0.355286	0.819689	0.412393	0.819855	93.7049	77.5742	61.7456	78.6084	Non-sig.	ENSMUSG00000004637	Wwox	WW domain-containing oxidoreductase
ENSMUSG00000004642.14	Slbp	332.482	-0.568128	0.173484	-3.27482	0.00105729	0.0174573	284.074	251.297	389.266	405.293	Sig. genes	ENSMUSG00000004642	Slbp	stem-loop binding protein
ENSMUSG00000004661.16	Arid3b	140.522	0.248983	0.264154	0.942568	0.345902	0.773846	137.105	168.259	127.071	129.653	Non-sig.	ENSMUSG00000004661	Arid3b	AT rich interactive domain 3B (BRIGHT-like)
ENSMUSG00000004665.11	Cnn2	25.258	-1.19304	0.633669	-1.88276	0.0597335	0.323395	19.7273	10.9259	36.6894	33.6893	Non-sig.	ENSMUSG00000004665	Cnn2	calponin 2
ENSMUSG00000004667.19	Polr2e	236.692	-0.407755	0.20921	-1.94902	0.0512929	0.294476	188.396	218.519	247.877	291.974	Non-sig.	ENSMUSG00000004667	Polr2e	polymerase (RNA) II (DNA directed) polypeptide E
ENSMUSG00000004677.19	Myo9b	862.697	0.111591	0.118686	0.940217	0.347106	0.774641	931.13	859.872	762.424	897.361	Non-sig.	ENSMUSG00000004677	Myo9b	myosin IXb
ENSMUSG00000004698.12	Hdac9	118.165	-0.355455	0.291251	-1.22044	0.222298	0.647074	105.541	101.611	115.437	150.071	Non-sig.	ENSMUSG00000004698	Hdac9	histone deacetylase 9
ENSMUSG00000004768.15	Rab23	177.14	-0.35301	0.230802	-1.52949	0.126142	0.492033	153.873	157.334	201.344	196.011	Non-sig.	ENSMUSG00000004768	Rab23	RAB23, member RAS oncogene family
ENSMUSG00000004771.13	Rab11a	531.656	0.0181684	0.146647	0.123892	0.901401	0.984749	529.679	539.742	474.278	582.928	Non-sig.	ENSMUSG00000004771	Rab11a	RAB11A, member RAS oncogene family
ENSMUSG00000004788.12	Eif2b2	178.758	-0.2813	0.230589	-1.21992	0.222495	0.647208	156.832	166.074	202.239	189.885	Non-sig.	ENSMUSG00000004788	Eif2b2	eukaryotic translation initiation factor 2B, subunit 2 beta
ENSMUSG00000004789.11	Dlst	712.965	-0.0162844	0.11911	-0.136718	0.891254	0.983465	693.416	724.39	697.994	736.061	Non-sig.	ENSMUSG00000004789	Dlst	dihydrolipoamide S-succinyltransferase (E2 component of 2-oxo-glutarate complex)
ENSMUSG00000004791.8	Pgf	19.1832	0.643838	0.704817	0.913483	0.360989	0.785225	22.6864	24.0371	11.6332	18.376	Non-sig.	ENSMUSG00000004791	Pgf	placental growth factor
ENSMUSG00000004798.15	Ulk2	981.155	0.346378	0.103345	3.35165	0.000803301	0.0139901	1070.21	1126.46	843.857	884.09	Sig. genes	ENSMUSG00000004798	Ulk2	unc-51 like kinase 2
ENSMUSG00000004815.13	Dgkq	123.81	0.23219	0.279218	0.831572	0.405651	0.815933	123.296	144.222	108.279	119.444	Non-sig.	ENSMUSG00000004815	Dgkq	diacylglycerol kinase, theta
ENSMUSG00000004843.8	Chmp2b	109.485	-0.0150948	0.291814	-0.0517275	0.958746	0.994433	107.514	110.352	111.858	108.214	Non-sig.	ENSMUSG00000004843	Chmp2b	charged multivesicular body protein 2B
ENSMUSG00000004846.11	Plod3	187.582	-0.0697989	0.225463	-0.30958	0.756881	0.954395	180.505	185.741	201.344	182.739	Non-sig.	ENSMUSG00000004846	Plod3	procollagen-lysine, 2-oxoglutarate 5-dioxygenase 3
ENSMUSG00000004849.15	Ap1s1	268.041	-0.15895	0.195087	-0.814765	0.415207	0.821482	266.319	240.371	305.149	260.327	Non-sig.	ENSMUSG00000004849	Ap1s1	adaptor protein complex AP-1, sigma 1
ENSMUSG00000004865.17	Srpk1	974.999	-0.163341	0.107093	-1.52523	0.127201	0.493231	963.681	875.168	993.299	1067.85	Non-sig.	ENSMUSG00000004865	Srpk1	serine/arginine-rich protein specific kinase 1
ENSMUSG00000004880.12	Lbr	215.463	-0.474191	0.210091	-2.25707	0.0240035	0.176491	180.505	180.278	255.036	246.034	Non-sig.	ENSMUSG00000004880	Lbr	lamin B receptor
ENSMUSG00000004885.6	Crabp2	89.3441	-0.455652	0.330917	-1.37694	0.168531	0.569809	81.8685	68.8334	112.753	93.9218	Non-sig.	ENSMUSG00000004885	Crabp2	cellular retinoic acid binding protein II
ENSMUSG00000004891.17	Nes	2106.76	-1.03282	0.07463	-13.8392	1.47773e-43	2.24188e-40	1398.67	1367.93	2880.57	2779.88	Sig. genes	ENSMUSG00000004891	Nes	nestin
ENSMUSG00000004892.14	Bcan	26.3755	-0.415583	0.608854	-0.682567	0.494881	0.863915	26.6319	18.5741	35.7946	24.5013	Non-sig.	ENSMUSG00000004892	Bcan	brevican
ENSMUSG00000004895.10	Prcc	592.786	0.079399	0.131092	0.605673	0.544732	0.887948	589.847	628.242	554.816	598.241	Non-sig.	ENSMUSG00000004895	Prcc	papillary renal cell carcinoma (translocation-associated)
ENSMUSG00000004896.17	Rrnad1	92.7826	-0.266697	0.319394	-0.835009	0.403713	0.814464	89.7594	78.6668	104.699	98.0053	Non-sig.	ENSMUSG00000004896	Rrnad1	ribosomal RNA adenine dimethylase domain containing 1
ENSMUSG00000004897.18	Hdgf	1416.14	-0.0260893	0.0887134	-0.294085	0.768693	0.956152	1455.88	1350.45	1444.31	1413.93	Non-sig.	ENSMUSG00000004897	Hdgf	heparin binding growth factor
ENSMUSG00000004929.13	Thop1	259.37	-0.0293556	0.19247	-0.152521	0.878776	0.981995	255.469	257.852	250.562	273.598	Non-sig.	ENSMUSG00000004929	Thop1	thimet oligopeptidase 1
ENSMUSG00000004931.12	Apba3	61.6072	-0.348639	0.396547	-0.879188	0.379299	0.797099	60.1684	48.0741	62.6405	75.5458	Non-sig.	ENSMUSG00000004931	Apba3	amyloid beta (A4) precursor protein-binding, family A, member 3
ENSMUSG00000004933.18	Matk	15.7558	-0.172449	0.783763	-0.220027	0.82585	0.969242	19.7273	9.83335	16.1076	17.3551	Non-sig.	ENSMUSG00000004933	Matk	megakaryocyte-associated tyrosine kinase
ENSMUSG00000004934.15	Pias4	254.643	0.0738066	0.194765	0.378951	0.704724	0.940207	274.21	248.019	252.352	243.992	Non-sig.	ENSMUSG00000004934	Pias4	protein inhibitor of activated STAT 4
ENSMUSG00000004936.9	Map2k1	106.247	-0.327491	0.29689	-1.10307	0.269997	0.70187	96.664	91.7779	118.122	118.423	Non-sig.	ENSMUSG00000004936	Map2k1	mitogen-activated protein kinase kinase 1
ENSMUSG00000004937.7	Sgta	1037.12	-0.0909324	0.100446	-0.905283	0.365316	0.787532	973.544	1035.78	1077.42	1061.72	Non-sig.	ENSMUSG00000004937	Sgta	small glutamine-rich tetratricopeptide repeat (TPR)-containing, alpha
ENSMUSG00000004945.16	Tmem242	109.405	-0.163148	0.314236	-0.519188	0.60363	0.909556	115.405	90.6853	95.7504	135.778	Non-sig.	ENSMUSG00000004945	Tmem242	transmembrane protein 242
ENSMUSG00000004947.16	Dtx2	113.572	-0.383565	0.291765	-1.31464	0.188632	0.59967	95.6776	101.611	139.599	117.402	Non-sig.	ENSMUSG00000004947	Dtx2	deltex 2, E3 ubiquitin ligase
ENSMUSG00000004952.14	Rasa4	13.8498	-0.734289	0.822338	-0.892929	0.371895	0.790639	9.86367	10.9259	15.2127	19.3969	Non-sig.	ENSMUSG00000004952	Rasa4	RAS p21 protein activator 4
ENSMUSG00000004961.8	Syt5	441.611	0.0833697	0.152165	0.54789	0.583768	0.904535	425.124	484.019	436.694	420.606	Non-sig.	ENSMUSG00000004961	Syt5	synaptotagmin V
ENSMUSG00000004980.17	Hnrnpa2b1	7352.26	-0.315675	0.0461963	-6.83335	8.29528e-12	1.02967e-09	6557.37	6544.64	8137.89	8169.15	Sig. genes	ENSMUSG00000004980	Hnrnpa2b1	heterogeneous nuclear ribonucleoprotein A2/B1
ENSMUSG00000004994.13	Ccdc130	87.3189	0.208368	0.328819	0.633687	0.526285	0.878873	86.8003	100.519	82.3275	79.6293	Non-sig.	ENSMUSG00000004994	Ccdc130	coiled-coil domain containing 130
ENSMUSG00000004996.10	Mri1	51.6774	-0.0311571	0.429574	-0.0725304	0.94218	0.99292	56.2229	45.889	47.4278	57.1698	Non-sig.	ENSMUSG00000004996	Mri1	methylthioribose-1-phosphate isomerase 1
ENSMUSG00000005034.16	Prkacb	1208.87	0.089539	0.0939487	0.953063	0.340558	0.76933	1248.74	1244.46	1208.07	1134.21	Non-sig.	ENSMUSG00000005034	Prkacb	protein kinase, cAMP dependent, catalytic, beta
ENSMUSG00000005043.14	Sgsh	20.0569	-0.823457	0.698846	-1.17831	0.238674	0.663551	15.7819	13.1111	19.687	31.6476	Non-sig.	ENSMUSG00000005043	Sgsh	N-sulfoglucosamine sulfohydrolase (sulfamidase)
ENSMUSG00000005045.17	Chd5	2093.3	0.261102	0.0770819	3.38733	0.000705759	0.0125966	2253.85	2309.74	1821.94	1987.67	Sig. genes	ENSMUSG00000005045	Chd5	chromodomain helicase DNA binding protein 5
ENSMUSG00000005054.8	Cstb	35.508	-0.27747	0.515767	-0.537976	0.590594	0.905962	33.5365	30.5926	34.0048	43.8982	Non-sig.	ENSMUSG00000005054	Cstb	cystatin B
ENSMUSG00000005057.14	Sh2b2	299.167	0.12153	0.180437	0.67353	0.50061	0.867374	296.896	326.686	280.092	292.995	Non-sig.	ENSMUSG00000005057	Sh2b2	SH2B adaptor protein 2
ENSMUSG00000005069.13	Pex5	591.255	0.00532622	0.135298	0.0393666	0.968598	0.995889	554.338	630.427	564.659	615.596	Non-sig.	ENSMUSG00000005069	Pex5	peroxisomal biogenesis factor 5
ENSMUSG00000005078.17	Jkamp	113.39	-0.0948224	0.287923	-0.329333	0.741904	0.950611	114.419	104.889	119.912	114.34	Non-sig.	ENSMUSG00000005078	Jkamp	JNK1/MAPK8-associated membrane protein
ENSMUSG00000005089.16	Slc1a2	984.066	-0.379656	0.109821	-3.45705	0.000546132	0.0102854	870.962	840.205	1191.96	1033.14	Sig. genes	ENSMUSG00000005089	Slc1a2	solute carrier family 1 (glial high affinity glutamate transporter), member 2
ENSMUSG00000005102.14	Eif2ak4	241.314	-0.135496	0.203529	-0.665731	0.505583	0.869007	219.96	240.371	271.144	233.784	Non-sig.	ENSMUSG00000005102	Eif2ak4	eukaryotic translation initiation factor 2 alpha kinase 4
ENSMUSG00000005103.13	Wdr1	910.056	-0.0409071	0.105438	-0.387973	0.698036	0.938679	887.73	906.853	936.028	909.612	Non-sig.	ENSMUSG00000005103	Wdr1	WD repeat domain 1
ENSMUSG00000005125.14	Ndrg1	55.7281	-0.384119	0.410284	-0.936227	0.349156	0.776291	45.3729	51.3519	60.8507	65.3369	Non-sig.	ENSMUSG00000005125	Ndrg1	N-myc downstream regulated gene 1
ENSMUSG00000005142.11	Man2b1	48.3041	-0.520563	0.453311	-1.14836	0.250822	0.678908	32.5501	46.9815	62.6405	51.0444	Non-sig.	ENSMUSG00000005142	Man2b1	mannosidase 2, alpha B1
ENSMUSG00000005148.9	Klf5	125.575	1.03735	0.278862	3.71994	0.000199268	0.0044026	161.764	175.908	77.8532	86.7756	Sig. genes	ENSMUSG00000005148	Klf5	Kruppel-like factor 5
ENSMUSG00000005150.17	Wdr83	94.9444	-0.269544	0.330424	-0.815752	0.414642	0.820868	82.8548	89.5927	122.596	84.7338	Non-sig.	ENSMUSG00000005150	Wdr83	WD repeat domain containing 83
ENSMUSG00000005161.16	Prdx2	3885.04	-0.159333	0.0574196	-2.77489	0.00552202	0.0612492	3699.86	3641.62	4132.48	4066.2	Non-sig.	ENSMUSG00000005161	Prdx2	peroxiredoxin 2
ENSMUSG00000005198.16	Polr2a	2089.23	-0.0272823	0.0843603	-0.323402	0.746391	0.951943	1992.46	2145.85	1969.6	2249.02	Non-sig.	ENSMUSG00000005198	Polr2a	polymerase (RNA) II (DNA directed) polypeptide A
ENSMUSG00000005204.13	Senp3	645.674	-0.0420949	0.135288	-0.31115	0.755686	0.954395	579.984	692.705	621.93	688.079	Non-sig.	ENSMUSG00000005204	Senp3	SUMO/sentrin specific peptidase 3
ENSMUSG00000005225.16	Plekha8	332.712	0.00248372	0.180696	0.0137453	0.989033	0.99831	296.896	369.297	318.572	346.081	Non-sig.	ENSMUSG00000005225	Plekha8	pleckstrin homology domain containing, family A (phosphoinositide binding specific) member 8
ENSMUSG00000005233.17	Spc25	147.821	-0.369001	0.269094	-1.37127	0.170291	0.572765	133.16	124.556	139.599	193.969	Non-sig.	ENSMUSG00000005233	Spc25	SPC25, NDC80 kinetochore complex component, homolog (S. cerevisiae)
ENSMUSG00000005237.15	Dnah2	42.0786	-0.0766014	0.472347	-0.162172	0.87117	0.979493	41.4274	40.426	38.4791	47.9818	Non-sig.	ENSMUSG00000005237	Dnah2	dynein, axonemal, heavy chain 2
ENSMUSG00000005262.14	Ufd1	366.724	-0.0293822	0.177217	-0.165798	0.868316	0.978925	343.256	382.408	325.73	415.502	Non-sig.	ENSMUSG00000005262	Ufd1	ubiquitin recognition factor in ER-associated degradation 1
ENSMUSG00000005267.14	Zfp287	267.291	0.29451	0.201408	1.46226	0.14367	0.526766	263.36	325.593	221.926	258.285	Non-sig.	ENSMUSG00000005267	Zfp287	zinc finger protein 287
ENSMUSG00000005299.7	Letm1	592.167	0.070587	0.129199	0.546342	0.584831	0.904848	593.793	619.501	567.344	588.032	Non-sig.	ENSMUSG00000005299	Letm1	leucine zipper-EF-hand containing transmembrane protein 1
ENSMUSG00000005312.16	Ubqln1	1200.03	0.0203773	0.0965461	0.211063	0.832838	0.971608	1209.29	1208.41	1249.23	1133.19	Non-sig.	ENSMUSG00000005312	Ubqln1	ubiquilin 1
ENSMUSG00000005338.15	Cadm3	1037.44	0.232734	0.102546	2.26956	0.0232344	0.17232	1134.32	1106.8	909.182	999.45	Non-sig.	ENSMUSG00000005338	Cadm3	cell adhesion molecule 3
ENSMUSG00000005354.17	Txn2	431.88	-0.0314729	0.165727	-0.189908	0.849381	0.974878	372.847	481.834	420.586	452.254	Non-sig.	ENSMUSG00000005354	Txn2	thioredoxin 2
ENSMUSG00000005357.10	Slc1a6	23.5215	0.365363	0.626014	0.583634	0.559467	0.894331	25.6455	27.3149	19.687	21.4387	Non-sig.	ENSMUSG00000005357	Slc1a6	solute carrier family 1 (high affinity aspartate/glutamate transporter), member 6
ENSMUSG00000005360.15	Slc1a3	253.191	-0.784141	0.2163	-3.62525	0.000288677	0.00603613	152.887	219.611	310.518	329.747	Sig. genes	ENSMUSG00000005360	Slc1a3	solute carrier family 1 (glial high affinity glutamate transporter), member 3
ENSMUSG00000005362.15	Crbn	265.772	0.0957161	0.189503	0.505091	0.613495	0.911899	279.142	269.871	249.667	264.41	Non-sig.	ENSMUSG00000005362	Crbn	cereblon
ENSMUSG00000005370.5	Msh6	555.379	-0.0873696	0.135973	-0.64255	0.520516	0.876497	564.202	512.427	554.816	590.074	Non-sig.	ENSMUSG00000005370	Msh6	mutS homolog 6
ENSMUSG00000005371.16	Fbxo11	1420.37	0.0441759	0.0910789	0.485029	0.627656	0.916187	1519.99	1363.56	1401.36	1396.58	Non-sig.	ENSMUSG00000005371	Fbxo11	F-box protein 11
ENSMUSG00000005374.14	Tbl2	103.899	0.274705	0.303851	0.904077	0.365955	0.788254	107.514	120.185	101.12	86.7756	Non-sig.	ENSMUSG00000005374	Tbl2	transducin (beta)-like 2
ENSMUSG00000005378.18	Bud23	121.139	-0.440349	0.282609	-1.55816	0.119196	0.478584	100.609	104.889	127.966	151.092	Non-sig.	ENSMUSG00000005378	Bud23	BUD23, rRNA methyltransferase and ribosome maturation factor
ENSMUSG00000005397.9	Nid1	119.939	-1.19247	0.29641	-4.02303	5.74541e-05	0.00150861	63.1275	83.0372	153.917	179.676	Sig. genes	ENSMUSG00000005397	Nid1	nidogen 1
ENSMUSG00000005410.7	Mcm5	326.956	-0.651686	0.18123	-3.5959	0.000323266	0.00658787	281.115	227.26	412.532	386.917	Sig. genes	ENSMUSG00000005410	Mcm5	minichromosome maintenance complex component 5
ENSMUSG00000005417.18	Mprip	3609.67	0.0320856	0.0590022	0.543803	0.586577	0.905467	3688.03	3611.02	3548.14	3591.49	Non-sig.	ENSMUSG00000005417	Mprip	myosin phosphatase Rho interacting protein
ENSMUSG00000005442.14	Cic	2037.33	0.0722886	0.0829075	0.871918	0.383253	0.80016	2134.5	2043.15	2113.67	1858.02	Non-sig.	ENSMUSG00000005442	Cic	capicua transcriptional repressor
ENSMUSG00000005447.13	Pafah1b3	658.49	0.0771739	0.122584	0.629561	0.528982	0.88039	661.852	690.519	642.512	639.076	Non-sig.	ENSMUSG00000005447	Pafah1b3	platelet-activating factor acetylhydrolase, isoform 1b, subunit 3
ENSMUSG00000005469.11	Prkaca	753.937	-0.052213	0.116144	-0.449552	0.653033	0.926472	753.584	726.575	745.422	790.168	Non-sig.	ENSMUSG00000005469	Prkaca	protein kinase, cAMP dependent, catalytic, alpha
ENSMUSG00000005470.9	Asf1b	21.9627	-1.01198	0.663756	-1.52463	0.127351	0.493231	13.8091	15.2963	25.0562	33.6893	Non-sig.	ENSMUSG00000005470	Asf1b	anti-silencing function 1B histone chaperone
ENSMUSG00000005481.19	Ddx39a	294.966	-0.271835	0.185416	-1.46608	0.142627	0.5253	251.524	282.982	303.359	341.998	Non-sig.	ENSMUSG00000005481	Ddx39a	DEAD box helicase 39a
ENSMUSG00000005483.11	Dnajb1	300.713	0.00999623	0.183261	0.0545464	0.9565	0.994185	314.651	288.445	279.198	320.559	Non-sig.	ENSMUSG00000005483	Dnajb1	DnaJ heat shock protein family (Hsp40) member B1
ENSMUSG00000005501.15	Usp40	248.918	0.00972093	0.201814	0.0481678	0.961583	0.995206	260.401	239.278	269.354	226.637	Non-sig.	ENSMUSG00000005501	Usp40	ubiquitin specific peptidase 40
ENSMUSG00000005505.13	Kbtbd4	283.043	0.0127589	0.19067	0.0669159	0.946649	0.99292	298.869	269.871	305.149	258.285	Non-sig.	ENSMUSG00000005505	Kbtbd4	kelch repeat and BTB (POZ) domain containing 4
ENSMUSG00000005506.17	Celf1	1679.5	0.0233012	0.0846814	0.275163	0.783191	0.95867	1705.43	1681.5	1747.67	1583.4	Non-sig.	ENSMUSG00000005506	Celf1	CUGBP, Elav-like family member 1
ENSMUSG00000005510.10	Ndufs3	237.168	-0.222037	0.200195	-1.1091	0.267386	0.698456	214.042	223.982	259.511	251.139	Non-sig.	ENSMUSG00000005510	Ndufs3	NADH:ubiquinone oxidoreductase core subunit S3
ENSMUSG00000005514.15	Por	673.866	-0.230833	0.123409	-1.87047	0.061419	0.32874	603.657	636.982	753.475	701.351	Non-sig.	ENSMUSG00000005514	Por	cytochrome p450 oxidoreductase
ENSMUSG00000005533.11	Igf1r	1781.14	0.346283	0.0813353	4.25747	2.06754e-05	0.000624562	1916.51	2071.56	1549.01	1587.48	Sig. genes	ENSMUSG00000005533	Igf1r	insulin-like growth factor I receptor
ENSMUSG00000005534.11	Insr	934.068	0.392656	0.104378	3.76187	0.000168646	0.00383782	1056.4	1064.19	792.849	822.836	Sig. genes	ENSMUSG00000005534	Insr	insulin receptor
ENSMUSG00000005566.15	Trim28	2676.86	-0.00442234	0.0679067	-0.0651238	0.948075	0.99292	2603.02	2743.5	2716.81	2644.1	Non-sig.	ENSMUSG00000005566	Trim28	tripartite motif-containing 28
ENSMUSG00000005575.17	Ube2m	542.585	0.0249127	0.135182	0.18429	0.853786	0.975514	528.693	565.964	531.549	544.134	Non-sig.	ENSMUSG00000005575	Ube2m	ubiquitin-conjugating enzyme E2M
ENSMUSG00000005580.12	Adcy9	137.819	0.436686	0.262216	1.66537	0.0958399	0.427088	161.764	155.148	111.858	122.507	Non-sig.	ENSMUSG00000005580	Adcy9	adenylate cyclase 9
ENSMUSG00000005583.17	Mef2c	754.051	0.602222	0.119872	5.02389	5.06363e-07	2.48701e-05	872.935	946.187	626.405	570.677	Sig. genes	ENSMUSG00000005583	Mef2c	myocyte enhancer factor 2C
ENSMUSG00000005609.17	Ctr9	1073.57	0.0903974	0.0994275	0.90918	0.363255	0.786377	1092.89	1122.09	1074.73	1004.55	Non-sig.	ENSMUSG00000005609	Ctr9	CTR9 homolog, Paf1/RNA polymerase II complex component
ENSMUSG00000005610.18	Eif4g2	9834.45	0.0982095	0.0442903	2.21741	0.0265954	0.188641	10189.2	10150.2	9686.9	9311.53	Non-sig.	ENSMUSG00000005610	Eif4g2	eukaryotic translation initiation factor 4, gamma 2
ENSMUSG00000005615.16	Pcyt1a	388.97	0.055008	0.163519	0.336402	0.736568	0.94925	407.37	385.686	411.637	351.186	Non-sig.	ENSMUSG00000005615	Pcyt1a	phosphate cytidylyltransferase 1, choline, alpha isoform
ENSMUSG00000005621.12	Zfp592	403.092	0.0627431	0.154699	0.405583	0.685049	0.935649	416.247	407.538	402.689	385.896	Non-sig.	ENSMUSG00000005621	Zfp592	zinc finger protein 592
ENSMUSG00000005625.16	Psmd4	1140.78	-0.130943	0.0981275	-1.33442	0.182066	0.58987	1128.4	1048.89	1159.74	1226.09	Non-sig.	ENSMUSG00000005625	Psmd4	proteasome (prosome, macropain) 26S subunit, non-ATPase, 4
ENSMUSG00000005656.10	Snx6	399.962	-0.129421	0.154839	-0.835844	0.403243	0.813877	382.71	381.315	415.217	420.606	Non-sig.	ENSMUSG00000005656	Snx6	sorting nexin 6
ENSMUSG00000005667.9	Mthfd2	68.3397	-0.45192	0.376073	-1.20168	0.229486	0.656623	65.1002	50.2593	81.4326	76.5667	Non-sig.	ENSMUSG00000005667	Mthfd2	methylenetetrahydrofolate dehydrogenase (NAD+ dependent), methenyltetrahydrofolate cyclohydrolase
ENSMUSG00000005672.13	Kit	338.049	0.20506	0.170092	1.20558	0.22798	0.654233	379.751	344.167	315.887	312.392	Non-sig.	ENSMUSG00000005672	Kit	KIT proto-oncogene receptor tyrosine kinase
ENSMUSG00000005674.10	Tomm40l	158.15	-0.0243084	0.264014	-0.0920723	0.926641	0.9897	165.71	147.5	131.545	187.844	Non-sig.	ENSMUSG00000005674	Tomm40l	translocase of outer mitochondrial membrane 40-like
ENSMUSG00000005682.10	Pan2	235.699	0.039354	0.200197	0.196576	0.844159	0.973364	239.687	238.186	236.244	228.679	Non-sig.	ENSMUSG00000005682	Pan2	PAN2 poly(A) specific ribonuclease subunit
ENSMUSG00000005683.9	Cs	915.902	0.0258681	0.107834	0.239887	0.810417	0.966245	881.812	966.946	915.446	899.403	Non-sig.	ENSMUSG00000005683	Cs	citrate synthase
ENSMUSG00000005686.18	Ampd3	43.7249	0.307306	0.473084	0.649581	0.515963	0.875183	46.3593	50.2593	31.3202	46.9609	Non-sig.	ENSMUSG00000005686	Ampd3	adenosine monophosphate deaminase 3
ENSMUSG00000005687.15	Bcas2	362.996	-0.259438	0.162724	-1.59434	0.110859	0.462472	336.351	324.5	399.109	392.021	Non-sig.	ENSMUSG00000005687	Bcas2	BCAS2 pre-mRNA processing factor
ENSMUSG00000005698.16	Ctcf	773.979	-0.0809552	0.116098	-0.697302	0.485614	0.857464	745.693	759.353	831.329	759.541	Non-sig.	ENSMUSG00000005698	Ctcf	CCCTC-binding factor
ENSMUSG00000005699.17	Pard6a	55.0379	0.00280969	0.411367	0.00683012	0.99455	0.99831	52.2775	57.9075	52.797	57.1698	Non-sig.	ENSMUSG00000005699	Pard6a	par-6 family cell polarity regulator alpha
ENSMUSG00000005718.9	Tfap4	117.043	0.03535	0.285128	0.123979	0.901332	0.984749	111.459	125.648	120.807	110.256	Non-sig.	ENSMUSG00000005718	Tfap4	transcription factor AP4
ENSMUSG00000005732.15	Ranbp1	1181.36	-0.377191	0.11162	-3.37924	0.00072687	0.0128649	973.544	1081.67	1206.28	1463.95	Sig. genes	ENSMUSG00000005732	Ranbp1	RAN binding protein 1
ENSMUSG00000005774.13	Rfx5	134.404	-0.253307	0.265692	-0.953385	0.340395	0.76933	128.228	116.908	141.388	151.092	Non-sig.	ENSMUSG00000005774	Rfx5	regulatory factor X, 5 (influences HLA class II expression)
ENSMUSG00000005779.13	Psmb4	785.399	-0.0661707	0.11342	-0.583412	0.559616	0.894331	787.121	747.334	795.534	811.607	Non-sig.	ENSMUSG00000005779	Psmb4	proteasome (prosome, macropain) subunit, beta type 4
ENSMUSG00000005802.13	Slc30a4	184.244	0.157932	0.233222	0.677176	0.498294	0.865523	187.41	201.037	156.601	191.927	Non-sig.	ENSMUSG00000005802	Slc30a4	solute carrier family 30 (zinc transporter), member 4
ENSMUSG00000005804.15	Bloc1s6	240.366	0.0197243	0.214263	0.0920562	0.926653	0.9897	250.537	233.815	272.933	204.178	Non-sig.	ENSMUSG00000005804	Bloc1s6	biogenesis of lysosomal organelles complex-1, subunit 6, pallidin
ENSMUSG00000005813.13	Metap1	211.907	-0.171801	0.212461	-0.808622	0.418732	0.823314	204.178	194.482	233.559	215.408	Non-sig.	ENSMUSG00000005813	Metap1	methionyl aminopeptidase 1
ENSMUSG00000005823.10	Gpr108	41.8073	-0.31088	0.47067	-0.660506	0.508929	0.870901	37.4819	37.1482	45.6381	46.9609	Non-sig.	ENSMUSG00000005823	Gpr108	G protein-coupled receptor 108
ENSMUSG00000005846.13	Rsl1d1	482.2	-0.192764	0.143143	-1.34666	0.178091	0.584955	461.62	438.13	500.229	528.82	Non-sig.	ENSMUSG00000005846	Rsl1d1	ribosomal L1 domain containing 1
ENSMUSG00000005871.16	Apc	6066.76	0.277743	0.0576397	4.8186	1.44571e-06	6.22704e-05	6614.58	6681.21	5199.16	5772.11	Sig. genes	ENSMUSG00000005871	Apc	APC, WNT signaling pathway regulator
ENSMUSG00000005873.7	Reep5	701.481	0.171316	0.118778	1.44233	0.149209	0.536793	747.666	738.594	669.358	650.306	Non-sig.	ENSMUSG00000005873	Reep5	receptor accessory protein 5
ENSMUSG00000005881.14	Ergic3	515.356	0.0316171	0.139943	0.225928	0.821257	0.968249	516.856	525.538	535.129	483.901	Non-sig.	ENSMUSG00000005881	Ergic3	ERGIC and golgi 3
ENSMUSG00000005882.19	Uqcc1	188.473	0.0177154	0.224953	0.0787516	0.93723	0.991918	190.369	189.019	196.87	177.635	Non-sig.	ENSMUSG00000005882	Uqcc1	ubiquinol-cytochrome c reductase complex assembly factor 1
ENSMUSG00000005886.15	Ncoa2	1254.86	0.27863	0.0960268	2.90159	0.00371275	0.045384	1418.4	1331.87	1081.89	1187.29	Sig. genes	ENSMUSG00000005886	Ncoa2	nuclear receptor coactivator 2
ENSMUSG00000005893.15	Nr2c2	1161.67	0.298001	0.104632	2.84808	0.00439841	0.0512422	1176.74	1386.5	1045.2	1038.24	Non-sig.	ENSMUSG00000005893	Nr2c2	nuclear receptor subfamily 2, group C, member 2
ENSMUSG00000005897.15	Nr2c1	100.456	-0.0876864	0.304418	-0.288047	0.773311	0.956634	98.6367	96.1483	102.909	104.131	Non-sig.	ENSMUSG00000005897	Nr2c1	nuclear receptor subfamily 2, group C, member 1
ENSMUSG00000005899.15	Smpd4	329.248	-0.228879	0.170548	-1.34202	0.179589	0.587051	303.801	302.649	362.42	348.123	Non-sig.	ENSMUSG00000005899	Smpd4	sphingomyelin phosphodiesterase 4
ENSMUSG00000005907.15	Pex1	153.35	-0.176291	0.251228	-0.701718	0.482855	0.856145	134.146	154.056	170.024	155.175	Non-sig.	ENSMUSG00000005907	Pex1	peroxisomal biogenesis factor 1
ENSMUSG00000005917.16	Otx1	54.9345	-0.985863	0.417504	-2.36133	0.0182096	0.145655	35.5092	38.2408	72.484	73.504	Non-sig.	ENSMUSG00000005917	Otx1	orthodenticle homeobox 1
ENSMUSG00000005936.20	Kctd20	762.688	0.112992	0.11449	0.98692	0.323682	0.75419	781.203	804.149	743.632	721.768	Non-sig.	ENSMUSG00000005936	Kctd20	potassium channel tetramerisation domain containing 20
ENSMUSG00000005949.10	Ctns	60.7803	-0.302662	0.391185	-0.773707	0.439104	0.835265	54.2502	54.6297	68.9045	65.3369	Non-sig.	ENSMUSG00000005949	Ctns	cystinosis, nephropathic
ENSMUSG00000005958.16	Ephb3	172.662	0.12637	0.233442	0.541334	0.588277	0.905467	184.451	175.908	162.865	167.426	Non-sig.	ENSMUSG00000005958	Ephb3	Eph receptor B3
ENSMUSG00000005973.7	Rcn1	110.109	-0.917262	0.302633	-3.03094	0.00243796	0.0334552	73.9775	78.6668	160.181	127.611	Sig. genes	ENSMUSG00000005973	Rcn1	reticulocalbin 1
ENSMUSG00000005981.12	Trap1	300.666	-0.156466	0.17838	-0.87715	0.380405	0.79829	277.169	291.723	320.361	313.413	Non-sig.	ENSMUSG00000005981	Trap1	TNF receptor-associated protein 1
ENSMUSG00000005982.15	Naa60	288.66	-0.0976003	0.194955	-0.50063	0.616631	0.912105	263.36	295	332.889	263.389	Non-sig.	ENSMUSG00000005982	Naa60	N(alpha)-acetyltransferase 60, NatF catalytic subunit
ENSMUSG00000005983.16	1700037C18Rik	17.5817	-0.56226	0.858923	-0.654611	0.512718	0.873117	10.85	17.4815	6.26405	35.7311	Non-sig.	ENSMUSG00000005983	1700037C18Rik	RIKEN cDNA 1700037C18 gene
ENSMUSG00000005986.17	Ankrd13d	72.8462	-0.410621	0.368709	-1.11367	0.26542	0.696725	65.1002	60.0927	95.7504	70.4413	Non-sig.	ENSMUSG00000005986	Ankrd13d	ankyrin repeat domain 13 family, member D
ENSMUSG00000006005.19	Tpr	2254.05	0.219999	0.0714081	3.08087	0.00206395	0.0294167	2418.57	2432.11	2042.08	2123.45	Sig. genes	ENSMUSG00000006005	Tpr	translocated promoter region, nuclear basket protein
ENSMUSG00000006010.15	Odr4	160.872	-0.194623	0.254126	-0.765854	0.443763	0.838403	147.955	151.871	147.653	196.011	Non-sig.	ENSMUSG00000006010	Odr4	odr4 GPCR localization factor homolog
ENSMUSG00000006019.16	Dhx34	145.482	-0.0742638	0.265034	-0.280205	0.77932	0.958126	124.282	159.519	159.286	138.841	Non-sig.	ENSMUSG00000006019	Dhx34	DEAH (Asp-Glu-Ala-His) box polypeptide 34
ENSMUSG00000006021.6	Kptn	54.406	0.321536	0.416929	0.771201	0.440588	0.836339	64.1139	56.8149	52.797	43.8982	Non-sig.	ENSMUSG00000006021	Kptn	kaptin
ENSMUSG00000006024.14	Napa	403.295	-0.229591	0.157968	-1.4534	0.146113	0.530873	355.092	387.871	453.696	416.523	Non-sig.	ENSMUSG00000006024	Napa	N-ethylmaleimide sensitive fusion protein attachment protein alpha
ENSMUSG00000006050.13	Sra1	165.083	-0.112372	0.246004	-0.456789	0.647823	0.925289	144.996	172.63	183.447	159.259	Non-sig.	ENSMUSG00000006050	Sra1	steroid receptor RNA activator 1
ENSMUSG00000006057.16	Atp5g1	180.187	0.267908	0.238506	1.12327	0.261321	0.692024	185.437	208.685	181.657	144.966	Non-sig.	ENSMUSG00000006057	Atp5g1	ATP synthase, H+ transporting, mitochondrial F0 complex, subunit C1 (subunit 9)
ENSMUSG00000006058.11	Snf8	242.869	0.00478777	0.198931	0.0240675	0.980799	0.99831	241.66	244.741	230.875	254.201	Non-sig.	ENSMUSG00000006058	Snf8	SNF8, ESCRT-II complex subunit, homolog (S. cerevisiae)
ENSMUSG00000006095.13	Tbcb	565.355	0.0320922	0.131208	0.244591	0.806773	0.965586	575.052	568.149	555.71	562.51	Non-sig.	ENSMUSG00000006095	Tbcb	tubulin folding cofactor B
ENSMUSG00000006127.10	Inpp5k	138.115	0.161089	0.2658	0.606056	0.544478	0.887948	151.901	139.852	142.283	118.423	Non-sig.	ENSMUSG00000006127	Inpp5k	inositol polyphosphate 5-phosphatase K
ENSMUSG00000006134.5	Crkl	544.627	0.0187253	0.139646	0.134091	0.893331	0.98392	511.924	584.538	522.601	559.447	Non-sig.	ENSMUSG00000006134	Crkl	v-crk avian sarcoma virus CT10 oncogene homolog-like
ENSMUSG00000006154.14	Eps8l1	21.183	0.369824	0.662164	0.558508	0.576498	0.902431	22.6864	25.1297	20.5819	16.3342	Non-sig.	ENSMUSG00000006154	Eps8l1	EPS8-like 1
ENSMUSG00000006169.21	Clint1	585.63	-0.144014	0.13227	-1.08879	0.276248	0.708542	585.902	526.63	617.456	612.533	Non-sig.	ENSMUSG00000006169	Clint1	clathrin interactor 1
ENSMUSG00000006191.18	Cdkal1	107.932	-0.147674	0.298205	-0.495208	0.620454	0.913833	108.5	96.1483	105.594	121.486	Non-sig.	ENSMUSG00000006191	Cdkal1	CDK5 regulatory subunit associated protein 1-like 1
ENSMUSG00000006215.13	Zbtb17	492.507	0.0695778	0.144697	0.480851	0.630622	0.917379	471.483	537.556	476.068	484.922	Non-sig.	ENSMUSG00000006215	Zbtb17	zinc finger and BTB domain containing 17
ENSMUSG00000006218.5	Fam131c	44.3457	0.230457	0.484206	0.475949	0.634111	0.918424	53.2638	42.6112	51.9021	29.6058	Non-sig.	ENSMUSG00000006218	Fam131c	family with sequence similarity 131, member C
ENSMUSG00000006219.13	Fblim1	106.488	-0.208029	0.298629	-0.696616	0.486043	0.857669	91.7321	105.982	111.858	116.381	Non-sig.	ENSMUSG00000006219	Fblim1	filamin binding LIM protein 1
ENSMUSG00000006241.17	Ccdc159	27.2365	0.48769	0.5992	0.813903	0.415701	0.821571	38.4683	25.1297	25.9511	19.3969	Non-sig.	ENSMUSG00000006241	Ccdc159	coiled-coil domain containing 159
ENSMUSG00000006262.16	Mob1b	198.091	0.10514	0.239597	0.438821	0.660791	0.928889	209.11	201.037	156.601	225.616	Non-sig.	ENSMUSG00000006262	Mob1b	MOB kinase activator 1B
ENSMUSG00000006270.8	Vax1	31.5425	-0.00781391	0.547344	-0.014276	0.98861	0.99831	35.5092	27.3149	28.6356	34.7102	Non-sig.	ENSMUSG00000006270	Vax1	ventral anterior homeobox 1
ENSMUSG00000006273.15	Atp6v1b2	953.841	0.177261	0.102942	1.72195	0.0850786	0.400574	1023.85	1000.82	898.443	892.257	Non-sig.	ENSMUSG00000006273	Atp6v1b2	ATPase, H+ transporting, lysosomal V1 subunit B2
ENSMUSG00000006276.11	Eps15l1	813.215	0.00539993	0.122628	0.0440352	0.964876	0.995423	837.426	791.038	738.263	886.132	Non-sig.	ENSMUSG00000006276	Eps15l1	epidermal growth factor receptor pathway substrate 15-like 1
ENSMUSG00000006281.9	Tep1	15.5986	-1.07846	0.81078	-1.33015	0.18347	0.592642	5.9182	14.2037	18.7921	23.4804	Non-sig.	ENSMUSG00000006281	Tep1	telomerase associated protein 1
ENSMUSG00000006288.9	Ttc5	413.539	-0.0191637	0.15912	-0.120435	0.904138	0.984814	401.451	420.649	449.222	382.833	Non-sig.	ENSMUSG00000006288	Ttc5	tetratricopeptide repeat domain 5
ENSMUSG00000006289.15	Osgep	249.95	-0.0477238	0.196974	-0.242285	0.808559	0.965982	231.796	260.037	256.826	251.139	Non-sig.	ENSMUSG00000006289	Osgep	O-sialoglycoprotein endopeptidase
ENSMUSG00000006299.14	Aamp	836.279	-0.116182	0.11088	-1.04782	0.294723	0.727497	813.753	791.038	842.962	897.361	Non-sig.	ENSMUSG00000006299	Aamp	angio-associated migratory protein
ENSMUSG00000006304.15	Arpc2	902.525	-0.116839	0.110102	-1.06119	0.288605	0.722332	822.63	910.131	964.663	912.675	Non-sig.	ENSMUSG00000006304	Arpc2	actin related protein 2/3 complex, subunit 2
ENSMUSG00000006307.17	Kmt2b	1226.73	0.28606	0.0967693	2.95611	0.0031155	0.040169	1319.76	1375.58	1048.78	1162.79	Sig. genes	ENSMUSG00000006307	Kmt2b	lysine (K)-specific methyltransferase 2B
ENSMUSG00000006315.10	Tmem147	82.7048	-0.150839	0.361798	-0.416914	0.676741	0.933105	63.1275	93.9631	100.225	73.504	Non-sig.	ENSMUSG00000006315	Tmem147	transmembrane protein 147
ENSMUSG00000006333.15	Rps9	2890.18	-0.291999	0.0659177	-4.42975	9.43413e-06	0.000320432	2627.68	2568.69	3101.6	3262.76	Sig. genes	ENSMUSG00000006333	Rps9	ribosomal protein S9
ENSMUSG00000006335.17	Tfpt	132.332	-0.0447701	0.26991	-0.165871	0.868259	0.978925	139.078	121.278	127.071	141.904	Non-sig.	ENSMUSG00000006335	Tfpt	TCF3 (E2A) fusion partner
ENSMUSG00000006356.11	Crip2	407.629	-0.474163	0.155324	-3.05273	0.00226771	0.0316598	348.188	334.334	488.596	459.4	Sig. genes	ENSMUSG00000006356	Crip2	cysteine rich protein 2
ENSMUSG00000006362.17	Cbfa2t3	1458.44	0.592188	0.0889949	6.65418	2.84887e-11	3.16248e-09	1813.93	1693.52	1198.22	1128.08	Sig. genes	ENSMUSG00000006362	Cbfa2t3	CBFA2/RUNX1 translocation partner 3
ENSMUSG00000006369.15	Fbln1	140.086	-0.408084	0.262347	-1.55551	0.119825	0.479089	128.228	112.537	166.445	153.133	Non-sig.	ENSMUSG00000006369	Fbln1	fibulin 1
ENSMUSG00000006373.11	Pgrmc1	1318.33	-0.141009	0.0899323	-1.56794	0.116895	0.475024	1229.01	1279.43	1404.04	1360.84	Non-sig.	ENSMUSG00000006373	Pgrmc1	progesterone receptor membrane component 1
ENSMUSG00000006378.16	Gcat	29.5303	-0.00304092	0.558311	-0.00544664	0.995654	0.998666	30.5774	28.4074	29.5305	29.6058	Non-sig.	ENSMUSG00000006378	Gcat	glycine C-acetyltransferase (2-amino-3-ketobutyrate-coenzyme A ligase)
ENSMUSG00000006386.16	Tek	29.5603	-1.10557	0.575735	-1.92028	0.0548232	0.306911	16.7682	20.7593	35.7946	44.9191	Non-sig.	ENSMUSG00000006386	Tek	TEK receptor tyrosine kinase
ENSMUSG00000006392.17	Med8	298.368	-0.193249	0.188861	-1.02324	0.306196	0.738658	302.815	253.482	296.2	340.977	Non-sig.	ENSMUSG00000006392	Med8	mediator complex subunit 8
ENSMUSG00000006395.18	Hyi	19.0905	0.177015	0.702459	0.251994	0.801046	0.964845	18.741	21.8519	21.4767	14.2924	Non-sig.	ENSMUSG00000006395	Hyi	hydroxypyruvate isomerase (putative)
ENSMUSG00000006398.16	Cdc20	162.592	-0.831723	0.246707	-3.3713	0.000748148	0.0131639	122.31	111.445	195.08	221.533	Sig. genes	ENSMUSG00000006398	Cdc20	cell division cycle 20
ENSMUSG00000006403.14	Adamts4	60.1759	0.431277	0.41001	1.05187	0.29286	0.726114	55.2366	83.0372	48.3227	54.1071	Non-sig.	ENSMUSG00000006403	Adamts4	a disintegrin-like and metallopeptidase (reprolysin type) with thrombospondin type 1 motif, 4
ENSMUSG00000006412.11	Pfdn2	308.695	-0.0285484	0.178531	-0.159907	0.872954	0.980126	322.542	288.445	304.254	319.538	Non-sig.	ENSMUSG00000006412	Pfdn2	prefoldin 2
ENSMUSG00000006418.18	Rnf114	426.819	0.0546213	0.150582	0.362735	0.716803	0.943647	424.138	445.778	418.796	418.564	Non-sig.	ENSMUSG00000006418	Rnf114	ring finger protein 114
ENSMUSG00000006423.16	Steep1	147.501	-0.306053	0.264854	-1.15555	0.247864	0.676214	147.955	115.815	177.183	149.05	Non-sig.	ENSMUSG00000006423	Steep1	STING1 ER exit protein 1
ENSMUSG00000006435.17	Neurl1a	129.559	-0.244293	0.272167	-0.897585	0.369407	0.789779	119.35	118	151.232	129.653	Non-sig.	ENSMUSG00000006435	Neurl1a	neuralized E3 ubiquitin protein ligase 1A
ENSMUSG00000006442.11	Srm	213.101	-0.206015	0.219826	-0.937172	0.34867	0.775744	197.273	198.852	254.141	202.136	Non-sig.	ENSMUSG00000006442	Srm	spermidine synthase
ENSMUSG00000006456.11	Rbm14	508.26	0.526356	0.539079	0.976399	0.328867	0.758625	512.911	687.242	559.29	273.598	Non-sig.	ENSMUSG00000006456	Rbm14	RNA binding motif protein 14
ENSMUSG00000006463.14	Zdhhc24	68.902	-0.101174	0.368765	-0.27436	0.783808	0.95867	64.1139	68.8334	67.1148	75.5458	Non-sig.	ENSMUSG00000006463	Zdhhc24	zinc finger, DHHC domain containing 24
ENSMUSG00000006464.10	Bbs1	178.834	-0.338713	0.238526	-1.42003	0.1556	0.547187	139.078	177	195.08	204.178	Non-sig.	ENSMUSG00000006464	Bbs1	Bardet-Biedl syndrome 1 (human)
ENSMUSG00000006471.19	Ndor1	91.2102	0.373392	0.328444	1.13685	0.255601	0.685114	105.541	100.519	90.3813	68.3996	Non-sig.	ENSMUSG00000006471	Ndor1	NADPH dependent diflavin oxidoreductase 1
ENSMUSG00000006476.20	Nsmf	510.946	-0.0838708	0.138491	-0.605606	0.544777	0.887948	506.006	486.204	536.023	515.549	Non-sig.	ENSMUSG00000006476	Nsmf	NMDA receptor synaptonuclear signaling and neuronal migration factor
ENSMUSG00000006494.12	Pdk1	90.3578	0.168834	0.323173	0.522427	0.601373	0.909267	100.609	90.6853	89.4864	80.6502	Non-sig.	ENSMUSG00000006494	Pdk1	pyruvate dehydrogenase kinase, isoenzyme 1
ENSMUSG00000006498.17	Ptbp1	544.862	-0.495455	0.140851	-3.51759	0.000435479	0.00846978	422.165	482.927	664.884	609.471	Sig. genes	ENSMUSG00000006498	Ptbp1	polypyrimidine tract binding protein 1
ENSMUSG00000006517.6	Mvd	101.233	-0.0878773	0.305994	-0.287186	0.77397	0.956917	105.541	90.6853	105.594	103.11	Non-sig.	ENSMUSG00000006517	Mvd	mevalonate (diphospho) decarboxylase
ENSMUSG00000006526.14	Stimate	59.1656	0.392725	0.399756	0.982412	0.325897	0.75651	61.1548	73.2038	49.2175	53.0862	Non-sig.	ENSMUSG00000006526	Stimate	STIM activating enhancer
ENSMUSG00000006527.17	Sfmbt1	353.204	0.195999	0.167962	1.16692	0.243243	0.670225	378.765	375.852	349.892	308.308	Non-sig.	ENSMUSG00000006527	Sfmbt1	Scm-like with four mbt domains 1
ENSMUSG00000006567.12	Atp7b	36.955	-0.028229	0.509588	-0.0553958	0.955823	0.994127	40.441	32.7778	42.9535	31.6476	Non-sig.	ENSMUSG00000006567	Atp7b	ATPase, Cu++ transporting, beta polypeptide
ENSMUSG00000006574.16	Slc4a1	16.3477	-1.9849	0.867864	-2.28711	0.0221894	0.167514	10.85	2.18519	19.687	32.6684	Non-sig.	ENSMUSG00000006574	Slc4a1	solute carrier family 4 (anion exchanger), member 1
ENSMUSG00000006575.15	Rundc3a	1347.3	0.0270187	0.0883888	0.305681	0.759848	0.955094	1375.98	1343.89	1350.35	1318.99	Non-sig.	ENSMUSG00000006575	Rundc3a	RUN domain containing 3A
ENSMUSG00000006576.17	Slc4a3	460.178	0.302995	0.147195	2.05846	0.039546	0.247574	493.184	523.353	396.425	427.752	Non-sig.	ENSMUSG00000006576	Slc4a3	solute carrier family 4 (anion exchanger), member 3
ENSMUSG00000006585.4	Cdt1	79.9252	-0.692399	0.354457	-1.9534	0.0507716	0.292135	61.1548	61.1853	113.648	83.7129	Non-sig.	ENSMUSG00000006585	Cdt1	chromatin licensing and DNA replication factor 1
ENSMUSG00000006586.16	Runx1t1	1826.23	0.0550566	0.0854638	0.644209	0.51944	0.876042	1741.92	1980.87	1762.88	1819.22	Non-sig.	ENSMUSG00000006586	Runx1t1	RUNX1 translocation partner 1
ENSMUSG00000006589.9	Aprt	154.437	-0.436075	0.259127	-1.68286	0.0924012	0.420273	115.405	147.5	191.501	163.342	Non-sig.	ENSMUSG00000006589	Aprt	adenine phosphoribosyl transferase
ENSMUSG00000006599.14	Gtf2h1	235.891	-0.0314096	0.201728	-0.155703	0.876267	0.981747	242.646	223.982	245.193	231.742	Non-sig.	ENSMUSG00000006599	Gtf2h1	general transcription factor II H, polypeptide 1
ENSMUSG00000006641.13	Slc5a6	76.2979	-0.224753	0.360765	-0.622992	0.53329	0.883361	63.1275	77.5742	71.5891	92.9009	Non-sig.	ENSMUSG00000006641	Slc5a6	solute carrier family 5 (sodium-dependent vitamin transporter), member 6
ENSMUSG00000006651.9	Aplp1	3748.27	0.259344	0.0600571	4.31828	1.57247e-05	0.000487327	3992.81	4176.99	3467.6	3355.66	Sig. genes	ENSMUSG00000006651	Aplp1	amyloid beta (A4) precursor-like protein 1
ENSMUSG00000006673.15	Qrich1	1394.89	-0.104879	0.0911875	-1.15014	0.250084	0.678857	1293.13	1396.34	1493.53	1396.58	Non-sig.	ENSMUSG00000006673	Qrich1	glutamine-rich 1
ENSMUSG00000006675.11	P4htm	70.4275	-0.0566783	0.369945	-0.153207	0.878235	0.981995	77.923	60.0927	74.2737	69.4204	Non-sig.	ENSMUSG00000006675	P4htm	prolyl 4-hydroxylase, transmembrane (endoplasmic reticulum)
ENSMUSG00000006676.18	Usp19	1041.21	0.00351266	0.101587	0.0345779	0.972416	0.996082	1079.09	1005.19	1014.78	1065.81	Non-sig.	ENSMUSG00000006676	Usp19	ubiquitin specific peptidase 19
ENSMUSG00000006678.7	Pola1	352.427	0.255847	0.173517	1.47447	0.140354	0.520802	365.942	400.982	292.62	350.165	Non-sig.	ENSMUSG00000006678	Pola1	polymerase (DNA directed), alpha 1
ENSMUSG00000006699.18	Cdc42	1119.27	-0.0431386	0.0971294	-0.444135	0.656945	0.927527	1137.28	1067.46	1139.16	1133.19	Non-sig.	ENSMUSG00000006699	Cdc42	cell division cycle 42
ENSMUSG00000006705.14	Pknox1	221.349	0.00603967	0.226058	0.0267174	0.978685	0.997861	192.342	251.297	197.765	243.992	Non-sig.	ENSMUSG00000006705	Pknox1	Pbx/knotted 1 homeobox
ENSMUSG00000006711.16	D130043K22Rik	21.1978	-0.337293	0.665938	-0.506493	0.612511	0.911749	16.7682	20.7593	26.8459	20.4178	Non-sig.	ENSMUSG00000006711	D130043K22Rik	RIKEN cDNA D130043K22 gene
ENSMUSG00000006715.12	Gmnn	48.9257	-1.09596	0.447104	-2.45124	0.0142364	0.123262	29.591	32.7778	60.8507	72.4831	Non-sig.	ENSMUSG00000006715	Gmnn	geminin
ENSMUSG00000006717.8	Acot13	60.2073	-0.252085	0.416137	-0.605774	0.544665	0.887948	42.4138	67.7408	72.484	58.1907	Non-sig.	ENSMUSG00000006717	Acot13	acyl-CoA thioesterase 13
ENSMUSG00000006720.17	Zfp184	250.244	-0.0313535	0.199324	-0.157299	0.875009	0.980982	250.537	244.741	272.933	232.763	Non-sig.	ENSMUSG00000006720	Zfp184	zinc finger protein 184 (Kruppel-like)
ENSMUSG00000006728.13	Cdk4	1161.93	-0.251716	0.0985684	-2.55371	0.0106581	0.0998176	1038.64	1083.85	1322.61	1202.61	Non-sig.	ENSMUSG00000006728	Cdk4	cyclin-dependent kinase 4
ENSMUSG00000006731.11	B4galnt1	350.731	0.359301	0.166793	2.15417	0.0312266	0.210137	398.492	390.056	320.361	294.016	Non-sig.	ENSMUSG00000006731	B4galnt1	beta-1,4-N-acetyl-galactosaminyl transferase 1
ENSMUSG00000006732.15	Mettl1	38.3052	-0.942322	0.516818	-1.82332	0.0682556	0.352063	30.5774	21.8519	59.9559	40.8356	Non-sig.	ENSMUSG00000006732	Mettl1	methyltransferase like 1
ENSMUSG00000006736.10	Tspan31	177.093	-0.276846	0.235934	-1.1734	0.240634	0.666184	147.955	172.63	204.029	183.76	Non-sig.	ENSMUSG00000006736	Tspan31	tetraspanin 31
ENSMUSG00000006740.15	Kif5b	1423.2	0.135482	0.0863538	1.56892	0.116666	0.474236	1511.11	1468.45	1343.19	1370.03	Non-sig.	ENSMUSG00000006740	Kif5b	kinesin family member 5B
ENSMUSG00000006763.15	Saal1	153.964	0.245391	0.251015	0.977594	0.328275	0.75855	166.696	167.167	128.86	153.133	Non-sig.	ENSMUSG00000006763	Saal1	serum amyloid A-like 1
ENSMUSG00000006782.17	Cnp	96.7937	0.0879121	0.328619	0.26752	0.789069	0.960159	85.8139	113.63	80.5378	107.193	Non-sig.	ENSMUSG00000006782	Cnp	2',3'-cyclic nucleotide 3' phosphodiesterase
ENSMUSG00000006800.15	Sulf2	956.033	0.123321	0.104679	1.17809	0.23876	0.663551	961.708	1032.5	924.394	905.528	Non-sig.	ENSMUSG00000006800	Sulf2	sulfatase 2
ENSMUSG00000006818.6	Sod2	519.402	0.239512	0.152326	1.57237	0.115866	0.472739	588.861	536.464	530.654	421.627	Non-sig.	ENSMUSG00000006818	Sod2	superoxide dismutase 2, mitochondrial
ENSMUSG00000006850.9	Tmco6	47.8089	-0.120199	0.464289	-0.258888	0.795722	0.962507	51.2911	40.426	61.7456	37.7729	Non-sig.	ENSMUSG00000006850	Tmco6	transmembrane and coiled-coil domains 6
ENSMUSG00000006906.11	Stambp	225.634	0.0124993	0.211224	0.0591756	0.952812	0.99341	238.701	214.148	206.714	242.972	Non-sig.	ENSMUSG00000006906	Stambp	STAM binding protein
ENSMUSG00000006920.15	Ezh1	153.266	0.16237	0.255499	0.635503	0.525101	0.87832	180.505	143.13	148.547	140.883	Non-sig.	ENSMUSG00000006920	Ezh1	enhancer of zeste 1 polycomb repressive complex 2 subunit
ENSMUSG00000006930.16	Hap1	1193.44	-0.51743	0.101121	-5.11693	3.1055e-07	1.6001e-05	1045.55	916.686	1362.88	1448.64	Sig. genes	ENSMUSG00000006930	Hap1	huntingtin-associated protein 1
ENSMUSG00000006931.16	P3h4	39.9837	0.0618116	0.481466	0.128382	0.897847	0.984134	43.4001	38.2408	38.4791	39.8147	Non-sig.	ENSMUSG00000006931	P3h4	prolyl 3-hydroxylase family member 4 (non-enzymatic)
ENSMUSG00000006932.18	Ctnnb1	3881.53	-0.324011	0.0585874	-5.53039	3.19525e-08	2.04826e-06	3457.22	3438.39	4408.1	4222.4	Sig. genes	ENSMUSG00000006932	Ctnnb1	catenin (cadherin associated protein), beta 1
ENSMUSG00000006941.6	Eif1b	601.805	-0.225481	0.128898	-1.7493	0.0802398	0.387684	572.093	537.556	659.515	638.056	Non-sig.	ENSMUSG00000006941	Eif1b	eukaryotic translation initiation factor 1B
ENSMUSG00000006958.15	Chrd	62.49	0.136245	0.391592	0.347926	0.727896	0.945751	73.9775	56.8149	59.9559	59.2116	Non-sig.	ENSMUSG00000006958	Chrd	chordin
ENSMUSG00000006998.17	Psmd2	1479.57	-0.0057295	0.088232	-0.0649368	0.948224	0.99292	1412.48	1541.65	1504.27	1459.87	Non-sig.	ENSMUSG00000006998	Psmd2	proteasome (prosome, macropain) 26S subunit, non-ATPase, 2
ENSMUSG00000007021.6	Syngr3	245.148	0.362187	0.199765	1.81306	0.0698219	0.357729	263.36	288.445	224.611	204.178	Non-sig.	ENSMUSG00000007021	Syngr3	synaptogyrin 3
ENSMUSG00000007029.17	Vars	625.505	-0.185876	0.125937	-1.47594	0.139959	0.519575	597.738	572.519	655.935	675.828	Non-sig.	ENSMUSG00000007029	Vars	valyl-tRNA synthetase
ENSMUSG00000007036.16	Abhd16a	147.939	-0.161001	0.262058	-0.614372	0.538969	0.885357	157.819	121.278	150.337	162.321	Non-sig.	ENSMUSG00000007036	Abhd16a	abhydrolase domain containing 16A
ENSMUSG00000007038.6	Neu1	79.319	-0.288317	0.347221	-0.830357	0.406337	0.815993	72.9912	69.926	95.7504	78.6084	Non-sig.	ENSMUSG00000007038	Neu1	neuraminidase 1
ENSMUSG00000007039.13	Ddah2	630.91	-0.456552	0.129924	-3.51399	0.000441433	0.00854941	557.297	505.871	698.889	761.583	Sig. genes	ENSMUSG00000007039	Ddah2	dimethylarginine dimethylaminohydrolase 2
ENSMUSG00000007041.10	Clic1	98.4164	-0.822481	0.333771	-2.46421	0.0137317	0.120342	56.2229	86.3149	137.809	113.319	Non-sig.	ENSMUSG00000007041	Clic1	chloride intracellular channel 1
ENSMUSG00000007050.18	Lsm2	79.713	-0.324463	0.346877	-0.935384	0.34959	0.776322	65.1002	76.4816	82.3275	94.9427	Non-sig.	ENSMUSG00000007050	Lsm2	LSM2 homolog, U6 small nuclear RNA and mRNA degradation associated
ENSMUSG00000007080.15	Pole	215.049	-0.316423	0.239723	-1.31996	0.18685	0.597012	178.532	204.315	191.501	285.849	Non-sig.	ENSMUSG00000007080	Pole	polymerase (DNA directed), epsilon
ENSMUSG00000007097.15	Atp1a2	184.211	-1.09836	0.239589	-4.58435	4.55402e-06	0.000167603	101.596	133.296	248.772	253.18	Sig. genes	ENSMUSG00000007097	Atp1a2	ATPase, Na+/K+ transporting, alpha 2 polypeptide
ENSMUSG00000007207.11	Stx1a	280.404	0.0429324	0.187007	0.229577	0.818421	0.968094	297.883	270.963	264.88	287.891	Non-sig.	ENSMUSG00000007207	Stx1a	syntaxin 1A (brain)
ENSMUSG00000007216.7	Zfp775	138.007	0.155478	0.277807	0.559661	0.57571	0.901827	163.737	126.741	114.543	147.008	Non-sig.	ENSMUSG00000007216	Zfp775	zinc finger protein 775
ENSMUSG00000007338.11	Mrpl49	147.679	-0.144635	0.252481	-0.572857	0.566741	0.896985	144.996	135.482	153.022	157.217	Non-sig.	ENSMUSG00000007338	Mrpl49	mitochondrial ribosomal protein L49
ENSMUSG00000007411.17	Mark3	1285.13	-0.00503307	0.0936308	-0.0537544	0.957131	0.994356	1235.92	1330.78	1325.29	1248.55	Non-sig.	ENSMUSG00000007411	Mark3	MAP/microtubule affinity regulating kinase 3
ENSMUSG00000007415.16	Gatad1	258.121	0.105276	0.197986	0.531735	0.59491	0.908194	245.605	289.537	238.034	259.306	Non-sig.	ENSMUSG00000007415	Gatad1	GATA zinc finger domain containing 1
ENSMUSG00000007440.11	Pcdha10	85.6878	0.536259	0.331264	1.61883	0.105484	0.448685	104.555	98.3335	72.484	67.3787	Non-sig.	ENSMUSG00000007440	Pcdha10	protocadherin alpha 10
ENSMUSG00000007458.15	M6pr	195.942	-0.128342	0.237403	-0.540607	0.588778	0.905467	177.546	196.667	172.709	236.846	Non-sig.	ENSMUSG00000007458	M6pr	mannose-6-phosphate receptor, cation dependent
ENSMUSG00000007476.19	Lrrc8a	731.663	0.10681	0.119928	0.890618	0.373134	0.791737	718.075	799.779	703.363	705.434	Non-sig.	ENSMUSG00000007476	Lrrc8a	leucine rich repeat containing 8A VRAC subunit A
ENSMUSG00000007564.16	Ppp2r1a	2109.9	-0.00819385	0.0732502	-0.111861	0.910934	0.985908	2082.22	2126.19	2148.57	2082.61	Non-sig.	ENSMUSG00000007564	Ppp2r1a	protein phosphatase 2, regulatory subunit A, alpha
ENSMUSG00000007570.17	Fance	58.2027	-0.135742	0.399139	-0.340086	0.733792	0.947507	55.2366	55.7223	62.6405	59.2116	Non-sig.	ENSMUSG00000007570	Fance	Fanconi anemia, complementation group E
ENSMUSG00000007589.10	Tinf2	81.8767	-0.385708	0.338678	-1.13886	0.25476	0.683919	72.0048	69.926	88.5915	96.9844	Non-sig.	ENSMUSG00000007589	Tinf2	Terf1 (TRF1)-interacting nuclear factor 2
ENSMUSG00000007603.10	Dus3l	192.069	0.169614	0.225257	0.75298	0.451462	0.840989	190.369	216.334	172.709	188.864	Non-sig.	ENSMUSG00000007603	Dus3l	dihydrouridine synthase 3-like (S. cerevisiae)
ENSMUSG00000007610.16	Gtpbp3	85.0945	-0.762945	0.334877	-2.27828	0.0227097	0.169704	66.0866	60.0927	110.068	104.131	Non-sig.	ENSMUSG00000007610	Gtpbp3	GTP binding protein 3
ENSMUSG00000007613.16	Tgfbr1	454.392	-0.187016	0.149077	-1.25449	0.209663	0.629867	449.783	399.889	485.016	482.88	Non-sig.	ENSMUSG00000007613	Tgfbr1	transforming growth factor, beta receptor I
ENSMUSG00000007617.19	Homer1	435.001	0.198474	0.155597	1.27556	0.202111	0.618333	498.115	431.575	422.376	387.938	Non-sig.	ENSMUSG00000007617	Homer1	homer scaffolding protein 1
ENSMUSG00000007646.14	Rad51c	21.2757	-0.361807	0.659825	-0.548338	0.58346	0.904535	19.7273	17.4815	22.3716	25.5222	Non-sig.	ENSMUSG00000007646	Rad51c	RAD51 paralog C
ENSMUSG00000007653.13	Gabrb2	169.023	0.300827	0.239199	1.25764	0.208521	0.628291	185.437	187.926	162.865	139.862	Non-sig.	ENSMUSG00000007653	Gabrb2	gamma-aminobutyric acid (GABA) A receptor, subunit beta 2
ENSMUSG00000007656.14	Arpp19	549.609	0.15553	0.13438	1.15739	0.247112	0.674949	598.725	559.408	514.547	525.758	Non-sig.	ENSMUSG00000007656	Arpp19	cAMP-regulated phosphoprotein 19
ENSMUSG00000007659.19	Bcl2l1	1115.65	0.0298233	0.0960351	0.310546	0.756146	0.954395	1112.62	1141.76	1094.42	1113.79	Non-sig.	ENSMUSG00000007659	Bcl2l1	BCL2-like 1
ENSMUSG00000007670.11	Khsrp	1551.12	-0.042075	0.0866864	-0.48537	0.627414	0.916175	1599.89	1456.43	1574.96	1573.19	Non-sig.	ENSMUSG00000007670	Khsrp	KH-type splicing regulatory protein
ENSMUSG00000007721.7	Ccdc124	722.924	-0.173594	0.12686	-1.36839	0.17119	0.573883	730.898	627.149	730.209	803.44	Non-sig.	ENSMUSG00000007721	Ccdc124	coiled-coil domain containing 124
ENSMUSG00000007739.11	Cct4	1149.01	-0.121092	0.0977572	-1.2387	0.215455	0.636345	1151.09	1049.98	1196.43	1198.52	Non-sig.	ENSMUSG00000007739	Cct4	chaperonin containing Tcp1, subunit 4 (delta)
ENSMUSG00000007777.10	0610009B22Rik	19.2505	-0.0791679	0.70338	-0.112554	0.910385	0.985908	16.7682	20.7593	24.1613	15.3133	Non-sig.	ENSMUSG00000007777	0610009B22Rik	RIKEN cDNA 0610009B22 gene
ENSMUSG00000007783.11	Cpt1c	217.239	0.0947224	0.222493	0.425732	0.670303	0.931842	194.314	254.574	199.555	220.512	Non-sig.	ENSMUSG00000007783	Cpt1c	carnitine palmitoyltransferase 1c
ENSMUSG00000007812.17	Zfp655	242.019	-0.181098	0.202759	-0.893169	0.371767	0.790639	233.769	219.611	238.034	276.661	Non-sig.	ENSMUSG00000007812	Zfp655	zinc finger protein 655
ENSMUSG00000007815.14	Rhoa	646.104	-0.236405	0.124813	-1.89407	0.0582159	0.318167	608.588	577.982	715.891	681.954	Non-sig.	ENSMUSG00000007815	Rhoa	ras homolog family member A
ENSMUSG00000007817.16	Zmiz1	3379.16	-0.0915633	0.0615149	-1.48847	0.136626	0.511934	3258.96	3284.34	3409.43	3563.92	Non-sig.	ENSMUSG00000007817	Zmiz1	zinc finger, MIZ-type containing 1
ENSMUSG00000007827.11	Ankrd26	353.727	0.0843892	0.16642	0.507086	0.612094	0.911698	362.983	364.926	326.625	360.374	Non-sig.	ENSMUSG00000007827	Ankrd26	ankyrin repeat domain 26
ENSMUSG00000007833.16	Aldh16a1	57.1168	-0.146936	0.408804	-0.359428	0.719275	0.944192	47.3456	61.1853	61.7456	58.1907	Non-sig.	ENSMUSG00000007833	Aldh16a1	aldehyde dehydrogenase 16 family, member A1
ENSMUSG00000007836.7	Hnrnpa0	2197.52	-0.0190524	0.0731165	-0.260577	0.794419	0.962309	2163.1	2203.76	2271.16	2152.03	Non-sig.	ENSMUSG00000007836	Hnrnpa0	heterogeneous nuclear ribonucleoprotein A0
ENSMUSG00000007837.12	Prrg2	22.7793	-0.338392	0.646954	-0.523055	0.600936	0.909262	21.7001	18.5741	30.4254	20.4178	Non-sig.	ENSMUSG00000007837	Prrg2	proline-rich Gla (G-carboxyglutamic acid) polypeptide 2
ENSMUSG00000007850.17	Hnrnph1	4650.95	-0.151594	0.0585375	-2.58969	0.00960624	0.0926951	4474.16	4337.6	4714.14	5077.9	Non-sig.	ENSMUSG00000007850	Hnrnph1	heterogeneous nuclear ribonucleoprotein H1
ENSMUSG00000007867.10	Ift43	73.1737	-0.284553	0.36289	-0.784131	0.432963	0.830245	73.9775	57.9075	83.2223	77.5876	Non-sig.	ENSMUSG00000007867	Ift43	intraflagellar transport 43
ENSMUSG00000007872.4	Id3	22.7644	-0.665734	0.64362	-1.03436	0.300969	0.733565	17.7546	17.4815	31.3202	24.5013	Non-sig.	ENSMUSG00000007872	Id3	inhibitor of DNA binding 3
ENSMUSG00000007880.17	Arid1a	5614.75	0.170129	0.0557572	3.05124	0.00227895	0.0317519	5726.85	6164.42	5186.63	5381.11	Sig. genes	ENSMUSG00000007880	Arid1a	AT rich interactive domain 1A (SWI-like)
ENSMUSG00000007891.17	Ctsd	321.874	0.147721	0.172092	0.85838	0.390682	0.803855	341.283	335.426	309.623	301.162	Non-sig.	ENSMUSG00000007891	Ctsd	cathepsin D
ENSMUSG00000007892.9	Rplp1	2091.6	-0.27109	0.0755771	-3.58694	0.000334585	0.00675803	1963.86	1826.82	2297.12	2278.62	Sig. genes	ENSMUSG00000007892	Rplp1	ribosomal protein, large, P1
ENSMUSG00000007908.15	Hmgcll1	115.032	0.00593455	0.286593	0.0207072	0.983479	0.99831	122.31	108.167	116.332	113.319	Non-sig.	ENSMUSG00000007908	Hmgcll1	3-hydroxymethyl-3-methylglutaryl-Coenzyme A lyase-like 1
ENSMUSG00000007944.9	Ttc9b	276.203	-0.110665	0.187559	-0.590029	0.555171	0.892606	274.21	256.76	274.723	299.12	Non-sig.	ENSMUSG00000007944	Ttc9b	tetratricopeptide repeat domain 9B
ENSMUSG00000007950.10	Abhd8	396.836	0.250869	0.158958	1.57821	0.114517	0.46985	408.356	454.519	372.263	352.207	Non-sig.	ENSMUSG00000007950	Abhd8	abhydrolase domain containing 8
ENSMUSG00000007987.13	Ift22	131.862	0.144842	0.284707	0.508739	0.610935	0.911501	116.391	160.611	113.648	136.799	Non-sig.	ENSMUSG00000007987	Ift22	intraflagellar transport 22
ENSMUSG00000007989.8	Fzd3	1671.8	0.232537	0.0863729	2.69224	0.00709728	0.0741441	1802.09	1811.52	1625.97	1447.62	Non-sig.	ENSMUSG00000007989	Fzd3	frizzled class receptor 3
ENSMUSG00000008035.13	Mid1ip1	218.007	0.197337	0.239855	0.822735	0.410659	0.818321	214.042	252.389	244.298	161.3	Non-sig.	ENSMUSG00000008035	Mid1ip1	Mid1 interacting protein 1 (gastrulation specific G12-like (zebrafish))
ENSMUSG00000008036.12	Ap2s1	496.334	0.0691301	0.142917	0.483708	0.628593	0.91661	500.088	516.797	510.072	458.379	Non-sig.	ENSMUSG00000008036	Ap2s1	adaptor-related protein complex 2, sigma 1 subunit
ENSMUSG00000008090.15	Fgfrl1	47.8938	-0.766884	0.466821	-1.64278	0.100429	0.437243	29.591	41.5186	72.484	47.9818	Non-sig.	ENSMUSG00000008090	Fgfrl1	fibroblast growth factor receptor-like 1
ENSMUSG00000008129.15	Brme1	25.0972	-0.667224	0.626363	-1.06524	0.286769	0.719373	14.7955	24.0371	26.8459	34.7102	Non-sig.	ENSMUSG00000008129	Brme1	break repair meiotic recombinase recruitment factor 1
ENSMUSG00000008136.15	Fhl2	26.23	-0.382455	0.626599	-0.610366	0.541619	0.886723	24.6592	20.7593	19.687	39.8147	Non-sig.	ENSMUSG00000008136	Fhl2	four and a half LIM domains 2
ENSMUSG00000008140.19	Emc10	421.341	-0.0468893	0.153154	-0.306158	0.759485	0.955094	405.397	423.927	445.642	410.397	Non-sig.	ENSMUSG00000008140	Emc10	ER membrane protein complex subunit 10
ENSMUSG00000008153.13	Clstn3	682.94	0.290274	0.14192	2.04534	0.0408211	0.252662	650.016	853.316	599.559	628.868	Non-sig.	ENSMUSG00000008153	Clstn3	calsyntenin 3
ENSMUSG00000008167.15	Fbxw9	206.001	0.234539	0.22657	1.03517	0.300589	0.733266	208.123	237.093	166.445	212.345	Non-sig.	ENSMUSG00000008167	Fbxw9	F-box and WD-40 domain protein 9
ENSMUSG00000008200.16	Fnbp4	972.335	0.0452203	0.102899	0.439462	0.660327	0.92884	978.476	996.446	933.343	981.074	Non-sig.	ENSMUSG00000008200	Fnbp4	formin binding protein 4
ENSMUSG00000008206.17	Cers4	190.935	0.355691	0.222518	1.59849	0.109935	0.460586	209.11	219.611	165.55	169.468	Non-sig.	ENSMUSG00000008206	Cers4	ceramide synthase 4
ENSMUSG00000008226.15	Scrn3	27.635	-0.262739	0.598525	-0.438978	0.660678	0.92884	30.5774	19.6667	35.7946	24.5013	Non-sig.	ENSMUSG00000008226	Scrn3	secernin 3
ENSMUSG00000008301.12	Phax	366.563	-0.0533095	0.165742	-0.321643	0.747723	0.952726	379.751	339.797	388.371	358.332	Non-sig.	ENSMUSG00000008301	Phax	phosphorylated adaptor for RNA export
ENSMUSG00000008305.19	Tle1	531.103	-0.379656	0.138471	-2.74178	0.00611072	0.0662793	470.497	452.334	572.713	628.868	Non-sig.	ENSMUSG00000008305	Tle1	transducin-like enhancer of split 1
ENSMUSG00000008333.13	Snrpb2	227.843	-0.0520329	0.203957	-0.255117	0.798633	0.963894	228.837	218.519	228.19	235.825	Non-sig.	ENSMUSG00000008333	Snrpb2	U2 small nuclear ribonucleoprotein B
ENSMUSG00000008348.10	Ubc	6441.1	-0.108916	0.0497317	-2.19006	0.0285197	0.197669	6097.72	6299.9	6775.91	6590.86	Non-sig.	ENSMUSG00000008348	Ubc	ubiquitin C
ENSMUSG00000008373.17	Prpf31	594.433	-0.11243	0.130165	-0.863746	0.387728	0.800942	591.82	550.667	630.879	604.366	Non-sig.	ENSMUSG00000008373	Prpf31	pre-mRNA processing factor 31
ENSMUSG00000008393.10	Carhsp1	858.171	0.167921	0.108519	1.54738	0.121772	0.482678	888.717	927.612	809.852	806.502	Non-sig.	ENSMUSG00000008393	Carhsp1	calcium regulated heat stable protein 1
ENSMUSG00000008398.17	Elk3	26.8544	-0.726639	0.640879	-1.13382	0.256871	0.686499	18.741	21.8519	47.4278	19.3969	Non-sig.	ENSMUSG00000008398	Elk3	ELK3, member of ETS oncogene family
ENSMUSG00000008429.9	Herpud2	241.725	0.0478856	0.201992	0.237067	0.812605	0.966911	258.428	232.723	224.611	251.139	Non-sig.	ENSMUSG00000008429	Herpud2	HERPUD family member 2
ENSMUSG00000008435.16	Rdh13	153.897	0.139763	0.272655	0.5126	0.608231	0.911481	165.71	157.334	177.183	115.36	Non-sig.	ENSMUSG00000008435	Rdh13	retinol dehydrogenase 13 (all-trans and 9-cis)
ENSMUSG00000008450.9	Nutf2	320.905	-0.229101	0.173958	-1.31699	0.187842	0.598734	285.06	305.926	337.364	355.269	Non-sig.	ENSMUSG00000008450	Nutf2	nuclear transport factor 2
ENSMUSG00000008475.14	Arpc5	605.697	-0.0407886	0.131617	-0.309903	0.756635	0.954395	629.302	564.871	634.459	594.157	Non-sig.	ENSMUSG00000008475	Arpc5	actin related protein 2/3 complex, subunit 5
ENSMUSG00000008489.19	Elavl2	1163.11	0.43776	0.0946776	4.62369	3.76976e-06	0.000142979	1351.32	1325.32	1004.93	970.865	Sig. genes	ENSMUSG00000008489	Elavl2	ELAV like RNA binding protein 1
ENSMUSG00000008496.20	Pou2f2	158.46	-0.250406	0.266175	-0.940756	0.34683	0.774641	134.146	155.148	141.388	203.157	Non-sig.	ENSMUSG00000008496	Pou2f2	POU domain, class 2, transcription factor 2
ENSMUSG00000008575.18	Nfib	2233.3	-0.436143	0.0726506	-6.00329	1.93362e-09	1.51733e-07	1927.36	1868.34	2512.78	2624.71	Sig. genes	ENSMUSG00000008575	Nfib	nuclear factor I/B
ENSMUSG00000008604.12	Ubqln4	644.121	0.106651	0.125667	0.848677	0.396061	0.806869	642.125	693.797	607.613	632.951	Non-sig.	ENSMUSG00000008604	Ubqln4	ubiquilin 4
ENSMUSG00000008658.17	Rbfox1	224.128	-0.000630054	0.206115	-0.0030568	0.997561	0.999098	219.96	228.352	231.77	216.428	Non-sig.	ENSMUSG00000008658	Rbfox1	RNA binding protein, fox-1 homolog (C. elegans) 1
ENSMUSG00000008668.16	Rps18	1763.52	-0.293853	0.0784396	-3.74623	0.000179515	0.0040314	1575.23	1594.09	1955.28	1929.48	Sig. genes	ENSMUSG00000008668	Rps18	ribosomal protein S18
ENSMUSG00000008682.14	Rpl10	2031.73	-0.0664954	0.0903726	-0.735791	0.461858	0.846394	1824.78	2146.95	2180.78	1974.4	Non-sig.	ENSMUSG00000008682	Rpl10	ribosomal protein L10
ENSMUSG00000008683.17	Rps15a	1063.5	-0.0164226	0.0996633	-0.164781	0.869117	0.978925	1077.11	1037.96	1100.68	1038.24	Non-sig.	ENSMUSG00000008683	Rps15a	ribosomal protein S15A
ENSMUSG00000008690.16	Ncaph2	928.956	-0.127861	0.109943	-1.16297	0.244843	0.671573	864.058	911.224	914.551	1025.99	Non-sig.	ENSMUSG00000008690	Ncaph2	non-SMC condensin II complex, subunit H2
ENSMUSG00000008730.18	Hipk1	806.529	-0.0308821	0.117443	-0.262954	0.792586	0.961353	835.453	760.446	856.385	773.834	Non-sig.	ENSMUSG00000008730	Hipk1	homeodomain interacting protein kinase 1
ENSMUSG00000008734.10	Gprc5b	109.902	0.0218372	0.293842	0.074316	0.940759	0.99292	104.555	116.908	103.804	114.34	Non-sig.	ENSMUSG00000008734	Gprc5b	G protein-coupled receptor, family C, group 5, member B
ENSMUSG00000008763.17	Man1a2	572.068	0.312824	0.13468	2.32273	0.0201938	0.156841	667.77	599.834	523.495	497.173	Non-sig.	ENSMUSG00000008763	Man1a2	mannosidase, alpha, class 1A, member 2
ENSMUSG00000008822.16	Acyp1	23.5505	0.260298	0.638407	0.407731	0.683471	0.934942	19.7273	31.6852	22.3716	20.4178	Non-sig.	ENSMUSG00000008822	Acyp1	acylphosphatase 1, erythrocyte (common) type
ENSMUSG00000008855.18	Hdac5	1066.58	0.199973	0.0994438	2.01092	0.0443344	0.266906	1148.13	1133.02	1025.51	959.636	Non-sig.	ENSMUSG00000008855	Hdac5	histone deacetylase 5
ENSMUSG00000008859.9	Rala	994.167	0.0786874	0.1021	0.770693	0.440889	0.836594	1034.7	1007.37	942.292	992.304	Non-sig.	ENSMUSG00000008859	Rala	v-ral simian leukemia viral oncogene A (ras related)
ENSMUSG00000008892.13	Vdac3	556.491	-0.170271	0.132892	-1.28127	0.200099	0.616732	522.775	524.445	575.397	603.345	Non-sig.	ENSMUSG00000008892	Vdac3	voltage-dependent anion channel 3
ENSMUSG00000008958.15	Vps72	908.337	0.0613491	0.107617	0.570069	0.568631	0.898309	938.035	916.686	853.7	924.925	Non-sig.	ENSMUSG00000008958	Vps72	vacuolar protein sorting 72
ENSMUSG00000008976.17	Gabpa	347.852	-0.0579397	0.16653	-0.347924	0.727898	0.945751	347.201	334.334	345.417	364.457	Non-sig.	ENSMUSG00000008976	Gabpa	GA repeat binding protein, alpha
ENSMUSG00000008999.8	Bmp7	18.6441	-0.784748	0.735455	-1.06702	0.285961	0.718144	8.8773	18.5741	20.5819	26.5431	Non-sig.	ENSMUSG00000008999	Bmp7	bone morphogenetic protein 7
ENSMUSG00000009013.6	Dynll1	937.664	-0.230576	0.108552	-2.12411	0.0336613	0.222357	850.248	876.26	1067.57	956.573	Non-sig.	ENSMUSG00000009013	Dynll1	dynein light chain LC8-type 1
ENSMUSG00000009030.15	Pdcl	623.145	0.0158891	0.127784	0.124343	0.901043	0.984749	644.098	608.575	597.769	642.139	Non-sig.	ENSMUSG00000009030	Pdcl	phosducin-like
ENSMUSG00000009035.16	Tmem184b	228.258	-0.159534	0.213675	-0.746619	0.455293	0.842354	239.687	191.204	229.98	252.16	Non-sig.	ENSMUSG00000009035	Tmem184b	transmembrane protein 184b
ENSMUSG00000009073.17	Nf2	1057.76	-0.00214445	0.104119	-0.0205962	0.983568	0.99831	1049.49	1065.28	1123.95	992.304	Non-sig.	ENSMUSG00000009073	Nf2	neurofibromin 2
ENSMUSG00000009076.11	Zmat5	64.4702	0.266765	0.399522	0.667711	0.504318	0.868854	81.8685	59.0001	68.0097	49.0027	Non-sig.	ENSMUSG00000009076	Zmat5	zinc finger, matrin type 5
ENSMUSG00000009079.17	Ewsr1	2872.79	-0.196539	0.0674863	-2.91228	0.00358806	0.0444971	2761.83	2591.63	3007.64	3130.05	Sig. genes	ENSMUSG00000009079	Ewsr1	Ewing sarcoma breakpoint region 1
ENSMUSG00000009090.18	Ap1b1	772.81	0.122401	0.134307	0.911352	0.36211	0.785937	873.921	737.501	815.221	664.599	Non-sig.	ENSMUSG00000009090	Ap1b1	adaptor protein complex AP-1, beta 1 subunit
ENSMUSG00000009112.5	Bcl2l13	352.262	0.0724004	0.172276	0.420257	0.674298	0.932181	372.847	349.63	373.158	313.413	Non-sig.	ENSMUSG00000009112	Bcl2l13	BCL2-like 13 (apoptosis facilitator)
ENSMUSG00000009207.16	Lnpk	196.643	-0.0176563	0.219528	-0.0804281	0.935897	0.991599	196.287	194.482	190.606	205.199	Non-sig.	ENSMUSG00000009207	Lnpk	lunapark, ER junction formation factor
ENSMUSG00000009216.8	Fam163b	89.0757	0.938143	0.327016	2.8688	0.00412036	0.0489637	119.35	114.722	59.9559	62.2742	Sig. genes	ENSMUSG00000009216	Fam163b	family with sequence similarity 163, member B
ENSMUSG00000009291.14	Pttg1ip	138.81	-0.597256	0.278361	-2.14561	0.0319039	0.213642	118.364	102.704	193.291	140.883	Non-sig.	ENSMUSG00000009291	Pttg1ip	pituitary tumor-transforming 1 interacting protein
ENSMUSG00000009292.19	Trpm2	26.3814	0.783745	0.668335	1.17268	0.240923	0.666578	50.3047	16.3889	21.4767	17.3551	Non-sig.	ENSMUSG00000009292	Trpm2	transient receptor potential cation channel, subfamily M, member 2
ENSMUSG00000009293.18	Ube2g2	170.44	0.156096	0.235964	0.661525	0.508276	0.870328	183.464	175.908	168.234	154.154	Non-sig.	ENSMUSG00000009293	Ube2g2	ubiquitin-conjugating enzyme E2G 2
ENSMUSG00000009376.16	Met	27.561	1.16902	0.600105	1.94803	0.0514118	0.294701	41.4274	34.963	20.5819	13.2716	Non-sig.	ENSMUSG00000009376	Met	met proto-oncogene
ENSMUSG00000009394.14	Syn2	445.007	0.37495	0.162596	2.30601	0.0211099	0.162112	556.311	447.964	363.315	412.439	Non-sig.	ENSMUSG00000009394	Syn2	synapsin II
ENSMUSG00000009406.14	Elk1	307.458	0.269635	0.176097	1.53117	0.125727	0.49118	331.419	340.889	281.882	275.64	Non-sig.	ENSMUSG00000009406	Elk1	ELK1, member of ETS oncogene family
ENSMUSG00000009418.18	Nav1	3223.31	0.200926	0.0622926	3.22552	0.00125744	0.0200106	3415.79	3479.91	3053.28	2944.24	Sig. genes	ENSMUSG00000009418	Nav1	neuron navigator 1
ENSMUSG00000009470.18	Tnpo1	1272.73	0.067777	0.0969735	0.698923	0.4846	0.857464	1232.96	1373.39	1285.02	1199.54	Non-sig.	ENSMUSG00000009470	Tnpo1	transportin 1
ENSMUSG00000009535.14	Rnmt	435.653	0.106068	0.152451	0.695751	0.486585	0.85797	428.083	475.278	405.373	433.878	Non-sig.	ENSMUSG00000009535	Rnmt	RNA (guanine-7-) methyltransferase
ENSMUSG00000009549.15	Srp14	448.944	-0.0831412	0.147389	-0.564095	0.572689	0.901056	444.852	427.204	472.488	451.233	Non-sig.	ENSMUSG00000009549	Srp14	signal recognition particle 14
ENSMUSG00000009555.17	Cdk9	291.961	0.0481258	0.192695	0.249751	0.80278	0.965104	265.333	328.871	305.149	268.494	Non-sig.	ENSMUSG00000009555	Cdk9	cyclin-dependent kinase 9 (CDC2-related kinase)
ENSMUSG00000009563.17	Tor2a	78.6357	-0.840743	0.358713	-2.34377	0.0190897	0.151032	61.1548	51.3519	87.6967	114.34	Non-sig.	ENSMUSG00000009563	Tor2a	torsin family 2, member A
ENSMUSG00000009566.13	Fpgs	47.944	0.0205865	0.439786	0.0468102	0.962664	0.995325	46.3593	50.2593	49.2175	45.94	Non-sig.	ENSMUSG00000009566	Fpgs	folylpolyglutamyl synthetase
ENSMUSG00000009569.15	Mrtfb	281.801	-0.234079	0.197587	-1.18469	0.236141	0.662233	244.619	273.149	268.459	340.977	Non-sig.	ENSMUSG00000009569	Mrtfb	myocardin related transcription factor B
ENSMUSG00000009575.15	Cbx5	2777.6	-0.00561375	0.0680937	-0.0824415	0.934296	0.991384	2857.51	2685.6	2730.23	2837.05	Non-sig.	ENSMUSG00000009575	Cbx5	chromobox 5
ENSMUSG00000009621.19	Vav2	533.182	0.356615	0.13564	2.62913	0.00856039	0.0854412	610.561	586.723	461.75	473.692	Non-sig.	ENSMUSG00000009621	Vav2	vav 2 oncogene
ENSMUSG00000009628.15	Tex15	16.7909	0.41175	0.742703	0.554395	0.579309	0.903834	19.7273	18.5741	12.5281	16.3342	Non-sig.	ENSMUSG00000009628	Tex15	testis expressed gene 15
ENSMUSG00000009630.11	Ppp2cb	543.363	-0.151919	0.134545	-1.12913	0.258842	0.689337	504.034	525.538	561.975	581.907	Non-sig.	ENSMUSG00000009630	Ppp2cb	protein phosphatase 2 (formerly 2A), catalytic subunit, beta isoform
ENSMUSG00000009640.12	Dmap1	229.91	0.266834	0.205321	1.2996	0.193739	0.608396	244.619	257.852	220.137	197.032	Non-sig.	ENSMUSG00000009640	Dmap1	DNA methyltransferase 1-associated protein 1
ENSMUSG00000009647.14	Mcu	109.176	-0.239142	0.304672	-0.784917	0.432502	0.830095	107.514	92.8705	134.23	102.089	Non-sig.	ENSMUSG00000009647	Mcu	mitochondrial calcium uniporter
ENSMUSG00000009654.5	Oit3	15.9672	0.57325	0.761129	0.753157	0.451356	0.840989	20.7137	17.4815	13.423	12.2507	Non-sig.	ENSMUSG00000009654	Oit3	oncoprotein induced transcript 3
ENSMUSG00000009681.11	Bcr	1675.55	0.290187	0.0803453	3.61174	0.000304144	0.00628257	1832.67	1854.13	1488.16	1527.25	Sig. genes	ENSMUSG00000009681	Bcr	BCR activator of RhoGEF and GTPase
ENSMUSG00000009731.5	Kcnd1	22.914	0.0100254	0.64177	0.0156215	0.987536	0.99831	18.741	27.3149	24.1613	21.4387	Non-sig.	ENSMUSG00000009731	Kcnd1	potassium voltage-gated channel, Shal-related family, member 1
ENSMUSG00000009733.10	Tfcp2	173.338	-0.00998132	0.235284	-0.0424224	0.966162	0.995637	168.669	177	184.342	163.342	Non-sig.	ENSMUSG00000009733	Tfcp2	transcription factor CP2
ENSMUSG00000009739.18	Pou6f1	1014.44	0.270296	0.100293	2.69507	0.00703738	0.0738722	1124.46	1093.69	913.656	925.946	Non-sig.	ENSMUSG00000009739	Pou6f1	POU domain, class 6, transcription factor 1
ENSMUSG00000009741.16	Ubp1	482.297	0.0382976	0.146482	0.26145	0.793746	0.961992	487.265	490.575	508.283	443.066	Non-sig.	ENSMUSG00000009741	Ubp1	upstream binding protein 1
ENSMUSG00000009772.16	Nuak2	83.3714	-0.920823	0.339303	-2.71387	0.00665029	0.0709399	55.2366	60.0927	110.963	107.193	Non-sig.	ENSMUSG00000009772	Nuak2	NUAK family, SNF1-like kinase, 2
ENSMUSG00000009828.16	Cilk1	654.588	0.229621	0.128549	1.78625	0.0740581	0.371215	711.171	702.538	645.197	559.447	Non-sig.	ENSMUSG00000009828	Cilk1	ciliogenesis associated kinase 1
ENSMUSG00000009863.15	Sdhb	430.275	-0.151773	0.152668	-0.994139	0.320155	0.751486	417.233	397.704	430.43	475.734	Non-sig.	ENSMUSG00000009863	Sdhb	succinate dehydrogenase complex, subunit B, iron sulfur (Ip)
ENSMUSG00000009894.16	Snap47	1246.05	0.117422	0.0961836	1.22081	0.222158	0.647074	1225.07	1369.02	1194.64	1195.46	Non-sig.	ENSMUSG00000009894	Snap47	synaptosomal-associated protein, 47
ENSMUSG00000009905.6	Kdsr	98.2612	0.293695	0.31105	0.944204	0.345066	0.773747	99.6231	116.908	87.6967	88.8173	Non-sig.	ENSMUSG00000009905	Kdsr	3-ketodihydrosphingosine reductase
ENSMUSG00000009907.18	Vps4b	264.39	-0.10278	0.19138	-0.537046	0.591236	0.906117	268.292	241.463	271.144	276.661	Non-sig.	ENSMUSG00000009907	Vps4b	vacuolar protein sorting 4B
ENSMUSG00000009927.10	Rps25	650.173	-0.226485	0.125906	-1.79884	0.0720438	0.364569	591.82	606.39	668.463	734.019	Non-sig.	ENSMUSG00000009927	Rps25	ribosomal protein S25
ENSMUSG00000009995.18	Tafazzin	117.737	-0.434199	0.286586	-1.51507	0.129754	0.497005	109.487	90.6853	136.019	134.757	Non-sig.	ENSMUSG00000009995	Tafazzin	tafazzin, phospholipid-lysophospholipid transacylase
ENSMUSG00000010025.20	Aldh3a2	106.722	0.0110679	0.299379	0.0369694	0.970509	0.995889	100.609	113.63	99.3299	113.319	Non-sig.	ENSMUSG00000010025	Aldh3a2	aldehyde dehydrogenase family 3, subfamily A2
ENSMUSG00000010045.3	Tmem115	154.75	0.205409	0.256048	0.802227	0.422422	0.825584	147.955	183.556	133.335	154.154	Non-sig.	ENSMUSG00000010045	Tmem115	transmembrane protein 115
ENSMUSG00000010047.13	Hyal2	213.195	-0.0486405	0.219186	-0.221915	0.82438	0.968599	219.96	198.852	195.08	238.888	Non-sig.	ENSMUSG00000010047	Hyal2	hyaluronoglucosaminidase 2
ENSMUSG00000010048.11	Ifrd2	19.9854	-0.446611	0.699435	-0.638531	0.523128	0.87742	20.7137	13.1111	27.7408	18.376	Non-sig.	ENSMUSG00000010048	Ifrd2	interferon-related developmental regulator 2
ENSMUSG00000010051.16	Hyal1	20.6118	-1.17197	0.721726	-1.62385	0.104408	0.447034	6.90457	18.5741	30.4254	26.5431	Non-sig.	ENSMUSG00000010051	Hyal1	hyaluronoglucosaminidase 1
ENSMUSG00000010054.5	Tusc2	217.468	0.0214899	0.220013	0.0976755	0.92219	0.988837	246.592	191.204	208.503	223.575	Non-sig.	ENSMUSG00000010054	Tusc2	tumor suppressor 2, mitochondrial calcium regulator
ENSMUSG00000010057.9	Nprl2	127.661	-0.0626772	0.270827	-0.231429	0.816982	0.967902	125.269	124.556	134.23	126.59	Non-sig.	ENSMUSG00000010057	Nprl2	NPR2 like, GATOR1 complex subunit
ENSMUSG00000010064.16	Slc38a3	21.7355	-0.18957	0.659758	-0.287333	0.773857	0.956917	17.7546	22.9445	26.8459	19.3969	Non-sig.	ENSMUSG00000010064	Slc38a3	solute carrier family 38, member 3
ENSMUSG00000010066.16	Cacna2d2	632.935	0.167583	0.137872	1.2155	0.224176	0.649261	652.975	687.242	658.62	532.904	Non-sig.	ENSMUSG00000010066	Cacna2d2	calcium channel, voltage-dependent, alpha 2/delta subunit 2
ENSMUSG00000010067.14	Rassf1	71.6497	-0.131121	0.364119	-0.360104	0.71877	0.943943	68.0593	68.8334	82.3275	67.3787	Non-sig.	ENSMUSG00000010067	Rassf1	Ras association (RalGDS/AF-6) domain family member 1
ENSMUSG00000010086.18	Rnf112	160.709	-0.0459753	0.244381	-0.18813	0.850775	0.974912	158.805	157.334	152.127	174.572	Non-sig.	ENSMUSG00000010086	Rnf112	ring finger protein 112
ENSMUSG00000010095.14	Slc3a2	285.477	-0.151159	0.187867	-0.804607	0.421046	0.824997	263.36	277.519	277.408	323.622	Non-sig.	ENSMUSG00000010095	Slc3a2	solute carrier family 3 (activators of dibasic and neutral amino acid transport), member 2
ENSMUSG00000010097.16	Nxf1	993.633	0.0405782	0.102227	0.396944	0.691409	0.936992	1034.7	980.057	966.453	993.325	Non-sig.	ENSMUSG00000010097	Nxf1	nuclear RNA export factor 1
ENSMUSG00000010110.18	Stx5a	305.085	-0.0151787	0.18628	-0.0814837	0.935057	0.991384	302.815	303.741	273.828	339.956	Non-sig.	ENSMUSG00000010110	Stx5a	syntaxin 5A
ENSMUSG00000010154.8	Spire2	334.762	0.203208	0.168912	1.20304	0.228959	0.65594	357.065	359.463	306.043	316.476	Non-sig.	ENSMUSG00000010154	Spire2	spire type actin nucleation factor 2
ENSMUSG00000010175.14	Prox1	352.785	-0.334007	0.166508	-2.00595	0.0448614	0.268657	323.528	300.463	383.897	403.251	Non-sig.	ENSMUSG00000010175	Prox1	prospero homeobox 1
ENSMUSG00000010205.12	Raver1	427.796	-0.0875992	0.152235	-0.575421	0.565007	0.896272	403.424	426.112	423.271	458.379	Non-sig.	ENSMUSG00000010205	Raver1	ribonucleoprotein, PTB-binding 1
ENSMUSG00000010277.8	Bltp2	882.648	0.0886403	0.107045	0.828062	0.407635	0.817066	912.39	906.853	838.487	872.86	Non-sig.	ENSMUSG00000010277	Bltp2	bridge-like lipid transfer protein family member 2
ENSMUSG00000010290.8	AI597479	225.732	0.0465981	0.207251	0.224839	0.822105	0.968249	225.878	232.723	208.503	235.825	Non-sig.	ENSMUSG00000010290	AI597479	expressed sequence AI597479
ENSMUSG00000010307.8	Tmem86a	18.3818	0.505924	0.71623	0.706371	0.479958	0.854858	25.6455	17.4815	16.1076	14.2924	Non-sig.	ENSMUSG00000010307	Tmem86a	transmembrane protein 86A
ENSMUSG00000010311.16	Optc	16.2025	-0.397097	0.770068	-0.515665	0.606089	0.910796	14.7955	13.1111	13.423	23.4804	Non-sig.	ENSMUSG00000010311	Optc	opticin
ENSMUSG00000010362.10	Rdm1	28.2262	-0.362545	0.602629	-0.601606	0.547437	0.888921	16.7682	32.7778	35.7946	27.564	Non-sig.	ENSMUSG00000010362	Rdm1	RAD52 motif 1
ENSMUSG00000010376.16	Nedd8	583.519	-0.268495	0.133992	-2.00382	0.0450895	0.269314	559.27	499.316	656.83	618.659	Non-sig.	ENSMUSG00000010376	Nedd8	neural precursor cell expressed, developmentally down-regulated gene 8
ENSMUSG00000010392.9	Gosr1	168.127	0.0443513	0.237944	0.186394	0.852136	0.974986	177.546	163.889	171.814	159.259	Non-sig.	ENSMUSG00000010392	Gosr1	golgi SNAP receptor complex member 1
ENSMUSG00000010406.13	Mrpl52	291.366	-0.153908	0.181939	-0.845935	0.397589	0.808284	276.183	275.334	294.41	319.538	Non-sig.	ENSMUSG00000010406	Mrpl52	mitochondrial ribosomal protein L52
ENSMUSG00000010453.13	Kansl3	516.372	0.100861	0.142404	0.708272	0.478776	0.854202	553.352	515.704	528.865	467.567	Non-sig.	ENSMUSG00000010453	Kansl3	KAT8 regulatory NSL complex subunit 3
ENSMUSG00000010476.15	Ebf3	124.283	-1.24229	0.302406	-4.10802	3.99058e-05	0.00109633	70.0321	77.5742	142.283	207.24	Sig. genes	ENSMUSG00000010476	Ebf3	early B cell factor 3
ENSMUSG00000010505.17	Myt1	1225.78	-0.0748951	0.0992887	-0.754316	0.45066	0.840892	1204.35	1184.37	1341.4	1173	Non-sig.	ENSMUSG00000010505	Myt1	myelin transcription factor 1
ENSMUSG00000010517.8	Faf1	506.745	0.15808	0.142314	1.11078	0.266661	0.697775	567.161	501.501	480.542	477.776	Non-sig.	ENSMUSG00000010517	Faf1	Fas-associated factor 1
ENSMUSG00000010554.15	Mettl16	331.87	0.3149	0.194013	1.62308	0.104572	0.447312	305.774	430.482	289.041	302.183	Non-sig.	ENSMUSG00000010554	Mettl16	methyltransferase like 16
ENSMUSG00000010607.9	Pigyl	89.2881	0.252374	0.331854	0.760497	0.446958	0.840485	106.528	87.4075	73.3788	89.8382	Non-sig.	ENSMUSG00000010607	Pigyl	phosphatidylinositol glycan anchor biosynthesis, class Y-like
ENSMUSG00000010608.16	Rbm25	2043.07	0.225903	0.0825339	2.7371	0.00619838	0.0670092	2225.24	2178.63	1759.3	2009.11	Non-sig.	ENSMUSG00000010608	Rbm25	RNA binding motif protein 25
ENSMUSG00000010609.16	Psen2	45.0146	-0.342756	0.466616	-0.734558	0.462609	0.846469	32.5501	46.9815	54.5867	45.94	Non-sig.	ENSMUSG00000010609	Psen2	presenilin 2
ENSMUSG00000010660.4	Plcd1	42.5643	-0.094566	0.46992	-0.201239	0.840512	0.972843	36.4956	45.889	42.9535	44.9191	Non-sig.	ENSMUSG00000010660	Plcd1	phospholipase C, delta 1
ENSMUSG00000010663.6	Fads1	629.817	-0.0719393	0.124674	-0.57702	0.563926	0.895608	617.466	610.76	647.881	643.16	Non-sig.	ENSMUSG00000010663	Fads1	fatty acid desaturase 1
ENSMUSG00000010721.16	Lmbr1	126.449	-0.262039	0.293086	-0.894067	0.371286	0.790442	95.6776	134.389	122.596	153.133	Non-sig.	ENSMUSG00000010721	Lmbr1	limb region 1
ENSMUSG00000010755.18	Cars	298.372	-0.136943	0.1793	-0.763765	0.445007	0.839578	292.951	275.334	308.728	316.476	Non-sig.	ENSMUSG00000010755	Cars	cysteinyl-tRNA synthetase
ENSMUSG00000010803.14	Gabra1	39.814	-0.778653	0.501112	-1.55385	0.12022	0.479686	22.6864	36.0556	47.4278	53.0862	Non-sig.	ENSMUSG00000010803	Gabra1	gamma-aminobutyric acid (GABA) A receptor, subunit alpha 1
ENSMUSG00000010825.18	Grid2ip	13.4259	0.514653	0.847811	0.607037	0.543826	0.887483	10.85	20.7593	9.8435	12.2507	Non-sig.	ENSMUSG00000010825	Grid2ip	glutamate receptor, ionotropic, delta 2 (Grid2) interacting protein 1
ENSMUSG00000010911.13	Apip	40.5447	-0.269325	0.477731	-0.563759	0.572918	0.901056	37.4819	36.0556	44.7432	43.8982	Non-sig.	ENSMUSG00000010911	Apip	APAF1 interacting protein
ENSMUSG00000010914.11	Pdhx	287.446	0.192026	0.183273	1.04776	0.29475	0.727497	300.842	312.482	279.198	257.264	Non-sig.	ENSMUSG00000010914	Pdhx	pyruvate dehydrogenase complex, component X
ENSMUSG00000010936.12	Vac14	313.818	-0.112646	0.176248	-0.639136	0.522734	0.87742	314.651	288.445	334.679	317.496	Non-sig.	ENSMUSG00000010936	Vac14	Vac14 homolog (S. cerevisiae)
ENSMUSG00000011034.7	Slc5a1	18.2501	-0.129047	0.720895	-0.179009	0.85793	0.976459	21.7001	13.1111	18.7921	19.3969	Non-sig.	ENSMUSG00000011034	Slc5a1	solute carrier family 5 (sodium/glucose cotransporter), member 1
ENSMUSG00000011096.18	Akt1s1	284.559	0.0776188	0.183193	0.423699	0.671785	0.931842	285.06	299.371	272.039	281.765	Non-sig.	ENSMUSG00000011096	Akt1s1	AKT1 substrate 1 (proline-rich)
ENSMUSG00000011114.19	Tbrg1	217.354	0.0958639	0.208569	0.459627	0.645784	0.92376	222.919	226.167	204.924	215.408	Non-sig.	ENSMUSG00000011114	Tbrg1	transforming growth factor beta regulated gene 1
ENSMUSG00000011158.9	Brf1	466.821	0.26265	0.145372	1.80675	0.0708017	0.360853	528.693	489.482	422.376	426.732	Non-sig.	ENSMUSG00000011158	Brf1	BRF1, RNA polymerase III transcription initiation factor 90 kDa subunit
ENSMUSG00000011179.9	Odc1	1156.35	-0.150347	0.0942056	-1.59595	0.110501	0.461617	1089.94	1102.43	1216.12	1216.9	Non-sig.	ENSMUSG00000011179	Odc1	ornithine decarboxylase, structural 1
ENSMUSG00000011254.17	Thg1l	63.7053	-0.430255	0.385349	-1.11653	0.264195	0.69599	58.1957	50.2593	69.7994	76.5667	Non-sig.	ENSMUSG00000011254	Thg1l	tRNA-histidine guanylyltransferase 1-like (S. cerevisiae)
ENSMUSG00000011256.17	Adam19	297.123	0.257259	0.180461	1.42557	0.153992	0.544643	331.419	315.76	280.987	260.327	Non-sig.	ENSMUSG00000011256	Adam19	a disintegrin and metallopeptidase domain 19 (meltrin beta)
ENSMUSG00000011257.20	Pabpc4	520.407	-0.195363	0.145221	-1.34528	0.178534	0.585565	490.224	479.649	507.388	604.366	Non-sig.	ENSMUSG00000011257	Pabpc4	poly(A) binding protein, cytoplasmic 4
ENSMUSG00000011306.8	Sugp1	467.045	0.087266	0.144378	0.604429	0.545559	0.888273	491.211	470.908	445.642	460.421	Non-sig.	ENSMUSG00000011306	Sugp1	SURP and G patch domain containing 1
ENSMUSG00000011382.9	Dhdh	32.0314	0.178637	0.541068	0.330156	0.741282	0.95046	38.4683	29.5	29.5305	30.6267	Non-sig.	ENSMUSG00000011382	Dhdh	dihydrodiol dehydrogenase (dimeric)
ENSMUSG00000011427.17	Zfp790	389.056	0.0993376	0.157105	0.632302	0.52719	0.879115	399.479	405.352	369.579	381.812	Non-sig.	ENSMUSG00000011427	Zfp790	zinc finger protein 790
ENSMUSG00000011589.10	Fsd1	201.137	0.0134634	0.217164	0.0619962	0.950566	0.99292	205.164	198.852	193.291	207.24	Non-sig.	ENSMUSG00000011589	Fsd1	fibronectin type 3 and SPRY domain-containing protein
ENSMUSG00000011658.17	Fuz	39.2451	-1.03953	0.512119	-2.02985	0.0423718	0.259088	30.5774	20.7593	61.7456	43.8982	Non-sig.	ENSMUSG00000011658	Fuz	fuzzy planar cell polarity protein
ENSMUSG00000011751.17	Sptbn4	530.131	0.179575	0.137989	1.30137	0.193132	0.607228	575.052	550.667	475.173	519.632	Non-sig.	ENSMUSG00000011751	Sptbn4	spectrin beta, non-erythrocytic 4
ENSMUSG00000011752.8	Pgam1	891.067	-0.0821352	0.109003	-0.753513	0.451142	0.840989	901.539	829.279	899.338	934.113	Non-sig.	ENSMUSG00000011752	Pgam1	phosphoglycerate mutase 1
ENSMUSG00000011831.17	Evi5	247.744	0.0840476	0.200779	0.418607	0.675504	0.932585	235.742	274.241	230.875	250.118	Non-sig.	ENSMUSG00000011831	Evi5	ecotropic viral integration site 5
ENSMUSG00000011832.17	Evi5l	1070.51	0.048025	0.0998748	0.480852	0.630622	0.917379	1065.28	1111.17	1018.36	1087.25	Non-sig.	ENSMUSG00000011832	Evi5l	ecotropic viral integration site 5 like
ENSMUSG00000011837.5	Snapc2	160.959	-0.487894	0.244918	-1.99207	0.0463638	0.274809	127.241	140.945	195.975	179.676	Non-sig.	ENSMUSG00000011837	Snapc2	small nuclear RNA activating complex, polypeptide 2
ENSMUSG00000011877.14	Git1	1052.92	0.0448754	0.100442	0.446778	0.655036	0.927475	1077.11	1060.91	998.668	1075	Non-sig.	ENSMUSG00000011877	Git1	GIT ArfGAP 1
ENSMUSG00000011884.14	Gltp	72.8621	-0.10463	0.362673	-0.288497	0.772967	0.956634	64.1139	76.4816	81.4326	69.4204	Non-sig.	ENSMUSG00000011884	Gltp	glycolipid transfer protein
ENSMUSG00000011958.18	Bnip2	439.135	-0.0865056	0.151945	-0.569322	0.569138	0.898624	421.179	430.482	425.06	479.818	Non-sig.	ENSMUSG00000011958	Bnip2	BCL2/adenovirus E1B interacting protein 2
ENSMUSG00000011960.13	Ccnt1	547.05	0.301992	0.139638	2.16267	0.0305662	0.207225	594.779	612.945	453.696	526.779	Non-sig.	ENSMUSG00000011960	Ccnt1	cyclin T1
ENSMUSG00000012076.9	Brms1l	330.138	0.0213305	0.170661	0.124988	0.900533	0.984537	327.474	337.612	318.572	336.893	Non-sig.	ENSMUSG00000012076	Brms1l	breast cancer metastasis-suppressor 1-like
ENSMUSG00000012114.18	Med15	592.615	0.104805	0.137769	0.760729	0.446819	0.840485	565.188	663.205	545.867	596.199	Non-sig.	ENSMUSG00000012114	Med15	mediator complex subunit 15
ENSMUSG00000012117.14	Dhdds	232.632	-0.164171	0.201738	-0.813783	0.415769	0.821571	217.001	221.797	241.613	250.118	Non-sig.	ENSMUSG00000012117	Dhdds	dehydrodolichyl diphosphate synthase
ENSMUSG00000012126.17	Ubxn11	13.5193	-0.469702	0.827368	-0.567706	0.570235	0.899084	12.8228	9.83335	16.1076	15.3133	Non-sig.	ENSMUSG00000012126	Ubxn11	UBX domain protein 11
ENSMUSG00000012296.17	Tjap1	140.237	0.141669	0.258389	0.548279	0.583501	0.904535	148.941	145.315	136.019	130.674	Non-sig.	ENSMUSG00000012296	Tjap1	tight junction associated protein 1
ENSMUSG00000012405.17	Rpl15	1474.62	-0.17857	0.0855047	-2.08843	0.0367592	0.236416	1352.31	1414.91	1557.06	1574.21	Non-sig.	ENSMUSG00000012405	Rpl15	ribosomal protein L15
ENSMUSG00000012422.15	Tmem167	264.156	-0.0345457	0.197548	-0.174873	0.86118	0.977563	263.36	258.945	294.41	239.909	Non-sig.	ENSMUSG00000012422	Tmem167	transmembrane protein 167
ENSMUSG00000012429.10	Mplkip	137.593	0.0809866	0.291686	0.27765	0.781281	0.958364	128.228	155.148	162.865	104.131	Non-sig.	ENSMUSG00000012429	Mplkip	M-phase specific PLK1 intereacting protein
ENSMUSG00000012443.5	Kif11	432.836	-0.475077	0.150671	-3.15308	0.00161556	0.0244555	355.092	369.297	490.385	516.57	Sig. genes	ENSMUSG00000012443	Kif11	kinesin family member 11
ENSMUSG00000012483.5	Rpa3	39.7857	-0.59591	0.486271	-1.22547	0.220398	0.644255	30.5774	32.7778	44.7432	51.0444	Non-sig.	ENSMUSG00000012483	Rpa3	replication protein A3
ENSMUSG00000012535.15	Tnpo3	741.052	-0.0922582	0.11699	-0.788601	0.430345	0.828998	741.748	692.705	765.109	764.646	Non-sig.	ENSMUSG00000012535	Tnpo3	transportin 3
ENSMUSG00000012609.20	Ttll5	211.773	0.177192	0.214428	0.826348	0.408607	0.817573	240.674	208.685	198.66	199.073	Non-sig.	ENSMUSG00000012609	Ttll5	tubulin tyrosine ligase-like family, member 5
ENSMUSG00000012640.17	Zfp715	175.234	0.167038	0.231903	0.720293	0.471345	0.850699	190.369	180.278	162.865	167.426	Non-sig.	ENSMUSG00000012640	Zfp715	zinc finger protein 715
ENSMUSG00000012819.17	Cdh23	61.2056	-1.37536	0.472889	-2.90842	0.00363265	0.0449278	49.3184	18.5741	106.489	70.4413	Sig. genes	ENSMUSG00000012819	Cdh23	cadherin 23 (otocadherin)
ENSMUSG00000012848.16	Rps5	1503.29	-0.188099	0.0861727	-2.18282	0.0290493	0.200196	1375.98	1435.67	1645.65	1555.83	Non-sig.	ENSMUSG00000012848	Rps5	ribosomal protein S5
ENSMUSG00000013033.17	Adgrl1	3704.02	0.240279	0.0607376	3.95601	7.62117e-05	0.00190585	3937.58	4087.39	3478.34	3312.78	Sig. genes	ENSMUSG00000013033	Adgrl1	adhesion G protein-coupled receptor L1
ENSMUSG00000013076.18	Amotl1	587.26	0.17662	0.135935	1.2993	0.19384	0.608576	576.038	670.853	561.08	541.071	Non-sig.	ENSMUSG00000013076	Amotl1	angiomotin-like 1
ENSMUSG00000013089.16	Etv5	180.231	0.176216	0.239926	0.734461	0.462668	0.846469	168.669	214.148	179.868	158.238	Non-sig.	ENSMUSG00000013089	Etv5	ets variant 5
ENSMUSG00000013150.16	Gfod2	443.819	-0.00484167	0.156501	-0.030937	0.97532	0.996708	476.415	409.723	471.593	417.544	Non-sig.	ENSMUSG00000013150	Gfod2	glucose-fructose oxidoreductase domain containing 2
ENSMUSG00000013155.11	Enkd1	35.2676	-0.967758	0.531542	-1.82066	0.0686584	0.35296	22.6864	25.1297	55.4816	37.7729	Non-sig.	ENSMUSG00000013155	Enkd1	enkurin domain containing 1
ENSMUSG00000013160.8	Atp6v0d1	670.922	0.177881	0.12174	1.46116	0.143973	0.527167	722.021	702.538	642.512	616.617	Non-sig.	ENSMUSG00000013160	Atp6v0d1	ATPase, H+ transporting, lysosomal V0 subunit D1
ENSMUSG00000013236.18	Ptprs	8538.11	0.0520537	0.0458562	1.13515	0.256312	0.68621	8803.33	8581.23	8511.95	8255.93	Non-sig.	ENSMUSG00000013236	Ptprs	protein tyrosine phosphatase, receptor type, S
ENSMUSG00000013275.10	Slc41a1	75.9985	-0.189667	0.3497	-0.542372	0.587562	0.905467	71.0184	71.0186	82.3275	79.6293	Non-sig.	ENSMUSG00000013275	Slc41a1	solute carrier family 41, member 1
ENSMUSG00000013367.6	Iglon5	557.713	0.234541	0.132605	1.76871	0.076942	0.378709	599.711	606.39	523.495	501.256	Non-sig.	ENSMUSG00000013367	Iglon5	IgLON family member 5
ENSMUSG00000013415.10	Igf2bp1	554.365	-0.232985	0.149028	-1.56337	0.117967	0.476422	478.388	541.927	662.199	534.946	Non-sig.	ENSMUSG00000013415	Igf2bp1	insulin-like growth factor 2 mRNA binding protein 1
ENSMUSG00000013419.8	Zfp651	174.7	0.161189	0.231717	0.695629	0.486661	0.85797	186.423	182.463	165.55	164.363	Non-sig.	ENSMUSG00000013419	Zfp651	zinc finger protein 651
ENSMUSG00000013465.20	Nelfb	288.443	0.0187233	0.183949	0.101785	0.918927	0.987877	277.169	303.741	296.2	276.661	Non-sig.	ENSMUSG00000013465	Nelfb	negative elongation factor complex member B
ENSMUSG00000013495.16	Tmem175	54.3428	0.402222	0.414698	0.969915	0.332089	0.761818	58.1957	65.5556	45.6381	47.9818	Non-sig.	ENSMUSG00000013495	Tmem175	transmembrane protein 175
ENSMUSG00000013539.15	Tango2	95.6655	-0.119362	0.314898	-0.379049	0.704652	0.940207	93.7049	89.5927	92.171	107.193	Non-sig.	ENSMUSG00000013539	Tango2	transport and golgi organization 2
ENSMUSG00000013593.13	Ndufs2	915.175	-0.218228	0.109673	-1.9898	0.0466135	0.275168	850.248	841.297	928.869	1040.29	Non-sig.	ENSMUSG00000013593	Ndufs2	NADH:ubiquinone oxidoreductase core subunit S2
ENSMUSG00000013622.16	Atraid	91.2716	-0.241853	0.324526	-0.745249	0.456121	0.843315	91.7321	75.389	94.8556	103.11	Non-sig.	ENSMUSG00000013622	Atraid	all-trans retinoic acid induced differentiation factor
ENSMUSG00000013629.17	Cad	462.467	-0.439814	0.145367	-3.02554	0.00248193	0.0339561	391.588	393.334	520.811	544.134	Sig. genes	ENSMUSG00000013629	Cad	carbamoyl-phosphate synthetase 2, aspartate transcarbamylase, and dihydroorotase
ENSMUSG00000013646.18	Sh3bp5l	297.141	-0.188846	0.196657	-0.960283	0.336913	0.766057	250.537	304.834	280.987	352.207	Non-sig.	ENSMUSG00000013646	Sh3bp5l	SH3 binding domain protein 5 like
ENSMUSG00000013662.7	Atad1	532.225	0.00509607	0.142403	0.0357863	0.971453	0.995889	556.311	510.241	568.239	494.11	Non-sig.	ENSMUSG00000013662	Atad1	ATPase family, AAA domain containing 1
ENSMUSG00000013663.9	Pten	1434.88	0.217471	0.0864231	2.51635	0.0118578	0.107866	1544.65	1540.56	1297.55	1356.76	Non-sig.	ENSMUSG00000013663	Pten	phosphatase and tensin homolog
ENSMUSG00000013698.13	Pea15a	1357.71	-0.460728	0.0898507	-5.12771	2.93288e-07	1.52846e-05	1164.9	1119.91	1532.01	1614.03	Sig. genes	ENSMUSG00000013698	Pea15a	proliferation and apoptosis adaptor protein 15A
ENSMUSG00000013701.14	Timm23	208.07	-0.06604	0.21675	-0.304683	0.760608	0.955217	214.042	192.297	201.344	224.596	Non-sig.	ENSMUSG00000013701	Timm23	translocase of inner mitochondrial membrane 23
ENSMUSG00000013736.17	Trnt1	230.257	-0.22286	0.206749	-1.07792	0.281067	0.713591	222.919	202.13	262.195	233.784	Non-sig.	ENSMUSG00000013736	Trnt1	tRNA nucleotidyl transferase, CCA-adding, 1
ENSMUSG00000013787.16	Ehmt2	2083.15	0.0472557	0.0773145	0.611214	0.541058	0.886631	2205.52	2027.85	2012.55	2086.7	Non-sig.	ENSMUSG00000013787	Ehmt2	euchromatic histone lysine N-methyltransferase 2
ENSMUSG00000013822.8	Elof1	169.93	-0.21609	0.243385	-0.887851	0.374621	0.792565	144.01	170.445	168.234	197.032	Non-sig.	ENSMUSG00000013822	Elof1	ELF1 homolog, elongation factor 1
ENSMUSG00000013833.16	Med16	379.297	-0.0281323	0.165521	-0.169962	0.86504	0.978471	400.465	350.723	403.584	362.416	Non-sig.	ENSMUSG00000013833	Med16	mediator complex subunit 16
ENSMUSG00000013846.11	St3gal1	128.881	0.243917	0.298533	0.817053	0.413898	0.820822	119.35	160.611	139.599	95.9636	Non-sig.	ENSMUSG00000013846	St3gal1	ST3 beta-galactoside alpha-2,3-sialyltransferase 1
ENSMUSG00000013858.15	Tmem259	408.032	0.12579	0.161942	0.776759	0.437301	0.833512	386.656	465.445	398.214	381.812	Non-sig.	ENSMUSG00000013858	Tmem259	transmembrane protein 259
ENSMUSG00000013878.19	Rnf170	99.5958	-0.197119	0.309493	-0.636909	0.524184	0.877862	93.7049	91.7779	97.5402	115.36	Non-sig.	ENSMUSG00000013878	Rnf170	ring finger protein 170
ENSMUSG00000013921.16	Clip3	1888.32	0.107053	0.077901	1.37421	0.169375	0.571307	1902.7	2014.74	1838.05	1797.79	Non-sig.	ENSMUSG00000013921	Clip3	CAP-GLY domain containing linker protein 3
ENSMUSG00000013973.13	Dedd	158.725	0.0497595	0.250648	0.198523	0.842636	0.972978	153.873	169.352	171.814	139.862	Non-sig.	ENSMUSG00000013973	Dedd	death effector domain-containing
ENSMUSG00000013997.11	Nit1	149.451	0.0110964	0.251952	0.0440416	0.964871	0.995423	155.846	144.222	154.811	142.924	Non-sig.	ENSMUSG00000013997	Nit1	nitrilase 1
ENSMUSG00000014039.19	Prdm15	291.87	0.0931919	0.193249	0.482237	0.629637	0.917379	264.346	338.704	290.831	273.598	Non-sig.	ENSMUSG00000014039	Prdm15	PR domain containing 15
ENSMUSG00000014074.18	Rnf168	420.826	-0.0753912	0.155895	-0.483603	0.628667	0.91661	437.947	381.315	425.06	438.982	Non-sig.	ENSMUSG00000014074	Rnf168	ring finger protein 168
ENSMUSG00000014077.14	Chp1	248.503	-0.160302	0.204475	-0.783966	0.43306	0.830245	258.428	210.871	275.618	249.097	Non-sig.	ENSMUSG00000014077	Chp1	calcineurin-like EF hand protein 1
ENSMUSG00000014164.16	Klhl3	127.25	0.119797	0.271214	0.441707	0.658701	0.928068	136.119	128.926	123.491	120.465	Non-sig.	ENSMUSG00000014164	Klhl3	kelch-like 3
ENSMUSG00000014177.11	Tvp23b	55.4959	-0.083522	0.412906	-0.202278	0.839699	0.972484	55.2366	52.4445	51.0072	63.2951	Non-sig.	ENSMUSG00000014177	Tvp23b	trans-golgi network vesicle protein 23B
ENSMUSG00000014195.17	Dnajc7	1464.22	-0.167241	0.0858277	-1.94856	0.0513476	0.29458	1412.48	1346.08	1551.69	1546.65	Non-sig.	ENSMUSG00000014195	Dnajc7	DnaJ heat shock protein family (Hsp40) member C7
ENSMUSG00000014226.11	Cacybp	583.559	-0.128588	0.132015	-0.974047	0.330033	0.76004	542.502	572.519	585.241	633.972	Non-sig.	ENSMUSG00000014226	Cacybp	calcyclin binding protein
ENSMUSG00000014232.15	Cluap1	233.429	0.110359	0.20416	0.540552	0.588817	0.905467	238.701	245.834	210.293	238.888	Non-sig.	ENSMUSG00000014232	Cluap1	clusterin associated protein 1
ENSMUSG00000014245.9	Pigl	18.0572	-0.343436	0.730788	-0.469953	0.638388	0.919553	19.7273	12.0185	17.0024	23.4804	Non-sig.	ENSMUSG00000014245	Pigl	phosphatidylinositol glycan anchor biosynthesis, class L
ENSMUSG00000014294.5	Ndufa2	237.361	-0.234865	0.203989	-1.15136	0.249583	0.678306	208.123	228.352	272.039	240.93	Non-sig.	ENSMUSG00000014294	Ndufa2	NADH:ubiquinone oxidoreductase subunit A2
ENSMUSG00000014301.14	Pam16	129.873	0.0775259	0.274013	0.282928	0.777232	0.957802	143.023	123.463	117.227	135.778	Non-sig.	ENSMUSG00000014301	Pam16	presequence translocase-asssociated motor 16
ENSMUSG00000014303.14	Glis2	151.865	0.293474	0.255305	1.1495	0.250349	0.678908	168.669	166.074	151.232	121.486	Non-sig.	ENSMUSG00000014303	Glis2	GLIS family zinc finger 2
ENSMUSG00000014313.16	Cox6c	1492.76	-0.193046	0.0947549	-2.03732	0.0416184	0.255857	1444.04	1340.61	1484.58	1701.82	Non-sig.	ENSMUSG00000014313	Cox6c	cytochrome c oxidase subunit 6C
ENSMUSG00000014329.15	Bicc1	19.5378	-0.645926	0.744627	-0.86745	0.385695	0.800656	9.86367	20.7593	32.2151	15.3133	Non-sig.	ENSMUSG00000014329	Bicc1	BicC family RNA binding protein 1
ENSMUSG00000014349.8	Ube2z	361.501	0.268006	0.16441	1.63011	0.103079	0.444336	382.71	407.538	338.259	317.496	Non-sig.	ENSMUSG00000014349	Ube2z	ubiquitin-conjugating enzyme E2Z
ENSMUSG00000014353.16	Tmem87b	150.65	0.183457	0.251768	0.728677	0.466199	0.847601	170.641	149.685	141.388	140.883	Non-sig.	ENSMUSG00000014353	Tmem87b	transmembrane protein 87B
ENSMUSG00000014355.11	Anapc1	1402.41	0.133794	0.090403	1.47997	0.138881	0.51698	1420.37	1515.43	1383.46	1290.4	Non-sig.	ENSMUSG00000014355	Anapc1	anaphase promoting complex subunit 1
ENSMUSG00000014402.16	Tsg101	925.789	0.0369169	0.104914	0.351879	0.724929	0.945553	919.294	956.02	902.918	924.925	Non-sig.	ENSMUSG00000014402	Tsg101	tumor susceptibility gene 101
ENSMUSG00000014418.17	Hps5	167.578	0.177902	0.236655	0.751738	0.452209	0.841178	175.573	180.278	159.286	155.175	Non-sig.	ENSMUSG00000014418	Hps5	HPS5, biogenesis of lysosomal organelles complex 2 subunit 2
ENSMUSG00000014426.10	Map3k4	537.428	-0.0851509	0.13481	-0.631636	0.527625	0.879203	531.652	511.334	550.341	556.384	Non-sig.	ENSMUSG00000014426	Map3k4	mitogen-activated protein kinase kinase kinase 4
ENSMUSG00000014444.18	Piezo1	33.2109	-0.784432	0.532471	-1.47319	0.140699	0.521331	23.6728	25.1297	41.1637	42.8773	Non-sig.	ENSMUSG00000014444	Piezo1	piezo-type mechanosensitive ion channel component 1
ENSMUSG00000014470.5	Rnf166	94.8251	0.00864778	0.317616	0.0272272	0.978279	0.997861	88.773	101.611	101.12	87.7964	Non-sig.	ENSMUSG00000014470	Rnf166	ring finger protein 166
ENSMUSG00000014496.9	Ankrd28	359.058	0.103483	0.165755	0.624314	0.532422	0.882979	363.969	380.223	363.315	328.726	Non-sig.	ENSMUSG00000014496	Ankrd28	ankyrin repeat domain 28
ENSMUSG00000014498.10	Ankrd52	414.544	-0.0510402	0.153209	-0.33314	0.739029	0.95016	399.479	415.186	433.114	410.397	Non-sig.	ENSMUSG00000014498	Ankrd52	ankyrin repeat domain 52
ENSMUSG00000014504.17	Srp19	165.84	-0.124955	0.242501	-0.515275	0.606361	0.910796	159.791	157.334	158.391	187.844	Non-sig.	ENSMUSG00000014504	Srp19	signal recognition particle 19
ENSMUSG00000014547.11	Wdfy2	186.954	-0.112942	0.225061	-0.501826	0.61579	0.912105	185.437	173.722	190.606	198.052	Non-sig.	ENSMUSG00000014547	Wdfy2	WD repeat and FYVE domain containing 2
ENSMUSG00000014550.15	Rbsn	439.435	0.157677	0.152089	1.03675	0.299854	0.732731	467.538	458.89	389.266	442.045	Non-sig.	ENSMUSG00000014550	Rbsn	rabenosyn, RAB effector
ENSMUSG00000014551.9	Mrps25	150.664	-0.0810357	0.260036	-0.311632	0.75532	0.954395	164.723	127.834	146.758	163.342	Non-sig.	ENSMUSG00000014551	Mrps25	mitochondrial ribosomal protein S25
ENSMUSG00000014554.14	Dguok	68.8102	-0.375914	0.386384	-0.972902	0.330602	0.760433	55.2366	64.4631	62.6405	92.9009	Non-sig.	ENSMUSG00000014554	Dguok	deoxyguanosine kinase
ENSMUSG00000014592.22	Camta1	1241.44	0.207076	0.0911996	2.27059	0.0231721	0.172233	1325.68	1335.15	1154.37	1150.54	Non-sig.	ENSMUSG00000014592	Camta1	calmodulin binding transcription activator 1
ENSMUSG00000014599.11	Csf1	22.2976	-1.02565	0.672705	-1.52467	0.127341	0.493231	10.85	18.5741	25.0562	34.7102	Non-sig.	ENSMUSG00000014599	Csf1	colony stimulating factor 1 (macrophage)
ENSMUSG00000014601.14	Strip1	1169.12	0.273627	0.0944852	2.89597	0.00377986	0.045835	1306.94	1252.11	1057.73	1059.68	Sig. genes	ENSMUSG00000014601	Strip1	striatin interacting protein 1
ENSMUSG00000014602.16	Kif1a	5160.92	0.0413037	0.052049	0.793554	0.427455	0.827535	5225.77	5244.45	5144.57	5028.9	Non-sig.	ENSMUSG00000014602	Kif1a	kinesin family member 1A
ENSMUSG00000014606.15	Slc25a11	203.223	0.21406	0.215357	0.993977	0.320234	0.751543	217.001	219.611	191.501	184.781	Non-sig.	ENSMUSG00000014606	Slc25a11	solute carrier family 25 (mitochondrial carrier oxoglutarate carrier), member 11
ENSMUSG00000014633.16	Cmc2	40.4675	0.263361	0.478311	0.550605	0.581905	0.903874	42.4138	45.889	35.7946	37.7729	Non-sig.	ENSMUSG00000014633	Cmc2	COX assembly mitochondrial protein 2
ENSMUSG00000014668.16	Chfr	546.151	-0.0609259	0.134729	-0.45221	0.651118	0.926391	553.352	515.704	560.185	555.364	Non-sig.	ENSMUSG00000014668	Chfr	checkpoint with forkhead and ring finger domains
ENSMUSG00000014748.14	Tex261	104.832	0.168122	0.303311	0.554289	0.579381	0.903834	99.6231	122.371	99.3299	98.0053	Non-sig.	ENSMUSG00000014748	Tex261	testis expressed gene 261
ENSMUSG00000014763.9	Fam120b	418.657	0.132382	0.15176	0.872312	0.383038	0.80016	430.056	445.778	402.689	396.105	Non-sig.	ENSMUSG00000014763	Fam120b	family with sequence similarity 120, member B
ENSMUSG00000014767.18	Tbp	337.016	0.187469	0.170846	1.0973	0.272511	0.70397	363.969	354	331.995	298.1	Non-sig.	ENSMUSG00000014767	Tbp	TATA box binding protein
ENSMUSG00000014769.11	Psmb1	640.755	-0.120095	0.124397	-0.965419	0.334335	0.76359	629.302	598.742	669.358	665.62	Non-sig.	ENSMUSG00000014769	Psmb1	proteasome (prosome, macropain) subunit, beta type 1
ENSMUSG00000014771.14	Pdcd2	99.4719	0.357366	0.307835	1.1609	0.245681	0.672928	105.541	118	88.5915	85.7547	Non-sig.	ENSMUSG00000014771	Pdcd2	programmed cell death 2
ENSMUSG00000014773.14	Dll1	363.303	-0.217697	0.173782	-1.2527	0.210315	0.63099	319.583	352.908	429.535	351.186	Non-sig.	ENSMUSG00000014773	Dll1	delta like canonical Notch ligand 1
ENSMUSG00000014776.8	Nol3	54.1839	0.559026	0.425328	1.31434	0.188731	0.59972	60.1684	68.8334	36.6894	51.0444	Non-sig.	ENSMUSG00000014776	Nol3	nucleolar protein 3 (apoptosis repressor with CARD domain)
ENSMUSG00000014778.11	Fhod1	22.975	-1.0358	0.653197	-1.58574	0.112798	0.466026	14.7955	15.2963	25.0562	36.752	Non-sig.	ENSMUSG00000014778	Fhod1	formin homology 2 domain containing 1
ENSMUSG00000014782.17	Plekhg4	22.7936	0.519217	0.643505	0.806858	0.419748	0.824165	29.591	24.0371	16.1076	21.4387	Non-sig.	ENSMUSG00000014782	Plekhg4	pleckstrin homology domain containing, family G (with RhoGef domain) member 4
ENSMUSG00000014786.9	Slc9a5	97.6716	0.423378	0.331494	1.27718	0.201538	0.618217	134.146	89.5927	90.3813	76.5667	Non-sig.	ENSMUSG00000014786	Slc9a5	solute carrier family 9 (sodium/hydrogen exchanger), member 5
ENSMUSG00000014813.10	Stc1	17.247	-0.323328	0.757545	-0.42681	0.669518	0.931842	20.7137	9.83335	17.0024	21.4387	Non-sig.	ENSMUSG00000014813	Stc1	stanniocalcin 1
ENSMUSG00000014837.16	Matcap1	1253.34	0.226404	0.0935729	2.41954	0.0155399	0.130977	1397.68	1304.56	1132	1179.13	Non-sig.	ENSMUSG00000014837	4931428F04Rik	RIKEN cDNA 4931428F04 gene
ENSMUSG00000014846.13	Tppp3	37.0931	-1.15745	0.521287	-2.22037	0.0263937	0.1876	18.741	27.3149	56.3764	45.94	Non-sig.	ENSMUSG00000014846	Tppp3	tubulin polymerization-promoting protein family member 3
ENSMUSG00000014850.16	Msh3	319.551	-0.10512	0.510152	-0.206056	0.836747	0.972343	411.315	204.315	297.095	365.478	Non-sig.	ENSMUSG00000014850	Msh3	mutS homolog 3
ENSMUSG00000014856.13	Tmem208	46.5129	0.352677	0.456451	0.772649	0.43973	0.835784	57.2093	46.9815	34.8997	46.9609	Non-sig.	ENSMUSG00000014856	Tmem208	transmembrane protein 208
ENSMUSG00000014859.10	E2f4	323.527	-0.295399	0.173098	-1.70654	0.0879068	0.408343	284.074	297.186	367.789	345.06	Non-sig.	ENSMUSG00000014859	E2f4	E2F transcription factor 4
ENSMUSG00000014867.10	Surf4	275.9	0.0958112	0.19056	0.502787	0.615114	0.912105	283.087	287.352	288.146	245.013	Non-sig.	ENSMUSG00000014867	Surf4	surfeit gene 4
ENSMUSG00000014873.16	Surf2	127.435	-0.177572	0.291663	-0.608827	0.542639	0.88701	98.6367	140.945	147.653	122.507	Non-sig.	ENSMUSG00000014873	Surf2	surfeit gene 2
ENSMUSG00000014905.5	Dnajb9	77.9554	-0.0739771	0.369252	-0.200343	0.841212	0.972888	58.1957	93.9631	84.1172	75.5458	Non-sig.	ENSMUSG00000014905	Dnajb9	DnaJ heat shock protein family (Hsp40) member B9
ENSMUSG00000014907.11	Naf1	72.1632	-0.364908	0.361636	-1.00905	0.312953	0.746515	66.0866	60.0927	85.9069	76.5667	Non-sig.	ENSMUSG00000014907	Naf1	nuclear assembly factor 1 ribonucleoprotein
ENSMUSG00000014932.16	Yes1	190.58	0.0349788	0.225386	0.155195	0.876667	0.981988	204.178	181.371	180.763	196.011	Non-sig.	ENSMUSG00000014932	Yes1	YES proto-oncogene 1, Src family tyrosine kinase
ENSMUSG00000014956.16	Ppp1cb	1185.96	0.135865	0.102793	1.32173	0.186258	0.595976	1205.34	1279.43	1211.65	1047.43	Non-sig.	ENSMUSG00000014956	Ppp1cb	protein phosphatase 1 catalytic subunit beta
ENSMUSG00000014959.13	Gorasp2	309.763	0.151324	0.176411	0.857788	0.39101	0.804235	338.324	313.575	296.2	290.953	Non-sig.	ENSMUSG00000014959	Gorasp2	golgi reassembly stacking protein 2
ENSMUSG00000014980.15	Tsen15	51.521	-0.29858	0.455301	-0.655786	0.511962	0.872483	57.2093	34.963	46.5329	67.3787	Non-sig.	ENSMUSG00000014980	Tsen15	tRNA splicing endonuclease subunit 15
ENSMUSG00000015002.19	Efr3a	141.993	0.0187632	0.259187	0.0723923	0.94229	0.99292	144.996	140.945	150.337	131.695	Non-sig.	ENSMUSG00000015002	Efr3a	EFR3 homolog A
ENSMUSG00000015013.10	Trappc2l	71.3196	-0.0684956	0.361596	-0.189426	0.849759	0.974878	66.0866	73.2038	72.484	73.504	Non-sig.	ENSMUSG00000015013	Trappc2l	trafficking protein particle complex 2L
ENSMUSG00000015016.9	Acsf3	99.8728	-0.0490845	0.306183	-0.160311	0.872636	0.980017	93.7049	102.704	102.014	101.068	Non-sig.	ENSMUSG00000015016	Acsf3	acyl-CoA synthetase family member 3
ENSMUSG00000015023.8	Ddx19a	530.111	-0.0352207	0.143294	-0.245794	0.805842	0.965537	538.556	508.056	493.965	579.865	Non-sig.	ENSMUSG00000015023	Ddx19a	DEAD box helicase 19a
ENSMUSG00000015027.12	Galns	15.4671	0.785923	0.824625	0.953068	0.340556	0.76933	10.85	28.4074	13.423	9.188	Non-sig.	ENSMUSG00000015027	Galns	galactosamine (N-acetyl)-6-sulfate sulfatase
ENSMUSG00000015087.15	Rabl6	604.834	0.205418	0.134583	1.52634	0.126926	0.493231	596.752	699.26	555.71	567.614	Non-sig.	ENSMUSG00000015087	Rabl6	RAB, member RAS oncogene family-like 6
ENSMUSG00000015092.10	Edf1	548.137	-0.180814	0.136011	-1.3294	0.183716	0.592708	503.047	524.445	556.605	608.45	Non-sig.	ENSMUSG00000015092	Edf1	endothelial differentiation-related factor 1
ENSMUSG00000015094.17	Npdc1	936.764	0.114848	0.104531	1.09869	0.271901	0.70346	982.422	965.853	920.815	877.964	Non-sig.	ENSMUSG00000015094	Npdc1	neural proliferation, differentiation and control 1
ENSMUSG00000015095.13	Fbxw5	338.757	0.117493	0.171575	0.684791	0.493476	0.863283	329.447	375.852	323.046	326.684	Non-sig.	ENSMUSG00000015095	Fbxw5	F-box and WD-40 domain protein 5
ENSMUSG00000015112.16	Slc25a13	34.7745	-0.315756	0.530335	-0.595389	0.551584	0.890895	34.5228	27.3149	31.3202	45.94	Non-sig.	ENSMUSG00000015112	Slc25a13	solute carrier family 25 (mitochondrial carrier, adenine nucleotide translocator), member 13
ENSMUSG00000015120.16	Ube2i	1076.56	-0.139775	0.100079	-1.39665	0.162519	0.559939	985.381	1064.19	1149.01	1107.66	Non-sig.	ENSMUSG00000015120	Ube2i	ubiquitin-conjugating enzyme E2I
ENSMUSG00000015126.10	Tsr3	131.988	0.0189347	0.268035	0.0706424	0.943682	0.99292	141.05	124.556	130.65	131.695	Non-sig.	ENSMUSG00000015126	Tsr3	TSR3 20S rRNA accumulation
ENSMUSG00000015127.15	Unkl	132.621	0.2895	0.267187	1.08351	0.278581	0.711115	152.887	138.759	116.332	122.507	Non-sig.	ENSMUSG00000015127	Unkl	unkempt family like zinc finger
ENSMUSG00000015133.18	Lrrk1	26.0713	0.251474	0.61361	0.409826	0.681933	0.93423	20.7137	36.0556	25.0562	22.4596	Non-sig.	ENSMUSG00000015133	Lrrk1	leucine-rich repeat kinase 1
ENSMUSG00000015134.16	Aldh1a3	24.1608	0.52739	0.656361	0.803505	0.421683	0.824997	38.4683	18.5741	23.2665	16.3342	Non-sig.	ENSMUSG00000015134	Aldh1a3	aldehyde dehydrogenase family 1, subfamily A3
ENSMUSG00000015143.16	Actn1	300.642	-0.345937	0.179149	-1.931	0.0534827	0.302732	255.469	274.241	340.048	332.81	Non-sig.	ENSMUSG00000015143	Actn1	actinin, alpha 1
ENSMUSG00000015149.15	Sirt2	399.538	-0.22833	0.15916	-1.4346	0.151401	0.540736	345.228	391.149	441.168	420.606	Non-sig.	ENSMUSG00000015149	Sirt2	sirtuin 2
ENSMUSG00000015165.17	Hnrnpl	2223.43	-0.123375	0.0723569	-1.70509	0.0881783	0.408859	2123.65	2133.84	2374.97	2261.27	Non-sig.	ENSMUSG00000015165	Hnrnpl	heterogeneous nuclear ribonucleoprotein L
ENSMUSG00000015176.12	Nolc1	1035.48	-0.386385	0.104151	-3.70985	0.000207381	0.00456706	845.317	950.557	1166.9	1179.13	Sig. genes	ENSMUSG00000015176	Nolc1	nucleolar and coiled-body phosphoprotein 1
ENSMUSG00000015189.13	Casd1	233.987	-0.0922777	0.221465	-0.416669	0.67692	0.933105	201.219	252.389	272.039	210.303	Non-sig.	ENSMUSG00000015189	Casd1	CAS1 domain containing 1
ENSMUSG00000015202.14	Cnksr3	16.8613	-1.26931	0.758431	-1.6736	0.094209	0.423713	8.8773	10.9259	24.1613	23.4804	Non-sig.	ENSMUSG00000015202	Cnksr3	Cnksr family member 3
ENSMUSG00000015214.15	Mtmr1	221.435	0.105134	0.209803	0.501108	0.616295	0.912105	244.619	214.148	208.503	218.47	Non-sig.	ENSMUSG00000015214	Mtmr1	myotubularin related protein 1
ENSMUSG00000015217.12	Hmgb3	2239.84	-0.310877	0.0806509	-3.85461	0.000115916	0.00274778	2086.17	1910.95	2350.81	2611.43	Sig. genes	ENSMUSG00000015217	Hmgb3	high mobility group box 3
ENSMUSG00000015222.19	Map2	12231.6	0.167947	0.0411945	4.07692	4.56363e-05	0.0012339	13072.3	12811.8	11419.4	11622.8	Sig. genes	ENSMUSG00000015222	Map2	microtubule-associated protein 2
ENSMUSG00000015243.5	Abca1	251.371	0.0668101	0.201522	0.331528	0.740246	0.95046	247.578	266.593	222.821	268.494	Non-sig.	ENSMUSG00000015243	Abca1	ATP-binding cassette, sub-family A (ABC1), member 1
ENSMUSG00000015247.11	Nipsnap3b	181.71	0.264908	0.238872	1.10899	0.267433	0.698456	223.905	172.63	170.024	160.28	Non-sig.	ENSMUSG00000015247	Nipsnap3b	nipsnap homolog 3B
ENSMUSG00000015289.5	Lage3	33.9444	-0.228878	0.532165	-0.430089	0.667131	0.931151	28.6046	33.8704	30.4254	42.8773	Non-sig.	ENSMUSG00000015289	Lage3	L antigen family, member 3
ENSMUSG00000015290.16	Ubl4a	93.7559	0.0515931	0.319342	0.161561	0.871652	0.979609	95.6776	95.0557	83.2223	101.068	Non-sig.	ENSMUSG00000015290	Ubl4a	ubiquitin-like 4A
ENSMUSG00000015291.11	Gdi1	2530.81	0.0603483	0.0725328	0.832014	0.405401	0.815933	2460.99	2707.45	2476.09	2478.72	Non-sig.	ENSMUSG00000015291	Gdi1	guanosine diphosphate (GDP) dissociation inhibitor 1
ENSMUSG00000015305.7	Sash1	188.109	-0.568089	0.233127	-2.43683	0.0148168	0.126529	149.928	152.963	200.45	249.097	Non-sig.	ENSMUSG00000015305	Sash1	SAM and SH3 domain containing 1
ENSMUSG00000015335.17	Zdhhc12	23.3961	-0.172902	0.648167	-0.266755	0.789658	0.960243	28.6046	15.2963	24.1613	25.5222	Non-sig.	ENSMUSG00000015335	Zdhhc12	zinc finger, DHHC domain containing 12
ENSMUSG00000015337.6	Endog	23.9621	-0.33015	0.620254	-0.532282	0.59453	0.908124	21.7001	20.7593	26.8459	26.5431	Non-sig.	ENSMUSG00000015337	Endog	endonuclease G
ENSMUSG00000015341.18	Golga7	499.305	-0.0308943	0.150913	-0.204717	0.837793	0.972394	522.775	464.353	460.855	549.238	Non-sig.	ENSMUSG00000015341	Golga7	golgi autoantigen, golgin subfamily a, 7
ENSMUSG00000015342.7	Xk	48.6628	0.351285	0.439009	0.800177	0.423608	0.82564	51.2911	57.9075	45.6381	39.8147	Non-sig.	ENSMUSG00000015342	Xk	X-linked Kx blood group
ENSMUSG00000015357.11	Clpx	237.601	0.130105	0.202565	0.642288	0.520686	0.876497	250.537	245.834	212.083	241.951	Non-sig.	ENSMUSG00000015357	Clpx	caseinolytic mitochondrial matrix peptidase chaperone subunit
ENSMUSG00000015363.14	Trabd	166.03	-0.0118359	0.240349	-0.0492447	0.960724	0.995022	154.86	175.908	162.865	170.488	Non-sig.	ENSMUSG00000015363	Trabd	TraB domain containing
ENSMUSG00000015377.11	Dennd6b	246.625	0.115441	0.210925	0.547311	0.584165	0.904639	284.074	228.352	214.767	259.306	Non-sig.	ENSMUSG00000015377	Dennd6b	DENN/MADD domain containing 6B
ENSMUSG00000015461.16	Atf6b	582.436	-0.0143634	0.132243	-0.108613	0.913509	0.986204	576.038	583.445	613.877	556.384	Non-sig.	ENSMUSG00000015461	Atf6b	activating transcription factor 6 beta
ENSMUSG00000015468.15	Notch4	31.6696	-0.928218	0.547651	-1.69491	0.0900928	0.414536	20.7137	22.9445	41.1637	41.8564	Non-sig.	ENSMUSG00000015468	Notch4	notch 4
ENSMUSG00000015474.17	Ppt2	78.28	-0.0979528	0.353339	-0.277221	0.781611	0.958364	65.1002	86.3149	84.1172	77.5876	Non-sig.	ENSMUSG00000015474	Ppt2	palmitoyl-protein thioesterase 2
ENSMUSG00000015476.7	Prrt1	81.1556	-0.57672	0.345362	-1.6699	0.094939	0.424876	68.0593	62.2779	106.489	87.7964	Non-sig.	ENSMUSG00000015476	Prrt1	proline-rich transmembrane protein 1
ENSMUSG00000015478.14	Rnf5	301.11	-0.0397558	0.179278	-0.221755	0.824504	0.968599	286.046	308.112	313.202	297.079	Non-sig.	ENSMUSG00000015478	Rnf5	ring finger protein 5
ENSMUSG00000015488.15	Cacfd1	527.524	0.0763583	0.140709	0.542668	0.587358	0.905467	530.665	552.853	546.762	479.818	Non-sig.	ENSMUSG00000015488	Cacfd1	calcium channel flower domain containing 1
ENSMUSG00000015501.11	Hivep2	502.5	0.221148	0.14831	1.49112	0.13593	0.510855	518.829	562.686	424.165	504.319	Non-sig.	ENSMUSG00000015501	Hivep2	human immunodeficiency virus type I enhancer binding protein 2
ENSMUSG00000015522.19	Arnt	256.514	-0.0488115	0.195936	-0.249119	0.803268	0.965104	244.619	260.037	277.408	243.992	Non-sig.	ENSMUSG00000015522	Arnt	aryl hydrocarbon receptor nuclear translocator
ENSMUSG00000015536.15	Mocs2	201.117	-0.54939	0.218013	-2.51998	0.011736	0.107043	162.751	163.889	246.088	231.742	Non-sig.	ENSMUSG00000015536	Mocs2	molybdenum cofactor synthesis 2
ENSMUSG00000015542.18	Nat9	35.5381	-0.972021	0.525612	-1.84931	0.0644128	0.338657	20.7137	27.3149	42.0586	52.0653	Non-sig.	ENSMUSG00000015542	Nat9	N-acetyltransferase 9 (GCN5-related, putative)
ENSMUSG00000015568.17	Lpl	29.2432	-1.23282	0.627156	-1.96574	0.049329	0.287346	8.8773	26.2223	42.0586	39.8147	Non-sig.	ENSMUSG00000015568	Lpl	lipoprotein lipase
ENSMUSG00000015575.16	Atp6v0e	65.5805	-0.492867	0.393501	-1.25252	0.210381	0.631029	64.1139	44.7964	85.0121	68.3996	Non-sig.	ENSMUSG00000015575	Atp6v0e	ATPase, H+ transporting, lysosomal V0 subunit E
ENSMUSG00000015597.18	Zfp318	829.945	0.178561	0.113465	1.57371	0.115556	0.472396	886.744	876.26	819.695	737.082	Non-sig.	ENSMUSG00000015597	Zfp318	zinc finger protein 318
ENSMUSG00000015599.10	Ttbk1	943.258	0.314662	0.10818	2.90868	0.00362953	0.0449278	1035.69	1056.54	888.6	792.21	Sig. genes	ENSMUSG00000015599	Ttbk1	tau tubulin kinase 1
ENSMUSG00000015605.7	Srf	263.939	0.19089	0.190185	1.00371	0.315519	0.747916	272.237	290.63	247.877	245.013	Non-sig.	ENSMUSG00000015605	Srf	serum response factor
ENSMUSG00000015647.10	Lama5	25.9339	-1.0421	0.678991	-1.53478	0.124837	0.489306	7.89094	26.2223	42.0586	27.564	Non-sig.	ENSMUSG00000015647	Lama5	laminin, alpha 5
ENSMUSG00000015653.14	Steap2	27.4526	0.428826	0.622784	0.688562	0.491099	0.861552	35.5092	27.3149	14.3178	32.6684	Non-sig.	ENSMUSG00000015653	Steap2	six transmembrane epithelial antigen of prostate 2
ENSMUSG00000015656.18	Hspa8	17321.9	-0.107554	0.0377559	-2.84867	0.00439018	0.0512337	16788	16564.8	18024.3	17910.5	Non-sig.	ENSMUSG00000015656	Hspa8	heat shock protein 8
ENSMUSG00000015659.13	Serac1	137.791	0.272795	0.260686	1.04645	0.295353	0.728258	151.901	149.685	127.071	122.507	Non-sig.	ENSMUSG00000015659	Serac1	serine active site containing 1
ENSMUSG00000015668.14	Pdzd11	112.619	-0.204143	0.291033	-0.701445	0.483025	0.85619	104.555	104.889	129.755	111.277	Non-sig.	ENSMUSG00000015668	Pdzd11	PDZ domain containing 11
ENSMUSG00000015671.12	Psma2	429.893	-0.043079	0.150987	-0.285315	0.775402	0.957547	422.165	425.019	452.801	419.585	Non-sig.	ENSMUSG00000015671	Psma2	proteasome subunit alpha 2
ENSMUSG00000015672.5	Mrpl32	109.894	0.347395	0.292345	1.18831	0.234713	0.660722	118.364	127.834	98.435	94.9427	Non-sig.	ENSMUSG00000015672	Mrpl32	mitochondrial ribosomal protein L32
ENSMUSG00000015697.15	Setdb1	625.78	-0.0964365	0.129092	-0.74704	0.455039	0.842113	640.152	569.242	650.566	643.16	Non-sig.	ENSMUSG00000015697	Setdb1	SET domain, bifurcated 1
ENSMUSG00000015709.10	Arnt2	3249.44	0.321505	0.0652837	4.92473	8.44776e-07	3.81939e-05	3468.07	3753.06	2903.83	2872.78	Sig. genes	ENSMUSG00000015709	Arnt2	aryl hydrocarbon receptor nuclear translocator 2
ENSMUSG00000015711.9	Prune1	302.757	0.136774	0.186806	0.732173	0.464063	0.847123	339.31	295	312.307	264.41	Non-sig.	ENSMUSG00000015711	Prune1	prune exopolyphosphatase
ENSMUSG00000015714.12	Cers2	87.7328	-0.154695	0.328038	-0.471575	0.63723	0.919293	81.8685	84.1297	85.9069	99.0262	Non-sig.	ENSMUSG00000015714	Cers2	ceramide synthase 2
ENSMUSG00000015733.14	Capza2	498.713	-0.0256312	0.142139	-0.180325	0.856898	0.976459	485.293	503.686	527.075	478.797	Non-sig.	ENSMUSG00000015733	Capza2	capping actin protein of muscle Z-line subunit alpha 2
ENSMUSG00000015745.10	Plekho1	876.823	-0.0594753	0.106892	-0.556407	0.577933	0.90285	864.058	853.316	889.495	900.424	Non-sig.	ENSMUSG00000015745	Plekho1	pleckstrin homology domain containing, family O member 1
ENSMUSG00000015747.6	Vps45	232.398	0.126485	0.205649	0.615052	0.53852	0.885357	245.605	239.278	205.819	238.888	Non-sig.	ENSMUSG00000015747	Vps45	vacuolar protein sorting 45
ENSMUSG00000015748.14	Prpf3	285.625	-0.275274	0.183226	-1.50237	0.133001	0.504304	252.51	264.408	306.043	319.538	Non-sig.	ENSMUSG00000015748	Prpf3	pre-mRNA processing factor 3
ENSMUSG00000015749.13	Anp32e	975.964	-0.298816	0.101893	-2.93264	0.00336091	0.0423339	881.812	868.612	1077.42	1076.02	Sig. genes	ENSMUSG00000015749	Anp32e	acidic (leucine-rich) nuclear phosphoprotein 32 family, member E
ENSMUSG00000015750.16	Aph1a	197.343	0.162404	0.218614	0.742881	0.457554	0.843684	208.123	208.685	181.657	190.906	Non-sig.	ENSMUSG00000015750	Aph1a	aph1 homolog A, gamma secretase subunit
ENSMUSG00000015755.17	Tab2	502.92	0.141595	0.139593	1.01435	0.310417	0.743586	540.529	514.612	485.911	470.63	Non-sig.	ENSMUSG00000015755	Tab2	TGF-beta activated kinase 1/MAP3K7 binding protein 2
ENSMUSG00000015757.11	Ppil4	445.15	0.129812	0.164106	0.791025	0.42893	0.828057	409.342	521.167	400.899	449.191	Non-sig.	ENSMUSG00000015757	Ppil4	peptidylprolyl isomerase (cyclophilin)-like 4
ENSMUSG00000015759.12	Cnih1	202.558	-0.0963171	0.216891	-0.44408	0.656985	0.927527	200.233	191.204	201.344	217.449	Non-sig.	ENSMUSG00000015759	Cnih1	cornichon family AMPA receptor auxiliary protein 1
ENSMUSG00000015766.15	Eps8	64.6204	-0.84407	0.484178	-1.74331	0.0812802	0.38954	21.7001	71.0186	69.7994	95.9636	Non-sig.	ENSMUSG00000015766	Eps8	epidermal growth factor receptor pathway substrate 8
ENSMUSG00000015776.13	Med22	405.376	-0.208194	0.173644	-1.19897	0.230538	0.658392	407.37	344.167	383.002	486.964	Non-sig.	ENSMUSG00000015776	Med22	mediator complex subunit 22
ENSMUSG00000015790.17	Surf1	84.8643	-0.316569	0.347498	-0.910997	0.362297	0.785937	89.7594	61.1853	89.4864	99.0262	Non-sig.	ENSMUSG00000015790	Surf1	surfeit gene 1
ENSMUSG00000015804.15	Med28	299.674	-0.209335	0.178929	-1.16993	0.242029	0.66869	274.21	281.889	330.205	312.392	Non-sig.	ENSMUSG00000015804	Med28	mediator complex subunit 28
ENSMUSG00000015806.13	Qdpr	141.933	-0.384503	0.274095	-1.40281	0.160673	0.556809	131.187	114.722	136.019	185.802	Non-sig.	ENSMUSG00000015806	Qdpr	quinoid dihydropteridine reductase
ENSMUSG00000015812.9	Gnrh1	16.5461	0.548425	0.803007	0.682964	0.49463	0.863862	9.86367	29.5	12.5281	14.2924	Non-sig.	ENSMUSG00000015812	Gnrh1	gonadotropin releasing hormone 1
ENSMUSG00000015829.14	Tnr	238.184	0.255126	0.199448	1.27916	0.20084	0.617768	258.428	260.037	221.926	212.345	Non-sig.	ENSMUSG00000015829	Tnr	tenascin R
ENSMUSG00000015837.16	Sqstm1	1104.77	0.0318057	0.0972257	0.327132	0.743568	0.950981	1087.96	1146.13	1085.47	1099.5	Non-sig.	ENSMUSG00000015837	Sqstm1	sequestosome 1
ENSMUSG00000015839.7	Nfe2l2	47.8556	-1.23032	0.486396	-2.52946	0.0114239	0.105322	38.4683	18.5741	75.1686	59.2116	Non-sig.	ENSMUSG00000015839	Nfe2l2	nuclear factor, erythroid derived 2, like 2
ENSMUSG00000015843.11	Rxrg	40.1646	-0.785697	0.485724	-1.61758	0.105753	0.449549	30.5774	28.4074	53.6918	47.9818	Non-sig.	ENSMUSG00000015843	Rxrg	retinoid X receptor gamma
ENSMUSG00000015846.17	Rxra	140.108	0.118482	0.262827	0.450797	0.652136	0.926472	140.064	151.871	144.968	123.528	Non-sig.	ENSMUSG00000015846	Rxra	retinoid X receptor alpha
ENSMUSG00000015852.14	Fcrls	13.799	-1.61783	0.862926	-1.87482	0.060817	0.327056	5.9182	7.64816	16.1076	25.5222	Non-sig.	ENSMUSG00000015852	Fcrls	Fc receptor-like S, scavenger receptor
ENSMUSG00000015869.18	Prpsap1	429.403	-0.0498618	0.151364	-0.329416	0.741841	0.950611	412.301	431.575	421.481	452.254	Non-sig.	ENSMUSG00000015869	Prpsap1	phosphoribosyl pyrophosphate synthetase-associated protein 1
ENSMUSG00000015879.9	Fam184b	24.2123	-0.677156	0.626019	-1.08169	0.279392	0.712385	19.7273	17.4815	25.9511	33.6893	Non-sig.	ENSMUSG00000015879	Fam184b	family with sequence similarity 184, member B
ENSMUSG00000015880.14	Ncapg	137.633	-0.559808	0.264475	-2.11668	0.0342874	0.225511	103.569	119.093	165.55	162.321	Non-sig.	ENSMUSG00000015880	Ncapg	non-SMC condensin I complex, subunit G
ENSMUSG00000015882.19	Lcorl	381.877	-0.0103434	0.162973	-0.0634671	0.949395	0.99292	394.547	366.019	360.63	406.314	Non-sig.	ENSMUSG00000015882	Lcorl	ligand dependent nuclear receptor corepressor-like
ENSMUSG00000015889.9	Lta4h	312.77	-0.31079	0.178403	-1.74206	0.0814972	0.390124	261.387	297.186	338.259	354.248	Non-sig.	ENSMUSG00000015889	Lta4h	leukotriene A4 hydrolase
ENSMUSG00000015932.9	Dstn	1279.29	0.0879981	0.0952543	0.923823	0.355579	0.779931	1366.12	1270.69	1293.08	1187.29	Non-sig.	ENSMUSG00000015932	Dstn	destrin
ENSMUSG00000015937.16	Macroh2a1	1498.22	-0.244525	0.0857122	-2.85287	0.00433269	0.0508306	1357.24	1386.5	1669.82	1579.32	Non-sig.	ENSMUSG00000015937	Macroh2a1	macroH2A.1 histone
ENSMUSG00000015942.10	Gtf2ird2	176.131	0.119617	0.239196	0.500077	0.617021	0.912105	163.737	203.223	161.97	175.593	Non-sig.	ENSMUSG00000015942	Gtf2ird2	GTF2I repeat domain containing 2
ENSMUSG00000015943.12	Bola1	88.5612	-0.322229	0.336902	-0.956449	0.338846	0.767752	91.7321	65.5556	102.014	94.9427	Non-sig.	ENSMUSG00000015943	Bola1	bolA-like 1 (E. coli)
ENSMUSG00000015944.10	Castor2	777.171	0.294293	0.115797	2.54146	0.0110392	0.102606	824.603	888.279	715.891	679.912	Non-sig.	ENSMUSG00000015944	Castor2	cytosolic arginine sensor for mTORC1 subunit 2
ENSMUSG00000015961.9	Adss	295.493	-0.0419428	0.181496	-0.231094	0.817241	0.967982	281.115	301.556	311.413	287.891	Non-sig.	ENSMUSG00000015961	Adss	adenylosuccinate synthetase, non muscle
ENSMUSG00000015968.19	Cacna1d	280.23	0.715205	0.190666	3.75109	0.000176065	0.00397353	325.501	371.482	222.821	201.115	Sig. genes	ENSMUSG00000015968	Cacna1d	calcium channel, voltage-dependent, L type, alpha 1D subunit
ENSMUSG00000015971.6	Actr8	172.22	-0.178737	0.250329	-0.714008	0.475222	0.852989	173.601	149.685	209.398	156.196	Non-sig.	ENSMUSG00000015971	Actr8	ARP8 actin-related protein 8
ENSMUSG00000015980.15	Lrrc27	20.3308	0.214019	0.68623	0.311876	0.755135	0.954395	19.7273	24.0371	23.2665	14.2924	Non-sig.	ENSMUSG00000015980	Lrrc27	leucine rich repeat containing 27
ENSMUSG00000015981.13	Stk32c	113.379	0.0330087	0.289582	0.113988	0.909248	0.985908	113.432	115.815	103.804	120.465	Non-sig.	ENSMUSG00000015981	Stk32c	serine/threonine kinase 32C
ENSMUSG00000015994.11	Fnta	291.322	-0.0147722	0.183266	-0.0806052	0.935756	0.991527	297.883	281.889	307.833	277.682	Non-sig.	ENSMUSG00000015994	Fnta	farnesyltransferase, CAAX box, alpha
ENSMUSG00000016018.5	Mtrex	706.89	0.0615798	0.118661	0.518957	0.60379	0.909556	726.953	716.742	677.412	706.455	Non-sig.	ENSMUSG00000016018	Mtrex	Mtr4 exosome RNA helicase
ENSMUSG00000016028.12	Celsr1	440.844	-1.08752	0.168605	-6.45014	1.1175e-10	1.0596e-08	251.524	313.575	654.146	544.134	Sig. genes	ENSMUSG00000016028	Celsr1	cadherin, EGF LAG seven-pass G-type receptor 1
ENSMUSG00000016087.14	Fli1	17.6924	-1.69701	0.7614	-2.2288	0.0258273	0.185505	6.90457	9.83335	29.5305	24.5013	Non-sig.	ENSMUSG00000016087	Fli1	Friend leukemia integration 1
ENSMUSG00000016150.16	Tenm1	187.705	-0.41919	0.23538	-1.78091	0.0749275	0.373243	139.078	182.463	213.872	215.408	Non-sig.	ENSMUSG00000016150	Tenm1	teneurin transmembrane protein 1
ENSMUSG00000016179.12	Camk1g	216.908	0.39897	0.209201	1.90711	0.0565065	0.312191	246.592	246.926	192.396	181.718	Non-sig.	ENSMUSG00000016179	Camk1g	calcium/calmodulin-dependent protein kinase I gamma
ENSMUSG00000016181.11	Utp25	227.619	0.403781	0.205724	1.96273	0.0496773	0.288536	267.305	251.297	204.029	187.844	Non-sig.	ENSMUSG00000016181	Utp25	UTP25 small subunit processome component
ENSMUSG00000016200.15	Syt14	406.538	0.180948	0.155499	1.16366	0.244563	0.671479	450.77	413.001	378.527	383.854	Non-sig.	ENSMUSG00000016200	Syt14	synaptotagmin XIV
ENSMUSG00000016239.12	Lonrf3	35.8691	-0.119256	0.525328	-0.227013	0.820413	0.968249	42.4138	26.2223	34.0048	40.8356	Non-sig.	ENSMUSG00000016239	Lonrf3	LON peptidase N-terminal domain and ring finger 3
ENSMUSG00000016252.8	Atp5e	358.832	-0.138038	0.16616	-0.830752	0.406114	0.815993	349.174	334.334	395.53	356.29	Non-sig.	ENSMUSG00000016252	Atp5e	ATP synthase, H+ transporting, mitochondrial F1 complex, epsilon subunit
ENSMUSG00000016253.13	Nelfcd	357.055	-0.1265	0.180301	-0.701607	0.482924	0.856145	340.297	343.075	423.271	321.58	Non-sig.	ENSMUSG00000016253	Nelfcd	negative elongation factor complex member C/D, Th1l
ENSMUSG00000016256.11	Ctsz	117.491	-0.185581	0.298805	-0.621076	0.534549	0.884374	95.6776	124.556	140.494	109.235	Non-sig.	ENSMUSG00000016256	Ctsz	cathepsin Z
ENSMUSG00000016257.16	Prelid3b	223.115	-0.345308	0.214004	-1.61356	0.106624	0.451984	217.987	174.815	250.562	249.097	Non-sig.	ENSMUSG00000016257	Prelid3b	PRELI domain containing 3B
ENSMUSG00000016262.15	Sertad4	374.372	0.243353	0.159806	1.5228	0.127809	0.493943	406.383	405.352	342.733	343.019	Non-sig.	ENSMUSG00000016262	Sertad4	SERTA domain containing 4
ENSMUSG00000016308.14	Ube2a	119.224	-0.060118	0.283424	-0.212113	0.832019	0.971284	126.255	107.074	119.017	124.548	Non-sig.	ENSMUSG00000016308	Ube2a	ubiquitin-conjugating enzyme E2A
ENSMUSG00000016319.4	Slc25a5	767.981	-0.324101	0.11507	-2.81656	0.00485416	0.05524	660.866	703.631	859.069	848.359	Non-sig.	ENSMUSG00000016319	Slc25a5	solute carrier family 25 (mitochondrial carrier, adenine nucleotide translocator), member 5
ENSMUSG00000016344.15	Ppdpf	381.206	-0.206864	0.164203	-1.25981	0.207738	0.62746	377.779	329.963	425.06	392.021	Non-sig.	ENSMUSG00000016344	Ppdpf	pancreatic progenitor cell differentiation and proliferation factor
ENSMUSG00000016346.18	Kcnq2	1546.46	0.239112	0.0891988	2.68066	0.00734761	0.0762922	1654.14	1695.71	1500.69	1335.32	Non-sig.	ENSMUSG00000016346	Kcnq2	potassium voltage-gated channel, subfamily Q, member 2
ENSMUSG00000016349.11	Eef1a2	782.183	-0.00952411	0.113599	-0.0838394	0.933184	0.990955	758.516	800.871	781.216	788.126	Non-sig.	ENSMUSG00000016349	Eef1a2	eukaryotic translation elongation factor 1 alpha 2
ENSMUSG00000016382.16	Pls3	116.833	-0.381499	0.286884	-1.3298	0.183583	0.592708	92.7185	110.352	131.545	132.716	Non-sig.	ENSMUSG00000016382	Pls3	plastin 3 (T-isoform)
ENSMUSG00000016386.16	Mpped2	454.435	0.161584	0.156774	1.03068	0.302689	0.735039	478.388	480.741	383.897	474.713	Non-sig.	ENSMUSG00000016386	Mpped2	metallophosphoesterase domain containing 2
ENSMUSG00000016409.5	Nkap	258.087	0.166374	0.194672	0.854636	0.392753	0.805597	255.469	290.63	244.298	241.951	Non-sig.	ENSMUSG00000016409	Nkap	NFKB activating protein
ENSMUSG00000016427.8	Ndufa1	85.8098	-0.0547796	0.332737	-0.164634	0.869232	0.978925	78.9094	89.5927	93.0658	81.6711	Non-sig.	ENSMUSG00000016427	Ndufa1	NADH:ubiquinone oxidoreductase subunit A1
ENSMUSG00000016477.19	E2f3	138.832	-0.543952	0.268439	-2.02636	0.0427284	0.260569	126.255	99.4261	160.181	169.468	Non-sig.	ENSMUSG00000016477	E2f3	E2F transcription factor 3
ENSMUSG00000016481.16	Cr1l	67.9262	-0.226747	0.373159	-0.607642	0.543425	0.887453	66.0866	59.0001	68.0097	78.6084	Non-sig.	ENSMUSG00000016481	Cr1l	complement component (3b/4b) receptor 1-like
ENSMUSG00000016487.16	Ppfibp1	84.4238	-0.520262	0.341078	-1.52535	0.127172	0.493231	60.1684	78.6668	95.7504	103.11	Non-sig.	ENSMUSG00000016487	Ppfibp1	PTPRF interacting protein, binding protein 1 (liprin beta 1)
ENSMUSG00000016494.10	Cd34	31.0455	-1.34611	0.566602	-2.37576	0.0175127	0.141487	19.7273	15.2963	48.3227	40.8356	Non-sig.	ENSMUSG00000016494	Cd34	CD34 antigen
ENSMUSG00000016495.13	Plgrkt	120.974	-0.426351	0.281297	-1.51566	0.129605	0.496946	100.609	105.982	147.653	129.653	Non-sig.	ENSMUSG00000016495	Plgrkt	plasminogen receptor, C-terminal lysine transmembrane protein
ENSMUSG00000016503.19	Gtf3a	235.666	-0.200039	0.205972	-0.971193	0.331452	0.761125	215.028	223.982	272.933	230.721	Non-sig.	ENSMUSG00000016503	Gtf3a	general transcription factor III A
ENSMUSG00000016510.12	Mtif3	187.667	0.161712	0.239366	0.675586	0.499304	0.866263	226.864	169.352	187.027	167.426	Non-sig.	ENSMUSG00000016510	Mtif3	mitochondrial translational initiation factor 3
ENSMUSG00000016520.8	Lnx2	77.6524	-0.0586062	0.34907	-0.167892	0.866668	0.978925	77.923	74.2964	85.9069	72.4831	Non-sig.	ENSMUSG00000016520	Lnx2	ligand of numb-protein X 2
ENSMUSG00000016526.9	Dyrk3	74.9054	-0.218294	0.357796	-0.610108	0.54179	0.886733	72.9912	65.5556	88.5915	72.4831	Non-sig.	ENSMUSG00000016526	Dyrk3	dual-specificity tyrosine-(Y)-phosphorylation regulated kinase 3
ENSMUSG00000016528.11	Mapkapk2	358.208	-0.122869	0.166702	-0.737059	0.461086	0.845852	323.528	362.741	382.107	364.457	Non-sig.	ENSMUSG00000016528	Mapkapk2	MAP kinase-activated protein kinase 2
ENSMUSG00000016534.16	Lamp2	171.346	0.303461	0.237745	1.27641	0.20181	0.618217	185.437	193.389	164.655	141.904	Non-sig.	ENSMUSG00000016534	Lamp2	lysosomal-associated membrane protein 2
ENSMUSG00000016541.11	Atxn10	1427.11	-0.0322922	0.0883991	-0.3653	0.714888	0.943274	1462.78	1359.19	1461.31	1425.16	Non-sig.	ENSMUSG00000016541	Atxn10	ataxin 10
ENSMUSG00000016552.14	Foxred2	105.282	-0.244344	0.303674	-0.804628	0.421035	0.824997	85.8139	107.074	111.858	116.381	Non-sig.	ENSMUSG00000016552	Foxred2	FAD-dependent oxidoreductase domain containing 2
ENSMUSG00000016554.10	Eif3d	1066.78	-0.116931	0.0982524	-1.1901	0.234006	0.660722	1019.9	1027.04	1089.05	1131.14	Non-sig.	ENSMUSG00000016554	Eif3d	eukaryotic translation initiation factor 3, subunit D
ENSMUSG00000016559.15	H3f3b	5424.73	0.0070375	0.0527415	0.133434	0.89385	0.98392	5530.56	5343.88	5320.86	5503.61	Non-sig.	ENSMUSG00000016559	H3f3b	H3.3 histone B
ENSMUSG00000016619.11	Nup50	615.453	-0.262372	0.126375	-2.07614	0.0378809	0.24103	552.366	567.056	674.727	667.661	Non-sig.	ENSMUSG00000016619	Nup50	nucleoporin 50
ENSMUSG00000016624.16	Phf21b	1576.05	0.125398	0.0868281	1.44421	0.148679	0.536061	1627.51	1660.74	1433.57	1582.38	Non-sig.	ENSMUSG00000016624	Phf21b	PHD finger protein 21B
ENSMUSG00000016637.8	Ift27	127.893	-0.176816	0.272935	-0.647832	0.517094	0.87547	112.446	127.834	139.599	131.695	Non-sig.	ENSMUSG00000016637	Ift27	intraflagellar transport 27
ENSMUSG00000016664.17	Pacsin2	179.728	-0.163943	0.231632	-0.707775	0.479085	0.854203	157.819	181.371	188.816	190.906	Non-sig.	ENSMUSG00000016664	Pacsin2	protein kinase C and casein kinase substrate in neurons 2
ENSMUSG00000016757.12	Ttll12	400.602	0.170169	0.15649	1.08742	0.276853	0.709089	434.001	414.093	363.315	391	Non-sig.	ENSMUSG00000016757	Ttll12	tubulin tyrosine ligase-like family, member 12
ENSMUSG00000016763.16	Scube1	568.492	0.283616	0.130907	2.16655	0.0302689	0.206111	623.384	624.964	510.072	515.549	Non-sig.	ENSMUSG00000016763	Scube1	signal peptide, CUB domain, EGF-like 1
ENSMUSG00000016831.13	Tox4	415.419	0.190167	0.156376	1.21609	0.22395	0.64908	448.797	437.038	413.427	362.416	Non-sig.	ENSMUSG00000016831	Tox4	TOX high mobility group box family member 4
ENSMUSG00000016833.15	Mrps18c	48.1795	-0.18432	0.440704	-0.418239	0.675772	0.932585	44.3865	45.889	55.4816	46.9609	Non-sig.	ENSMUSG00000016833	Mrps18c	mitochondrial ribosomal protein S18C
ENSMUSG00000016918.16	Sulf1	102.224	-1.26148	0.313784	-4.02021	5.81463e-05	0.00152025	58.1957	62.2779	155.706	132.716	Sig. genes	ENSMUSG00000016918	Sulf1	sulfatase 1
ENSMUSG00000016921.15	Srsf6	1696.68	-0.0997216	0.0852719	-1.16945	0.242221	0.668948	1651.18	1625.78	1848.79	1660.99	Non-sig.	ENSMUSG00000016921	Srsf6	serine and arginine-rich splicing factor 6
ENSMUSG00000016933.18	Plcg1	2257.87	0.0401468	0.0707871	0.567148	0.570614	0.899084	2301.19	2276.97	2202.26	2251.06	Non-sig.	ENSMUSG00000016933	Plcg1	phospholipase C, gamma 1
ENSMUSG00000016940.19	Kctd2	260.406	-0.0667098	0.193167	-0.345348	0.729833	0.945844	259.415	249.111	252.352	280.744	Non-sig.	ENSMUSG00000016940	Kctd2	potassium channel tetramerisation domain containing 2
ENSMUSG00000016946.7	Kctd5	391.742	-0.0199116	0.161922	-0.12297	0.902131	0.984808	362.983	415.186	379.422	409.376	Non-sig.	ENSMUSG00000016946	Kctd5	potassium channel tetramerisation domain containing 5
ENSMUSG00000016984.8	Etaa1	163.958	-0.188007	0.240133	-0.78293	0.433668	0.830892	155.846	150.778	180.763	168.447	Non-sig.	ENSMUSG00000016984	Etaa1	Ewing tumor-associated antigen 1
ENSMUSG00000017119.21	Nbr1	1711.17	0.0332566	0.0793336	0.4192	0.67507	0.932181	1718.25	1743.78	1700.24	1682.42	Non-sig.	ENSMUSG00000017119	Nbr1	NBR1, autophagy cargo receptor
ENSMUSG00000017132.18	Cyth1	444.69	0.197536	0.148808	1.32745	0.184359	0.593527	483.32	466.538	399.109	429.794	Non-sig.	ENSMUSG00000017132	Cyth1	cytohesin 1
ENSMUSG00000017144.9	Rnd3	983.872	-0.383392	0.105679	-3.62791	0.000285729	0.00599285	878.853	828.186	1066.68	1161.77	Sig. genes	ENSMUSG00000017144	Rnd3	Rho family GTPase 3
ENSMUSG00000017146.13	Brca1	134.008	-0.984939	0.273591	-3.60004	0.000318171	0.0065132	96.664	83.0372	166.445	189.885	Sig. genes	ENSMUSG00000017146	Brca1	breast cancer 1, early onset
ENSMUSG00000017176.18	Nt5c3b	279.661	-0.296504	0.187243	-1.58353	0.113302	0.46752	261.387	240.371	295.305	321.58	Non-sig.	ENSMUSG00000017176	Nt5c3b	5'-nucleotidase, cytosolic IIIB
ENSMUSG00000017188.4	Coa3	166.492	-0.407504	0.242508	-1.68037	0.0928847	0.421345	140.064	146.408	204.924	174.572	Non-sig.	ENSMUSG00000017188	Coa3	cytochrome C oxidase assembly factor 3
ENSMUSG00000017210.15	Med24	561.146	-0.092787	0.13198	-0.703037	0.482032	0.855985	534.611	551.76	583.451	574.76	Non-sig.	ENSMUSG00000017210	Med24	mediator complex subunit 24
ENSMUSG00000017221.15	Psmd3	659.46	-0.00118353	0.131501	-0.00900016	0.992819	0.99831	624.37	694.89	706.048	612.533	Non-sig.	ENSMUSG00000017221	Psmd3	proteasome (prosome, macropain) 26S subunit, non-ATPase, 3
ENSMUSG00000017264.17	Exosc10	646.801	-0.0478416	0.123691	-0.386783	0.698917	0.938679	648.043	623.871	649.671	665.62	Non-sig.	ENSMUSG00000017264	Exosc10	exosome component 10
ENSMUSG00000017286.16	Glod4	327.803	0.061191	0.17756	0.344621	0.730379	0.946028	322.542	347.445	347.207	294.016	Non-sig.	ENSMUSG00000017286	Glod4	glyoxalase domain containing 4
ENSMUSG00000017288.16	Vps53	473.728	-0.0549672	0.143849	-0.382117	0.702375	0.940116	457.674	472.001	496.649	468.588	Non-sig.	ENSMUSG00000017288	Vps53	VPS53 GARP complex subunit
ENSMUSG00000017291.14	Taok1	2029.97	0.344623	0.0763008	4.51664	6.2829e-06	0.000224573	2316.98	2224.52	1738.72	1839.64	Sig. genes	ENSMUSG00000017291	Taok1	TAO kinase 1
ENSMUSG00000017299.14	Dnttip1	214.769	-0.202377	0.212801	-0.951013	0.341598	0.76933	198.26	201.037	214.767	245.013	Non-sig.	ENSMUSG00000017299	Dnttip1	deoxynucleotidyltransferase, terminal, interacting protein 1
ENSMUSG00000017307.17	Acot8	36.0351	-0.521867	0.521031	-1.0016	0.316534	0.748367	29.591	29.5	34.0048	51.0444	Non-sig.	ENSMUSG00000017307	Acot8	acyl-CoA thioesterase 8
ENSMUSG00000017314.13	Mpp2	311.181	-0.158612	0.177462	-0.893781	0.371439	0.790589	280.128	308.112	318.572	337.914	Non-sig.	ENSMUSG00000017314	Mpp2	membrane protein, palmitoylated 2 (MAGUK p55 subfamily member 2)
ENSMUSG00000017344.5	Vtn	34.0942	-0.18619	0.529185	-0.351843	0.724956	0.945553	37.4819	26.2223	34.8997	37.7729	Non-sig.	ENSMUSG00000017344	Vtn	vitronectin
ENSMUSG00000017376.16	Nlk	599.86	0.404644	0.128378	3.15199	0.00162164	0.0244932	668.757	698.168	511.862	520.653	Sig. genes	ENSMUSG00000017376	Nlk	nemo like kinase
ENSMUSG00000017386.11	Traf4	962.998	0.13675	0.104508	1.3085	0.190702	0.602882	1043.58	973.501	932.448	902.466	Non-sig.	ENSMUSG00000017386	Traf4	TNF receptor associated factor 4
ENSMUSG00000017390.16	Aldoc	139.133	-1.43484	0.272108	-5.27305	1.34172e-07	7.66522e-06	76.9366	73.2038	187.921	218.47	Sig. genes	ENSMUSG00000017390	Aldoc	aldolase C, fructose-bisphosphate
ENSMUSG00000017400.11	Stac2	105.461	0.452039	0.304371	1.48516	0.137501	0.513523	119.35	124.556	99.3299	78.6084	Non-sig.	ENSMUSG00000017400	Stac2	SH3 and cysteine rich domain 2
ENSMUSG00000017404.13	Rpl19	3275.44	-0.31154	0.062102	-5.01658	5.2599e-07	2.56495e-05	2916.69	2930.34	3702.05	3552.69	Sig. genes	ENSMUSG00000017404	Rpl19	ribosomal protein L19
ENSMUSG00000017412.16	Cacnb4	271.247	0.588993	0.192927	3.05293	0.00226622	0.0316598	351.147	300.463	221.031	212.345	Sig. genes	ENSMUSG00000017412	Cacnb4	calcium channel, voltage-dependent, beta 4 subunit
ENSMUSG00000017418.15	Arl5b	237.727	-0.136073	0.200163	-0.679812	0.496623	0.864842	227.851	225.074	240.718	257.264	Non-sig.	ENSMUSG00000017418	Arl5b	ADP-ribosylation factor-like 5B
ENSMUSG00000017421.19	Zfp207	1197.12	0.0107183	0.0952792	0.112493	0.910432	0.985908	1244.8	1158.15	1212.54	1173	Non-sig.	ENSMUSG00000017421	Zfp207	zinc finger protein 207
ENSMUSG00000017428.17	Psmd11	589.738	-0.00876278	0.128938	-0.0679613	0.945816	0.99292	597.738	577.982	587.031	596.199	Non-sig.	ENSMUSG00000017428	Psmd11	proteasome (prosome, macropain) 26S subunit, non-ATPase, 11
ENSMUSG00000017446.15	C1qtnf1	82.5699	0.647676	0.338325	1.91436	0.0555742	0.308962	95.6776	105.982	65.3251	63.2951	Non-sig.	ENSMUSG00000017446	C1qtnf1	C1q and tumor necrosis factor related protein 1
ENSMUSG00000017453.5	Pipox	14.0964	-0.666369	0.813688	-0.818949	0.412815	0.819855	10.85	10.9259	15.2127	19.3969	Non-sig.	ENSMUSG00000017453	Pipox	pipecolic acid oxidase
ENSMUSG00000017466.11	Timp2	461.481	0.136512	0.159235	0.857299	0.39128	0.804235	426.111	540.834	427.745	451.233	Non-sig.	ENSMUSG00000017466	Timp2	tissue inhibitor of metalloproteinase 2
ENSMUSG00000017478.16	Zc3h18	819.103	-0.0694801	0.119099	-0.58338	0.559637	0.894331	780.216	819.446	902.918	773.834	Non-sig.	ENSMUSG00000017478	Zc3h18	zinc finger CCCH-type containing 18
ENSMUSG00000017485.12	Top2b	5473.7	0.216663	0.0525842	4.12031	3.78369e-05	0.00105219	5983.3	5783.1	4979.02	5149.36	Sig. genes	ENSMUSG00000017485	Top2b	topoisomerase (DNA) II beta
ENSMUSG00000017491.10	Rarb	73.5734	0.168881	0.364299	0.463578	0.64295	0.922086	76.9366	78.6668	59.061	79.6293	Non-sig.	ENSMUSG00000017491	Rarb	retinoic acid receptor, beta
ENSMUSG00000017493.13	Igfbp4	1015.21	0.437636	0.109298	4.00408	6.22596e-05	0.00159792	1094.87	1242.28	902.918	820.795	Sig. genes	ENSMUSG00000017493	Igfbp4	insulin-like growth factor binding protein 4
ENSMUSG00000017499.16	Cdc6	60.4434	-0.649467	0.399357	-1.62628	0.103889	0.44587	50.3047	43.7038	67.1148	80.6502	Non-sig.	ENSMUSG00000017499	Cdc6	cell division cycle 6
ENSMUSG00000017548.16	Suz12	430.88	0.0578906	0.151803	0.381354	0.702941	0.940164	437.947	441.408	442.958	401.209	Non-sig.	ENSMUSG00000017548	Suz12	SUZ12 polycomb repressive complex 2 subunit
ENSMUSG00000017550.15	Atad5	315.294	0.0241321	0.180796	0.133477	0.893816	0.98392	310.706	325.593	340.048	284.828	Non-sig.	ENSMUSG00000017550	Atad5	ATPase family, AAA domain containing 5
ENSMUSG00000017561.17	Crlf3	59.6307	0.0534494	0.412122	0.129693	0.896809	0.984134	48.332	73.2038	53.6918	63.2951	Non-sig.	ENSMUSG00000017561	Crlf3	cytokine receptor-like factor 3
ENSMUSG00000017615.13	Tnfaip1	288.963	0.181398	0.184156	0.985021	0.324614	0.75533	323.528	290.63	278.303	263.389	Non-sig.	ENSMUSG00000017615	Tnfaip1	tumor necrosis factor, alpha-induced protein 1 (endothelial)
ENSMUSG00000017631.20	Abr	2774.48	0.206289	0.0668448	3.08608	0.00202813	0.0291803	2946.28	2998.08	2507.41	2646.14	Sig. genes	ENSMUSG00000017631	Abr	active BCR-related gene
ENSMUSG00000017639.14	Rab11fip4	1293.34	0.370816	0.0925102	4.00838	6.11365e-05	0.00157987	1409.52	1507.78	1102.47	1153.6	Sig. genes	ENSMUSG00000017639	Rab11fip4	RAB11 family interacting protein 4 (class II)
ENSMUSG00000017664.17	Slc35c2	125.847	-0.234953	0.273498	-0.859067	0.390304	0.803488	114.419	116.908	141.388	130.674	Non-sig.	ENSMUSG00000017664	Slc35c2	solute carrier family 35, member C2
ENSMUSG00000017667.10	Zfp334	642.738	0.15462	0.123483	1.25216	0.210512	0.631029	673.689	680.686	611.192	605.387	Non-sig.	ENSMUSG00000017667	Zfp334	zinc finger protein 334
ENSMUSG00000017670.17	Elmo2	631.739	0.0636561	0.130381	0.488231	0.625386	0.915517	623.384	668.668	655.04	579.865	Non-sig.	ENSMUSG00000017670	Elmo2	engulfment and cell motility 2
ENSMUSG00000017677.12	Wsb1	868.324	0.103116	0.109377	0.942758	0.345805	0.773846	933.103	865.335	843.857	831.004	Non-sig.	ENSMUSG00000017677	Wsb1	WD repeat and SOCS box-containing 1
ENSMUSG00000017679.17	Ttpal	277.927	0.11284	0.185389	0.608666	0.542746	0.88701	289.006	288.445	258.616	275.64	Non-sig.	ENSMUSG00000017679	Ttpal	tocopherol (alpha) transfer protein-like
ENSMUSG00000017686.18	Rhot1	407.622	-0.187491	0.156485	-1.19815	0.23086	0.658622	374.819	387.871	456.381	411.418	Non-sig.	ENSMUSG00000017686	Rhot1	ras homolog family member T1
ENSMUSG00000017692.9	Rhbdl3	104.623	-0.870973	0.305622	-2.84984	0.00437415	0.0511341	76.9366	71.0186	144.968	125.569	Non-sig.	ENSMUSG00000017692	Rhbdl3	rhomboid like 3
ENSMUSG00000017707.10	Serinc3	318.668	0.0741859	0.173738	0.426998	0.66938	0.931842	319.583	334.334	318.572	302.183	Non-sig.	ENSMUSG00000017707	Serinc3	serine incorporator 3
ENSMUSG00000017715.12	Pgs1	202.351	-0.0704096	0.226174	-0.311307	0.755567	0.954395	220.946	173.722	215.662	199.073	Non-sig.	ENSMUSG00000017715	Pgs1	phosphatidylglycerophosphate synthase 1
ENSMUSG00000017716.16	Birc5	133.282	-0.309306	0.275361	-1.12328	0.26132	0.692024	135.132	102.704	143.178	152.112	Non-sig.	ENSMUSG00000017716	Birc5	baculoviral IAP repeat-containing 5
ENSMUSG00000017721.16	Pigt	612.492	0.173969	0.1298	1.34029	0.180152	0.587763	667.77	630.427	549.446	602.324	Non-sig.	ENSMUSG00000017721	Pigt	phosphatidylinositol glycan anchor biosynthesis, class T
ENSMUSG00000017734.16	Dbndd2	40.1944	0.245586	0.479604	0.51206	0.608609	0.911481	42.4138	44.7964	35.7946	37.7729	Non-sig.	ENSMUSG00000017734	Dbndd2	dysbindin (dystrobrevin binding protein 1) domain containing 2
ENSMUSG00000017737.3	Mmp9	39.02	-0.735304	0.510843	-1.43939	0.150039	0.537841	22.6864	36.0556	55.4816	41.8564	Non-sig.	ENSMUSG00000017737	Mmp9	matrix metallopeptidase 9
ENSMUSG00000017740.18	Slc12a5	461.317	-0.00460447	0.160003	-0.0287774	0.977042	0.997423	438.933	481.834	408.953	515.549	Non-sig.	ENSMUSG00000017740	Slc12a5	solute carrier family 12, member 5
ENSMUSG00000017747.14	Ghdc	18.5027	-0.721158	0.713118	-1.01127	0.311885	0.745359	14.7955	13.1111	20.5819	25.5222	Non-sig.	ENSMUSG00000017747	Ghdc	GH3 domain containing
ENSMUSG00000017754.14	Pltp	17.4547	-0.987205	0.770473	-1.2813	0.200089	0.616732	16.7682	6.55556	25.0562	21.4387	Non-sig.	ENSMUSG00000017754	Pltp	phospholipid transfer protein
ENSMUSG00000017756.10	Slc12a7	221.106	-0.3166	0.208398	-1.51921	0.128711	0.495283	199.246	194.482	234.454	256.243	Non-sig.	ENSMUSG00000017756	Slc12a7	solute carrier family 12, member 7
ENSMUSG00000017760.17	Ctsa	210.356	-0.215132	0.222168	-0.968331	0.332879	0.762419	208.123	181.371	248.772	203.157	Non-sig.	ENSMUSG00000017760	Ctsa	cathepsin A
ENSMUSG00000017764.3	Zswim1	72.1119	0.114134	0.367345	0.3107	0.756029	0.954395	67.073	83.0372	76.0634	62.2742	Non-sig.	ENSMUSG00000017764	Zswim1	zinc finger SWIM-type containing 1
ENSMUSG00000017765.18	Slc12a4	45.3923	0.00427963	0.475366	0.00900282	0.992817	0.99831	36.4956	54.6297	53.6918	36.752	Non-sig.	ENSMUSG00000017765	Slc12a4	solute carrier family 12, member 4
ENSMUSG00000017774.20	Myo1c	61.5879	0.473642	0.399895	1.18441	0.236249	0.662233	79.8957	63.3705	58.1662	44.9191	Non-sig.	ENSMUSG00000017774	Myo1c	myosin IC
ENSMUSG00000017776.16	Crk	868.998	-0.171603	0.10959	-1.56587	0.11738	0.475191	812.766	821.631	885.02	956.573	Non-sig.	ENSMUSG00000017776	Crk	v-crk avian sarcoma virus CT10 oncogene homolog
ENSMUSG00000017778.15	Cox7c	164.416	-0.192107	0.254162	-0.755846	0.449741	0.840794	129.214	178.093	179.868	170.488	Non-sig.	ENSMUSG00000017778	Cox7c	cytochrome c oxidase subunit 7C
ENSMUSG00000017781.18	Pitpna	683.499	-0.00614562	0.120915	-0.0508259	0.959464	0.994882	662.839	701.445	683.676	686.037	Non-sig.	ENSMUSG00000017781	Pitpna	phosphatidylinositol transfer protein, alpha
ENSMUSG00000017801.16	Mlx	142.418	-0.135675	0.263117	-0.515643	0.606104	0.910796	147.955	123.463	158.391	139.862	Non-sig.	ENSMUSG00000017801	Mlx	MAX-like protein X
ENSMUSG00000017802.15	Retreg3	345.635	0.0606959	0.169702	0.357661	0.720597	0.944354	363.969	341.982	357.051	319.538	Non-sig.	ENSMUSG00000017802	Retreg3	reticulophagy regulator family member 3
ENSMUSG00000017831.9	Rab5a	459.854	-0.106863	0.144789	-0.738062	0.460477	0.845759	439.92	445.778	476.962	476.755	Non-sig.	ENSMUSG00000017831	Rab5a	RAB5A, member RAS oncogene family
ENSMUSG00000017837.13	Nkiras2	354.411	-0.0151691	0.172076	-0.0881532	0.929755	0.990193	383.697	321.223	368.684	344.04	Non-sig.	ENSMUSG00000017837	Nkiras2	NFKB inhibitor interacting Ras-like protein 2
ENSMUSG00000017843.15	Ppp2r5c	763.762	-0.0887724	0.117377	-0.756304	0.449467	0.840794	744.707	735.316	748.106	826.92	Non-sig.	ENSMUSG00000017843	Ppp2r5c	protein phosphatase 2, regulatory subunit B', gamma
ENSMUSG00000017858.13	Ift52	149.087	0.018266	0.251511	0.0726249	0.942105	0.99292	145.982	154.056	143.178	153.133	Non-sig.	ENSMUSG00000017858	Ift52	intraflagellar transport 52
ENSMUSG00000017861.12	Mybl2	106.278	-0.513982	0.318979	-1.61134	0.107106	0.452339	98.6367	76.4816	145.863	104.131	Non-sig.	ENSMUSG00000017861	Mybl2	myeloblastosis oncogene-like 2
ENSMUSG00000017897.19	Eya2	18.7271	0.427953	0.734366	0.582751	0.560061	0.894331	15.7819	27.3149	20.5819	11.2298	Non-sig.	ENSMUSG00000017897	Eya2	EYA transcriptional coactivator and phosphatase 2
ENSMUSG00000017929.14	B4galt5	163.626	0.103684	0.249776	0.415109	0.678062	0.933106	147.955	191.204	153.022	162.321	Non-sig.	ENSMUSG00000017929	B4galt5	UDP-Gal:betaGlcNAc beta 1,4-galactosyltransferase, polypeptide 5
ENSMUSG00000017943.16	Gdap1l1	1007.93	0.194039	0.105324	1.84231	0.06543	0.342029	1127.42	1023.76	970.927	909.612	Non-sig.	ENSMUSG00000017943	Gdap1l1	ganglioside-induced differentiation-associated protein 1-like 1
ENSMUSG00000017978.19	Cadps2	239.743	0.33841	0.19971	1.69451	0.0901682	0.414536	272.237	263.315	219.242	204.178	Non-sig.	ENSMUSG00000017978	Cadps2	Ca2+-dependent activator protein for secretion 2
ENSMUSG00000017999.17	Ddx27	448.085	0.0086801	0.156597	0.0554293	0.955796	0.994127	486.279	411.908	421.481	472.672	Non-sig.	ENSMUSG00000017999	Ddx27	DEAD box helicase 27
ENSMUSG00000018001.19	Cyth3	378.864	0.314571	0.162053	1.94116	0.0522392	0.297467	409.342	430.482	320.361	355.269	Non-sig.	ENSMUSG00000018001	Cyth3	cytohesin 3
ENSMUSG00000018012.12	Rac3	201.306	0.10554	0.216893	0.4866	0.626542	0.915834	202.205	215.241	196.87	190.906	Non-sig.	ENSMUSG00000018012	Rac3	Rac family small GTPase 3
ENSMUSG00000018040.10	Rrp7a	379.461	-0.129524	0.170064	-0.761617	0.446289	0.840385	354.106	370.389	354.366	438.982	Non-sig.	ENSMUSG00000018040	Rrp7a	ribosomal RNA processing 7 homolog A
ENSMUSG00000018042.19	Cyb5r3	583.025	-0.300222	0.13424	-2.23646	0.0253219	0.182934	502.061	543.019	611.192	675.828	Non-sig.	ENSMUSG00000018042	Cyb5r3	cytochrome b5 reductase 3
ENSMUSG00000018068.14	Ints2	342.561	0.0173615	0.169457	0.102454	0.918396	0.987859	356.079	333.241	355.261	325.664	Non-sig.	ENSMUSG00000018068	Ints2	integrator complex subunit 2
ENSMUSG00000018076.13	Med13l	1267.87	0.219819	0.0908791	2.41881	0.0155713	0.13116	1375	1353.72	1190.17	1152.58	Non-sig.	ENSMUSG00000018076	Med13l	mediator complex subunit 13-like
ENSMUSG00000018102.6	H2bc4	659.902	-0.677667	0.123127	-5.50379	3.71702e-08	2.34964e-06	502.061	513.519	820.59	803.44	Sig. genes	ENSMUSG00000018102	H2bc4	H2B clustered histone 4
ENSMUSG00000018143.11	Mafk	64.555	-0.287899	0.379947	-0.757735	0.448609	0.840794	56.2229	60.0927	72.484	69.4204	Non-sig.	ENSMUSG00000018143	Mafk	v-maf musculoaponeurotic fibrosarcoma oncogene family, protein K (avian)
ENSMUSG00000018160.16	Med1	853.174	-0.0437419	0.113585	-0.385104	0.70016	0.939324	846.303	834.742	919.025	812.628	Non-sig.	ENSMUSG00000018160	Med1	mediator complex subunit 1
ENSMUSG00000018167.11	Stard3	92.6468	0.00835143	0.337415	0.0247512	0.980253	0.998164	87.7867	98.3335	110.963	73.504	Non-sig.	ENSMUSG00000018167	Stard3	START domain containing 3
ENSMUSG00000018169.13	Mfng	91.7881	-0.459534	0.319575	-1.43795	0.150448	0.538599	75.9503	78.6668	107.384	105.152	Non-sig.	ENSMUSG00000018169	Mfng	MFNG O-fucosylpeptide 3-beta-N-acetylglucosaminyltransferase
ENSMUSG00000018171.10	Vmp1	191.255	0.151181	0.237143	0.637512	0.523791	0.87742	213.055	189.019	155.706	207.24	Non-sig.	ENSMUSG00000018171	Vmp1	vacuole membrane protein 1
ENSMUSG00000018189.13	Uchl5	125.559	-0.19542	0.28297	-0.690603	0.489815	0.859964	109.487	124.556	118.122	150.071	Non-sig.	ENSMUSG00000018189	Uchl5	ubiquitin carboxyl-terminal esterase L5
ENSMUSG00000018196.19	Glrx2	194.51	0.107306	0.246204	0.435844	0.66295	0.929798	193.328	209.778	150.337	224.596	Non-sig.	ENSMUSG00000018196	Glrx2	glutaredoxin 2 (thioltransferase)
ENSMUSG00000018199.10	Ro60	498.294	0.347894	0.141041	2.46661	0.0136397	0.119767	542.502	573.612	426.85	450.212	Non-sig.	ENSMUSG00000018199	Ro60	Ro60, Y RNA binding protein
ENSMUSG00000018209.16	Stk4	461.212	0.0716671	0.14541	0.492862	0.62211	0.91453	485.293	459.982	455.486	444.087	Non-sig.	ENSMUSG00000018209	Stk4	serine/threonine kinase 4
ENSMUSG00000018239.10	Zcchc10	32.1843	-0.255513	0.57357	-0.445478	0.655975	0.927522	23.6728	34.963	24.1613	45.94	Non-sig.	ENSMUSG00000018239	Zcchc10	zinc finger, CCHC domain containing 10
ENSMUSG00000018286.7	Psmb6	607.066	-0.145758	0.126952	-1.14813	0.250915	0.678908	576.038	576.89	643.407	631.93	Non-sig.	ENSMUSG00000018286	Psmb6	proteasome (prosome, macropain) subunit, beta type 6
ENSMUSG00000018287.13	Spag7	422.896	-0.24813	0.153778	-1.61356	0.106622	0.451984	391.588	381.315	435.799	482.88	Non-sig.	ENSMUSG00000018287	Spag7	sperm associated antigen 7
ENSMUSG00000018293.5	Pfn1	613.478	-0.576631	0.126885	-4.54453	5.50578e-06	0.000199406	492.197	492.76	732.894	736.061	Sig. genes	ENSMUSG00000018293	Pfn1	profilin 1
ENSMUSG00000018322.11	Tomm34	140.271	0.0448231	0.269589	0.166264	0.867949	0.978925	142.037	143.13	157.496	118.423	Non-sig.	ENSMUSG00000018322	Tomm34	translocase of outer mitochondrial membrane 34
ENSMUSG00000018326.10	Ywhab	1779.5	0.0591779	0.0797267	0.742259	0.45793	0.843684	1867.19	1764.54	1761.99	1724.28	Non-sig.	ENSMUSG00000018326	Ywhab	tyrosine 3-monooxygenase/tryptophan 5-monooxygenase activation protein, beta polypeptide
ENSMUSG00000018334.19	Ksr1	343.329	0.445469	0.170947	2.6059	0.00916342	0.0896256	412.301	379.13	275.618	306.267	Non-sig.	ENSMUSG00000018334	Ksr1	kinase suppressor of ras 1
ENSMUSG00000018339.13	Gpx3	21.0539	-0.397374	0.68129	-0.583267	0.559713	0.894331	16.7682	19.6667	30.4254	17.3551	Non-sig.	ENSMUSG00000018339	Gpx3	glutathione peroxidase 3
ENSMUSG00000018340.14	Anxa6	52.3026	-1.24717	0.443224	-2.81387	0.00489485	0.0556026	32.5501	29.5	85.9069	61.2533	Non-sig.	ENSMUSG00000018340	Anxa6	annexin A6
ENSMUSG00000018347.17	Zkscan6	151.013	0.0573616	0.254739	0.225178	0.821841	0.968249	143.023	164.982	137.809	158.238	Non-sig.	ENSMUSG00000018347	Zkscan6	zinc finger with KRAB and SCAN domains 6
ENSMUSG00000018362.15	Kpna2	527.209	-0.546734	0.140521	-3.89078	9.99244e-05	0.00241054	441.892	415.186	658.62	593.136	Sig. genes	ENSMUSG00000018362	Kpna2	karyopherin (importin) alpha 2
ENSMUSG00000018363.17	Smurf2	436.65	-0.0256928	0.158395	-0.162207	0.871143	0.979493	450.77	414.093	400.899	480.839	Non-sig.	ENSMUSG00000018363	Smurf2	SMAD specific E3 ubiquitin protein ligase 2
ENSMUSG00000018372.14	Cep95	102.348	0.180003	0.312189	0.576582	0.564222	0.8958	109.487	108.167	110.068	81.6711	Non-sig.	ENSMUSG00000018372	Cep95	centrosomal protein 95
ENSMUSG00000018377.11	Vezf1	821.496	-0.0244244	0.116554	-0.209554	0.834016	0.971819	783.175	845.668	781.216	875.923	Non-sig.	ENSMUSG00000018377	Vezf1	vascular endothelial zinc finger 1
ENSMUSG00000018378.14	Cuedc1	457.224	0.348538	0.155351	2.24356	0.024861	0.180944	465.565	559.408	417.007	386.917	Non-sig.	ENSMUSG00000018378	2210416O15Rik	RIKEN cDNA 2210416O15 gene
ENSMUSG00000018379.18	Srsf1	2519.45	-0.0449674	0.0736	-0.61097	0.541219	0.886631	2360.38	2601.47	2607.63	2508.32	Non-sig.	ENSMUSG00000018379	Srsf1	serine and arginine-rich splicing factor 1
ENSMUSG00000018395.20	Kif3a	1376.24	-0.0119952	0.0873537	-0.137317	0.89078	0.983465	1384.86	1355.91	1372.72	1391.47	Non-sig.	ENSMUSG00000018395	Kif3a	kinesin family member 3A
ENSMUSG00000018398.19	Septin8	284.299	-0.00852523	0.183712	-0.0464055	0.962987	0.995325	275.196	291.723	278.303	291.974	Non-sig.	ENSMUSG00000018398	Septin8	septin 8
ENSMUSG00000018401.18	Mtmr4	1185.23	0.149804	0.0952781	1.57228	0.115885	0.472739	1283.26	1209.5	1100.68	1147.48	Non-sig.	ENSMUSG00000018401	Mtmr4	myotubularin related protein 4
ENSMUSG00000018405.8	Mrm1	37.2039	-0.280975	0.501134	-0.560679	0.575017	0.901607	35.5092	31.6852	43.8483	37.7729	Non-sig.	ENSMUSG00000018405	Mrm1	mitochondrial rRNA methyltransferase 1
ENSMUSG00000018411.18	Mapt	6157.87	0.308719	0.0511051	6.04087	1.53288e-09	1.21685e-07	6694.47	6933.6	5398.71	5604.68	Sig. genes	ENSMUSG00000018411	Mapt	microtubule-associated protein tau
ENSMUSG00000018412.17	Kansl1	1113.76	0.152965	0.0959994	1.59339	0.111072	0.462793	1158.98	1186.56	1048.78	1060.7	Non-sig.	ENSMUSG00000018412	Kansl1	KAT8 regulatory NSL complex subunit 1
ENSMUSG00000018415.15	Gid4	188.152	-0.200205	0.241223	-0.829959	0.406562	0.815993	173.601	177	233.559	168.447	Non-sig.	ENSMUSG00000018415	Gid4	GID complex subunit 4, VID24 homolog
ENSMUSG00000018417.15	Myo1b	1179.79	-0.073534	0.0942119	-0.780517	0.435087	0.831561	1174.76	1124.28	1199.12	1220.98	Non-sig.	ENSMUSG00000018417	Myo1b	myosin IB
ENSMUSG00000018425.19	Dhx40	269.546	-0.184541	0.187697	-0.983184	0.325517	0.7564	255.469	249.111	283.672	289.932	Non-sig.	ENSMUSG00000018425	Dhx40	DEAH (Asp-Glu-Ala-His) box polypeptide 40
ENSMUSG00000018427.9	Ypel2	62.6529	-0.0987042	0.423823	-0.23289	0.815847	0.967636	50.3047	71.0186	82.3275	46.9609	Non-sig.	ENSMUSG00000018427	Ypel2	yippee like 2
ENSMUSG00000018428.16	Akap1	482.666	0.282749	0.14151	1.99808	0.0457082	0.271939	529.679	529.908	433.114	437.961	Non-sig.	ENSMUSG00000018428	Akap1	A kinase (PRKA) anchor protein 1
ENSMUSG00000018433.15	Nol11	324.827	0.0212839	0.17285	0.123135	0.902001	0.984801	337.338	316.852	312.307	332.81	Non-sig.	ENSMUSG00000018433	Nol11	nucleolar protein 11
ENSMUSG00000018442.14	Derl2	76.7103	-0.0230602	0.353733	-0.065191	0.948022	0.99292	67.073	85.2223	76.9583	77.5876	Non-sig.	ENSMUSG00000018442	Derl2	Der1-like domain family, member 2
ENSMUSG00000018446.9	C1qbp	293.497	-0.176414	0.182037	-0.969112	0.332489	0.762097	278.156	273.149	326.625	296.058	Non-sig.	ENSMUSG00000018446	C1qbp	complement component 1, q subcomponent binding protein
ENSMUSG00000018449.13	Rpain	40.5421	-0.27787	0.492272	-0.564464	0.572438	0.900978	28.6046	44.7964	43.8483	44.9191	Non-sig.	ENSMUSG00000018449	Rpain	RPA interacting protein
ENSMUSG00000018451.8	6330403K07Rik	929.353	-0.137003	0.105971	-1.29284	0.196068	0.61177	856.167	914.501	957.504	989.241	Non-sig.	ENSMUSG00000018451	6330403K07Rik	RIKEN cDNA 6330403K07 gene
ENSMUSG00000018470.9	Kcnab3	43.8431	0.565375	0.461056	1.22626	0.2201	0.644074	53.2638	51.3519	34.0048	36.752	Non-sig.	ENSMUSG00000018470	Kcnab3	potassium voltage-gated channel, shaker-related subfamily, beta member 3
ENSMUSG00000018474.19	Chd3	8215.22	0.242952	0.0461459	5.26486	1.40294e-07	7.94847e-06	8785.57	9024.83	7426.48	7624	Sig. genes	ENSMUSG00000018474	Chd3	chromodomain helicase DNA binding protein 3
ENSMUSG00000018476.8	Kdm6b	2545.95	0.241535	0.0674115	3.58299	0.000339685	0.00685091	2733.22	2783.93	2318.59	2348.04	Sig. genes	ENSMUSG00000018476	Kdm6b	KDM1 lysine (K)-specific demethylase 6B
ENSMUSG00000018481.10	Appbp2	582.977	0.0365492	0.131269	0.27843	0.780682	0.958213	568.147	612.945	585.241	565.572	Non-sig.	ENSMUSG00000018481	Appbp2	amyloid beta precursor protein (cytoplasmic tail) binding protein 2
ENSMUSG00000018501.18	Ncor1	2945.73	-0.0157788	0.0676435	-0.233264	0.815556	0.967636	2829.89	3030.86	3030.01	2892.18	Non-sig.	ENSMUSG00000018501	Ncor1	nuclear receptor co-repressor 1
ENSMUSG00000018507.17	Trpv2	27.3803	-0.282048	0.586506	-0.480895	0.630591	0.917379	28.6046	20.7593	29.5305	30.6267	Non-sig.	ENSMUSG00000018507	Trpv2	transient receptor potential cation channel, subfamily V, member 2
ENSMUSG00000018509.9	Cenpv	142.643	-0.01568	0.262365	-0.059764	0.952344	0.993217	156.832	126.741	144.073	142.924	Non-sig.	ENSMUSG00000018509	Cenpv	centromere protein V
ENSMUSG00000018537.17	Pcgf2	503.216	-0.0247548	0.170059	-0.145566	0.884264	0.982606	565.188	432.667	570.923	444.087	Non-sig.	ENSMUSG00000018537	Pcgf2	polycomb group ring finger 2
ENSMUSG00000018541.11	Cwc25	173.627	-0.0845845	0.23473	-0.360349	0.718586	0.943943	165.71	171.537	188.816	168.447	Non-sig.	ENSMUSG00000018541	Cwc25	CWC25 spliceosome-associated protein
ENSMUSG00000018547.9	Pip4k2b	1052.32	0.343646	0.100454	3.42093	0.000624082	0.0114072	1198.44	1155.96	957.504	897.361	Sig. genes	ENSMUSG00000018547	Pip4k2b	phosphatidylinositol-5-phosphate 4-kinase, type II, beta
ENSMUSG00000018548.16	Trim37	1234.84	0.0353094	0.0976827	0.36147	0.717748	0.943695	1217.18	1283.8	1286.81	1151.56	Non-sig.	ENSMUSG00000018548	Trim37	tripartite motif-containing 37
ENSMUSG00000018554.14	Ybx2	29.8689	-0.7258	0.584105	-1.24258	0.214021	0.634224	29.591	15.2963	35.7946	38.7938	Non-sig.	ENSMUSG00000018554	Ybx2	Y box protein 2
ENSMUSG00000018559.17	Ctdnep1	190.87	0.025265	0.22808	0.110773	0.911797	0.985908	209.11	175.908	197.765	180.697	Non-sig.	ENSMUSG00000018559	Ctdnep1	CTD nuclear envelope phosphatase 1
ENSMUSG00000018565.18	Elp5	278.333	-0.0167281	0.185401	-0.0902266	0.928107	0.989835	280.128	273.149	271.144	288.912	Non-sig.	ENSMUSG00000018565	Elp5	elongator acetyltransferase complex subunit 5
ENSMUSG00000018566.15	Slc2a4	14.2955	-0.30484	0.819843	-0.371827	0.710022	0.941408	16.7682	8.74075	14.3178	17.3551	Non-sig.	ENSMUSG00000018566	Slc2a4	solute carrier family 2 (facilitated glucose transporter), member 4
ENSMUSG00000018567.15	Gabarap	452.783	-0.0924902	0.151463	-0.610647	0.541433	0.886631	451.756	425.019	498.439	435.92	Non-sig.	ENSMUSG00000018567	Gabarap	gamma-aminobutyric acid receptor associated protein
ENSMUSG00000018570.18	2810408A11Rik	59.1853	-0.19135	0.399617	-0.478834	0.632057	0.917979	60.1684	50.2593	59.9559	66.3578	Non-sig.	ENSMUSG00000018570	2810408A11Rik	RIKEN cDNA 2810408A11 gene
ENSMUSG00000018572.11	Phf23	358.234	-0.182119	0.163626	-1.11302	0.265698	0.696725	330.433	340.889	376.738	384.875	Non-sig.	ENSMUSG00000018572	Phf23	PHD finger protein 23
ENSMUSG00000018574.15	Acadvl	108.636	-0.0763871	0.302383	-0.252617	0.800564	0.96452	107.514	103.796	96.6453	126.59	Non-sig.	ENSMUSG00000018574	Acadvl	acyl-Coenzyme A dehydrogenase, very long chain
ENSMUSG00000018583.6	G3bp1	1362.28	0.002769	0.0899369	0.0307882	0.975438	0.996755	1352.31	1375.58	1409.41	1311.84	Non-sig.	ENSMUSG00000018583	G3bp1	GTPase activating protein (SH3 domain) binding protein 1
ENSMUSG00000018585.10	Atox1	91.2982	-0.157337	0.320972	-0.490188	0.624001	0.914853	91.7321	80.852	96.6453	95.9636	Non-sig.	ENSMUSG00000018585	Atox1	antioxidant 1 copper chaperone
ENSMUSG00000018589.9	Glra2	160.637	0.321192	0.242184	1.32623	0.184762	0.59384	176.56	180.278	138.704	147.008	Non-sig.	ENSMUSG00000018589	Glra2	glycine receptor, alpha 2 subunit
ENSMUSG00000018593.14	Sparc	218.777	-1.21034	0.213624	-5.66577	1.46369e-08	9.94291e-07	135.132	128.926	314.992	296.058	Sig. genes	ENSMUSG00000018593	Sparc	secreted acidic cysteine rich glycoprotein
ENSMUSG00000018599.6	Mief2	59.5569	0.18082	0.401966	0.44984	0.652826	0.926472	61.1548	65.5556	63.5353	47.9818	Non-sig.	ENSMUSG00000018599	Mief2	mitochondrial elongation factor 2
ENSMUSG00000018634.11	Crhr1	29.3127	0.73142	0.572778	1.27697	0.201613	0.618217	30.5774	42.6112	20.5819	23.4804	Non-sig.	ENSMUSG00000018634	Crhr1	corticotropin releasing hormone receptor 1
ENSMUSG00000018648.16	Dusp14	18.9409	-1.06489	0.733469	-1.45185	0.146544	0.531547	16.7682	7.64816	26.8459	24.5013	Non-sig.	ENSMUSG00000018648	Dusp14	dual specificity phosphatase 14
ENSMUSG00000018651.15	Tada2a	114.426	0.0179789	0.285861	0.0628937	0.949851	0.99292	114.419	115.815	110.068	117.402	Non-sig.	ENSMUSG00000018651	Tada2a	transcriptional adaptor 2A
ENSMUSG00000018654.19	Ikzf1	17.4434	-0.970778	0.815209	-1.19083	0.233719	0.660722	15.7819	7.64816	11.6332	34.7102	Non-sig.	ENSMUSG00000018654	Ikzf1	IKAROS family zinc finger 1
ENSMUSG00000018659.13	Pnpo	39.0085	0.261897	0.488979	0.535599	0.592236	0.907014	42.4138	42.6112	32.2151	38.7938	Non-sig.	ENSMUSG00000018659	Pnpo	pyridoxine 5'-phosphate oxidase
ENSMUSG00000018661.18	Cog1	319.463	-0.112358	0.181502	-0.619043	0.535888	0.884766	299.856	314.667	364.21	299.12	Non-sig.	ENSMUSG00000018661	Cog1	component of oligomeric golgi complex 1
ENSMUSG00000018666.14	Cbx1	639.388	-0.274981	0.124724	-2.20472	0.0274739	0.192487	578.011	579.075	682.781	717.685	Non-sig.	ENSMUSG00000018666	Cbx1	chromobox 1
ENSMUSG00000018669.15	Cdk5rap3	222.224	-0.152638	0.209643	-0.728086	0.466561	0.847839	200.233	220.704	221.926	246.034	Non-sig.	ENSMUSG00000018669	Cdk5rap3	CDK5 regulatory subunit associated protein 3
ENSMUSG00000018677.10	Slc25a39	152.218	-0.292089	0.259197	-1.1269	0.259784	0.690131	145.982	127.834	187.027	148.029	Non-sig.	ENSMUSG00000018677	Slc25a39	solute carrier family 25, member 39
ENSMUSG00000018678.14	Sp2	182.731	-0.243949	0.234303	-1.04117	0.297797	0.731186	160.778	173.722	178.973	217.449	Non-sig.	ENSMUSG00000018678	Sp2	Sp2 transcription factor
ENSMUSG00000018697.15	Aatf	387.838	0.0314368	0.166256	0.189087	0.850025	0.974878	357.065	427.204	366.894	400.188	Non-sig.	ENSMUSG00000018697	Aatf	apoptosis antagonizing transcription factor
ENSMUSG00000018698.16	Lhx1	63.2659	-1.81077	0.410357	-4.41268	1.02099e-05	0.000341681	26.6319	29.5	87.6967	109.235	Sig. genes	ENSMUSG00000018698	Lhx1	LIM homeobox protein 1
ENSMUSG00000018707.14	Dync1h1	14457.2	0.357718	0.0411644	8.69	3.62442e-18	9.51689e-16	15898.3	16583.4	12632.8	12714.1	Sig. genes	ENSMUSG00000018707	Dync1h1	dynein cytoplasmic 1 heavy chain 1
ENSMUSG00000018733.11	Pex12	58.9148	-0.153125	0.402643	-0.380301	0.703722	0.940196	59.182	52.4445	68.9045	55.128	Non-sig.	ENSMUSG00000018733	Pex12	peroxisomal biogenesis factor 12
ENSMUSG00000018736.15	Ndel1	286.219	-0.00473002	0.182561	-0.0259092	0.97933	0.998078	282.101	289.537	293.515	279.724	Non-sig.	ENSMUSG00000018736	Ndel1	nudE neurodevelopment protein 1 like 1
ENSMUSG00000018750.15	Zbtb4	185.653	0.393293	0.225588	1.74341	0.0812615	0.38954	214.042	207.593	163.76	157.217	Non-sig.	ENSMUSG00000018750	Zbtb4	zinc finger and BTB domain containing 4
ENSMUSG00000018761.15	Mpdu1	73.9088	0.151974	0.366239	0.414959	0.678172	0.93312	86.8003	68.8334	78.748	61.2533	Non-sig.	ENSMUSG00000018761	Mpdu1	mannose-P-dolichol utilization defect 1
ENSMUSG00000018765.7	Fxr2	660.846	0.0370161	0.122314	0.302631	0.762171	0.955468	655.934	682.871	653.251	651.327	Non-sig.	ENSMUSG00000018765	Fxr2	FMR1 autosomal homolog 2
ENSMUSG00000018770.10	Atp5g3	560.469	-0.210427	0.135328	-1.55494	0.119961	0.479355	521.788	517.89	633.564	568.635	Non-sig.	ENSMUSG00000018770	Atp5g3	ATP synthase, H+ transporting, mitochondrial F0 complex, subunit C3 (subunit 9)
ENSMUSG00000018796.14	Acsl1	77.219	0.146308	0.349764	0.418305	0.675724	0.932585	74.9639	87.4075	76.0634	70.4413	Non-sig.	ENSMUSG00000018796	Acsl1	acyl-CoA synthetase long-chain family member 1
ENSMUSG00000018800.15	Abca5	117.389	0.418404	0.282586	1.48063	0.138707	0.516471	133.16	135.482	102.909	98.0053	Non-sig.	ENSMUSG00000018800	Abca5	ATP-binding cassette, sub-family A (ABC1), member 5
ENSMUSG00000018809.3	Smyd4	93.8791	-0.00811541	0.316489	-0.025642	0.979543	0.998128	97.6503	89.5927	98.435	89.8382	Non-sig.	ENSMUSG00000018809	Smyd4	SET and MYND domain containing 4
ENSMUSG00000018820.14	Zfyve27	358.37	0.357552	0.163489	2.18702	0.0287414	0.198701	407.37	397.704	314.992	313.413	Non-sig.	ENSMUSG00000018820	Zfyve27	zinc finger, FYVE domain containing 27
ENSMUSG00000018841.18	Rad51d	94.2276	-0.133134	0.316959	-0.420035	0.67446	0.932181	96.664	83.0372	100.225	96.9844	Non-sig.	ENSMUSG00000018841	Rad51d	RAD51 paralog D
ENSMUSG00000018846.9	Pank3	693.503	0.0913305	0.120294	0.759226	0.447717	0.840794	736.816	693.797	667.568	675.828	Non-sig.	ENSMUSG00000018846	Pank3	pantothenate kinase 3
ENSMUSG00000018848.5	Rars	348.764	-0.206995	0.168614	-1.22763	0.219587	0.643538	304.787	343.075	377.633	369.562	Non-sig.	ENSMUSG00000018848	Rars	arginyl-tRNA synthetase
ENSMUSG00000018849.7	Wwc1	273.297	-0.758814	0.189437	-4.00562	6.18549e-05	0.00159052	194.314	211.963	348.997	337.914	Sig. genes	ENSMUSG00000018849	Wwc1	WW, C2 and coiled-coil domain containing 1
ENSMUSG00000018858.16	Mrpl58	234.048	-0.154142	0.201749	-0.764028	0.444851	0.839413	217.987	225.074	238.929	254.201	Non-sig.	ENSMUSG00000018858	Mrpl58	mitochondrial ribosomal protein L58
ENSMUSG00000018861.9	Fdxr	55.0318	-0.36918	0.413795	-0.892179	0.372297	0.790826	52.2775	43.7038	60.8507	63.2951	Non-sig.	ENSMUSG00000018861	Fdxr	ferredoxin reductase
ENSMUSG00000018865.10	Sult4a1	376.822	0.281065	0.163508	1.71897	0.08562	0.402014	404.41	422.834	361.525	318.517	Non-sig.	ENSMUSG00000018865	Sult4a1	sulfotransferase family 4A, member 1
ENSMUSG00000018882.13	Mrpl45	166.14	-0.00671224	0.238386	-0.028157	0.977537	0.99763	167.682	163.889	172.709	160.28	Non-sig.	ENSMUSG00000018882	Mrpl45	mitochondrial ribosomal protein L45
ENSMUSG00000018900.8	Slc22a5	27.8567	-0.163539	0.593842	-0.275391	0.783016	0.95867	30.5774	21.8519	23.2665	35.7311	Non-sig.	ENSMUSG00000018900	Slc22a5	solute carrier family 22 (organic cation transporter), member 5
ENSMUSG00000018906.15	P4ha2	17.4528	-0.859932	0.750592	-1.14567	0.251931	0.680238	12.8228	12.0185	28.6356	16.3342	Non-sig.	ENSMUSG00000018906	P4ha2	procollagen-proline, 2-oxoglutarate 4-dioxygenase (proline 4-hydroxylase), alpha II polypeptide
ENSMUSG00000018909.16	Arrb1	784.35	0.398298	0.117055	3.40266	0.000667338	0.0120051	842.357	941.816	670.253	682.975	Sig. genes	ENSMUSG00000018909	Arrb1	arrestin, beta 1
ENSMUSG00000018921.12	Pelp1	468.138	0.107209	0.152455	0.70322	0.481919	0.855985	484.306	486.204	408.953	493.089	Non-sig.	ENSMUSG00000018921	Pelp1	proline, glutamic acid and leucine rich protein 1
ENSMUSG00000018923.14	Med11	97.8763	-0.218543	0.32272	-0.677189	0.498286	0.865523	93.7049	87.4075	122.596	87.7964	Non-sig.	ENSMUSG00000018923	Med11	mediator complex subunit 11
ENSMUSG00000018931.4	Natd1	361.35	0.269514	0.169205	1.59282	0.111201	0.463189	362.983	427.204	320.361	334.852	Non-sig.	ENSMUSG00000018931	Natd1	N-acetyltransferase domain containing 1
ENSMUSG00000018932.10	Map2k3	37.5216	-0.476291	0.506366	-0.940607	0.346906	0.774641	36.4956	26.2223	46.5329	40.8356	Non-sig.	ENSMUSG00000018932	Map2k3	mitogen-activated protein kinase kinase 3
ENSMUSG00000018965.12	Ywhah	2036.13	-0.115579	0.0807652	-1.43105	0.152415	0.542328	2033.89	1873.8	2028.66	2208.18	Non-sig.	ENSMUSG00000018965	Ywhah	tyrosine 3-monooxygenase/tryptophan 5-monooxygenase activation protein, eta polypeptide
ENSMUSG00000018974.8	Sart3	797.445	0.0763032	0.117872	0.647338	0.517413	0.87547	791.066	845.668	730.209	822.836	Non-sig.	ENSMUSG00000018974	Sart3	squamous cell carcinoma antigen recognized by T cells 3
ENSMUSG00000018983.10	E2f2	48.2434	-0.754961	0.449433	-1.67981	0.0929948	0.421704	33.5365	38.2408	52.797	68.3996	Non-sig.	ENSMUSG00000018983	E2f2	E2F transcription factor 2
ENSMUSG00000018995.13	Nars2	44.1988	0.322751	0.486861	0.662921	0.507381	0.870006	42.4138	55.7223	28.6356	50.0236	Non-sig.	ENSMUSG00000018995	Nars2	asparaginyl-tRNA synthetase 2 (mitochondrial)(putative)
ENSMUSG00000018999.15	Slc35b4	177.743	0.406659	0.230442	1.76469	0.077616	0.380528	203.192	202.13	156.601	149.05	Non-sig.	ENSMUSG00000018999	Slc35b4	solute carrier family 35, member B4
ENSMUSG00000019027.9	Dnah1	63.1441	-0.0339441	0.389505	-0.0871468	0.930555	0.99044	59.182	65.5556	56.3764	71.4622	Non-sig.	ENSMUSG00000019027	Dnah1	dynein, axonemal, heavy chain 1
ENSMUSG00000019039.15	Dalrd3	88.5467	0.37929	0.338495	1.12052	0.262493	0.693917	107.514	92.8705	89.4864	64.316	Non-sig.	ENSMUSG00000019039	Dalrd3	DALR anticodon binding domain containing 3
ENSMUSG00000019054.14	Fis1	261.076	-0.000702117	0.192615	-0.00364518	0.997092	0.998908	253.496	268.778	272.933	249.097	Non-sig.	ENSMUSG00000019054	Fis1	fission, mitochondrial 1
ENSMUSG00000019055.16	Plod1	31.3064	0.167073	0.560139	0.29827	0.765497	0.956152	35.5092	30.5926	22.3716	36.752	Non-sig.	ENSMUSG00000019055	Plod1	procollagen-lysine, 2-oxoglutarate 5-dioxygenase 1
ENSMUSG00000019066.14	Rab3d	102.06	-0.360081	0.305182	-1.17989	0.238045	0.663427	95.6776	83.0372	117.227	112.298	Non-sig.	ENSMUSG00000019066	Rab3d	RAB3D, member RAS oncogene family
ENSMUSG00000019082.19	Slc25a22	273.97	-0.0841271	0.187663	-0.448288	0.653945	0.926626	253.496	278.612	280.987	282.786	Non-sig.	ENSMUSG00000019082	Slc25a22	solute carrier family 25 (mitochondrial carrier, glutamate), member 22
ENSMUSG00000019087.14	Atp6ap1	399.035	0.263033	0.156503	1.68068	0.0928243	0.421211	425.124	445.778	374.053	351.186	Non-sig.	ENSMUSG00000019087	Atp6ap1	ATPase, H+ transporting, lysosomal accessory protein 1
ENSMUSG00000019124.11	Scrn1	1683.2	-0.0956406	0.0801697	-1.19298	0.232878	0.660483	1613.7	1641.08	1719.03	1758.99	Non-sig.	ENSMUSG00000019124	Scrn1	secernin 1
ENSMUSG00000019132.12	BC005537	869.687	0.256597	0.10748	2.3874	0.0169681	0.1394	953.817	939.631	783.901	801.398	Non-sig.	ENSMUSG00000019132	BC005537	cDNA sequence BC005537
ENSMUSG00000019139.11	Isyna1	164.027	-0.468408	0.241153	-1.94237	0.0520923	0.296856	143.023	132.204	195.08	185.802	Non-sig.	ENSMUSG00000019139	Isyna1	myo-inositol 1-phosphate synthase A1
ENSMUSG00000019143.16	Hars2	176.9	-0.0100583	0.241481	-0.0416528	0.966775	0.995678	189.382	162.797	158.391	197.032	Non-sig.	ENSMUSG00000019143	Hars2	histidyl-tRNA synthetase 2
ENSMUSG00000019146.3	Cacng2	350.599	0.658956	0.172035	3.83036	0.000127953	0.00298136	396.52	462.167	263.985	279.724	Sig. genes	ENSMUSG00000019146	Cacng2	calcium channel, voltage-dependent, gamma subunit 2
ENSMUSG00000019158.10	Tmem160	35.2397	-0.446929	0.525065	-0.851189	0.394665	0.805906	23.6728	36.0556	39.374	41.8564	Non-sig.	ENSMUSG00000019158	Tmem160	transmembrane protein 160
ENSMUSG00000019173.12	Rab5c	588.594	-0.0598167	0.133122	-0.449336	0.653189	0.926472	609.575	543.019	614.771	587.011	Non-sig.	ENSMUSG00000019173	Rab5c	RAB5C, member RAS oncogene family
ENSMUSG00000019179.11	Mdh2	1525.45	-0.100773	0.0837989	-1.20255	0.229149	0.656209	1486.46	1457.52	1557.06	1600.75	Non-sig.	ENSMUSG00000019179	Mdh2	malate dehydrogenase 2, NAD (mitochondrial)
ENSMUSG00000019188.17	H13	768.383	-0.0213978	0.114783	-0.186419	0.852116	0.974986	756.544	769.186	796.429	751.374	Non-sig.	ENSMUSG00000019188	H13	histocompatibility 13
ENSMUSG00000019189.14	Rnf145	493.617	-0.0340705	0.140012	-0.243339	0.807743	0.965888	487.265	488.39	504.703	494.11	Non-sig.	ENSMUSG00000019189	Rnf145	ring finger protein 145
ENSMUSG00000019194.16	Scn1b	27.8784	0.117057	0.574439	0.203776	0.838529	0.972394	29.591	28.4074	25.9511	27.564	Non-sig.	ENSMUSG00000019194	Scn1b	sodium channel, voltage-gated, type I, beta
ENSMUSG00000019210.11	Atp6v1e1	470.367	0.0634078	0.147324	0.430396	0.666907	0.931151	510.938	450.149	459.96	460.421	Non-sig.	ENSMUSG00000019210	Atp6v1e1	ATPase, H+ transporting, lysosomal V1 subunit E1
ENSMUSG00000019214.15	Chtf18	57.3678	-0.419039	0.4048	-1.03518	0.300587	0.733266	52.2775	45.889	68.0097	63.2951	Non-sig.	ENSMUSG00000019214	Chtf18	CTF18, chromosome transmission fidelity factor 18
ENSMUSG00000019230.15	Lhx9	203.736	-1.10943	0.225668	-4.91618	8.82503e-07	3.9768e-05	116.391	142.037	289.041	267.473	Sig. genes	ENSMUSG00000019230	Lhx9	LIM homeobox protein 9
ENSMUSG00000019235.10	Rps6kl1	144.434	0.11079	0.257572	0.430132	0.667099	0.931151	147.955	151.871	128.86	149.05	Non-sig.	ENSMUSG00000019235	Rps6kl1	ribosomal protein S6 kinase-like 1
ENSMUSG00000019254.17	Ppp1r12c	433.504	-0.0565954	0.152363	-0.371451	0.710301	0.941443	402.438	447.964	452.801	430.815	Non-sig.	ENSMUSG00000019254	Ppp1r12c	protein phosphatase 1, regulatory subunit 12C
ENSMUSG00000019256.18	Ahr	16.741	0.393752	0.770452	0.511066	0.609305	0.911481	21.7001	16.3889	19.687	9.188	Non-sig.	ENSMUSG00000019256	Ahr	aryl-hydrocarbon receptor
ENSMUSG00000019261.4	Map1s	358.244	0.313444	0.168905	1.85574	0.0634909	0.336009	394.547	399.889	344.523	294.016	Non-sig.	ENSMUSG00000019261	Map1s	microtubule-associated protein 1S
ENSMUSG00000019295.9	Tmem129	58.8997	-0.206878	0.400699	-0.516293	0.60565	0.910796	49.3184	60.0927	60.8507	65.3369	Non-sig.	ENSMUSG00000019295	Tmem129	transmembrane protein 129
ENSMUSG00000019297.10	Nop9	164.313	0.0654102	0.241621	0.270714	0.786611	0.959373	164.723	171.537	170.919	150.071	Non-sig.	ENSMUSG00000019297	Nop9	NOP9 nucleolar protein
ENSMUSG00000019302.17	Atp6v0a1	1060.92	0.226959	0.10555	2.15025	0.0315352	0.211901	1064.29	1224.8	981.666	972.907	Non-sig.	ENSMUSG00000019302	Atp6v0a1	ATPase, H+ transporting, lysosomal V0 subunit A1
ENSMUSG00000019303.15	Psmc3ip	169.431	0.0680058	0.235669	0.288566	0.772914	0.956634	178.532	168.259	165.55	165.384	Non-sig.	ENSMUSG00000019303	Psmc3ip	proteasome (prosome, macropain) 26S subunit, ATPase 3, interacting protein
ENSMUSG00000019338.14	Zfp687	232.482	0.00670389	0.20833	0.0321792	0.974329	0.996367	251.524	214.148	219.242	245.013	Non-sig.	ENSMUSG00000019338	Zfp687	zinc finger protein 687
ENSMUSG00000019359.15	Gdpd2	19.3975	-0.830372	0.696124	-1.19285	0.232928	0.660483	14.7955	13.1111	24.1613	25.5222	Non-sig.	ENSMUSG00000019359	Gdpd2	glycerophosphodiester phosphodiesterase domain containing 2
ENSMUSG00000019362.9	D8Ertd738e	232.171	-0.286299	0.206364	-1.38735	0.165336	0.56526	225.878	192.297	253.246	257.264	Non-sig.	ENSMUSG00000019362	D8Ertd738e	DNA segment, Chr 8, ERATO Doi 738, expressed
ENSMUSG00000019370.11	Calm3	3831.52	0.053271	0.0592189	0.899561	0.368354	0.789365	3810.34	3994.52	3723.53	3797.71	Non-sig.	ENSMUSG00000019370	Calm3	calmodulin 3
ENSMUSG00000019373.12	Cops3	492.937	-0.0218707	0.142818	-0.153138	0.87829	0.981995	472.47	505.871	477.857	515.549	Non-sig.	ENSMUSG00000019373	Cops3	COP9 signalosome subunit 3
ENSMUSG00000019428.17	Fkbp8	1081.39	-0.000972664	0.0978453	-0.00994084	0.992068	0.99831	1096.84	1065.28	1100.68	1062.75	Non-sig.	ENSMUSG00000019428	Fkbp8	FK506 binding protein 8
ENSMUSG00000019432.16	Ddx39b	1674.67	-0.115322	0.0841603	-1.37026	0.170604	0.572919	1676.82	1538.37	1774.52	1708.97	Non-sig.	ENSMUSG00000019432	Ddx39b	DEAD box helicase 39b
ENSMUSG00000019433.10	Gipc1	270.316	-0.140474	0.187429	-0.749477	0.45357	0.841446	255.469	258.945	288.146	278.703	Non-sig.	ENSMUSG00000019433	Gipc1	GIPC PDZ domain containing family, member 1
ENSMUSG00000019461.13	Plscr3	121.798	-0.44197	0.279552	-1.58099	0.113879	0.468621	99.6231	107.074	146.758	133.736	Non-sig.	ENSMUSG00000019461	Plscr3	phospholipid scramblase 3
ENSMUSG00000019467.16	Arhgef25	250.309	-0.653737	0.197293	-3.31353	0.000921255	0.0156843	202.205	186.834	314.097	298.1	Sig. genes	ENSMUSG00000019467	Arhgef25	Rho guanine nucleotide exchange factor (GEF) 25
ENSMUSG00000019470.13	Xab2	373.165	-0.0676268	0.163785	-0.412899	0.679681	0.933629	356.079	372.575	359.735	404.272	Non-sig.	ENSMUSG00000019470	Xab2	XPA binding protein 2
ENSMUSG00000019471.11	Cdc37	1197.54	-0.103587	0.097203	-1.06568	0.286569	0.719136	1124.46	1184.37	1184.8	1296.53	Non-sig.	ENSMUSG00000019471	Cdc37	cell division cycle 37
ENSMUSG00000019478.18	Rab4a	111.445	-0.0975525	0.289801	-0.336619	0.736404	0.94925	110.473	104.889	118.122	112.298	Non-sig.	ENSMUSG00000019478	Rab4a	RAB4A, member RAS oncogene family
ENSMUSG00000019487.12	Trip10	44.5733	-1.09919	0.468988	-2.34375	0.0190908	0.151032	31.5637	25.1297	64.4302	57.1698	Non-sig.	ENSMUSG00000019487	Trip10	thyroid hormone receptor interactor 10
ENSMUSG00000019494.15	Cops6	427.242	-0.196513	0.15748	-1.24786	0.212082	0.632402	389.615	406.445	418.796	494.11	Non-sig.	ENSMUSG00000019494	Cops6	COP9 signalosome subunit 6
ENSMUSG00000019505.8	Ubb	11853	-0.0406645	0.0445273	-0.913249	0.361112	0.785225	11623.3	11750.8	12366.1	11671.8	Non-sig.	ENSMUSG00000019505	Ubb	ubiquitin B
ENSMUSG00000019518.12	Ap4m1	215.595	0.0218804	0.212987	0.102731	0.918176	0.987859	207.137	227.26	201.344	226.637	Non-sig.	ENSMUSG00000019518	Ap4m1	adaptor-related protein complex AP-4, mu 1
ENSMUSG00000019528.19	Gyg	21.9037	0.690824	0.698095	0.989585	0.322377	0.753437	23.6728	30.5926	24.1613	9.188	Non-sig.	ENSMUSG00000019528	Gyg	glycogenin
ENSMUSG00000019539.12	Rcn3	54.6978	-1.59096	0.439342	-3.62125	0.000293187	0.00611173	32.5501	21.8519	86.8018	77.5876	Sig. genes	ENSMUSG00000019539	Rcn3	reticulocalbin 3, EF-hand calcium binding domain
ENSMUSG00000019558.15	Slc6a8	246.615	0.0357574	0.204262	0.175057	0.861035	0.977563	275.196	223.982	251.457	235.825	Non-sig.	ENSMUSG00000019558	Slc6a8	solute carrier family 6 (neurotransmitter transporter, creatine), member 8
ENSMUSG00000019564.13	Arid3a	120.871	-0.361341	0.287993	-1.25469	0.209593	0.629867	114.419	97.2409	150.337	121.486	Non-sig.	ENSMUSG00000019564	Arid3a	AT rich interactive domain 3A (BRIGHT-like)
ENSMUSG00000019578.12	Ubxn6	380.082	-0.155375	0.164572	-0.944119	0.345109	0.773747	376.792	341.982	375.843	425.711	Non-sig.	ENSMUSG00000019578	Ubxn6	UBX domain protein 6
ENSMUSG00000019579.14	Mydgf	123.365	-0.237908	0.283187	-0.840108	0.400848	0.810361	110.473	115.815	118.122	149.05	Non-sig.	ENSMUSG00000019579	Mydgf	myeloid derived growth factor
ENSMUSG00000019590.17	Cyb561	61.7623	-0.426409	0.392881	-1.08534	0.277771	0.710324	57.2093	48.0741	66.2199	75.5458	Non-sig.	ENSMUSG00000019590	Cyb561	cytochrome b-561
ENSMUSG00000019647.17	Sema6a	836.492	-0.0434434	0.110418	-0.393445	0.693991	0.937514	844.33	803.057	834.908	863.672	Non-sig.	ENSMUSG00000019647	Sema6a	sema domain, transmembrane domain (TM), and cytoplasmic domain, (semaphorin) 6A
ENSMUSG00000019659.9	Ccdc12	169.607	-0.156438	0.237979	-0.65736	0.51095	0.872172	153.873	167.167	187.921	169.468	Non-sig.	ENSMUSG00000019659	Ccdc12	coiled-coil domain containing 12
ENSMUSG00000019689.5	Fmc1	44.2991	-0.228049	0.460103	-0.495648	0.620142	0.913817	44.3865	37.1482	45.6381	50.0236	Non-sig.	ENSMUSG00000019689	Fmc1	formation of mitochondrial complex V assembly factor 1
ENSMUSG00000019699.17	Akt3	1211.11	-0.13316	0.0933934	-1.42579	0.153928	0.544643	1163.91	1146.13	1235.81	1298.57	Non-sig.	ENSMUSG00000019699	Akt3	thymoma viral proto-oncogene 3
ENSMUSG00000019710.14	Mrpl24	224.247	-0.127373	0.212786	-0.5986	0.54944	0.890766	217.001	211.963	257.721	210.303	Non-sig.	ENSMUSG00000019710	Mrpl24	mitochondrial ribosomal protein L24
ENSMUSG00000019715.15	Gle1	533.913	0.158335	0.138856	1.14028	0.254169	0.68329	593.793	532.093	492.175	517.591	Non-sig.	ENSMUSG00000019715	Gle1	GLE1 RNA export mediator (yeast)
ENSMUSG00000019726.13	Lyst	428.971	0.458561	0.151507	3.02667	0.00247264	0.0338631	484.306	509.149	372.263	350.165	Sig. genes	ENSMUSG00000019726	Lyst	lysosomal trafficking regulator
ENSMUSG00000019731.14	Slc35e1	211.194	0.26029	0.216403	1.2028	0.229052	0.656068	226.864	233.815	208.503	175.593	Non-sig.	ENSMUSG00000019731	Slc35e1	solute carrier family 35, member E1
ENSMUSG00000019738.16	Polr2i	153.973	-0.200178	0.248262	-0.806318	0.420059	0.824213	148.941	137.667	170.024	159.259	Non-sig.	ENSMUSG00000019738	Polr2i	polymerase (RNA) II (DNA directed) polypeptide I
ENSMUSG00000019761.11	Krt10	25.378	-0.00802992	0.61204	-0.0131199	0.989532	0.99831	26.6319	24.0371	30.4254	20.4178	Non-sig.	ENSMUSG00000019761	Krt10	keratin 10
ENSMUSG00000019763.12	Rmnd1	128.208	0.0125089	0.279109	0.0448172	0.964253	0.995325	112.446	145.315	131.545	123.528	Non-sig.	ENSMUSG00000019763	Rmnd1	required for meiotic nuclear division 1 homolog
ENSMUSG00000019773.8	Fbxo5	67.5676	-0.6318	0.377423	-1.67398	0.094134	0.423713	49.3184	56.8149	88.5915	75.5458	Non-sig.	ENSMUSG00000019773	Fbxo5	F-box protein 5
ENSMUSG00000019774.9	Mtrf1l	73.6535	0.152757	0.374261	0.408156	0.683159	0.934942	93.7049	61.1853	66.2199	73.504	Non-sig.	ENSMUSG00000019774	Mtrf1l	mitochondrial translational release factor 1-like
ENSMUSG00000019775.18	Rgs17	133.185	0.686709	0.276363	2.48481	0.0129622	0.116133	143.023	185.741	102.909	101.068	Non-sig.	ENSMUSG00000019775	Rgs17	regulator of G-protein signaling 17
ENSMUSG00000019777.17	Hdac2	2271.58	-0.0302048	0.072375	-0.417337	0.676432	0.933105	2207.49	2287.89	2239.84	2351.11	Non-sig.	ENSMUSG00000019777	Hdac2	histone deacetylase 2
ENSMUSG00000019782.11	Rwdd1	342.339	0.144418	0.168702	0.856055	0.391968	0.804922	343.256	375.852	326.625	323.622	Non-sig.	ENSMUSG00000019782	Rwdd1	RWD domain containing 1
ENSMUSG00000019785.15	Clvs2	49.5436	0.489228	0.437882	1.11726	0.263883	0.69599	61.1548	54.6297	45.6381	36.752	Non-sig.	ENSMUSG00000019785	Clvs2	clavesin 2
ENSMUSG00000019790.18	Stxbp5	278.593	0.140751	0.185064	0.760553	0.446924	0.840485	286.046	298.278	259.511	270.536	Non-sig.	ENSMUSG00000019790	Stxbp5	syntaxin binding protein 5 (tomosyn)
ENSMUSG00000019791.13	Hint3	29.0575	0.416434	0.564728	0.737405	0.460876	0.845759	32.5501	33.8704	23.2665	26.5431	Non-sig.	ENSMUSG00000019791	Hint3	histidine triad nucleotide binding protein 3
ENSMUSG00000019792.9	Trmt11	44.0965	0.19309	0.460572	0.419239	0.675041	0.932181	50.3047	43.7038	38.4791	43.8982	Non-sig.	ENSMUSG00000019792	Trmt11	tRNA methyltransferase 11
ENSMUSG00000019794.14	Katna1	130.149	-0.205938	0.274645	-0.749832	0.453356	0.841178	107.514	134.389	137.809	140.883	Non-sig.	ENSMUSG00000019794	Katna1	katanin p60 (ATPase-containing) subunit A1
ENSMUSG00000019795.18	Pcmt1	266.154	-0.402695	0.192263	-2.09449	0.036216	0.233693	239.687	218.519	289.936	316.476	Non-sig.	ENSMUSG00000019795	Pcmt1	protein-L-isoaspartate (D-aspartate) O-methyltransferase 1
ENSMUSG00000019796.13	Lrp11	295.778	0.2496	0.182531	1.36744	0.171487	0.573964	301.828	340.889	265.775	274.619	Non-sig.	ENSMUSG00000019796	Lrp11	low density lipoprotein receptor-related protein 11
ENSMUSG00000019797.12	Mtres1	126.256	0.132948	0.278883	0.476715	0.633565	0.91826	125.269	138.759	108.279	132.716	Non-sig.	ENSMUSG00000019797	Mtres1	mitochondrial transcription rescue factor 1
ENSMUSG00000019802.14	Sec63	840.134	0.122861	0.114347	1.07446	0.282618	0.714731	831.507	921.057	833.118	774.855	Non-sig.	ENSMUSG00000019802	Sec63	SEC63-like (S. cerevisiae)
ENSMUSG00000019803.12	Nr2e1	174.379	-0.228823	0.241334	-0.948162	0.343047	0.771277	172.614	148.593	205.819	170.488	Non-sig.	ENSMUSG00000019803	Nr2e1	nuclear receptor subfamily 2, group E, member 1
ENSMUSG00000019804.13	Snx3	652.73	-0.12025	0.123239	-0.975745	0.329191	0.758867	640.152	610.76	680.097	679.912	Non-sig.	ENSMUSG00000019804	Snx3	sorting nexin 3
ENSMUSG00000019806.14	Aig1	88.7193	0.0513067	0.324222	0.158246	0.874263	0.980606	87.7867	92.8705	89.4864	84.7338	Non-sig.	ENSMUSG00000019806	Aig1	androgen-induced 1
ENSMUSG00000019808.9	Adat2	16.4837	-0.233554	0.754483	-0.309555	0.756899	0.954395	12.8228	17.4815	15.2127	20.4178	Non-sig.	ENSMUSG00000019808	Adat2	adenosine deaminase, tRNA-specific 2
ENSMUSG00000019809.17	Pex3	88.8199	-0.188915	0.32432	-0.582497	0.560232	0.894331	81.8685	84.1297	91.2761	98.0053	Non-sig.	ENSMUSG00000019809	Pex3	peroxisomal biogenesis factor 3
ENSMUSG00000019810.16	Fuca2	71.3314	0.386364	0.370091	1.04397	0.296499	0.729925	70.0321	91.7779	65.3251	58.1907	Non-sig.	ENSMUSG00000019810	Fuca2	fucosidase, alpha-L- 2, plasma
ENSMUSG00000019813.17	Cep57l1	58.9911	-0.408704	0.406616	-1.00514	0.314832	0.747916	54.2502	46.9815	58.1662	76.5667	Non-sig.	ENSMUSG00000019813	Cep57l1	centrosomal protein 57-like 1
ENSMUSG00000019814.6	Ltv1	122.853	-0.473259	0.28112	-1.68347	0.0922832	0.420273	98.6367	107.074	131.545	154.154	Non-sig.	ENSMUSG00000019814	Ltv1	LTV1 ribosome biogenesis factor
ENSMUSG00000019817.19	Plagl1	858.455	-0.372244	0.115207	-3.23108	0.00123322	0.0197634	724.98	771.371	907.392	1030.08	Sig. genes	ENSMUSG00000019817	Plagl1	pleiomorphic adenoma gene-like 1
ENSMUSG00000019818.16	Cd164	146.574	-0.228802	0.256905	-0.890611	0.373138	0.791737	129.214	140.945	169.129	147.008	Non-sig.	ENSMUSG00000019818	Cd164	CD164 antigen
ENSMUSG00000019820.12	Utrn	516.25	-0.112869	0.167252	-0.67484	0.499777	0.866627	582.943	408.63	554.816	518.612	Non-sig.	ENSMUSG00000019820	Utrn	utrophin
ENSMUSG00000019822.13	Smpd2	32.4712	-0.943174	0.542975	-1.73705	0.0823786	0.392661	23.6728	20.7593	45.6381	39.8147	Non-sig.	ENSMUSG00000019822	Smpd2	sphingomyelin phosphodiesterase 2, neutral
ENSMUSG00000019823.18	Mical1	198.757	-0.280614	0.225445	-1.24471	0.213239	0.633499	190.369	168.259	199.555	236.846	Non-sig.	ENSMUSG00000019823	Mical1	microtubule associated monooxygenase, calponin and LIM domain containing 1
ENSMUSG00000019826.12	Zbtb24	151.82	0.235608	0.256422	0.918831	0.358184	0.782372	153.873	174.815	153.022	125.569	Non-sig.	ENSMUSG00000019826	Zbtb24	zinc finger and BTB domain containing 24
ENSMUSG00000019828.14	Grm1	91.4008	0.0570837	0.344036	0.165924	0.868217	0.978925	81.8685	104.889	107.384	71.4622	Non-sig.	ENSMUSG00000019828	Grm1	glutamate receptor, metabotropic 1
ENSMUSG00000019831.15	Wasf1	903.181	0.247028	0.105373	2.34433	0.0190614	0.151032	979.462	981.15	824.17	827.941	Non-sig.	ENSMUSG00000019831	Wasf1	WASP family, member 1
ENSMUSG00000019837.9	Gtf3c6	466.524	-0.344549	0.159787	-2.1563	0.0310601	0.209335	428.083	393.334	461.75	582.928	Non-sig.	ENSMUSG00000019837	Gtf3c6	general transcription factor IIIC, polypeptide 6, alpha
ENSMUSG00000019838.12	Slc16a10	17.6043	0.346684	0.737298	0.470209	0.638206	0.919496	18.741	20.7593	19.687	11.2298	Non-sig.	ENSMUSG00000019838	Slc16a10	solute carrier family 16 (monocarboxylic acid transporters), member 10
ENSMUSG00000019841.16	Rev3l	1598.22	0.440891	0.0855474	5.15376	2.55315e-07	1.36174e-05	1921.44	1759.08	1356.61	1355.74	Sig. genes	ENSMUSG00000019841	Rev3l	REV3 like, DNA directed polymerase zeta catalytic subunit
ENSMUSG00000019843.15	Fyn	1549.88	0.202559	0.0828873	2.44378	0.0145341	0.125003	1675.84	1641.08	1445.21	1437.41	Non-sig.	ENSMUSG00000019843	Fyn	Fyn proto-oncogene
ENSMUSG00000019845.9	Tube1	42.7201	-0.150898	0.471972	-0.319718	0.749182	0.953604	38.4683	42.6112	51.0072	38.7938	Non-sig.	ENSMUSG00000019845	Tube1	tubulin, epsilon 1
ENSMUSG00000019846.12	Lama4	79.0936	-1.09808	0.35008	-3.13665	0.00170888	0.0254728	48.332	52.4445	107.384	108.214	Sig. genes	ENSMUSG00000019846	Lama4	laminin, alpha 4
ENSMUSG00000019849.12	Prep	453.724	0.202068	0.149838	1.34858	0.177473	0.583915	476.415	494.945	447.432	396.105	Non-sig.	ENSMUSG00000019849	Prep	prolyl endopeptidase
ENSMUSG00000019850.12	Tnfaip3	33.8859	-0.193659	0.522135	-0.370899	0.710712	0.941641	31.5637	31.6852	37.5843	34.7102	Non-sig.	ENSMUSG00000019850	Tnfaip3	tumor necrosis factor, alpha-induced protein 3
ENSMUSG00000019852.8	Arfgef3	302.485	0.323491	0.180054	1.79663	0.0723936	0.365349	349.174	323.408	280.092	257.264	Non-sig.	ENSMUSG00000019852	Arfgef3	ARFGEF family member 3
ENSMUSG00000019854.18	Reps1	425.192	-0.0119697	0.157993	-0.0757611	0.939609	0.992605	389.615	457.797	442.958	410.397	Non-sig.	ENSMUSG00000019854	Reps1	RalBP1 associated Eps domain containing protein
ENSMUSG00000019856.15	Fam184a	233.508	0.463922	0.229465	2.02175	0.0432017	0.262868	319.583	221.797	212.978	179.676	Non-sig.	ENSMUSG00000019856	Fam184a	family with sequence similarity 184, member A
ENSMUSG00000019857.8	Asf1a	156.433	-0.133984	0.250665	-0.534514	0.592986	0.907189	163.737	134.389	160.181	167.426	Non-sig.	ENSMUSG00000019857	Asf1a	anti-silencing function 1A histone chaperone
ENSMUSG00000019861.16	Gopc	268.655	0.0145753	0.189139	0.0770612	0.938575	0.992204	259.415	280.797	272.039	262.368	Non-sig.	ENSMUSG00000019861	Gopc	golgi associated PDZ and coiled-coil motif containing
ENSMUSG00000019863.8	Qrsl1	64.3258	0.150491	0.383463	0.392452	0.694725	0.937514	61.1548	74.2964	62.6405	59.2116	Non-sig.	ENSMUSG00000019863	Qrsl1	glutaminyl-tRNA synthase (glutamine-hydrolyzing)-like 1
ENSMUSG00000019864.15	Rtn4ip1	66.0458	0.029314	0.379732	0.0771965	0.938467	0.992204	69.0457	64.4631	72.484	58.1907	Non-sig.	ENSMUSG00000019864	Rtn4ip1	reticulon 4 interacting protein 1
ENSMUSG00000019865.10	Nmbr	22.0033	1.42635	0.665275	2.14401	0.0320323	0.214396	33.5365	30.5926	11.6332	12.2507	Non-sig.	ENSMUSG00000019865	Nmbr	neuromedin B receptor
ENSMUSG00000019868.17	Vta1	335.186	-0.0859894	0.179953	-0.477845	0.632761	0.917979	314.651	335.426	307.833	382.833	Non-sig.	ENSMUSG00000019868	Vta1	vesicle (multivesicular body) trafficking 1
ENSMUSG00000019873.9	Reep3	270.874	-0.358716	0.189316	-1.89479	0.0581197	0.318043	227.851	246.926	295.305	313.413	Non-sig.	ENSMUSG00000019873	Reep3	receptor accessory protein 3
ENSMUSG00000019874.12	Fabp7	964.626	-0.787955	0.111872	-7.04336	1.87662e-12	2.53697e-10	651.002	764.816	1198.22	1244.46	Sig. genes	ENSMUSG00000019874	Fabp7	fatty acid binding protein 7, brain
ENSMUSG00000019877.11	Serinc1	1597.55	0.197963	0.0819479	2.41572	0.0157042	0.131711	1687.67	1726.3	1476.53	1499.69	Non-sig.	ENSMUSG00000019877	Serinc1	serine incorporator 1
ENSMUSG00000019878.9	Hsf2	451.749	-0.00201617	0.153322	-0.0131499	0.989508	0.99831	488.252	414.093	441.168	463.484	Non-sig.	ENSMUSG00000019878	Hsf2	heat shock factor 2
ENSMUSG00000019880.11	Rspo3	67.4923	-0.971696	0.384246	-2.52884	0.0114441	0.105437	45.3729	45.889	101.12	77.5876	Non-sig.	ENSMUSG00000019880	Rspo3	R-spondin 3
ENSMUSG00000019883.12	Echdc1	53.8186	-0.456012	0.424287	-1.07477	0.282477	0.714731	51.2911	39.3334	57.2713	67.3787	Non-sig.	ENSMUSG00000019883	Echdc1	enoyl Coenzyme A hydratase domain containing 1
ENSMUSG00000019888.17	Mgat4c	41.9107	0.312812	0.476666	0.656249	0.511664	0.872437	50.3047	42.6112	42.0586	32.6684	Non-sig.	ENSMUSG00000019888	Mgat4c	MGAT4 family, member C
ENSMUSG00000019889.11	Ptprk	158.692	-0.431135	0.25587	-1.68498	0.091993	0.41939	129.214	140.945	158.391	206.22	Non-sig.	ENSMUSG00000019889	Ptprk	protein tyrosine phosphatase, receptor type, K
ENSMUSG00000019890.5	Nts	31.3367	0.0610827	0.547827	0.1115	0.91122	0.985908	35.5092	28.4074	27.7408	33.6893	Non-sig.	ENSMUSG00000019890	Nts	neurotensin
ENSMUSG00000019891.16	Dcbld1	68.0405	-0.339991	0.371233	-0.915844	0.359749	0.784395	62.1411	57.9075	72.484	79.6293	Non-sig.	ENSMUSG00000019891	Dcbld1	discoidin, CUB and LCCL domain containing 1
ENSMUSG00000019894.15	Slc6a15	85.989	0.0319554	0.336061	0.0950882	0.924245	0.989465	77.923	96.1483	91.2761	78.6084	Non-sig.	ENSMUSG00000019894	Slc6a15	solute carrier family 6 (neurotransmitter transporter), member 15
ENSMUSG00000019897.9	Ccdc59	213.466	0.210502	0.220355	0.955283	0.339435	0.76847	227.851	230.537	221.926	173.551	Non-sig.	ENSMUSG00000019897	Ccdc59	coiled-coil domain containing 59
ENSMUSG00000019899.18	Lama2	24.5201	-1.40572	0.654786	-2.14683	0.0318066	0.213528	13.8091	13.1111	45.6381	25.5222	Non-sig.	ENSMUSG00000019899	Lama2	laminin, alpha 2
ENSMUSG00000019906.16	Lin7a	73.7589	0.0207347	0.375509	0.0552176	0.955965	0.994185	83.8412	64.4631	59.9559	86.7756	Non-sig.	ENSMUSG00000019906	Lin7a	lin-7 homolog A, crumbs cell polarity complex component
ENSMUSG00000019907.11	Ppp1r12a	909.359	0.0258336	0.105961	0.243803	0.807383	0.965833	940.994	893.742	900.233	902.466	Non-sig.	ENSMUSG00000019907	Ppp1r12a	protein phosphatase 1, regulatory subunit 12A
ENSMUSG00000019913.5	Sim1	40.9625	-0.519208	0.482784	-1.07545	0.282175	0.714652	33.5365	33.8704	54.5867	41.8564	Non-sig.	ENSMUSG00000019913	Sim1	single-minded family bHLH transcription factor 1
ENSMUSG00000019916.15	P4ha1	149.759	-0.0956327	0.260635	-0.366922	0.713677	0.942859	149.928	139.852	174.498	134.757	Non-sig.	ENSMUSG00000019916	P4ha1	procollagen-proline, 2-oxoglutarate 4-dioxygenase (proline 4-hydroxylase), alpha 1 polypeptide
ENSMUSG00000019917.11	Septin10	66.8095	-0.201284	0.372825	-0.53989	0.589273	0.905467	63.1275	61.1853	72.484	70.4413	Non-sig.	ENSMUSG00000019917	Septin10	septin 10
ENSMUSG00000019920.19	Lims1	151.248	-0.284088	0.253827	-1.11922	0.263046	0.694841	133.16	139.852	179.868	152.112	Non-sig.	ENSMUSG00000019920	Lims1	LIM and senescent cell antigen-like domains 1
ENSMUSG00000019923.15	Zwint	1791.86	-0.0379145	0.0905986	-0.418488	0.67559	0.932585	1701.48	1834.47	1680.55	1950.92	Non-sig.	ENSMUSG00000019923	Zwint	ZW10 interactor
ENSMUSG00000019927.7	Ube2d1	669.553	0.0330207	0.12621	0.261632	0.793605	0.961992	719.062	634.797	650.566	673.787	Non-sig.	ENSMUSG00000019927	Ube2d1	ubiquitin-conjugating enzyme E2D 1
ENSMUSG00000019942.14	Cdk1	148.28	-0.555236	0.253859	-2.18719	0.028729	0.198701	123.296	116.908	183.447	169.468	Non-sig.	ENSMUSG00000019942	Cdk1	cyclin-dependent kinase 1
ENSMUSG00000019943.11	Atp2b1	831.504	0.275453	0.116527	2.36384	0.0180864	0.144925	899.567	921.057	698.889	806.502	Non-sig.	ENSMUSG00000019943	Atp2b1	ATPase, Ca++ transporting, plasma membrane 1
ENSMUSG00000019944.15	Rhobtb1	147.797	0.599371	0.269576	2.22338	0.0261899	0.187027	203.192	152.963	128.86	106.172	Non-sig.	ENSMUSG00000019944	Rhobtb1	Rho-related BTB domain containing 1
ENSMUSG00000019947.11	Arid5b	290.41	0.221049	0.181738	1.21631	0.223868	0.648981	322.542	302.649	272.039	264.41	Non-sig.	ENSMUSG00000019947	Arid5b	AT rich interactive domain 5B (MRF1-like)
ENSMUSG00000019948.5	Actr6	83.7489	0.354506	0.333951	1.06155	0.288439	0.722236	90.7458	97.2409	72.484	74.5249	Non-sig.	ENSMUSG00000019948	Actr6	ARP6 actin-related protein 6
ENSMUSG00000019951.11	Uhrf1bp1l	396.657	0.0794071	0.155784	0.509727	0.610243	0.911501	416.247	398.797	385.686	385.896	Non-sig.	ENSMUSG00000019951	Uhrf1bp1l	UHRF1 (ICBP90) binding protein 1-like
ENSMUSG00000019952.16	Poc1b	133.037	-0.408893	0.268763	-1.52139	0.128162	0.494075	107.514	121.278	158.391	144.966	Non-sig.	ENSMUSG00000019952	Poc1b	POC1 centriolar protein B
ENSMUSG00000019960.9	Dusp6	62.9703	-0.395373	0.399476	-0.989729	0.322307	0.753429	43.4001	65.5556	72.484	70.4413	Non-sig.	ENSMUSG00000019960	Dusp6	dual specificity phosphatase 6
ENSMUSG00000019961.18	Tmpo	1615.39	-0.288682	0.0906245	-3.18548	0.00144515	0.0223974	1365.13	1544.93	1842.52	1708.97	Sig. genes	ENSMUSG00000019961	Tmpo	thymopoietin
ENSMUSG00000019966.19	Kitl	503.411	-0.174853	0.138829	-1.25948	0.207856	0.627475	468.524	477.464	537.813	529.841	Non-sig.	ENSMUSG00000019966	Kitl	kit ligand
ENSMUSG00000019969.15	Psen1	436.761	0.150106	0.155433	0.965733	0.334178	0.76358	460.633	457.797	379.422	449.191	Non-sig.	ENSMUSG00000019969	Psen1	presenilin 1
ENSMUSG00000019970.16	Sgk1	89.0085	0.561751	0.338023	1.66187	0.0965386	0.42854	118.364	93.9631	81.4326	62.2742	Non-sig.	ENSMUSG00000019970	Sgk1	serum/glucocorticoid regulated kinase 1
ENSMUSG00000019971.11	Cep290	153.805	0.229909	0.268301	0.856906	0.391497	0.80456	181.492	150.778	165.55	117.402	Non-sig.	ENSMUSG00000019971	Cep290	centrosomal protein 290
ENSMUSG00000019975.13	Ikbip	27.96	-0.0229721	0.585465	-0.0392373	0.968701	0.995889	33.5365	21.8519	26.8459	29.6058	Non-sig.	ENSMUSG00000019975	Ikbip	IKBKB interacting protein
ENSMUSG00000019977.17	Hbs1l	453.388	-0.137968	0.149151	-0.925024	0.354953	0.779226	436.961	426.112	449.222	501.256	Non-sig.	ENSMUSG00000019977	Hbs1l	Hbs1-like (S. cerevisiae)
ENSMUSG00000019978.17	Epb41l2	194.678	-0.888421	0.224246	-3.96182	7.43808e-05	0.0018669	143.023	130.019	258.616	247.055	Sig. genes	ENSMUSG00000019978	Epb41l2	erythrocyte membrane protein band 4.1 like 2
ENSMUSG00000019979.13	Apaf1	365.491	0.0653932	0.181123	0.361043	0.718068	0.943716	319.583	428.297	344.523	369.562	Non-sig.	ENSMUSG00000019979	Apaf1	apoptotic peptidase activating factor 1
ENSMUSG00000019982.16	Myb	51.1659	0.0280457	0.457506	0.0613013	0.951119	0.99292	67.073	36.0556	47.4278	54.1071	Non-sig.	ENSMUSG00000019982	Myb	myeloblastosis oncogene
ENSMUSG00000019984.17	Med23	501.716	0.102238	0.140637	0.726969	0.467245	0.847839	531.652	506.964	468.014	500.236	Non-sig.	ENSMUSG00000019984	Med23	mediator complex subunit 23
ENSMUSG00000019986.18	Ahi1	1046.58	-0.138542	0.108	-1.2828	0.199564	0.616202	993.272	998.631	1011.2	1183.21	Non-sig.	ENSMUSG00000019986	Ahi1	Abelson helper integration site 1
ENSMUSG00000019988.8	Nedd1	76.1461	-0.410579	0.352918	-1.16338	0.244673	0.671512	63.1275	67.7408	93.0658	80.6502	Non-sig.	ENSMUSG00000019988	Nedd1	neural precursor cell expressed, developmentally down-regulated gene 1
ENSMUSG00000019990.16	Pde7b	19.2646	-0.588062	0.767023	-0.766682	0.443271	0.837821	6.90457	24.0371	27.7408	18.376	Non-sig.	ENSMUSG00000019990	Pde7b	phosphodiesterase 7B
ENSMUSG00000019996.18	Map7	29.1364	-0.849543	0.573472	-1.4814	0.138499	0.516255	19.7273	21.8519	33.11	41.8564	Non-sig.	ENSMUSG00000019996	Map7	microtubule-associated protein 7
ENSMUSG00000019997.12	Ccn2	18.4936	0.758144	0.711624	1.06537	0.286707	0.71935	24.6592	21.8519	15.2127	12.2507	Non-sig.	ENSMUSG00000019997	Ccn2	cellular communication network factor 2
ENSMUSG00000019998.7	Stx7	1010.73	0.179052	0.101708	1.76044	0.0783326	0.381714	1073.17	1074.02	978.981	916.758	Non-sig.	ENSMUSG00000019998	Stx7	syntaxin 7
ENSMUSG00000020000.8	Moxd1	47.3293	0.687957	0.445841	1.54305	0.122817	0.484667	62.1411	54.6297	35.7946	36.752	Non-sig.	ENSMUSG00000020000	Moxd1	monooxygenase, DBH-like 1
ENSMUSG00000020003.17	Pex7	58.2849	0.718436	0.440854	1.62965	0.103176	0.444406	51.2911	93.9631	50.1124	37.7729	Non-sig.	ENSMUSG00000020003	Pex7	peroxisomal biogenesis factor 7
ENSMUSG00000020009.14	Ifngr1	26.8435	-1.07999	0.624716	-1.72877	0.0838509	0.397673	14.7955	19.6667	25.9511	46.9609	Non-sig.	ENSMUSG00000020009	Ifngr1	interferon gamma receptor 1
ENSMUSG00000020014.19	Cfap54	21.4225	-1.38227	0.741536	-1.86406	0.0623129	0.331367	13.8091	9.83335	16.1076	45.94	Non-sig.	ENSMUSG00000020014	Cfap54	cilia and flagella associated protein 54
ENSMUSG00000020015.11	Cdk17	764.453	0.127667	0.116258	1.09814	0.272145	0.703597	795.012	801.964	761.529	699.309	Non-sig.	ENSMUSG00000020015	Cdk17	cyclin-dependent kinase 17
ENSMUSG00000020018.7	Snrpf	649.207	-0.202811	0.127009	-1.59682	0.110305	0.461213	602.67	604.205	655.935	734.019	Non-sig.	ENSMUSG00000020018	Snrpf	small nuclear ribonucleoprotein polypeptide F
ENSMUSG00000020019.5	Ntn4	116.311	-0.127527	0.298941	-0.426597	0.669673	0.931842	103.569	119.093	140.494	102.089	Non-sig.	ENSMUSG00000020019	Ntn4	netrin 4
ENSMUSG00000020021.5	Fgd6	51.8567	-0.0995329	0.440914	-0.225742	0.821402	0.968249	53.2638	46.9815	65.3251	41.8564	Non-sig.	ENSMUSG00000020021	Fgd6	FYVE, RhoGEF and PH domain containing 6
ENSMUSG00000020022.18	Ndufa12	168.014	-0.0706328	0.236254	-0.298969	0.764963	0.956152	161.764	166.074	172.709	171.509	Non-sig.	ENSMUSG00000020022	Ndufa12	NADH:ubiquinone oxidoreductase subunit A12
ENSMUSG00000020023.19	Tmcc3	71.6158	-0.230235	0.370079	-0.622125	0.53386	0.883768	74.9639	56.8149	83.2223	71.4622	Non-sig.	ENSMUSG00000020023	Tmcc3	transmembrane and coiled coil domains 3
ENSMUSG00000020024.8	Cep83	293.886	0.0565035	0.191392	0.295224	0.767823	0.956152	303.801	295	254.141	322.601	Non-sig.	ENSMUSG00000020024	Cep83	centrosomal protein 83
ENSMUSG00000020027.19	Socs2	269.6	0.558371	0.217101	2.57194	0.0101129	0.0960237	269.278	373.667	242.508	192.948	Non-sig.	ENSMUSG00000020027	Socs2	suppressor of cytokine signaling 2
ENSMUSG00000020029.7	Nudt4	876.945	0.110948	0.108218	1.02523	0.305256	0.737041	906.471	914.501	817.011	869.797	Non-sig.	ENSMUSG00000020029	Nudt4	nudix (nucleoside diphosphate linked moiety X)-type motif 4
ENSMUSG00000020032.15	Nuak1	588.811	0.0323848	0.132079	0.245192	0.806307	0.965537	592.807	597.649	551.236	613.554	Non-sig.	ENSMUSG00000020032	Nuak1	NUAK family, SNF1-like kinase, 1
ENSMUSG00000020034.8	Tcp11l2	62.9893	0.486055	0.384859	1.26294	0.20661	0.625787	75.9503	71.0186	51.9021	53.0862	Non-sig.	ENSMUSG00000020034	Tcp11l2	t-complex 11 (mouse) like 2
ENSMUSG00000020037.16	Rfx4	45.473	-0.858282	0.46247	-1.85586	0.0634729	0.336009	27.6183	37.1482	59.9559	57.1698	Non-sig.	ENSMUSG00000020037	Rfx4	regulatory factor X, 4 (influences HLA class II expression)
ENSMUSG00000020038.11	Cry1	181.854	0.205273	0.227519	0.902222	0.366939	0.788757	198.26	191.204	166.445	171.509	Non-sig.	ENSMUSG00000020038	Cry1	cryptochrome 1 (photolyase-like)
ENSMUSG00000020042.16	Abtb3	95.1192	-0.563662	0.325641	-1.73093	0.0834635	0.396248	73.9775	79.7594	129.755	96.9844	Non-sig.	ENSMUSG00000020042	Btbd11	BTB (POZ) domain containing 11
ENSMUSG00000020044.14	Timp3	35.6341	-0.540889	0.513273	-1.0538	0.291973	0.725605	28.6046	29.5	45.6381	38.7938	Non-sig.	ENSMUSG00000020044	Timp3	tissue inhibitor of metalloproteinase 3
ENSMUSG00000020048.14	Hsp90b1	3075.1	-0.0204684	0.0682852	-0.299748	0.764369	0.956152	3044.92	3060.36	2947.68	3247.45	Non-sig.	ENSMUSG00000020048	Hsp90b1	heat shock protein 90, beta (Grp94), member 1
ENSMUSG00000020052.10	Ascl1	415.129	-0.267358	0.160957	-1.66106	0.0967023	0.428767	360.024	393.334	416.112	491.048	Non-sig.	ENSMUSG00000020052	Ascl1	achaete-scute family bHLH transcription factor 1
ENSMUSG00000020053.19	Igf1	14.5705	-0.881989	0.815895	-1.08101	0.279693	0.712886	12.8228	7.64816	21.4767	16.3342	Non-sig.	ENSMUSG00000020053	Igf1	insulin-like growth factor 1
ENSMUSG00000020056.17	Washc3	41.0516	-0.0832431	0.476251	-0.174789	0.861246	0.977563	40.441	39.3334	45.6381	38.7938	Non-sig.	ENSMUSG00000020056	Washc3	WASH complex subunit 3
ENSMUSG00000020063.17	Sirt1	206.991	-0.298844	0.216741	-1.37881	0.167953	0.569128	173.601	197.76	222.821	233.784	Non-sig.	ENSMUSG00000020063	Sirt1	sirtuin 1
ENSMUSG00000020064.10	Herc4	254.631	0.17695	0.192766	0.917952	0.358644	0.782808	267.305	273.149	237.139	240.93	Non-sig.	ENSMUSG00000020064	Herc4	hect domain and RLD 4
ENSMUSG00000020069.17	Hnrnph3	1039.84	-0.205594	0.108446	-1.89582	0.0579836	0.3177	1034.7	895.927	1072.05	1156.67	Non-sig.	ENSMUSG00000020069	Hnrnph3	heterogeneous nuclear ribonucleoprotein H3
ENSMUSG00000020070.19	Rufy2	372.245	0.070625	0.162418	0.434834	0.663683	0.929906	362.983	399.889	360.63	365.478	Non-sig.	ENSMUSG00000020070	Rufy2	RUN and FYVE domain-containing 2
ENSMUSG00000020074.8	Ccar1	1402.15	-0.0398383	0.0884283	-0.450515	0.652339	0.926472	1382.89	1382.13	1374.51	1469.06	Non-sig.	ENSMUSG00000020074	Ccar1	cell division cycle and apoptosis regulator 1
ENSMUSG00000020075.9	Ddx21	780.478	-0.193142	0.115792	-1.668	0.0953156	0.425585	761.475	694.89	844.752	820.795	Non-sig.	ENSMUSG00000020075	Ddx21	DExD box helicase 21
ENSMUSG00000020076.8	Ddx50	364.758	0.0104367	0.165395	0.0631017	0.949685	0.99292	384.683	347.445	376.738	350.165	Non-sig.	ENSMUSG00000020076	Ddx50	DExD box helicase 50
ENSMUSG00000020078.17	Vps26a	185.408	-0.0708824	0.2255	-0.314334	0.753267	0.954289	181.492	180.278	195.08	184.781	Non-sig.	ENSMUSG00000020078	Vps26a	VPS26 retromer complex component A
ENSMUSG00000020079.16	Supv3l1	139.193	0.211811	0.271309	0.780701	0.434978	0.831561	134.146	164.982	142.283	115.36	Non-sig.	ENSMUSG00000020079	Supv3l1	suppressor of var1, 3-like 1 (S. cerevisiae)
ENSMUSG00000020083.14	Fam241b	172.183	-0.0500115	0.234765	-0.213028	0.831305	0.97081	176.56	161.704	171.814	178.656	Non-sig.	ENSMUSG00000020083	Fam241b	family with sequence similarity 241, member B
ENSMUSG00000020085.16	Aifm2	14.1058	1.18765	0.823033	1.44301	0.149017	0.536674	21.7001	17.4815	8.05378	9.188	Non-sig.	ENSMUSG00000020085	Aifm2	apoptosis-inducing factor, mitochondrion-associated 2
ENSMUSG00000020086.7	Macroh2a2	1807.63	0.0485591	0.0805421	0.602903	0.546573	0.888471	1900.73	1774.37	1742.3	1813.1	Non-sig.	ENSMUSG00000020086	Macroh2a2	macroH2A.2 histone
ENSMUSG00000020087.6	Tysnd1	93.4578	-0.194861	0.330749	-0.58915	0.555761	0.892853	87.7867	86.3149	82.3275	117.402	Non-sig.	ENSMUSG00000020087	Tysnd1	trypsin domain containing 1
ENSMUSG00000020088.11	Sar1a	429.305	-0.113312	0.15007	-0.755065	0.45021	0.840794	404.41	420.649	450.117	442.045	Non-sig.	ENSMUSG00000020088	Sar1a	secretion associated Ras related GTPase 1A
ENSMUSG00000020089.9	Ppa1	513.364	-0.00264259	0.138999	-0.0190116	0.984832	0.99831	516.856	509.149	533.339	494.11	Non-sig.	ENSMUSG00000020089	Ppa1	pyrophosphatase (inorganic) 1
ENSMUSG00000020091.16	Eif4ebp2	1070.49	0.188365	0.10081	1.86852	0.06169	0.329416	1159.97	1121	1043.41	957.594	Non-sig.	ENSMUSG00000020091	Eif4ebp2	eukaryotic translation initiation factor 4E binding protein 2
ENSMUSG00000020092.10	Pald1	97.753	0.375227	0.314525	1.193	0.232871	0.660483	121.323	99.4261	88.5915	81.6711	Non-sig.	ENSMUSG00000020092	Pald1	phosphatase domain containing, paladin 1
ENSMUSG00000020097.15	Sgpl1	326.065	0.0176562	0.17321	0.101936	0.918808	0.987859	316.624	339.797	336.469	311.371	Non-sig.	ENSMUSG00000020097	Sgpl1	sphingosine phosphate lyase 1
ENSMUSG00000020099.9	Unc5b	90.1861	-0.697382	0.335164	-2.08072	0.0374596	0.239554	59.182	78.6668	120.807	102.089	Non-sig.	ENSMUSG00000020099	Unc5b	unc-5 netrin receptor B
ENSMUSG00000020100.16	Slc29a3	87.4944	-0.166493	0.326011	-0.510698	0.609562	0.911481	81.8685	83.0372	92.171	92.9009	Non-sig.	ENSMUSG00000020100	Slc29a3	solute carrier family 29 (nucleoside transporters), member 3
ENSMUSG00000020102.16	Slc16a7	70.6944	0.18397	0.371737	0.494894	0.620675	0.913911	72.9912	77.5742	76.0634	56.1489	Non-sig.	ENSMUSG00000020102	Slc16a7	solute carrier family 16 (monocarboxylic acid transporters), member 7
ENSMUSG00000020105.10	Lrig3	20.5248	0.185282	0.671792	0.275803	0.782699	0.958645	20.7137	22.9445	17.0024	21.4387	Non-sig.	ENSMUSG00000020105	Lrig3	leucine-rich repeats and immunoglobulin-like domains 3
ENSMUSG00000020107.11	Anapc16	252.936	-0.287841	0.201532	-1.42826	0.153217	0.543383	243.633	211.963	298.885	257.264	Non-sig.	ENSMUSG00000020107	Anapc16	anaphase promoting complex subunit 16
ENSMUSG00000020108.5	Ddit4	146.074	-0.138352	0.264299	-0.523469	0.600648	0.909128	157.819	120.185	159.286	147.008	Non-sig.	ENSMUSG00000020108	Ddit4	DNA-damage-inducible transcript 4
ENSMUSG00000020109.14	Dnajb12	255.409	-0.183041	0.196733	-0.930401	0.352164	0.778004	242.646	236	290.831	252.16	Non-sig.	ENSMUSG00000020109	Dnajb12	DnaJ heat shock protein family (Hsp40) member B12
ENSMUSG00000020111.16	Micu1	262.717	-0.225119	0.195883	-1.14925	0.250452	0.678908	262.374	221.797	274.723	291.974	Non-sig.	ENSMUSG00000020111	Micu1	mitochondrial calcium uptake 1
ENSMUSG00000020114.13	Cand1	1422.05	0.0979507	0.0893219	1.0966	0.272815	0.704143	1506.18	1433.48	1324.4	1424.14	Non-sig.	ENSMUSG00000020114	Cand1	cullin associated and neddylation disassociated 1
ENSMUSG00000020115.4	Tbk1	236.965	0.0393185	0.203675	0.193045	0.846923	0.974345	238.701	241.463	216.557	251.139	Non-sig.	ENSMUSG00000020115	Tbk1	TANK-binding kinase 1
ENSMUSG00000020116.8	Pno1	97.2382	-0.438637	0.317544	-1.38134	0.167175	0.567921	91.7321	73.2038	105.594	118.423	Non-sig.	ENSMUSG00000020116	Pno1	partner of NOB1 homolog
ENSMUSG00000020120.16	Plek	22.8282	0.169332	0.642616	0.263505	0.792162	0.961242	28.6046	19.6667	20.5819	22.4596	Non-sig.	ENSMUSG00000020120	Plek	pleckstrin
ENSMUSG00000020121.16	Srgap1	1260.19	0.129767	0.0912705	1.42178	0.155089	0.546458	1305.95	1327.5	1181.22	1226.09	Non-sig.	ENSMUSG00000020121	Srgap1	SLIT-ROBO Rho GTPase activating protein 1
ENSMUSG00000020122.17	Egfr	22.6835	0.0133747	0.640236	0.0208903	0.983333	0.99831	23.6728	21.8519	19.687	25.5222	Non-sig.	ENSMUSG00000020122	Egfr	epidermal growth factor receptor
ENSMUSG00000020123.7	Avpr1a	20.3526	0.856149	0.707293	1.21046	0.226103	0.651723	29.591	22.9445	19.687	9.188	Non-sig.	ENSMUSG00000020123	Avpr1a	arginine vasopressin receptor 1A
ENSMUSG00000020124.11	Usp15	673.109	0.202465	0.120911	1.67451	0.0940311	0.423713	716.102	724.39	621.036	630.909	Non-sig.	ENSMUSG00000020124	Usp15	ubiquitin specific peptidase 15
ENSMUSG00000020128.16	Vps54	265.701	0.125005	0.19227	0.650153	0.515593	0.875175	271.251	282.982	238.034	270.536	Non-sig.	ENSMUSG00000020128	Vps54	VPS54 GARP complex subunit
ENSMUSG00000020130.10	Tbc1d15	153.925	-0.120041	0.249452	-0.481217	0.630362	0.917379	142.037	152.963	151.232	169.468	Non-sig.	ENSMUSG00000020130	Tbc1d15	TBC1 domain family, member 15
ENSMUSG00000020132.11	Rab21	294.779	-0.0926799	0.182839	-0.506893	0.61223	0.911715	302.815	267.686	310.518	298.1	Non-sig.	ENSMUSG00000020132	Rab21	RAB21, member RAS oncogene family
ENSMUSG00000020133.9	2310011J03Rik	40.7901	0.1284	0.482993	0.265843	0.79036	0.960532	41.4274	43.7038	33.11	44.9191	Non-sig.	ENSMUSG00000020133	2310011J03Rik	RIKEN cDNA 2310011J03 gene
ENSMUSG00000020134.14	Peli1	973.252	0.0934666	0.103905	0.899543	0.368363	0.789365	967.626	1042.33	945.871	937.176	Non-sig.	ENSMUSG00000020134	Peli1	pellino 1
ENSMUSG00000020135.14	Apc2	6038.62	0.32225	0.0521209	6.18274	6.29985e-10	5.27044e-08	6786.21	6635.32	5514.15	5218.78	Sig. genes	ENSMUSG00000020135	Apc2	APC regulator of WNT signaling pathway 2
ENSMUSG00000020137.6	Thap2	135.382	-0.136984	0.302865	-0.452295	0.651056	0.926391	164.723	92.8705	144.073	139.862	Non-sig.	ENSMUSG00000020137	Thap2	THAP domain containing, apoptosis associated protein 2
ENSMUSG00000020142.13	Slc1a4	225.505	-0.165326	0.205623	-0.804026	0.421382	0.824997	210.096	215.241	246.982	229.7	Non-sig.	ENSMUSG00000020142	Slc1a4	solute carrier family 1 (glutamate/neutral amino acid transporter), member 4
ENSMUSG00000020149.18	Rab1a	964.644	-0.0114982	0.112204	-0.102475	0.918379	0.987859	980.449	941.816	1046.1	890.215	Non-sig.	ENSMUSG00000020149	Rab1a	RAB1A, member RAS oncogene family
ENSMUSG00000020151.17	Ptprr	40.4572	0.22992	0.49054	0.468708	0.639278	0.919778	52.2775	34.963	35.7946	38.7938	Non-sig.	ENSMUSG00000020151	Ptprr	protein tyrosine phosphatase, receptor type, R
ENSMUSG00000020152.8	Actr2	1221.85	0.103896	0.0930959	1.11601	0.264418	0.696176	1300.03	1231.35	1183.01	1173	Non-sig.	ENSMUSG00000020152	Actr2	ARP2 actin-related protein 2
ENSMUSG00000020153.15	Ndufs7	300.796	-0.173601	0.192176	-0.903347	0.366342	0.788579	244.619	321.223	316.782	320.559	Non-sig.	ENSMUSG00000020153	Ndufs7	NADH:ubiquinone oxidoreductase core subunit S7
ENSMUSG00000020154.11	Ptprb	53.4828	-1.27615	0.440622	-2.89625	0.00377653	0.045835	26.6319	36.0556	85.9069	65.3369	Sig. genes	ENSMUSG00000020154	Ptprb	protein tyrosine phosphatase, receptor type, B
ENSMUSG00000020156.17	Pwwp3a	242.911	-0.304763	0.202358	-1.50606	0.132052	0.50252	204.178	230.537	254.141	282.786	Non-sig.	ENSMUSG00000020156	Pwwp3a	PWWP domain containing 3A, DNA repair factor
ENSMUSG00000020160.19	Meis1	152.759	-0.0357935	0.2476	-0.144562	0.885057	0.982763	150.914	150.778	152.127	157.217	Non-sig.	ENSMUSG00000020160	Meis1	Meis homeobox 1
ENSMUSG00000020163.13	Uqcr11	238.726	-0.183122	0.201738	-0.907723	0.364024	0.786952	217.987	229.445	267.564	239.909	Non-sig.	ENSMUSG00000020163	Uqcr11	ubiquinol-cytochrome c reductase, complex III subunit XI
ENSMUSG00000020166.16	Cnot2	486.454	-0.00932224	0.142588	-0.0653787	0.947872	0.99292	483.32	486.204	468.909	507.382	Non-sig.	ENSMUSG00000020166	Cnot2	CCR4-NOT transcription complex, subunit 2
ENSMUSG00000020167.15	Tcf3	1147.54	-0.648487	0.103193	-6.28422	3.29495e-10	2.94047e-08	893.649	894.835	1498	1303.68	Sig. genes	ENSMUSG00000020167	Tcf3	transcription factor 3
ENSMUSG00000020170.5	Frs2	365.383	0.269946	0.163907	1.64695	0.0995689	0.435462	416.247	382.408	323.941	338.935	Non-sig.	ENSMUSG00000020170	Frs2	fibroblast growth factor receptor substrate 2
ENSMUSG00000020171.9	Yeats4	649.894	-0.00580568	0.131057	-0.0442988	0.964666	0.995423	674.675	621.686	604.928	698.288	Non-sig.	ENSMUSG00000020171	Yeats4	YEATS domain containing 4
ENSMUSG00000020173.18	Cobl	226.558	-0.227917	0.205314	-1.11009	0.266961	0.698159	201.219	216.334	248.772	239.909	Non-sig.	ENSMUSG00000020173	Cobl	cordon-bleu WH2 repeat
ENSMUSG00000020175.16	Rab36	38.7142	-0.473992	0.502427	-0.943406	0.345473	0.773809	38.4683	26.2223	41.1637	49.0027	Non-sig.	ENSMUSG00000020175	Rab36	RAB36, member RAS oncogene family
ENSMUSG00000020176.18	Grb10	1113.21	-0.845032	0.101855	-8.29646	1.07259e-16	2.36213e-14	844.33	747.334	1438.05	1423.12	Sig. genes	ENSMUSG00000020176	Grb10	growth factor receptor bound protein 10
ENSMUSG00000020180.11	Snrpd3	659.765	-0.111669	0.146003	-0.764843	0.444365	0.839046	699.334	569.242	757.95	612.533	Non-sig.	ENSMUSG00000020180	Snrpd3	small nuclear ribonucleoprotein D3
ENSMUSG00000020181.19	Nav3	1254.52	0.289274	0.0918969	3.14781	0.00164498	0.0247636	1366.12	1394.15	1155.27	1102.56	Sig. genes	ENSMUSG00000020181	Nav3	neuron navigator 3
ENSMUSG00000020182.17	Ddc	14.8861	-1.7637	0.828879	-2.12782	0.033352	0.220955	5.9182	7.64816	21.4767	24.5013	Non-sig.	ENSMUSG00000020182	Ddc	dopa decarboxylase
ENSMUSG00000020183.12	Cpm	16.6994	-0.377478	0.754845	-0.500073	0.617023	0.912105	14.7955	14.2037	14.3178	23.4804	Non-sig.	ENSMUSG00000020183	Cpm	carboxypeptidase M
ENSMUSG00000020184.16	Mdm2	539.557	-0.145462	0.143396	-1.0144	0.31039	0.743586	491.211	534.279	612.087	520.653	Non-sig.	ENSMUSG00000020184	Mdm2	transformed mouse 3T3 cell double minute 2
ENSMUSG00000020185.17	E2f7	120.278	-0.84929	0.2871	-2.95816	0.00309477	0.0399773	78.9094	92.8705	144.968	164.363	Sig. genes	ENSMUSG00000020185	E2f7	E2F transcription factor 7
ENSMUSG00000020186.8	Csrp2	234.221	-0.144156	0.201021	-0.717119	0.473301	0.852071	218.973	226.167	248.772	242.972	Non-sig.	ENSMUSG00000020186	Csrp2	cysteine and glycine-rich protein 2
ENSMUSG00000020189.16	Osbpl8	876.427	0.476715	0.108519	4.39291	1.11843e-05	0.000368867	1044.56	995.353	748.106	717.685	Sig. genes	ENSMUSG00000020189	Osbpl8	oxysterol binding protein-like 8
ENSMUSG00000020190.14	Mknk2	308.936	-0.258711	0.176293	-1.46751	0.142237	0.524044	273.224	289.537	339.153	333.831	Non-sig.	ENSMUSG00000020190	Mknk2	MAP kinase-interacting serine/threonine kinase 2
ENSMUSG00000020196.11	Cabin1	744.314	0.0730344	0.117419	0.622	0.533942	0.883792	768.38	758.26	754.37	696.246	Non-sig.	ENSMUSG00000020196	Cabin1	calcineurin binding protein 1
ENSMUSG00000020198.9	Ap3d1	1618.53	0.0410221	0.0819247	0.500729	0.616562	0.912105	1669.92	1612.67	1578.54	1613	Non-sig.	ENSMUSG00000020198	Ap3d1	adaptor-related protein complex 3, delta 1 subunit
ENSMUSG00000020205.9	Phlda1	356.685	0.281897	0.168407	1.6739	0.0941498	0.423713	370.874	411.908	306.043	337.914	Non-sig.	ENSMUSG00000020205	Phlda1	pleckstrin homology like domain, family A, member 1
ENSMUSG00000020211.16	Sf3a2	562.562	-0.0306668	0.132907	-0.230738	0.817518	0.967985	538.556	574.705	560.185	576.802	Non-sig.	ENSMUSG00000020211	Sf3a2	splicing factor 3a, subunit 2
ENSMUSG00000020212.15	Mdm1	161.326	0.0283544	0.241083	0.117613	0.906375	0.984814	159.791	166.074	160.181	159.259	Non-sig.	ENSMUSG00000020212	Mdm1	transformed mouse 3T3 cell double minute 1
ENSMUSG00000020219.8	Timm13	193.295	-0.379396	0.225591	-1.68178	0.0926106	0.4208	155.846	180.278	209.398	227.658	Non-sig.	ENSMUSG00000020219	Timm13	translocase of inner mitochondrial membrane 13
ENSMUSG00000020220.17	Vps13d	1193.31	0.239664	0.105237	2.27738	0.0227634	0.169935	1230.99	1354.82	1176.75	1010.68	Non-sig.	ENSMUSG00000020220	Vps13d	vacuolar protein sorting 13D
ENSMUSG00000020224.16	Llph	158.447	-0.426852	0.244972	-1.74245	0.081429	0.390116	137.105	133.296	188.816	174.572	Non-sig.	ENSMUSG00000020224	Llph	LLP homolog, long-term synaptic facilitation (Aplysia)
ENSMUSG00000020225.11	Tmbim4	30.4664	-0.850333	0.557326	-1.52574	0.127075	0.493231	22.6864	20.7593	37.5843	40.8356	Non-sig.	ENSMUSG00000020225	Tmbim4	transmembrane BAX inhibitor motif containing 4
ENSMUSG00000020228.12	Helb	45.1686	-0.211462	0.459392	-0.460309	0.645294	0.923666	45.3729	38.2408	42.9535	54.1071	Non-sig.	ENSMUSG00000020228	Helb	helicase (DNA) B
ENSMUSG00000020230.16	Prmt2	709.225	-0.0186447	0.122136	-0.152655	0.87867	0.981995	707.225	702.538	754.37	672.766	Non-sig.	ENSMUSG00000020230	Prmt2	protein arginine N-methyltransferase 2
ENSMUSG00000020231.16	Dip2a	412.49	0.161309	0.160783	1.00327	0.315731	0.747916	398.492	473.093	402.689	375.687	Non-sig.	ENSMUSG00000020231	Dip2a	disco interacting protein 2 homolog A
ENSMUSG00000020232.18	Hmg20b	141.672	-0.429169	0.28061	-1.52942	0.126162	0.492033	118.364	123.463	194.185	130.674	Non-sig.	ENSMUSG00000020232	Hmg20b	high mobility group 20B
ENSMUSG00000020235.17	Fzr1	868.541	-0.0761745	0.109915	-0.69303	0.488291	0.858558	809.807	881.723	883.231	899.403	Non-sig.	ENSMUSG00000020235	Fzr1	fizzy and cell division cycle 20 related 1
ENSMUSG00000020238.15	Ncln	245.528	0.0290523	0.201614	0.144098	0.885423	0.982808	240.674	255.667	262.195	223.575	Non-sig.	ENSMUSG00000020238	Ncln	nicalin
ENSMUSG00000020246.14	Hcfc2	112.617	-0.131451	0.298726	-0.440039	0.659909	0.92884	91.7321	123.463	119.912	115.36	Non-sig.	ENSMUSG00000020246	Hcfc2	host cell factor C2
ENSMUSG00000020248.19	Nfyb	458.157	-0.0693006	0.14932	-0.464108	0.64257	0.922086	472.47	421.741	484.121	454.296	Non-sig.	ENSMUSG00000020248	Nfyb	nuclear transcription factor-Y beta
ENSMUSG00000020250.12	Txnrd1	1326.51	-0.0156558	0.0915261	-0.171053	0.864182	0.978067	1374.01	1264.13	1338.72	1329.2	Non-sig.	ENSMUSG00000020250	Txnrd1	thioredoxin reductase 1
ENSMUSG00000020253.16	Ppm1m	24.5683	-0.22892	0.64658	-0.354047	0.723304	0.944903	14.7955	30.5926	30.4254	22.4596	Non-sig.	ENSMUSG00000020253	Ppm1m	protein phosphatase 1M
ENSMUSG00000020255.9	Nopchap1	874.154	0.49565	0.110347	4.49174	7.06425e-06	0.000247321	1061.33	984.427	745.422	705.434	Sig. genes	ENSMUSG00000020255	Nopchap1	NOP protein chaperone 1
ENSMUSG00000020256.15	Aldh1l2	540.748	0.243371	0.135904	1.79075	0.0733328	0.368526	583.929	588.908	515.442	474.713	Non-sig.	ENSMUSG00000020256	Aldh1l2	aldehyde dehydrogenase 1 family, member L2
ENSMUSG00000020257.14	Wdr82	1703.05	0.234273	0.0803444	2.91586	0.00354706	0.0441568	1878.04	1803.87	1578.54	1551.75	Sig. genes	ENSMUSG00000020257	Wdr82	WD repeat domain containing 82
ENSMUSG00000020260.10	Pofut2	126.23	0.0797387	0.273225	0.291843	0.770407	0.956152	126.255	133.296	127.966	117.402	Non-sig.	ENSMUSG00000020260	Pofut2	protein O-fucosyltransferase 2
ENSMUSG00000020261.16	Slc36a1	142.995	0.211925	0.257438	0.823208	0.41039	0.818112	153.873	152.963	125.281	139.862	Non-sig.	ENSMUSG00000020261	Slc36a1	solute carrier family 36 (proton/amino acid symporter), member 1
ENSMUSG00000020262.16	Adarb1	215.641	-0.0151073	0.210972	-0.0716081	0.942914	0.99292	215.028	214.148	228.19	205.199	Non-sig.	ENSMUSG00000020262	Adarb1	adenosine deaminase, RNA-specific, B1
ENSMUSG00000020263.15	Appl2	140.858	-0.32729	0.263229	-1.24337	0.213733	0.633846	113.432	136.574	152.127	161.3	Non-sig.	ENSMUSG00000020263	Appl2	adaptor protein, phosphotyrosine interaction, PH domain and leucine zipper containing 2
ENSMUSG00000020265.17	Sumo3	584.471	-0.115436	0.130801	-0.882536	0.377487	0.794788	543.488	579.075	620.141	595.178	Non-sig.	ENSMUSG00000020265	Sumo3	small ubiquitin-like modifier 3
ENSMUSG00000020267.7	Hint1	1035.4	-0.0449939	0.10232	-0.439737	0.660127	0.92884	1011.03	1028.13	1098.89	1003.53	Non-sig.	ENSMUSG00000020267	Hint1	histidine triad nucleotide binding protein 1
ENSMUSG00000020268.15	Lyrm7	29.1626	-0.0224239	0.564846	-0.039699	0.968333	0.995889	30.5774	27.3149	32.2151	26.5431	Non-sig.	ENSMUSG00000020268	Lyrm7	LYR motif containing 7
ENSMUSG00000020271.18	Fbxw11	643.695	0.11273	0.125979	0.894833	0.370877	0.790442	691.443	645.723	599.559	638.056	Non-sig.	ENSMUSG00000020271	Fbxw11	F-box and WD-40 domain protein 11
ENSMUSG00000020272.9	Stk10	52.7796	0.295227	0.448003	0.658984	0.509906	0.87148	65.1002	51.3519	59.9559	34.7102	Non-sig.	ENSMUSG00000020272	Stk10	serine/threonine kinase 10
ENSMUSG00000020273.14	Papolg	265.46	0.125534	0.189252	0.663316	0.507128	0.870006	272.237	281.889	258.616	249.097	Non-sig.	ENSMUSG00000020273	Papolg	poly(A) polymerase gamma
ENSMUSG00000020277.11	Pfkl	439.1	-0.0248161	0.149171	-0.16636	0.867874	0.978925	439.92	430.482	428.64	457.358	Non-sig.	ENSMUSG00000020277	Pfkl	phosphofructokinase, liver, B-type
ENSMUSG00000020280.13	Pus10	89.7041	0.325429	0.347216	0.937252	0.348629	0.775744	85.8139	113.63	64.4302	94.9427	Non-sig.	ENSMUSG00000020280	Pus10	pseudouridylate synthase 10
ENSMUSG00000020282.19	Rhbdf1	17.2964	-1.13138	0.745147	-1.51833	0.12893	0.495283	11.8364	9.83335	25.0562	22.4596	Non-sig.	ENSMUSG00000020282	Rhbdf1	rhomboid 5 homolog 1
ENSMUSG00000020283.6	Pex13	150.661	-0.0756855	0.254973	-0.296838	0.76659	0.956152	134.146	159.519	161.97	147.008	Non-sig.	ENSMUSG00000020283	Pex13	peroxisomal biogenesis factor 13
ENSMUSG00000020284.17	Cfap410	78.986	0.0244742	0.344264	0.0710913	0.943325	0.99292	83.8412	75.389	76.0634	80.6502	Non-sig.	ENSMUSG00000020284	Cfap410	cilia and flagella associated protein 410
ENSMUSG00000020287.16	Mpg	74.9999	0.138519	0.366764	0.377679	0.705669	0.940207	70.0321	87.4075	82.3275	60.2324	Non-sig.	ENSMUSG00000020287	Mpg	N-methylpurine-DNA glycosylase
ENSMUSG00000020288.14	Ahsa2	505.462	-0.148274	0.144319	-1.0274	0.304233	0.736001	460.633	498.223	498.439	564.552	Non-sig.	ENSMUSG00000020288	Ahsa2	AHA1, activator of heat shock protein ATPase 2
ENSMUSG00000020289.16	Nprl3	101.883	0.187848	0.303167	0.61962	0.535508	0.884766	104.555	112.537	97.5402	92.9009	Non-sig.	ENSMUSG00000020289	Nprl3	nitrogen permease regulator-like 3
ENSMUSG00000020290.15	Xpo1	1216.71	0.00510862	0.092234	0.0553876	0.95583	0.994127	1205.34	1232.45	1208.07	1220.98	Non-sig.	ENSMUSG00000020290	Xpo1	exportin 1
ENSMUSG00000020297.11	Nsg2	5762.4	0.281336	0.0522203	5.38748	7.14528e-08	4.31689e-06	6472.54	6170.97	5145.47	5260.64	Sig. genes	ENSMUSG00000020297	Nsg2	neuron specific gene family member 2
ENSMUSG00000020300.15	Cpeb4	626.192	0.444964	0.131683	3.37904	0.000727384	0.0128649	670.73	773.557	523.495	536.988	Sig. genes	ENSMUSG00000020300	Cpeb4	cytoplasmic polyadenylation element binding protein 4
ENSMUSG00000020303.3	Stc2	22.183	0.871822	0.65603	1.32894	0.183869	0.592949	24.6592	32.7778	17.0024	14.2924	Non-sig.	ENSMUSG00000020303	Stc2	stanniocalcin 2
ENSMUSG00000020305.14	Asb3	91.8146	-0.169561	0.323569	-0.524035	0.600254	0.908918	78.9094	93.9631	91.2761	103.11	Non-sig.	ENSMUSG00000020305	Asb3	ankyrin repeat and SOCS box-containing 3
ENSMUSG00000020307.16	Cdc34	213.284	-0.20281	0.211138	-0.960558	0.336775	0.766057	192.342	204.315	223.716	232.763	Non-sig.	ENSMUSG00000020307	Cdc34	cell division cycle 34
ENSMUSG00000020308.8	Tpgs1	145.951	-0.358869	0.256594	-1.39859	0.161937	0.558825	120.337	135.482	157.496	170.488	Non-sig.	ENSMUSG00000020308	Tpgs1	tubulin polyglutamylase complex subunit 1
ENSMUSG00000020309.7	Chac2	21.4346	0.393383	0.655829	0.599825	0.548623	0.890078	24.6592	24.0371	19.687	17.3551	Non-sig.	ENSMUSG00000020309	Chac2	ChaC, cation transport regulator 2
ENSMUSG00000020311.18	Erlec1	154.485	0.355394	0.247813	1.43412	0.151537	0.541013	177.546	169.352	141.388	129.653	Non-sig.	ENSMUSG00000020311	Erlec1	endoplasmic reticulum lectin 1
ENSMUSG00000020312.13	Shc2	134.701	0.13707	0.263361	0.520466	0.602738	0.909352	139.078	143.13	127.966	128.632	Non-sig.	ENSMUSG00000020312	Shc2	SHC (Src homology 2 domain containing) transforming protein 2
ENSMUSG00000020315.19	Sptbn1	7590.68	0.138881	0.0466615	2.97634	0.00291709	0.03823	7851.48	8061.16	7282.4	7167.66	Sig. genes	ENSMUSG00000020315	Sptbn1	spectrin beta, non-erythrocytic 1
ENSMUSG00000020319.10	Wdpcp	53.3795	-0.332978	0.436575	-0.762704	0.44564	0.840129	56.2229	38.2408	68.0097	51.0444	Non-sig.	ENSMUSG00000020319	Wdpcp	WD repeat containing planar cell polarity effector
ENSMUSG00000020321.17	Mdh1	823.984	-0.210377	0.111434	-1.88791	0.0590383	0.321031	774.298	753.89	909.182	858.568	Non-sig.	ENSMUSG00000020321	Mdh1	malate dehydrogenase 1, NAD (soluble)
ENSMUSG00000020326.8	Ccng1	134.528	-0.0849182	0.268501	-0.316268	0.751799	0.954131	130.2	131.111	151.232	125.569	Non-sig.	ENSMUSG00000020326	Ccng1	cyclin G1
ENSMUSG00000020328.11	Nudcd2	159.703	-0.353054	0.244201	-1.44575	0.148247	0.535069	134.146	146.408	174.498	183.76	Non-sig.	ENSMUSG00000020328	Nudcd2	NudC domain containing 2
ENSMUSG00000020329.13	Polrmt	202.624	-0.358079	0.216971	-1.65036	0.0988703	0.433979	170.641	184.648	225.506	229.7	Non-sig.	ENSMUSG00000020329	Polrmt	polymerase (RNA) mitochondrial (DNA directed)
ENSMUSG00000020330.17	Hmmr	127.899	-0.671639	0.277028	-2.42444	0.0153318	0.129784	93.7049	103.796	169.129	144.966	Non-sig.	ENSMUSG00000020330	Hmmr	hyaluronan mediated motility receptor (RHAMM)
ENSMUSG00000020331.10	Hcn2	68.9783	-0.057921	0.379312	-0.1527	0.878635	0.981995	72.9912	62.2779	81.4326	59.2116	Non-sig.	ENSMUSG00000020331	Hcn2	hyperpolarization-activated, cyclic nucleotide-gated K+ 2
ENSMUSG00000020333.18	Acsl6	507.595	0.17925	0.146865	1.22051	0.222273	0.647074	568.147	510.241	510.967	441.024	Non-sig.	ENSMUSG00000020333	Acsl6	acyl-CoA synthetase long-chain family member 6
ENSMUSG00000020335.14	Zfp354b	25.6303	0.486312	0.654696	0.742806	0.457599	0.843684	31.5637	28.4074	31.3202	11.2298	Non-sig.	ENSMUSG00000020335	Zfp354b	zinc finger protein 354B
ENSMUSG00000020340.17	Cyfip2	2680.84	0.14588	0.0683711	2.13365	0.0328714	0.218513	2728.29	2905.21	2568.26	2521.6	Non-sig.	ENSMUSG00000020340	Cyfip2	cytoplasmic FMR1 interacting protein 2
ENSMUSG00000020346.17	Mgat1	197.226	0.0580902	0.239457	0.242592	0.808322	0.965982	234.755	167.167	180.763	206.22	Non-sig.	ENSMUSG00000020346	Mgat1	mannoside acetylglucosaminyltransferase 1
ENSMUSG00000020349.5	Ppp2ca	2566.27	0.0688791	0.0685862	1.00427	0.315248	0.747916	2638.53	2615.67	2440.29	2570.6	Non-sig.	ENSMUSG00000020349	Ppp2ca	protein phosphatase 2 (formerly 2A), catalytic subunit, alpha isoform
ENSMUSG00000020357.4	Flt4	50.8023	-0.796038	0.449886	-1.76942	0.0768232	0.378709	40.441	33.8704	77.8532	51.0444	Non-sig.	ENSMUSG00000020357	Flt4	FMS-like tyrosine kinase 4
ENSMUSG00000020358.18	Hnrnpab	7710	-0.143435	0.0474763	-3.02119	0.00251781	0.0342753	7302.08	7350.97	7917.76	8269.2	Sig. genes	ENSMUSG00000020358	Hnrnpab	heterogeneous nuclear ribonucleoprotein A/B
ENSMUSG00000020361.14	Hspa4	1881.14	-0.066403	0.0766237	-0.866611	0.386155	0.800656	1848.45	1826.82	1895.32	1953.98	Non-sig.	ENSMUSG00000020361	Hspa4	heat shock protein 4
ENSMUSG00000020362.14	Cnot6	787.257	0.0653176	0.115086	0.567557	0.570336	0.899084	773.312	836.927	751.686	787.105	Non-sig.	ENSMUSG00000020362	Cnot6	CCR4-NOT transcription complex, subunit 6
ENSMUSG00000020363.7	Gfpt2	79.6997	0.0446574	0.342522	0.130378	0.896267	0.984134	78.9094	83.0372	82.3275	74.5249	Non-sig.	ENSMUSG00000020363	Gfpt2	glutamine fructose-6-phosphate transaminase 2
ENSMUSG00000020364.15	Zfp354a	72.4222	0.0392053	0.364285	0.107623	0.914295	0.986758	78.9094	67.7408	64.4302	78.6084	Non-sig.	ENSMUSG00000020364	Zfp354a	zinc finger protein 354A
ENSMUSG00000020366.19	Mapk9	406.382	0.270968	0.155177	1.74619	0.0807784	0.388499	453.729	434.852	356.156	380.792	Non-sig.	ENSMUSG00000020366	Mapk9	mitogen-activated protein kinase 9
ENSMUSG00000020368.16	Canx	2483.18	-0.0980153	0.0746143	-1.31363	0.188972	0.600331	2448.16	2347.98	2439.4	2697.19	Non-sig.	ENSMUSG00000020368	Canx	calnexin
ENSMUSG00000020372.16	Rack1	2359.77	-0.239901	0.0718416	-3.33931	0.000839879	0.0145345	2091.1	2237.63	2545.89	2564.47	Sig. genes	ENSMUSG00000020372	Rack1	receptor for activated C kinase 1
ENSMUSG00000020374.17	Rasgef1c	32.7717	-0.301503	0.53642	-0.562065	0.574072	0.901378	33.5365	25.1297	36.6894	35.7311	Non-sig.	ENSMUSG00000020374	Rasgef1c	RasGEF domain family, member 1C
ENSMUSG00000020375.10	Rufy1	282.22	0.00647472	0.196258	0.0329909	0.973682	0.996108	280.128	285.167	246.088	317.496	Non-sig.	ENSMUSG00000020375	Rufy1	RUN and FYVE domain containing 1
ENSMUSG00000020376.18	Rnf130	1247.68	-0.208952	0.0939255	-2.22465	0.0261046	0.1869	1196.46	1117.72	1306.5	1370.03	Non-sig.	ENSMUSG00000020376	Rnf130	ring finger protein 130
ENSMUSG00000020380.17	Rad50	189.345	-0.031911	0.229932	-0.138784	0.889621	0.983465	187.41	186.834	171.814	211.324	Non-sig.	ENSMUSG00000020380	Rad50	RAD50 double strand break repair protein
ENSMUSG00000020381.11	Mrnip	69.4384	-0.0741524	0.368455	-0.201252	0.840501	0.972843	62.1411	73.2038	68.9045	73.504	Non-sig.	ENSMUSG00000020381	Mrnip	MRN complex interacting protein
ENSMUSG00000020385.17	Clk4	462.649	0.074498	0.146258	0.509362	0.610499	0.911501	489.238	459.982	464.434	436.94	Non-sig.	ENSMUSG00000020385	Clk4	CDC like kinase 4
ENSMUSG00000020386.6	Sar1b	157.648	-0.0706766	0.24862	-0.284276	0.776199	0.957547	147.955	159.519	148.547	174.572	Non-sig.	ENSMUSG00000020386	Sar1b	secretion associated Ras related GTPase 1B
ENSMUSG00000020388.13	Pdlim4	22.6772	-0.816242	0.667494	-1.22284	0.221388	0.645905	20.7137	12.0185	23.2665	34.7102	Non-sig.	ENSMUSG00000020388	Pdlim4	PDZ and LIM domain 4
ENSMUSG00000020389.20	Cdkl3	107.988	-0.0611391	0.31825	-0.192111	0.847656	0.974684	120.337	90.6853	91.2761	129.653	Non-sig.	ENSMUSG00000020389	Cdkl3	cyclin-dependent kinase-like 3
ENSMUSG00000020390.13	Ube2b	344.018	-0.249261	0.167756	-1.48585	0.137318	0.513207	310.706	317.945	361.525	385.896	Non-sig.	ENSMUSG00000020390	Ube2b	ubiquitin-conjugating enzyme E2B
ENSMUSG00000020392.9	Cdkn2aipnl	242.128	0.203807	0.19887	1.02482	0.305446	0.737369	270.265	248.019	224.611	225.616	Non-sig.	ENSMUSG00000020392	Cdkn2aipnl	CDKN2A interacting protein N-terminal like
ENSMUSG00000020393.17	Kremen1	37.5068	-0.733205	0.521741	-1.4053	0.159931	0.555082	35.5092	20.7593	51.9021	41.8564	Non-sig.	ENSMUSG00000020393	Kremen1	kringle containing transmembrane protein 1
ENSMUSG00000020396.9	Nefh	24.433	-0.0560226	0.616205	-0.0909156	0.92756	0.989835	21.7001	26.2223	23.2665	26.5431	Non-sig.	ENSMUSG00000020396	Nefh	neurofilament, heavy polypeptide
ENSMUSG00000020397.16	Med7	90.6709	-0.0614549	0.32043	-0.191789	0.847907	0.974684	86.8003	90.6853	91.2761	93.9218	Non-sig.	ENSMUSG00000020397	Med7	mediator complex subunit 7
ENSMUSG00000020400.18	Tnip1	158.805	-0.31536	0.253261	-1.2452	0.21306	0.633496	139.078	144.222	197.765	154.154	Non-sig.	ENSMUSG00000020400	Tnip1	TNFAIP3 interacting protein 1
ENSMUSG00000020402.12	Vdac1	874.049	0.0102973	0.111016	0.0927554	0.926098	0.9897	869.976	885.001	916.341	824.878	Non-sig.	ENSMUSG00000020402	Vdac1	voltage-dependent anion channel 1
ENSMUSG00000020409.11	Slu7	664.885	-0.194497	0.127615	-1.5241	0.127484	0.493231	622.398	617.316	661.304	758.52	Non-sig.	ENSMUSG00000020409	Slu7	SLU7 splicing factor homolog (S. cerevisiae)
ENSMUSG00000020412.17	Ascc2	303.775	0.000917714	0.1788	0.00513262	0.995905	0.998666	303.801	303.741	289.041	318.517	Non-sig.	ENSMUSG00000020412	Ascc2	activating signal cointegrator 1 complex subunit 2
ENSMUSG00000020413.12	Hus1	43.356	-0.518284	0.465548	-1.11328	0.26559	0.696725	38.4683	32.7778	50.1124	52.0653	Non-sig.	ENSMUSG00000020413	Hus1	HUS1 checkpoint clamp component
ENSMUSG00000020420.9	Zfp607a	20.5402	-0.329526	0.670676	-0.491334	0.62319	0.914656	16.7682	19.6667	23.2665	22.4596	Non-sig.	ENSMUSG00000020420	Zfp607a	zinc finger protein 607A
ENSMUSG00000020422.15	Tns3	128.247	-0.79409	0.27762	-2.86035	0.00423167	0.0498957	92.7185	95.0557	177.183	148.029	Sig. genes	ENSMUSG00000020422	Tns3	tensin 3
ENSMUSG00000020423.7	Btg2	130.49	-1.04437	0.274462	-3.80518	0.000141704	0.00326277	79.8957	90.6853	179.868	171.509	Sig. genes	ENSMUSG00000020423	Btg2	BTG anti-proliferation factor 2
ENSMUSG00000020427.12	Igfbp3	30.6679	-0.432511	0.557453	-0.775871	0.437825	0.833594	21.7001	30.5926	36.6894	33.6893	Non-sig.	ENSMUSG00000020427	Igfbp3	insulin-like growth factor binding protein 3
ENSMUSG00000020430.13	Pes1	460.22	-0.101071	0.154088	-0.655926	0.511872	0.872437	483.32	404.26	458.17	495.131	Non-sig.	ENSMUSG00000020430	Pes1	pescadillo ribosomal biogenesis factor 1
ENSMUSG00000020431.6	Adcy1	340.4	0.600263	0.171081	3.50866	0.000450377	0.00869795	426.111	394.426	282.777	258.285	Sig. genes	ENSMUSG00000020431	Adcy1	adenylate cyclase 1
ENSMUSG00000020432.13	Tcn2	29.8292	-0.893857	0.568853	-1.57133	0.116105	0.473051	17.7546	24.0371	36.6894	40.8356	Non-sig.	ENSMUSG00000020432	Tcn2	transcobalamin 2
ENSMUSG00000020435.18	Osbp2	106.039	-0.138009	0.30867	-0.44711	0.654796	0.927475	105.541	96.1483	94.8556	127.611	Non-sig.	ENSMUSG00000020435	Osbp2	oxysterol binding protein 2
ENSMUSG00000020436.18	Gabrg2	318.955	0.184773	0.178659	1.03422	0.301032	0.733588	351.147	327.778	321.256	275.64	Non-sig.	ENSMUSG00000020436	Gabrg2	gamma-aminobutyric acid (GABA) A receptor, subunit gamma 2
ENSMUSG00000020439.18	Smtn	91.5583	-1.20547	0.340764	-3.53756	0.000403838	0.00797975	44.3865	66.6482	130.65	124.548	Sig. genes	ENSMUSG00000020439	Smtn	smoothelin
ENSMUSG00000020440.14	Arf5	541.863	0.171646	0.137356	1.24965	0.211428	0.631418	545.461	603.112	521.706	497.173	Non-sig.	ENSMUSG00000020440	Arf5	ADP-ribosylation factor 5
ENSMUSG00000020441.7	2310033P09Rik	128.607	-0.199428	0.280326	-0.711417	0.476826	0.853822	122.31	116.908	119.017	156.196	Non-sig.	ENSMUSG00000020441	2310033P09Rik	RIKEN cDNA 2310033P09 gene
ENSMUSG00000020444.21	Guk1	164.2	-0.11432	0.251805	-0.454003	0.649826	0.926206	163.737	151.871	194.185	147.008	Non-sig.	ENSMUSG00000020444	Guk1	guanylate kinase 1
ENSMUSG00000020448.17	Rnf185	156.851	-0.168024	0.245783	-0.683628	0.49421	0.863443	146.969	148.593	173.604	158.238	Non-sig.	ENSMUSG00000020448	Rnf185	ring finger protein 185
ENSMUSG00000020451.18	Limk2	735	0.0136543	0.117906	0.115807	0.907806	0.985523	710.184	767.001	725.735	737.082	Non-sig.	ENSMUSG00000020451	Limk2	LIM motif-containing protein kinase 2
ENSMUSG00000020453.18	Patz1	632.387	-0.0383219	0.12572	-0.304818	0.760505	0.955217	636.207	611.853	657.725	623.763	Non-sig.	ENSMUSG00000020453	Patz1	POZ (BTB) and AT hook containing zinc finger 1
ENSMUSG00000020454.18	Eif4enif1	616.248	-0.0769495	0.132316	-0.581557	0.560865	0.894331	642.125	557.223	646.987	618.659	Non-sig.	ENSMUSG00000020454	Eif4enif1	eukaryotic translation initiation factor 4E nuclear import factor 1
ENSMUSG00000020455.17	Trim11	173.847	0.180703	0.24023	0.752207	0.451927	0.841178	189.382	180.278	180.763	144.966	Non-sig.	ENSMUSG00000020455	Trim11	tripartite motif-containing 11
ENSMUSG00000020456.18	Ogdh	666.888	-0.239905	0.128704	-1.86401	0.0623204	0.331367	644.098	579.075	762.424	681.954	Non-sig.	ENSMUSG00000020456	Ogdh	oxoglutarate (alpha-ketoglutarate) dehydrogenase (lipoamide)
ENSMUSG00000020457.14	Drg1	490.002	-0.0471839	0.141254	-0.334035	0.738353	0.949828	495.156	468.723	502.019	494.11	Non-sig.	ENSMUSG00000020457	Drg1	developmentally regulated GTP binding protein 1
ENSMUSG00000020458.17	Rtn4	3624.71	0.0282262	0.0592714	0.476219	0.633918	0.91826	3679.15	3641.62	3644.78	3533.3	Non-sig.	ENSMUSG00000020458	Rtn4	reticulon 4
ENSMUSG00000020459.15	Mtif2	335.461	0.0638456	0.180482	0.353751	0.723526	0.944999	380.738	304.834	341.838	314.434	Non-sig.	ENSMUSG00000020459	Mtif2	mitochondrial translational initiation factor 2
ENSMUSG00000020460.16	Rps27a	1346.77	-0.291339	0.0883981	-3.29576	0.00098156	0.0164646	1228.03	1194.21	1477.42	1487.44	Sig. genes	ENSMUSG00000020460	Rps27a	ribosomal protein S27A
ENSMUSG00000020462.15	Cfap36	424.853	-0.233197	0.154909	-1.50538	0.132227	0.502903	388.629	392.241	429.535	489.006	Non-sig.	ENSMUSG00000020462	Cfap36	cilia and flagella associated protein 36
ENSMUSG00000020463.16	Ppp4r3b	363.561	0.291819	0.164824	1.77049	0.0766453	0.378709	413.288	386.778	313.202	340.977	Non-sig.	ENSMUSG00000020463	Ppp4r3b	protein phosphatase 4 regulatory subunit 3B
ENSMUSG00000020464.16	Pnpt1	121.913	-0.00521447	0.284259	-0.018344	0.985364	0.99831	136.119	107.074	119.912	124.548	Non-sig.	ENSMUSG00000020464	Pnpt1	polyribonucleotide nucleotidyltransferase 1
ENSMUSG00000020471.12	Pold2	106.524	-0.172483	0.312631	-0.551715	0.581144	0.903834	84.8276	115.815	124.386	101.068	Non-sig.	ENSMUSG00000020471	Pold2	polymerase (DNA directed), delta 2, regulatory subunit
ENSMUSG00000020472.15	Zkscan17	250.909	-0.015779	0.197216	-0.0800088	0.93623	0.991659	254.483	244.741	267.564	236.846	Non-sig.	ENSMUSG00000020472	Zkscan17	zinc finger with KRAB and SCAN domains 17
ENSMUSG00000020474.12	Polm	37.9567	0.466058	0.494364	0.942744	0.345812	0.773846	44.3865	43.7038	33.11	30.6267	Non-sig.	ENSMUSG00000020474	Polm	polymerase (DNA directed), mu
ENSMUSG00000020476.15	Dbnl	1203.58	-0.106454	0.0965947	-1.10207	0.27043	0.701968	1206.33	1111.17	1212.54	1284.28	Non-sig.	ENSMUSG00000020476	Dbnl	drebrin-like
ENSMUSG00000020477.11	Mrps24	108.35	-0.253579	0.301909	-0.839918	0.400954	0.810456	100.609	97.2409	132.44	103.11	Non-sig.	ENSMUSG00000020477	Mrps24	mitochondrial ribosomal protein S24
ENSMUSG00000020482.5	Ccdc117	150.035	0.0659557	0.253128	0.260562	0.79443	0.962309	142.037	164.982	144.073	149.05	Non-sig.	ENSMUSG00000020482	Ccdc117	coiled-coil domain containing 117
ENSMUSG00000020483.15	Dynll2	1552.19	0.0429745	0.082925	0.518233	0.604295	0.909849	1554.51	1596.28	1526.64	1531.33	Non-sig.	ENSMUSG00000020483	Dynll2	dynein light chain LC8-type 2
ENSMUSG00000020484.20	Xbp1	236.214	0.160578	0.201322	0.79762	0.425091	0.826219	260.401	238.186	223.716	222.554	Non-sig.	ENSMUSG00000020484	Xbp1	X-box binding protein 1
ENSMUSG00000020485.15	Supt4a	109.627	-0.153902	0.294926	-0.521831	0.601788	0.90933	102.582	104.889	106.489	124.548	Non-sig.	ENSMUSG00000020485	Supt4a	SPT4A, DSIF elongation factor subunit
ENSMUSG00000020486.20	Septin4	23.0269	-0.408803	0.660303	-0.619114	0.535841	0.884766	18.741	20.7593	17.8973	34.7102	Non-sig.	ENSMUSG00000020486	Septin4	septin 4
ENSMUSG00000020491.16	2810021J22Rik	96.1568	-0.183243	0.312651	-0.586095	0.557812	0.894177	93.7049	86.3149	98.435	106.172	Non-sig.	ENSMUSG00000020491	2810021J22Rik	RIKEN cDNA 2810021J22 gene
ENSMUSG00000020492.12	Ska2	268.423	-0.0840697	0.188539	-0.4459	0.655669	0.927522	252.51	268.778	274.723	277.682	Non-sig.	ENSMUSG00000020492	Ska2	spindle and kinetochore associated complex subunit 2
ENSMUSG00000020493.9	Prr11	57.1679	-0.378216	0.418843	-0.903002	0.366525	0.788579	39.4547	60.0927	61.7456	67.3787	Non-sig.	ENSMUSG00000020493	Prr11	proline rich 11
ENSMUSG00000020495.14	Smg8	163.53	-0.079811	0.241054	-0.331091	0.740575	0.95046	150.914	167.167	165.55	170.488	Non-sig.	ENSMUSG00000020495	Smg8	SMG8 nonsense mediated mRNA decay factor
ENSMUSG00000020496.11	Rnf187	1855.59	0.0806524	0.0803719	1.00349	0.315625	0.747916	1891.85	1924.06	1880.11	1726.32	Non-sig.	ENSMUSG00000020496	Rnf187	ring finger protein 187
ENSMUSG00000020513.16	Tubd1	19.9871	0.0394356	0.681368	0.0578772	0.953846	0.993906	19.7273	20.7593	17.0024	22.4596	Non-sig.	ENSMUSG00000020513	Tubd1	tubulin, delta 1
ENSMUSG00000020514.9	Mrpl22	90.6039	0.105009	0.326868	0.321257	0.748016	0.952921	102.582	85.2223	93.9607	80.6502	Non-sig.	ENSMUSG00000020514	Mrpl22	mitochondrial ribosomal protein L22
ENSMUSG00000020515.14	Cnot8	542.458	0.0638788	0.141105	0.452703	0.650762	0.926391	553.352	555.038	487.701	573.74	Non-sig.	ENSMUSG00000020515	Cnot8	CCR4-NOT transcription complex, subunit 8
ENSMUSG00000020516.16	Rps6kb1	264.305	0.14286	0.194063	0.736153	0.461637	0.846294	289.992	264.408	235.349	267.473	Non-sig.	ENSMUSG00000020516	Rps6kb1	ribosomal protein S6 kinase, polypeptide 1
ENSMUSG00000020519.6	Sap30l	215.514	-0.121656	0.215737	-0.563907	0.572817	0.901056	225.878	186.834	230.875	218.47	Non-sig.	ENSMUSG00000020519	Sap30l	SAP30-like
ENSMUSG00000020520.15	Galnt10	163.685	-0.0369375	0.244243	-0.151233	0.879792	0.981995	166.696	156.241	152.127	179.676	Non-sig.	ENSMUSG00000020520	Galnt10	polypeptide N-acetylgalactosaminyltransferase 10
ENSMUSG00000020521.8	Rnft1	22.1037	-0.307728	0.647668	-0.475133	0.634692	0.918522	18.741	20.7593	22.3716	26.5431	Non-sig.	ENSMUSG00000020521	Rnft1	ring finger protein, transmembrane 1
ENSMUSG00000020522.14	Mfap3	411.175	0.156862	0.156096	1.00491	0.314942	0.747916	408.356	458.89	387.476	389.98	Non-sig.	ENSMUSG00000020522	Mfap3	microfibrillar-associated protein 3
ENSMUSG00000020523.15	Fam114a2	401.082	0.134197	0.155134	0.865037	0.387018	0.800656	413.288	426.112	374.948	389.98	Non-sig.	ENSMUSG00000020523	Fam114a2	family with sequence similarity 114, member A2
ENSMUSG00000020524.17	Gria1	3599.72	0.92275	0.0609445	15.1408	8.7111e-52	2.37883e-48	4765.14	4662.1	2544.99	2426.65	Sig. genes	ENSMUSG00000020524	Gria1	glutamate receptor, ionotropic, AMPA1 (alpha 1)
ENSMUSG00000020525.18	Ppm1d	172.177	0.10307	0.233312	0.44177	0.658656	0.928068	178.532	178.093	164.655	167.426	Non-sig.	ENSMUSG00000020525	Ppm1d	protein phosphatase 1D magnesium-dependent, delta isoform
ENSMUSG00000020526.13	Znhit3	55.3866	0.0151713	0.418287	0.03627	0.971067	0.995889	63.1275	48.0741	50.1124	60.2324	Non-sig.	ENSMUSG00000020526	Znhit3	zinc finger, HIT type 3
ENSMUSG00000020527.15	Myo19	63.8525	0.197195	0.388819	0.507165	0.612039	0.911698	73.9775	62.2779	52.797	66.3578	Non-sig.	ENSMUSG00000020527	Myo19	myosin XIX
ENSMUSG00000020528.15	Prpsap2	273.214	0.0275043	0.187714	0.146523	0.883509	0.982456	287.033	264.408	265.775	275.64	Non-sig.	ENSMUSG00000020528	Prpsap2	phosphoribosyl pyrophosphate synthetase-associated protein 2
ENSMUSG00000020530.15	Ggnbp2	453.661	-0.0890394	0.157991	-0.563572	0.573045	0.901056	479.374	399.889	498.439	436.94	Non-sig.	ENSMUSG00000020530	Ggnbp2	gametogenetin binding protein 2
ENSMUSG00000020532.19	Acaca	1141.77	0.055772	0.0948394	0.588068	0.556487	0.893284	1151.09	1176.72	1120.37	1118.89	Non-sig.	ENSMUSG00000020532	Acaca	acetyl-Coenzyme A carboxylase alpha
ENSMUSG00000020534.15	Shmt1	38.5702	-0.907147	0.499978	-1.81437	0.0696203	0.35683	29.591	24.0371	53.6918	46.9609	Non-sig.	ENSMUSG00000020534	Shmt1	serine hydroxymethyltransferase 1 (soluble)
ENSMUSG00000020536.13	Llgl1	713.669	-0.280715	0.121542	-2.30961	0.0209098	0.160847	657.907	630.427	744.527	821.816	Non-sig.	ENSMUSG00000020536	Llgl1	LLGL1 scribble cell polarity complex component
ENSMUSG00000020537.10	Drg2	194.442	-0.0690174	0.223344	-0.309018	0.757307	0.954395	198.26	181.371	210.293	187.844	Non-sig.	ENSMUSG00000020537	Drg2	developmentally regulated GTP binding protein 2
ENSMUSG00000020538.16	Srebf1	177.374	-0.330466	0.236137	-1.39947	0.161672	0.558571	143.023	171.537	204.029	190.906	Non-sig.	ENSMUSG00000020538	Srebf1	sterol regulatory element binding transcription factor 1
ENSMUSG00000020541.13	Tom1l1	26.1752	-0.465321	0.616996	-0.754172	0.450746	0.840892	28.6046	15.2963	32.2151	28.5849	Non-sig.	ENSMUSG00000020541	Tom1l1	target of myb1-like 1 (chicken)
ENSMUSG00000020544.15	Cox11	63.5116	-0.147212	0.421746	-0.349054	0.727049	0.945751	79.8957	40.426	65.3251	68.3996	Non-sig.	ENSMUSG00000020544	Cox11	cytochrome c oxidase assembly protein 11, copper chaperone
ENSMUSG00000020546.15	Stxbp4	154.714	0.0279332	0.268365	0.104086	0.917101	0.987735	186.423	125.648	148.547	158.238	Non-sig.	ENSMUSG00000020546	Stxbp4	syntaxin binding protein 4
ENSMUSG00000020547.6	Bzw2	1464.95	0.0187353	0.0847102	0.221169	0.824961	0.968645	1470.67	1478.28	1455.05	1455.79	Non-sig.	ENSMUSG00000020547	Bzw2	basic leucine zipper and W2 domains 2
ENSMUSG00000020549.15	Elac2	372.398	-0.0855728	0.164504	-0.520187	0.602933	0.909462	352.133	370.389	359.735	407.335	Non-sig.	ENSMUSG00000020549	Elac2	elaC ribonuclease Z 2
ENSMUSG00000020561.9	Polr1f	124.044	0.124155	0.289206	0.429295	0.667709	0.931151	143.023	115.815	134.23	103.11	Non-sig.	ENSMUSG00000020561	Polr1f	RNA polymerase I subunit F
ENSMUSG00000020564.18	Atxn7l1	190.514	0.207439	0.233111	0.889872	0.373535	0.791878	181.492	227.26	187.921	165.384	Non-sig.	ENSMUSG00000020564	Atxn7l1	ataxin 7-like 1
ENSMUSG00000020570.16	Sypl	39.4083	-0.715831	0.50628	-1.41391	0.15739	0.550038	34.5228	25.1297	58.1662	39.8147	Non-sig.	ENSMUSG00000020570	Sypl	synaptophysin-like protein
ENSMUSG00000020571.14	Pdia6	829.268	-0.243844	0.110601	-2.20471	0.0274745	0.192487	774.298	744.057	885.02	913.696	Non-sig.	ENSMUSG00000020571	Pdia6	protein disulfide isomerase associated 6
ENSMUSG00000020572.9	Nampt	187.932	0.0897852	0.229729	0.390831	0.695922	0.937926	193.328	194.482	199.555	164.363	Non-sig.	ENSMUSG00000020572	Nampt	nicotinamide phosphoribosyltransferase
ENSMUSG00000020576.11	Nbas	427.671	0.257355	0.156514	1.6443	0.100115	0.436362	467.538	464.353	421.481	357.311	Non-sig.	ENSMUSG00000020576	Nbas	neuroblastoma amplified sequence
ENSMUSG00000020577.18	Tspan13	925.322	0.0237489	0.104962	0.226262	0.820998	0.968249	939.021	926.52	897.548	938.197	Non-sig.	ENSMUSG00000020577	Tspan13	tetraspanin 13
ENSMUSG00000020580.11	Rock2	707.156	0.242961	0.121065	2.00686	0.0447641	0.268428	800.93	732.038	658.62	637.035	Non-sig.	ENSMUSG00000020580	Rock2	Rho-associated coiled-coil containing protein kinase 2
ENSMUSG00000020585.6	Laptm4a	327.943	-0.0952017	0.171	-0.556735	0.577709	0.902751	308.733	325.593	336.469	340.977	Non-sig.	ENSMUSG00000020585	Laptm4a	lysosomal-associated protein transmembrane 4A
ENSMUSG00000020589.18	Cyria	486.937	-0.224783	0.148035	-1.51845	0.128901	0.495283	412.301	486.204	516.336	532.904	Non-sig.	ENSMUSG00000020589	Cyria	CYFIP related Rac1 interactor A
ENSMUSG00000020590.17	Snx13	207.14	0.124639	0.219777	0.567116	0.570636	0.899084	215.028	217.426	217.452	178.656	Non-sig.	ENSMUSG00000020590	Snx13	sorting nexin 13
ENSMUSG00000020592.15	Sdc1	152.411	-0.143589	0.254797	-0.563541	0.573066	0.901056	129.214	160.611	157.496	162.321	Non-sig.	ENSMUSG00000020592	Sdc1	syndecan 1
ENSMUSG00000020593.17	Lpin1	268.202	0.149152	0.197212	0.756302	0.449468	0.840794	256.455	308.112	269.354	238.888	Non-sig.	ENSMUSG00000020593	Lpin1	lipin 1
ENSMUSG00000020594.15	Pum2	1944.36	0.16809	0.0765898	2.19468	0.0281866	0.195858	2096.03	2019.11	1867.58	1794.72	Non-sig.	ENSMUSG00000020594	Pum2	pumilio RNA-binding family member 2
ENSMUSG00000020598.17	Nrcam	1931.41	0.489709	0.0770417	6.35642	2.06516e-10	1.91821e-08	2226.23	2286.8	1646.55	1566.04	Sig. genes	ENSMUSG00000020598	Nrcam	neuronal cell adhesion molecule
ENSMUSG00000020599.14	Rgs9	80.492	0.198771	0.339802	0.58496	0.558574	0.894309	86.8003	85.2223	73.3788	76.5667	Non-sig.	ENSMUSG00000020599	Rgs9	regulator of G-protein signaling 9
ENSMUSG00000020601.9	Trib2	1527.85	0.195709	0.0897813	2.17985	0.0292688	0.201125	1540.71	1723.02	1454.15	1393.51	Non-sig.	ENSMUSG00000020601	Trib2	tribbles pseudokinase 2
ENSMUSG00000020605.10	Hs1bp3	46.7612	-0.137753	0.44524	-0.309391	0.757024	0.954395	45.3729	43.7038	51.0072	46.9609	Non-sig.	ENSMUSG00000020605	Hs1bp3	HCLS1 binding protein 3
ENSMUSG00000020607.8	Lratd1	320.129	0.272014	0.174283	1.56076	0.11858	0.477224	364.956	335.426	295.305	284.828	Non-sig.	ENSMUSG00000020607	Lratd1	LRAT domain containing 1
ENSMUSG00000020608.8	Smc6	906.21	0.178079	0.110418	1.61277	0.106795	0.452147	1015.96	907.946	868.913	832.024	Non-sig.	ENSMUSG00000020608	Smc6	structural maintenance of chromosomes 6
ENSMUSG00000020610.18	Amz2	681.179	0.0721061	0.121587	0.593042	0.553153	0.891823	691.443	704.723	642.512	686.037	Non-sig.	ENSMUSG00000020610	Amz2	archaelysin family metallopeptidase 2
ENSMUSG00000020611.15	Gna13	403.99	0.0652195	0.163861	0.398017	0.690618	0.936992	449.783	375.852	375.843	414.481	Non-sig.	ENSMUSG00000020611	Gna13	guanine nucleotide binding protein, alpha 13
ENSMUSG00000020612.17	Prkar1a	2494.55	0.131473	0.0681293	1.92975	0.053638	0.303238	2571.46	2645.17	2383.92	2377.65	Non-sig.	ENSMUSG00000020612	Prkar1a	protein kinase, cAMP dependent regulatory, type I, alpha
ENSMUSG00000020620.15	Abca8b	44.0519	0.379274	0.459735	0.824983	0.409381	0.817924	49.3184	50.2593	35.7946	40.8356	Non-sig.	ENSMUSG00000020620	Abca8b	ATP-binding cassette, sub-family A (ABC1), member 8b
ENSMUSG00000020621.7	Rdh14	93.6952	-0.0254703	0.324134	-0.0785795	0.937367	0.991918	79.8957	105.982	93.9607	94.9427	Non-sig.	ENSMUSG00000020621	Rdh14	retinol dehydrogenase 14 (all-trans and 9-cis)
ENSMUSG00000020623.12	Map2k6	243.216	0.165313	0.212584	0.777636	0.436783	0.833199	263.36	251.297	262.195	196.011	Non-sig.	ENSMUSG00000020623	Map2k6	mitogen-activated protein kinase kinase 6
ENSMUSG00000020627.11	Klhl29	594.957	0.229329	0.137281	1.67051	0.0948188	0.424477	587.875	697.075	561.975	532.904	Non-sig.	ENSMUSG00000020627	Klhl29	kelch-like 29
ENSMUSG00000020628.17	Trappc12	364.194	0.0575458	0.162095	0.355013	0.72258	0.944848	375.806	367.112	360.63	353.228	Non-sig.	ENSMUSG00000020628	Trappc12	trafficking protein particle complex 12
ENSMUSG00000020629.13	Adi1	29.6955	0.247091	0.579461	0.426415	0.669806	0.931842	41.4274	22.9445	26.8459	27.564	Non-sig.	ENSMUSG00000020629	Adi1	acireductone dioxygenase 1
ENSMUSG00000020630.10	Rnaseh1	44.1083	-0.062465	0.470591	-0.132738	0.894401	0.98392	51.2911	34.963	48.3227	41.8564	Non-sig.	ENSMUSG00000020630	Rnaseh1	ribonuclease H1
ENSMUSG00000020634.13	Ubxn2a	169.453	0.122164	0.238649	0.511899	0.608722	0.911481	181.492	171.537	151.232	173.551	Non-sig.	ENSMUSG00000020634	Ubxn2a	UBX domain protein 2A
ENSMUSG00000020635.9	Fkbp1b	31.0111	0.174414	0.556712	0.313294	0.754058	0.954395	39.4547	26.2223	27.7408	30.6267	Non-sig.	ENSMUSG00000020635	Fkbp1b	FK506 binding protein 1b
ENSMUSG00000020638.9	Cmpk2	32.3557	0.0553224	0.592439	0.0933807	0.925601	0.9897	24.6592	41.5186	43.8483	19.3969	Non-sig.	ENSMUSG00000020638	Cmpk2	cytidine monophosphate (UMP-CMP) kinase 2, mitochondrial
ENSMUSG00000020639.15	Pfn4	37.5036	0.186715	0.501236	0.372509	0.709514	0.941205	40.441	39.3334	30.4254	39.8147	Non-sig.	ENSMUSG00000020639	Pfn4	profilin family, member 4
ENSMUSG00000020640.11	Itsn2	200.258	0.179309	0.21927	0.817754	0.413498	0.820148	221.933	203.223	179.868	196.011	Non-sig.	ENSMUSG00000020640	Itsn2	intersectin 2
ENSMUSG00000020642.14	Rnf144a	355.257	-0.0582506	0.170365	-0.341916	0.732414	0.946463	374.819	321.223	375.843	349.144	Non-sig.	ENSMUSG00000020642	Rnf144a	ring finger protein 144A
ENSMUSG00000020644.10	Id2	146.029	-0.464129	0.257662	-1.80131	0.0716543	0.36357	114.419	131.111	161.97	176.614	Non-sig.	ENSMUSG00000020644	Id2	inhibitor of DNA binding 2
ENSMUSG00000020646.18	Mboat2	374.077	0.18162	0.167204	1.08621	0.277384	0.709906	404.41	391.149	381.212	319.538	Non-sig.	ENSMUSG00000020646	Mboat2	membrane bound O-acyltransferase domain containing 2
ENSMUSG00000020647.11	Ncoa1	959.794	0.354366	0.103065	3.43827	0.000585443	0.0109203	1058.37	1095.87	837.593	847.338	Sig. genes	ENSMUSG00000020647	Ncoa1	nuclear receptor coactivator 1
ENSMUSG00000020648.4	Dus4l	22.5593	0.0581496	0.665952	0.087318	0.930419	0.99044	17.7546	28.4074	27.7408	16.3342	Non-sig.	ENSMUSG00000020648	Dus4l	dihydrouridine synthase 4-like (S. cerevisiae)
ENSMUSG00000020649.12	Rrm2	422.066	-0.691831	0.160086	-4.32162	1.5489e-05	0.000482846	306.76	338.704	482.332	560.468	Sig. genes	ENSMUSG00000020649	Rrm2	ribonucleotide reductase M2
ENSMUSG00000020650.16	Bcap29	34.1133	0.237229	0.528663	0.448735	0.653623	0.926472	35.5092	38.2408	25.9511	36.752	Non-sig.	ENSMUSG00000020650	Bcap29	B cell receptor associated protein 29
ENSMUSG00000020652.18	Cenpo	53.6134	-0.425821	0.41858	-1.0173	0.309011	0.7423	42.4138	49.1667	62.6405	60.2324	Non-sig.	ENSMUSG00000020652	Cenpo	centromere protein O
ENSMUSG00000020653.13	Klf11	110.695	0.180067	0.294597	0.611232	0.541046	0.886631	107.514	127.834	107.384	100.047	Non-sig.	ENSMUSG00000020653	Klf11	Kruppel-like factor 11
ENSMUSG00000020654.16	Adcy3	119.992	0.205185	0.294388	0.696989	0.48581	0.857464	138.091	119.093	128.86	93.9218	Non-sig.	ENSMUSG00000020654	Adcy3	adenylate cyclase 3
ENSMUSG00000020657.17	Dnajc27	138.759	0.0602989	0.265738	0.226911	0.820493	0.968249	128.228	155.148	129.755	141.904	Non-sig.	ENSMUSG00000020657	Dnajc27	DnaJ heat shock protein family (Hsp40) member C27
ENSMUSG00000020658.11	Efr3b	1187.61	0.251755	0.0982659	2.56198	0.0104078	0.097837	1347.38	1234.63	1123.05	1045.39	Non-sig.	ENSMUSG00000020658	Efr3b	EFR3 homolog B
ENSMUSG00000020659.17	Cbll1	176.232	-0.197234	0.232639	-0.84781	0.396544	0.80691	165.71	162.797	197.765	178.656	Non-sig.	ENSMUSG00000020659	Cbll1	Casitas B-lineage lymphoma-like 1
ENSMUSG00000020660.7	Pomc	25.6505	-0.148937	0.603015	-0.246987	0.804919	0.965207	24.6592	24.0371	30.4254	23.4804	Non-sig.	ENSMUSG00000020660	Pomc	pro-opiomelanocortin-alpha
ENSMUSG00000020661.16	Dnmt3a	1616.1	0.0340738	0.0868224	0.392454	0.694723	0.937514	1643.29	1627.97	1683.24	1509.89	Non-sig.	ENSMUSG00000020661	Dnmt3a	DNA methyltransferase 3A
ENSMUSG00000020664.11	Dld	515.213	-0.138945	0.140128	-0.991558	0.321413	0.752461	493.184	487.297	512.757	567.614	Non-sig.	ENSMUSG00000020664	Dld	dihydrolipoamide dehydrogenase
ENSMUSG00000020668.11	Kif3c	2572.05	0.254655	0.0689637	3.69259	0.00022198	0.00484947	2719.41	2877.89	2327.54	2363.36	Sig. genes	ENSMUSG00000020668	Kif3c	kinesin family member 3C
ENSMUSG00000020669.16	Sh3yl1	116.542	0.135081	0.286819	0.470963	0.637667	0.919293	128.228	115.815	119.017	103.11	Non-sig.	ENSMUSG00000020669	Sh3yl1	Sh3 domain YSC-like 1
ENSMUSG00000020671.10	Rab10	940.266	-0.0416356	0.108818	-0.382618	0.702003	0.939997	877.867	975.687	924.394	983.116	Non-sig.	ENSMUSG00000020671	Rab10	RAB10, member RAS oncogene family
ENSMUSG00000020674.18	Pxdn	702.024	-0.034153	0.120303	-0.283891	0.776494	0.957547	667.77	720.02	715.891	704.413	Non-sig.	ENSMUSG00000020674	Pxdn	peroxidasin
ENSMUSG00000020677.8	Ddx52	218.509	0.00900907	0.21637	0.0416373	0.966788	0.995678	243.633	194.482	217.452	218.47	Non-sig.	ENSMUSG00000020677	Ddx52	DExD box helicase 52
ENSMUSG00000020680.16	Taf15	442.091	-0.109042	0.155592	-0.700823	0.483413	0.856544	399.479	451.241	428.64	489.006	Non-sig.	ENSMUSG00000020680	Taf15	TATA-box binding protein associated factor 15
ENSMUSG00000020681.15	Ace	22.9345	0.0892093	0.642953	0.138749	0.889648	0.983465	27.6183	19.6667	25.0562	19.3969	Non-sig.	ENSMUSG00000020681	Ace	angiotensin I converting enzyme (peptidyl-dipeptidase A) 1
ENSMUSG00000020682.18	Mmp28	19.5269	0.308187	0.696639	0.442391	0.658206	0.928068	24.6592	18.5741	20.5819	14.2924	Non-sig.	ENSMUSG00000020682	Mmp28	matrix metallopeptidase 28 (epilysin)
ENSMUSG00000020684.15	Rasl10b	651.383	0.456135	0.130542	3.49415	0.000475575	0.00909453	708.212	798.686	520.811	577.823	Sig. genes	ENSMUSG00000020684	Rasl10b	RAS-like, family 10, member B
ENSMUSG00000020687.14	Cdc27	540.753	-0.0649232	0.141539	-0.458694	0.646454	0.924313	505.02	552.853	590.61	514.528	Non-sig.	ENSMUSG00000020687	Cdc27	cell division cycle 27
ENSMUSG00000020689.5	Itgb3	16.708	-0.466263	0.757981	-0.615139	0.538463	0.885357	13.8091	14.2037	14.3178	24.5013	Non-sig.	ENSMUSG00000020689	Itgb3	integrin beta 3
ENSMUSG00000020691.14	Mettl2	51.7709	0.330964	0.43146	0.767079	0.443034	0.837606	66.0866	49.1667	43.8483	47.9818	Non-sig.	ENSMUSG00000020691	Mettl2	methyltransferase like 2
ENSMUSG00000020692.15	Nle1	67.9883	0.264059	0.381045	0.692986	0.488319	0.858558	84.8276	63.3705	56.3764	67.3787	Non-sig.	ENSMUSG00000020692	Nle1	notchless homolog 1
ENSMUSG00000020694.18	Tlk2	745.657	-0.0302203	0.115293	-0.262117	0.793232	0.961796	734.843	740.779	745.422	761.583	Non-sig.	ENSMUSG00000020694	Tlk2	tousled-like kinase 2 (Arabidopsis)
ENSMUSG00000020695.15	Mrc2	67.9161	-0.935953	0.374963	-2.49612	0.012556	0.113012	47.3456	45.889	88.5915	89.8382	Non-sig.	ENSMUSG00000020695	Mrc2	mannose receptor, C type 2
ENSMUSG00000020696.19	Rffl	56.4483	-0.403438	0.41436	-0.973641	0.330235	0.760225	50.3047	46.9815	73.3788	55.128	Non-sig.	ENSMUSG00000020696	Rffl	ring finger and FYVE like domain containing protein
ENSMUSG00000020697.17	Lig3	573.643	0.0276004	0.133666	0.206487	0.83641	0.972343	610.561	547.39	570.028	566.593	Non-sig.	ENSMUSG00000020697	Lig3	ligase III, DNA, ATP-dependent
ENSMUSG00000020700.12	Map3k3	188.873	-0.0943813	0.225654	-0.418257	0.675759	0.932585	190.369	174.815	186.132	204.178	Non-sig.	ENSMUSG00000020700	Map3k3	mitogen-activated protein kinase kinase kinase 3
ENSMUSG00000020701.13	Tmem132e	47.0717	-0.488968	0.461556	-1.05939	0.289422	0.723003	33.5365	44.7964	45.6381	64.316	Non-sig.	ENSMUSG00000020701	Tmem132e	transmembrane protein 132E
ENSMUSG00000020704.14	Asic2	105.024	0.0530509	0.337088	0.15738	0.874945	0.980982	135.132	78.6668	115.437	90.8591	Non-sig.	ENSMUSG00000020704	Asic2	acid-sensing (proton-gated) ion channel 2
ENSMUSG00000020705.7	Ddx42	1159.8	-0.0421402	0.0947194	-0.444895	0.656396	0.927522	1122.49	1163.61	1189.27	1163.81	Non-sig.	ENSMUSG00000020705	Ddx42	DEAD box helicase 42
ENSMUSG00000020706.14	Ftsj3	307.187	-0.175734	0.179335	-0.97992	0.327125	0.757627	303.801	273.149	337.364	314.434	Non-sig.	ENSMUSG00000020706	Ftsj3	FtsJ RNA methyltransferase homolog 3 (E. coli)
ENSMUSG00000020708.13	Psmc5	543.632	-0.250312	0.137347	-1.82248	0.068382	0.352069	482.333	511.334	618.351	562.51	Non-sig.	ENSMUSG00000020708	Psmc5	protease (prosome, macropain) 26S subunit, ATPase 5
ENSMUSG00000020715.10	Ern1	165.551	-0.1009	0.238092	-0.423787	0.671722	0.931842	157.819	161.704	169.129	173.551	Non-sig.	ENSMUSG00000020715	Ern1	endoplasmic reticulum (ER) to nucleus signalling 1
ENSMUSG00000020716.17	Nf1	1435.29	0.251708	0.0867954	2.90002	0.00373144	0.0454497	1519.99	1600.65	1305.61	1314.9	Sig. genes	ENSMUSG00000020716	Nf1	neurofibromin 1
ENSMUSG00000020717.20	Pecam1	53.1502	-1.30162	0.431463	-3.01677	0.00255485	0.0346415	28.6046	32.7778	71.5891	79.6293	Sig. genes	ENSMUSG00000020717	Pecam1	platelet/endothelial cell adhesion molecule 1
ENSMUSG00000020718.13	Polg2	20.4486	-0.544233	0.764817	-0.711586	0.476721	0.853822	16.7682	16.3889	9.8435	38.7938	Non-sig.	ENSMUSG00000020718	Polg2	polymerase (DNA directed), gamma 2, accessory subunit
ENSMUSG00000020719.15	Ddx5	8088.23	0.0336793	0.0448944	0.75019	0.45314	0.841178	8192.76	8172.6	8014.4	7973.14	Non-sig.	ENSMUSG00000020719	Ddx5	DEAD box helicase 5
ENSMUSG00000020720.14	Psmd12	425.881	-0.281274	0.150746	-1.86588	0.0620584	0.330607	388.629	380.223	459.96	474.713	Non-sig.	ENSMUSG00000020720	Psmd12	proteasome (prosome, macropain) 26S subunit, non-ATPase, 12
ENSMUSG00000020721.17	Helz	753.459	0.280911	0.117537	2.38997	0.0168497	0.138678	836.439	816.168	649.671	711.56	Non-sig.	ENSMUSG00000020721	Helz	helicase with zinc finger domain
ENSMUSG00000020723.4	Cacng4	1427.59	0.219418	0.0878444	2.4978	0.0124967	0.112553	1509.14	1563.5	1357.51	1280.19	Non-sig.	ENSMUSG00000020723	Cacng4	calcium channel, voltage-dependent, gamma subunit 4
ENSMUSG00000020728.18	Cep112	173.663	0.0281947	0.232847	0.121087	0.903622	0.984814	171.628	179.185	175.393	168.447	Non-sig.	ENSMUSG00000020728	Cep112	centrosomal protein 112
ENSMUSG00000020733.4	Nherf1	58.6046	-0.699182	0.433603	-1.6125	0.106854	0.452259	30.5774	59.0001	73.3788	71.4622	Non-sig.	ENSMUSG00000020733	Slc9a3r1	solute carrier family 9 (sodium/hydrogen exchanger), member 3 regulator 1
ENSMUSG00000020736.13	Nt5c	164.961	-0.100609	0.239717	-0.4197	0.674705	0.932181	158.805	159.519	162.865	178.656	Non-sig.	ENSMUSG00000020736	Nt5c	5',3'-nucleotidase, cytosolic
ENSMUSG00000020737.13	Jpt1	2593.91	0.0648715	0.0693624	0.935254	0.349657	0.776322	2719.41	2585.08	2592.42	2478.72	Non-sig.	ENSMUSG00000020737	Jpt1	Jupiter microtubule associated homolog 1
ENSMUSG00000020738.17	Sumo2	1106.53	-0.244176	0.100774	-2.423	0.015393	0.13014	1067.25	958.205	1184.8	1215.88	Non-sig.	ENSMUSG00000020738	Sumo2	small ubiquitin-like modifier 2
ENSMUSG00000020739.12	Nup85	272.82	-0.0676624	0.188415	-0.359113	0.71951	0.944192	279.142	253.482	273.828	284.828	Non-sig.	ENSMUSG00000020739	Nup85	nucleoporin 85
ENSMUSG00000020740.14	Gga3	375.769	0.0190868	0.162625	0.117367	0.90657	0.984815	367.915	388.964	391.95	354.248	Non-sig.	ENSMUSG00000020740	Gga3	golgi associated, gamma adaptin ear containing, ARF binding protein 3
ENSMUSG00000020741.18	Cluh	265.013	-0.152141	0.189139	-0.804385	0.421175	0.824997	247.578	254.574	279.198	278.703	Non-sig.	ENSMUSG00000020741	Cluh	clustered mitochondria (cluA/CLU1) homolog
ENSMUSG00000020744.14	Slc25a19	157.115	0.225322	0.250657	0.898927	0.368692	0.789465	163.737	174.815	130.65	159.259	Non-sig.	ENSMUSG00000020744	Slc25a19	solute carrier family 25 (mitochondrial thiamine pyrophosphate carrier), member 19
ENSMUSG00000020745.16	Pafah1b1	1700.56	0.0789048	0.0824844	0.956603	0.338768	0.767752	1782.37	1712.1	1710.08	1597.69	Non-sig.	ENSMUSG00000020745	Pafah1b1	platelet-activating factor acetylhydrolase, isoform 1b, subunit 1
ENSMUSG00000020747.19	Tmem94	554.32	-0.00633544	0.13236	-0.0478651	0.961824	0.995206	553.352	552.853	555.71	555.364	Non-sig.	ENSMUSG00000020747	Tmem94	transmembrane protein 94
ENSMUSG00000020752.12	Recql5	119.581	-0.158642	0.293151	-0.541161	0.588397	0.905467	110.473	115.815	145.863	106.172	Non-sig.	ENSMUSG00000020752	Recql5	RecQ protein-like 5
ENSMUSG00000020755.10	Sap30bp	512.313	0.175612	0.137837	1.27406	0.202643	0.619132	549.406	537.556	488.596	473.692	Non-sig.	ENSMUSG00000020755	Sap30bp	SAP30 binding protein
ENSMUSG00000020758.16	Itgb4	13.2861	-0.500999	0.857558	-0.584216	0.559075	0.894331	8.8773	13.1111	10.7384	20.4178	Non-sig.	ENSMUSG00000020758	Itgb4	integrin beta 4
ENSMUSG00000020766.5	Galk1	64.7218	-0.462611	0.41553	-1.1133	0.265579	0.696725	41.4274	67.7408	89.4864	60.2324	Non-sig.	ENSMUSG00000020766	Galk1	galactokinase 1
ENSMUSG00000020770.14	Unk	323.208	0.0957731	0.173616	0.551639	0.581196	0.903834	319.583	348.538	319.466	305.246	Non-sig.	ENSMUSG00000020770	Unk	unkempt family zinc finger
ENSMUSG00000020775.14	Mrpl38	165.053	-0.724324	0.240439	-3.01251	0.00259099	0.034948	123.296	125.648	204.029	207.24	Sig. genes	ENSMUSG00000020775	Mrpl38	mitochondrial ribosomal protein L38
ENSMUSG00000020776.19	Fbf1	1164.2	0.118884	0.0947292	1.25499	0.209482	0.629867	1223.1	1200.76	1092.63	1140.33	Non-sig.	ENSMUSG00000020776	Fbf1	Fas (TNFRSF6) binding factor 1
ENSMUSG00000020777.17	Acox1	664.529	0.134922	0.121959	1.10629	0.268601	0.699634	708.212	682.871	637.143	629.888	Non-sig.	ENSMUSG00000020777	Acox1	acyl-Coenzyme A oxidase 1, palmitoyl
ENSMUSG00000020778.13	Ten1	59.6745	-0.15681	0.40766	-0.38466	0.70049	0.939537	47.3456	65.5556	56.3764	69.4204	Non-sig.	ENSMUSG00000020778	Ten1	TEN1 telomerase capping complex subunit
ENSMUSG00000020780.16	Srp68	436.019	-0.16369	0.150033	-1.09103	0.27526	0.707131	408.356	414.093	443.852	477.776	Non-sig.	ENSMUSG00000020780	Srp68	signal recognition particle 68
ENSMUSG00000020781.15	Tsen54	65.1429	-0.180169	0.381518	-0.472243	0.636753	0.919252	62.1411	60.0927	76.0634	62.2742	Non-sig.	ENSMUSG00000020781	Tsen54	tRNA splicing endonuclease subunit 54
ENSMUSG00000020783.15	Ncbp3	418.25	0.0113025	0.162855	0.0694018	0.94467	0.99292	414.274	425.019	372.263	461.442	Non-sig.	ENSMUSG00000020783	Ncbp3	nuclear cap binding subunit 3
ENSMUSG00000020785.18	Camkk1	82.1416	0.0747792	0.343176	0.217903	0.827504	0.969328	87.7867	80.852	89.4864	70.4413	Non-sig.	ENSMUSG00000020785	Camkk1	calcium/calmodulin-dependent protein kinase kinase 1, alpha
ENSMUSG00000020790.15	Ankfy1	611.023	0.242012	0.126622	1.9113	0.055966	0.310256	669.743	654.464	558.395	561.489	Non-sig.	ENSMUSG00000020790	Ankfy1	ankyrin repeat and FYVE domain containing 1
ENSMUSG00000020792.16	Exoc7	774.627	0.0332863	0.118982	0.279759	0.779663	0.958126	731.884	835.835	772.268	758.52	Non-sig.	ENSMUSG00000020792	Exoc7	exocyst complex component 7
ENSMUSG00000020794.14	Ube2g1	521.132	0.0423621	0.138634	0.305568	0.759934	0.955094	505.02	552.853	517.231	509.424	Non-sig.	ENSMUSG00000020794	Ube2g1	ubiquitin-conjugating enzyme E2G 1
ENSMUSG00000020799.17	Tekt1	21.4753	-0.151588	0.673332	-0.22513	0.821878	0.968249	16.7682	24.0371	27.7408	17.3551	Non-sig.	ENSMUSG00000020799	Tekt1	tektin 1
ENSMUSG00000020801.9	Med31	51.3356	0.0214059	0.425164	0.0503475	0.959845	0.994949	54.2502	49.1667	51.9021	50.0236	Non-sig.	ENSMUSG00000020801	Med31	mediator complex subunit 31
ENSMUSG00000020802.9	Ube2o	1014.98	0.268933	0.10977	2.44997	0.0142867	0.123489	1058.37	1161.43	982.561	857.547	Non-sig.	ENSMUSG00000020802	Ube2o	ubiquitin-conjugating enzyme E2O
ENSMUSG00000020803.4	Txndc17	102.887	0.0377391	0.303542	0.124329	0.901055	0.984749	104.555	103.796	93.9607	109.235	Non-sig.	ENSMUSG00000020803	Txndc17	thioredoxin domain containing 17
ENSMUSG00000020807.16	4933427D14Rik	166.178	0.208356	0.276077	0.754704	0.450427	0.840794	199.246	157.334	189.711	118.423	Non-sig.	ENSMUSG00000020807	4933427D14Rik	RIKEN cDNA 4933427D14 gene
ENSMUSG00000020808.4	Pimreg	141.896	-0.369106	0.27799	-1.32777	0.184255	0.593527	146.969	100.519	170.024	150.071	Non-sig.	ENSMUSG00000020808	Pimreg	PICALM interacting mitotic regulator
ENSMUSG00000020810.6	Cygb	125.834	0.930539	0.277283	3.35592	0.000791007	0.013829	161.764	168.259	81.4326	91.88	Sig. genes	ENSMUSG00000020810	Cygb	cytoglobin
ENSMUSG00000020811.17	Wscd1	356.105	-0.230154	0.175384	-1.31228	0.189424	0.600649	361.01	293.908	364.21	405.293	Non-sig.	ENSMUSG00000020811	Wscd1	WSC domain containing 1
ENSMUSG00000020812.20	Snhg16	51.5015	0.441337	0.429383	1.02784	0.304026	0.735933	65.1002	53.5371	46.5329	40.8356	Non-sig.	ENSMUSG00000020812	Snhg16	small nucleolar RNA host gene 16
ENSMUSG00000020814.14	Mxra7	82.1065	-0.117396	0.347326	-0.338	0.735363	0.948483	69.0457	88.5001	76.9583	93.9218	Non-sig.	ENSMUSG00000020814	Mxra7	matrix-remodelling associated 7
ENSMUSG00000020817.17	Rabep1	1661.82	-0.0786834	0.0835987	-0.941204	0.3466	0.77442	1650.19	1583.17	1768.25	1645.67	Non-sig.	ENSMUSG00000020817	Rabep1	rabaptin, RAB GTPase binding effector protein 1
ENSMUSG00000020818.17	Mfsd11	98.3776	0.130958	0.312521	0.419039	0.675188	0.932249	108.5	97.2409	102.014	85.7547	Non-sig.	ENSMUSG00000020818	Mfsd11	major facilitator superfamily domain containing 11
ENSMUSG00000020821.18	Kif1c	258.912	-0.390013	0.194539	-2.0048	0.0449842	0.269038	229.824	218.519	309.623	277.682	Non-sig.	ENSMUSG00000020821	Kif1c	kinesin family member 1C
ENSMUSG00000020823.17	Sec14l1	1073.67	0.0127737	0.100641	0.126924	0.899001	0.984135	1031.74	1125.37	1052.36	1085.2	Non-sig.	ENSMUSG00000020823	Sec14l1	SEC14-like lipid binding 1
ENSMUSG00000020827.19	Mink1	614.845	0.0178449	0.134025	0.133146	0.894078	0.98392	669.743	567.056	612.087	610.492	Non-sig.	ENSMUSG00000020827	Mink1	misshapen-like kinase 1 (zebrafish)
ENSMUSG00000020828.14	Pld2	26.5262	-0.0559958	0.633506	-0.0883904	0.929566	0.990193	22.6864	29.5	37.5843	16.3342	Non-sig.	ENSMUSG00000020828	Pld2	phospholipase D2
ENSMUSG00000020829.10	Slc46a1	14.0124	0.344003	0.815402	0.421882	0.673111	0.932181	12.8228	18.5741	13.423	11.2298	Non-sig.	ENSMUSG00000020829	Slc46a1	solute carrier family 46, member 1
ENSMUSG00000020831.19	0610010K14Rik	116.457	-0.057787	0.282993	-0.204199	0.838198	0.972394	112.446	115.815	118.122	119.444	Non-sig.	ENSMUSG00000020831	0610010K14Rik	RIKEN cDNA 0610010K14 gene
ENSMUSG00000020832.15	Eral1	87.9469	0.180016	0.325413	0.553191	0.580133	0.903834	90.7458	96.1483	83.2223	81.6711	Non-sig.	ENSMUSG00000020832	Eral1	Era (G-protein)-like 1 (E. coli)
ENSMUSG00000020834.18	Dhrs13	132.139	0.228277	0.269567	0.846829	0.39709	0.807547	131.187	154.056	120.807	122.507	Non-sig.	ENSMUSG00000020834	Dhrs13	dehydrogenase/reductase (SDR family) member 13
ENSMUSG00000020840.11	Blmh	543.448	-0.0358802	0.138382	-0.259284	0.795416	0.962507	528.693	545.204	584.346	515.549	Non-sig.	ENSMUSG00000020840	Blmh	bleomycin hydrolase
ENSMUSG00000020841.6	Cpd	253.539	-0.035321	0.198551	-0.177893	0.858807	0.976691	271.251	229.445	261.3	252.16	Non-sig.	ENSMUSG00000020841	Cpd	carboxypeptidase D
ENSMUSG00000020843.16	Timm22	134.879	-0.570548	0.277122	-2.05884	0.0395099	0.247574	113.432	103.796	183.447	138.841	Non-sig.	ENSMUSG00000020843	Timm22	translocase of inner mitochondrial membrane 22
ENSMUSG00000020844.7	Nxn	155.859	-0.747952	0.255273	-2.93001	0.00338951	0.0426155	109.487	123.463	213.872	176.614	Sig. genes	ENSMUSG00000020844	Nxn	nucleoredoxin
ENSMUSG00000020846.7	Rflnb	19.2245	-0.65642	0.706185	-0.92953	0.352615	0.778237	17.7546	12.0185	20.5819	26.5431	Non-sig.	ENSMUSG00000020846	Rflnb	refilin B
ENSMUSG00000020848.8	Doc2b	95.9146	0.267288	0.321752	0.830726	0.406129	0.815993	105.541	103.796	74.2737	100.047	Non-sig.	ENSMUSG00000020848	Doc2b	double C2, beta
ENSMUSG00000020849.14	Ywhae	7450.48	-0.0125291	0.0501997	-0.249585	0.802908	0.965104	7401.7	7432.92	7234.08	7733.23	Non-sig.	ENSMUSG00000020849	Ywhae	tyrosine 3-monooxygenase/tryptophan 5-monooxygenase activation protein, epsilon polypeptide
ENSMUSG00000020850.15	Prpf8	3603.3	0.180139	0.0607154	2.96695	0.00300771	0.039149	3896.15	3758.52	3311	3447.54	Sig. genes	ENSMUSG00000020850	Prpf8	pre-mRNA processing factor 8
ENSMUSG00000020857.12	Nme2	237.337	-0.544833	0.219875	-2.47792	0.013215	0.117167	173.601	213.056	317.677	245.013	Non-sig.	ENSMUSG00000020857	Nme2	NME/NM23 nucleoside diphosphate kinase 2
ENSMUSG00000020859.17	Spag9	3376.36	-0.0469371	0.0617055	-0.760663	0.446858	0.840485	3398.03	3243.91	3406.75	3456.73	Non-sig.	ENSMUSG00000020859	Spag9	sperm associated antigen 9
ENSMUSG00000020863.16	Luc7l3	2920.44	-0.0586499	0.077517	-0.756607	0.449285	0.840794	2928.52	2791.58	2757.08	3204.57	Non-sig.	ENSMUSG00000020863	Luc7l3	LUC7-like 3 (S. cerevisiae)
ENSMUSG00000020864.14	Ankrd40	159.205	-0.383109	0.245103	-1.56305	0.11804	0.476422	132.173	144.222	173.604	186.823	Non-sig.	ENSMUSG00000020864	Ankrd40	ankyrin repeat domain 40
ENSMUSG00000020866.18	Cacna1g	961.232	0.207053	0.107762	1.92139	0.0546829	0.306754	1043.58	1017.21	944.976	839.171	Non-sig.	ENSMUSG00000020866	Cacna1g	calcium channel, voltage-dependent, T type, alpha 1G subunit
ENSMUSG00000020868.16	Xylt2	92.7719	0.0826625	0.350258	0.236005	0.813429	0.967228	102.582	88.5001	113.648	66.3578	Non-sig.	ENSMUSG00000020868	Xylt2	xylosyltransferase II
ENSMUSG00000020869.9	Lrrc59	740.069	0.0423639	0.123846	0.34207	0.732298	0.946408	704.266	797.594	691.73	766.688	Non-sig.	ENSMUSG00000020869	Lrrc59	leucine rich repeat containing 59
ENSMUSG00000020873.16	Slc35b1	225.659	0.101767	0.208282	0.488605	0.625122	0.915325	249.551	217.426	212.083	223.575	Non-sig.	ENSMUSG00000020873	Slc35b1	solute carrier family 35, member B1
ENSMUSG00000020876.15	Snx11	194.77	0.0215003	0.229189	0.0938101	0.92526	0.989658	181.492	210.871	175.393	211.324	Non-sig.	ENSMUSG00000020876	Snx11	sorting nexin 11
ENSMUSG00000020877.12	Scrn2	42.6058	-0.37864	0.475593	-0.796144	0.425948	0.826709	43.4001	30.5926	47.4278	49.0027	Non-sig.	ENSMUSG00000020877	Scrn2	secernin 2
ENSMUSG00000020882.18	Cacnb1	514.915	-0.00615731	0.14122	-0.0436008	0.965223	0.995459	518.829	509.149	546.762	484.922	Non-sig.	ENSMUSG00000020882	Cacnb1	calcium channel, voltage-dependent, beta 1 subunit
ENSMUSG00000020883.19	Fbxl20	360.78	0.385435	0.171654	2.24542	0.0247413	0.180298	373.833	443.593	297.99	327.705	Non-sig.	ENSMUSG00000020883	Fbxl20	F-box and leucine-rich repeat protein 20
ENSMUSG00000020886.18	Dlg4	2138.62	0.0923442	0.0755952	1.22156	0.221873	0.646874	2271.6	2142.58	2127.09	2013.19	Non-sig.	ENSMUSG00000020886	Dlg4	discs large MAGUK scaffold protein 4
ENSMUSG00000020887.4	A230052G05Rik	15.8107	-0.610583	0.768335	-0.794684	0.426798	0.827416	10.85	14.2037	18.7921	19.3969	Non-sig.	ENSMUSG00000020887
ENSMUSG00000020888.17	Dvl2	222.825	0.132517	0.212357	0.624031	0.532607	0.882979	246.592	219.611	229.085	196.011	Non-sig.	ENSMUSG00000020888	Dvl2	dishevelled segment polarity protein 2
ENSMUSG00000020889.12	Nr1d1	18.1257	0.0387779	0.744127	0.052112	0.958439	0.994418	12.8228	24.0371	22.3716	13.2716	Non-sig.	ENSMUSG00000020889	Nr1d1	nuclear receptor subfamily 1, group D, member 1
ENSMUSG00000020893.18	Per1	247.41	0.0176767	0.20437	0.0864937	0.931074	0.990591	271.251	226.167	230.875	261.348	Non-sig.	ENSMUSG00000020893	Per1	period circadian clock 1
ENSMUSG00000020894.18	Vamp2	828.49	0.228498	0.116451	1.96219	0.0497406	0.288635	840.385	948.372	790.165	735.04	Non-sig.	ENSMUSG00000020894	Vamp2	vesicle-associated membrane protein 2
ENSMUSG00000020897.13	Aurkb	109.835	-1.2358	0.330172	-3.7429	0.00018191	0.00407849	48.332	83.0372	169.129	138.841	Sig. genes	ENSMUSG00000020897	Aurkb	aurora kinase B
ENSMUSG00000020898.19	Ctc1	513.304	-0.165008	0.139048	-1.1867	0.235346	0.661364	474.443	493.853	560.185	524.737	Non-sig.	ENSMUSG00000020898	Ctc1	CTS telomere maintenance complex component 1
ENSMUSG00000020899.17	Pfas	304.977	0.0224192	0.183662	0.122068	0.902845	0.984814	304.787	310.297	330.205	274.619	Non-sig.	ENSMUSG00000020899	Pfas	phosphoribosylformylglycinamidine synthase (FGAR amidotransferase)
ENSMUSG00000020900.16	Myh10	6451.39	-0.0480566	0.0496077	-0.968731	0.332679	0.762276	6242.72	6445.21	6471.66	6645.99	Non-sig.	ENSMUSG00000020900	Myh10	myosin, heavy polypeptide 10, non-muscle
ENSMUSG00000020902.13	Ntn1	389.227	0.33501	0.160145	2.09191	0.0364467	0.234627	424.138	444.686	362.42	325.664	Non-sig.	ENSMUSG00000020902	Ntn1	netrin 1
ENSMUSG00000020903.14	Stx8	126.367	-0.195975	0.287501	-0.68165	0.495461	0.864469	138.091	97.2409	133.335	136.799	Non-sig.	ENSMUSG00000020903	Stx8	syntaxin 8
ENSMUSG00000020910.17	Adprm	35.0528	0.0824928	0.521812	0.158089	0.874387	0.980606	40.441	31.6852	38.4791	29.6058	Non-sig.	ENSMUSG00000020910	Adprm	ADP-ribose/CDP-alcohol diphosphatase, manganese dependent
ENSMUSG00000020914.18	Top2a	1341.17	-0.521296	0.0890881	-5.85147	4.87244e-09	3.52001e-07	1080.07	1123.19	1582.12	1579.32	Sig. genes	ENSMUSG00000020914	Top2a	topoisomerase (DNA) II alpha
ENSMUSG00000020917.18	Acly	2625.11	-0.163406	0.0714921	-2.28565	0.0222747	0.16794	2448.16	2506.41	2896.67	2649.21	Non-sig.	ENSMUSG00000020917	Acly	ATP citrate lyase
ENSMUSG00000020918.15	Kat2a	325.663	-0.00890284	0.171477	-0.0519185	0.958594	0.994433	322.542	326.686	318.572	334.852	Non-sig.	ENSMUSG00000020918	Kat2a	K(lysine) acetyltransferase 2A
ENSMUSG00000020919.12	Stat5b	215.777	0.167237	0.209912	0.7967	0.425625	0.826579	234.755	221.797	208.503	198.052	Non-sig.	ENSMUSG00000020919	Stat5b	signal transducer and activator of transcription 5B
ENSMUSG00000020921.7	Tmem101	60.2389	-0.138292	0.398245	-0.347252	0.728402	0.945751	50.3047	64.4631	60.8507	65.3369	Non-sig.	ENSMUSG00000020921	Tmem101	transmembrane protein 101
ENSMUSG00000020922.12	Lsm12	380.894	0.222995	0.158606	1.40597	0.159734	0.554963	405.397	415.186	350.787	352.207	Non-sig.	ENSMUSG00000020922	Lsm12	LSM12 homolog
ENSMUSG00000020923.18	Ubtf	1589.17	-0.177625	0.0823712	-2.15639	0.0310531	0.209335	1481.52	1501.22	1660.87	1713.05	Non-sig.	ENSMUSG00000020923	Ubtf	upstream binding transcription factor, RNA polymerase I
ENSMUSG00000020925.17	Ccdc43	176.176	-0.165388	0.233714	-0.707652	0.479161	0.854203	171.628	160.611	196.87	175.593	Non-sig.	ENSMUSG00000020925	Ccdc43	coiled-coil domain containing 43
ENSMUSG00000020926.17	Adam11	123.226	-0.0306745	0.292614	-0.104829	0.916511	0.987735	106.528	137.667	140.494	108.214	Non-sig.	ENSMUSG00000020926	Adam11	a disintegrin and metallopeptidase domain 11
ENSMUSG00000020929.15	Eftud2	1054.73	-0.227308	0.100865	-2.2536	0.0242216	0.177616	944.94	998.631	1103.37	1171.98	Non-sig.	ENSMUSG00000020929	Eftud2	elongation factor Tu GTP binding domain containing 2
ENSMUSG00000020935.9	Dcakd	883.065	-0.0496031	0.108152	-0.458643	0.646491	0.924313	884.771	851.131	923.5	872.86	Non-sig.	ENSMUSG00000020935	Dcakd	dephospho-CoA kinase domain containing
ENSMUSG00000020936.9	Nmt1	449.952	0.0320153	0.153403	0.2087	0.834682	0.971847	491.211	418.464	457.275	432.857	Non-sig.	ENSMUSG00000020936	Nmt1	N-myristoyltransferase 1
ENSMUSG00000020941.8	Map3k14	48.1555	-0.136237	0.443029	-0.307512	0.758454	0.955094	51.2911	40.426	51.9021	49.0027	Non-sig.	ENSMUSG00000020941	Map3k14	mitogen-activated protein kinase kinase kinase 14
ENSMUSG00000020946.14	Gosr2	361.168	0.117096	0.171292	0.683601	0.494227	0.863443	345.228	406.445	327.52	365.478	Non-sig.	ENSMUSG00000020946	Gosr2	golgi SNAP receptor complex member 2
ENSMUSG00000020948.10	Klhl28	161.562	0.0198854	0.242716	0.0819287	0.934703	0.991384	153.873	171.537	157.496	163.342	Non-sig.	ENSMUSG00000020948	Klhl28	kelch-like 28
ENSMUSG00000020949.10	Fkbp3	591.034	-0.206694	0.143023	-1.44518	0.148408	0.53527	537.57	559.408	563.764	703.392	Non-sig.	ENSMUSG00000020949	Fkbp3	FK506 binding protein 3
ENSMUSG00000020950.11	Foxg1	1790.19	0.0407991	0.0794295	0.513651	0.607496	0.911481	1785.32	1846.48	1806.73	1722.24	Non-sig.	ENSMUSG00000020950	Foxg1	forkhead box G1
ENSMUSG00000020952.11	Scfd1	198.108	-0.203343	0.220266	-0.923167	0.35592	0.78043	193.328	174.815	205.819	218.47	Non-sig.	ENSMUSG00000020952	Scfd1	Sec1 family domain containing 1
ENSMUSG00000020953.18	Coch	14.5162	0.0483294	0.824953	0.0585845	0.953283	0.993749	20.7137	8.74075	14.3178	14.2924	Non-sig.	ENSMUSG00000020953	Coch	cochlin
ENSMUSG00000020954.17	Strn3	748.327	-0.0547983	0.118758	-0.461428	0.644491	0.923034	725.966	741.871	723.05	802.419	Non-sig.	ENSMUSG00000020954	Strn3	striatin, calmodulin binding protein 3
ENSMUSG00000020955.10	Ap4s1	36.7466	-0.241543	0.504623	-0.478661	0.63218	0.917979	33.5365	33.8704	43.8483	35.7311	Non-sig.	ENSMUSG00000020955	Ap4s1	adaptor-related protein complex AP-4, sigma 1
ENSMUSG00000020956.15	Dtd2	31.1524	-0.912557	0.56116	-1.6262	0.103908	0.44587	25.6455	17.4815	37.5843	43.8982	Non-sig.	ENSMUSG00000020956	Dtd2	D-tyrosyl-tRNA deacylase 2
ENSMUSG00000020961.16	Ston2	79.3356	-0.38149	0.345009	-1.10574	0.268839	0.69972	69.0457	68.8334	95.7504	83.7129	Non-sig.	ENSMUSG00000020961	Ston2	stonin 2
ENSMUSG00000020962.15	Gtf2a1	642.09	-0.0230549	0.130051	-0.177276	0.859292	0.977002	666.784	606.39	611.192	683.996	Non-sig.	ENSMUSG00000020962	Gtf2a1	general transcription factor II A, 1
ENSMUSG00000020963.16	Tshr	24.5124	0.809453	0.649074	1.24709	0.212365	0.632674	40.441	21.8519	14.3178	21.4387	Non-sig.	ENSMUSG00000020963	Tshr	thyroid stimulating hormone receptor
ENSMUSG00000020964.15	Sel1l	901.04	0.26833	0.111812	2.39983	0.0164025	0.135733	941.981	1028.13	858.174	775.876	Non-sig.	ENSMUSG00000020964	Sel1l	sel-1 suppressor of lin-12-like (C. elegans)
[truncated: 11,655 more rows]

## Sheet: venn up ctx up BT
Names	bt_up ctx_up	ctx_up	bt_up
total	155	435	402
elements	Cntnap3	Tpt1	Dip2c
	Hecw1	Cdk17	Ryr2
	Dlgap2	Kcnk2	Rims1
	Sbk1	Shroom2	Kcnd3
	Ppm1e	Zfp330	Lpgat1
	Tuba1a	Mmp2	Zfp451
	Nmnat2	Rpl13	Sdc3
	Mapt	Tle2	Gm22009
	Osbpl8	Bcl7a	Ogt
	Arl4c	Pkia	Pcdh1
	Cacng3	Bend5	Prpf8
	Gad1	Spire2	Gm37478
	Btaf1	Cwc15	Zfp398
	Tmem44	Gm29216	Arel1
	Dlx5	Fsip1	Npy
	Kif21b	Gng2	Nav3
	Maf	Rtl6	Calb1
	Lrrc4b	Rps17	Birc6
	Trim8	Rassf2	Pafah1b2
	Nrep	Srpk2	Astn1
	Sox4	Sarm1	Iqsec3
	Plxna2	Chga	Gm37298
	Dgkg	Cyth1	Grik2
	Scn3a	Eif2s3y	Gm44435
	Lbh	Map7d1	Ntrk2
	Cbfa2t3	Tshz3	Dgcr2
	Arl5a	Elob	Tet3
	Cdr1os	Tdrp	Bcr
	Akap9	Rpl23a	Dclk1
	Chd6	Nsg1	Foxn3
	Neb	Rhob	Wdr82
	Rph3a	Mettl9	Arhgap35
	Sp9	Cd24a	Gm9801
	Arl4d	Pcdhgc3	Lrp1
	Aplp1	Mycn	Cpeb2
	Ncoa1	Wscd1	Tspyl4
	Micall1	Tspan6	Pcdh8
	Zfta	Dpm2	Pclo
	Mark1	Atf4	Tcf4
	Slc32a1	Hsp90ab1	Zfp148
	Gprin1	Odc1	Cracd
	Dcaf7	Gm14325	Vsig8
	B230334C09Rik	Eif1	Insr
	Gria4	Stac2	Rbms3
	Fam135b	C1qtnf4	Bmpr2
	Chl1	Pitpnm3	Pxylp1
	Ulk2	Tomm7	Gm37105
	Dact1	Ina	Adam22
	Efnb2	Rabl6	Nrcam
	Irf2bpl	Mex3b	Srcin1
	Setbp1	Eif3i	Kidins220
	Iqsec1	Samd1	Rock1
	Grm5	Bmerb1	Top2b
	Zeb2	Gm13889	Scai
	Gucy1a1	Rasal2	Unc79
	Neto1	Ptpn5	Nlk
	Tmem132b	Atp5mj	Pcdh7
	Sox2	Plxdc2	Apc
	Mpped1	Arl8a	Mex3a
	Gpatch8	Smarce1	Rusc2
	Bach1	Shd	Pde1a
	Secisbp2l	Aup1	Chd9
	Pip5k1c	Golm1	Carmil1
	Elavl3	Cxcr4	Prr12
	Ptprt	Polb	Nbea
	Gria1	Atp5f1e	Large1
	Gad2	Atp6v1d	Klhl32
	Afap1	mt-Cytb	Rev3l
	Rgmb	Scg5	Grid1
	Grik3	Tagln3	Asxl3
	Mgat5b	mt-Co1	Dclk2
	Sox11	Itfg1	Gm42993
	Tnks	Vps4a	Kcnc1
	Nsg2	Srsf6	Dlx6os2
	Kcnh3	Ppp1r2	Arrdc3
	Syt1	Mkx	Chd3
	Dlx1	Trim44	9330159F19Rik
	Sptbn2	Atp5if1	Gm37769
	Xkr4	Cfl1	Map9
	Bcl9	Nudt10	Scarna10
	Igfbp4	Tmx4	Gm16076
	D430019H16Rik	Rspo3	Cacna1d
	Thbs1	Tmem151b	Dchs1
	Cttnbp2	Cby1	Ptpn4
	Dlx2	Zfp251	Crtc1
	Fam171a2	Zbtb16	Nbeal1
	Gm14204	Gm45837	Tet2
	Dpp10	Pdap1	Pkd1
	Nxph2	Rpl7	Msl2
	Pde4dip	Terf2ip	Fam117b
	Hivep3	Itpk1	Gm37677
	Arhgef12	Ppib	Ankrd12
	Amph	Rab12	Atp9a
	Cacng2	Rpl36	Sox1ot
	Wnt7a	Ctnnbip1	Dock3
	Cited2	Selenok	Gnaq
	Pcdh19	Napb	Unc13a
	Nxph1	Erp29	Pip4k2b
	Zfp704	Erdr1y	Malat1
	St8sia4	Dynlt1b	Gm14021
	Elmo1	Rnasel	Gm43019
	Erbb4	Ndufb10	Alk
	Mafb	Col13a1	Mical3
	Ice1	Cadm4	Map3k13
	Scrt2	Rpl24	Macf1
	Myt1l	Cdc37	Map1b
	ENSMUSG00000121500	Cacng4	Lyst
	Cplx1	Ywhae	Rn7sk
	Mef2c	Smim17	Pou3f3
	Crmp1	Ppp1r12c	Myo5a
	Ackr3	Dstn	Gm38148
	Ski	Ugcg	Fam163b
	Strip1	Snrpf	Prkcq
	Ppp1r9b	Necap2	Gm42992
	Slain1	Ddx3y	Abhd2
	Sestd1	Serp2	Cplx2
	Mmp24	Nedd8	Tnrc6c
	St8sia2	Ism2	Celsr3
	Fgf12	Mtus1	Phip
	Scrt1	Cdk20	Nopchap1
	Mtss2	Eif3h	Sox1
	Sema3a	Zfp46	Bsn
	Plxna3	Rab11b	Apc2
	Zfp652	Zfp512b	Kmt2d
	Atcay	H2aj	Gpr26
	Satb1	Map3k20	Znrf1
	Ptchd4	Syt16	Chd5
	Cacnb4	Sox12	Hectd4
	Mtss1	Rbm5	Nudcd3
	Jph3	Cox5a	Pcdh17
	Dpf1	Tmsb4x	Ep300
	Ccdc88a	Tbcb	Cntnap4
	Clip2	Gm11560	Trio
	Tbc1d9	D030034A15Rik	Srgap3
	Tnrc18	Gdpd1	Npy2r
	Kif5a	Jpt1	Cpeb4
	Sh3rf3	Samd14	Gm49069
	Dlx1as	Plcb1	Lgi1
	Fam20c	Crebzf	Rasl10b
	Zfp608	Rpl27a	Sox2ot
	Cux2	mt-Atp6	Rpph1
	Lhx6	Rps11	Peg13
	Gpm6a	Psmb6	Dlx6os1
	Slc6a1	Serpini1	Tmem229b
	Elfn1	Amer3	Gm37551
	Arx	Ctxn1	Tmem127
	Adcy1	Cfdp1	Tmem178b
	Rps6ka5	Rpl39	Bcl11a
	Cdk5r1	Rtf1	Trim67
	Draxin	Tspyl1	Ip6k1
	Kctd12	Atp5po	Cacna1c
	Acvr1b	Sulf1	Cmip
	Bend4	Rpl7a	Gm44094
	Dscaml1	Srp14	Atp2c1
	Arnt2	Commd3	Ctnna2
		Marcksl1	Ankrd50
		Cox6c	Srgap2
		Snrpd3	Arrb1
		Mvb12b	Kif3c
		Rps7	Gm24407
		Rap2b	Ash1l
		Ccdc91	Nova2
		Kif2a	Grik1
		Rgs2	Fstl5
		Pdzd4	Agap1
		Snhg5	Gm47024
		Septin5	Man2a1
		Cox7b	Bod1l
		Fez1	Pcdhga8
		Macroh2a2	Usp34
		Itm2b	Epb41l1
		Lamtor2	Gm37180
		Tspan3	Gm24265
		Zgpat	H4c16
		Rbm25	Synj1
		Pnma8a	Nrxn3
		Yeats4	Gm22513
		Foxj2	Kcnc2
		Ndufa8	Agap2
		Fgf8	Megf8
		Coro2b	Lrrc7
		Chst11	Rara
		Rtn1	Pcdh18
		Serf1	Tox
		Lrrc75b	Herc1
		Erlin2	Dlgap4
		Rsrp1	Map2
		Fam177a	Atxn7l3b
		Pdzrn4	Scn1a
		Rps8	Tnrc6b
		Ubash3b	Sv2a
		Pnn	Bcl11b
		F13a1	Huwe1
		Efnb3	Zfhx2os
		Mrc1	Rnf157
		Spock1	Pcyt1b
		Top1	Fam222a
		Sobp	Cacna1b
		Tmem178	Gm15670
		Tut7	Gria2
		Rpl18a	Dcx
		Fbf1	Ncam1
		Fjx1	Dop1a
		Tbca	Gabra2
		Atp1b1	Brinp2
		Heca	Soga1
		Ybx1	A230103L15Rik
		Tcim	Gm37363
		Eif3a	Trim2
		Dmd	Slc7a14
		Rab40c	Htt
		Slc25a23	Gm42478
		Gpr21	Klf5
		Katnal1	Dnm3
		Hdac11	Ptprm
		Akr1a1	Dmxl2
		Nudt4	Grin2b
		Spry1	Gm47341
		Utp14a	Gm44800
		Tbc1d16	Gm37061
		Rpn1	C130073E24Rik
		Tafa5	Gm17167
		Zmat2	Ttbk1
		Peli1	Meg3
		Micos10	B930095G15Rik
		Atxn1	Hdac4
		Pnma2	Kdm6b
		Neurod6	Spen
		Stx12	Tpr
		Ube3b	Usp22
		Rpp25	Reln
		Gm48427	Nell1
		Ttc9	C230085N15Rik
		Rps3a1	Aff4
		Rps4l	Dlgap1
		Camk1g	Sacs
		Rpl31	Shank1
		Chgb	Dock7
		Mast1	Nrxn2
		Lrrc20	Setd2
		Kif5c	Gabbr1
		Stmn3	Dapk1
		Rpl23	Tanc2
		Camk2n1	Prrc2b
		Nck2	Rn7s2
		Isca1	Cers6
		Chchd2	Mmp16
		Akirin2	Tasor
		Ccni	Abr
		Mrpl52	Gm44438
		Scarb2	Cdk14
		Churc1	Csrnp3
		Gpc2	Col19a1
		Kitl	Rbfox2
		Dlst	Kmt2b
		Rps4x	Tox2
		Rimkla	Spin1
		Enho	Xist
		Dnaja2	Arhgap32
		Bend6	Pygo1
		Pcbp4	Ttc28
		Hnrnpa0	Irgq
		Atp6v1g1	Gm28635
		Phlda1	Sipa1l2
		Sh3bp5	Rab11fip4
		Snap25	Dusp8
		Cyb5r4	Gm19938
		Npas1	Sptbn1
		Eid2	Elavl2
		Wsb1	Igf1r
		Dus3l	Thsd7a
		Tgs1	E130308A19Rik
		Eif1b	9330162G02Rik
		Ccnl2	Akap5
		Dctn2	D630045J12Rik
		Rrp1	Ripor2
		Nono	Soga3
		Stx1b	Tasor2
		Lrrc45	Fry
		Sms	Mn1
		Stoml1	Negr1
		Zik1	Rn7s1
		Zcchc8	Cplane1
		Ctsl	Syne1
		Srrm3	Usp9x
		Kdm5d	Srrm2
		Cnrip1	Ubr4
		Rtraf	Zfp131
		Cxcl12	Magi2
		Cacng7	Btg1
		Traf4	Crebbp
		Kcnmb2	A230057D06Rik
		Hdac5	Gm18875
		Rpl17	Grin3a
		Gtf2f1	Kmt2e
		Cir1	D5Ertd579e
		Selenow	Dpysl5
		Snap47	Adamts5
		Basp1	Atrx
		Ngfr	Kif1b
		Stmn2	Dync1h1
		Smarcd1	Sst
		Crebl2	Zyg11b
		Tmem35a	Apba2
		Mtcl3	Sel1l3
		Rab2a	Aak1
		Gm56582	Gm42303
		Gm10699	Stk32b
		Habp4	Ago3
		Selenon	Rb1cc1
		Ap1s2	Cntnap5c
		Uqcrq	Gm47026
		Megf9	Taok1
		Tmem132c	Ppp1r13b
		Ezr	Gm44433
		Dync1li1	Atp1a3
		Chmp4b	Arid1b
		Cnot8	Tulp4
		6330403K07Rik	Gria3
		Zswim5	Mapk10
		Norad	Grip1
		Rps21	Aff2
		Scand1	Mycbp2
		Lrrc4	Gm48692
		Rps29	Mgat5
		Bex2	Gm48585
		Srrm4	Sox6
		Serinc1	Zfp292
		Clasrp	Gm38263
		Plk2	Raph1
		Ss18l1	Sema6b
		Bzw2	Ssh2
		Cdkn2aip	Gm48700
		Os9	Dpysl2
		Rbm17	Erc2
		Gramd1a	Nlgn2
		Igfbp2	Pcdh15
		Pde2a	Nkain3
		Taok3	St8sia1
		Btbd1	Clstn1
		Slc39a6	Cntn5
		Eid1	Shank2
		Cyth3	Hdgfl3
		3830408C21Rik	Gm42991
		Paxbp1	Cygb
		Timm8b	Scarna2
		Calm3	Gm42946
		Vps72	Zfp618
		Olfm1	Nipbl
		Sec63	Gm47664
		Ism1	Robo2
		Pxdc1	Kdm5b
		Glra2	Appl1
		Niban2	Ttc3
		Rps26	Rnf165
		Kctd3	Ncoa2
		Naca	Ptprd
		Rtl8a	Gtf3c1
		Frrs1l	Nf1
		Ubqln2	Adgrl1
		Rpl37a	Kmt2a
		Syndig1	Marchf6
		Fgf13	Exoc6b
		Trim35	Tbc1d30
		Tsg101	Olfm2
		Fam76b	Camsap2
		Arglu1	Vstm2b
		Dock9	Herc2
		Rpl34	Grip2
		Csdc2	Nlgn3
		Syn2	Ide
		Tubb2b	Dusp4
		Ubald2	Epha5
		Slc25a4	Rims2
		BC024139	Kcnq1ot1
		Lrpap1	Lmtk3
		Zrsr2	Smg1
		Thra	Bltp1
		Maco1	Klf8
		Rpl35	Zcchc14
		Trir	Pgap1
		Fabp5	Tmem131l
		Npas3	Mcm3ap
		Gfpt2	Farp1
		Vstm2a	Ncan
		Ano8	Pitpnc1
		Arhgap20	Bahcc1
		Gpr27	Bace1
		Maged1	Lrrc8b
		Leo1	Kmt2c
		Capn7	Bicra
		Smad7	Nav1
		Rtn2	Kdm5a
		Rpl22	Rmrp
		Rpl36a	5830444F18Rik
		Rpl11	2610011E03Rik
		Calm2	Cacna1i
		Rala	Arid1a
		Sfswap	Pcnx2
		Scg3	Zfp536
		Hint1	Sptan1
		Cox17	Cul9
		Pik3r2
		Ywhab
		Gm22130
		Rpl12
		Camk2n2
		Rpl4
		Bap1
		Phf21b
		Spats2
		R3hdm4
		Cntfr
		Dok6
		Zfp57
		Tubg2
		H3f3b
		Hdac2
		Rps23
		Prpf4b
		Plekho1
		Zfp81
		Csnk1e
		Fbxo9
		Plppr3
		Morn4
		Tubb2a
		Rnf5
		Zc3h7b
		Bcar1
		Gabrg3
		Csrnp2
		Kctd2
		Rora
		Pcsk1n

## Sheet: Ctx E14.5
	gene_id	baseMean	log2FoldChange	lfcSE	stat	pvalue	padj	gene_symbol	Significant	E14_KO_rep1	E14_KO_rep2	E14_KO_rep3	E14_WT_rep1	E14_WT_rep2	E14_WT_rep3	gene_biotype	colour	#NAME?	Regulation_Status
0	ENSMUSG00000000001.5	391.883	0.104532	0.115765	0.902961	0.366547	0.979575	Gnai3	No	393.457	414.159	410.845	364.242	388.822	379.771	protein_coding	#BBBBBB	0.00896224	Not Significant
1	ENSMUSG00000000028.16	54.013	-0.288203	0.307605	-0.936926	0.348797	0.979575	Cdc45	No	46.4713	50.3183	49.5976	49.3887	80.4133	47.889	protein_coding	#BBBBBB	0.00896224	Not Significant
2	ENSMUSG00000000031.19	362.68	-0.674119	0.127942	-5.26892	1.37226e-07	6.96876e-06	H19	Yes	285.024	297.072	256.871	440.795	409.635	486.686	lincRNA	#3c8abe	5.15684	Downregulated
3	ENSMUSG00000000037.18	90.8848	-0.325854	0.237655	-1.37112	0.170337	0.74028	Scml2	No	67.1252	92.8954	81.4288	104.951	84.1974	114.711	protein_coding	#BBBBBB	0.130604	Not Significant
4	ENSMUSG00000000056.8	505.576	0.15848	0.118127	1.34161	0.179723	0.755624	Narf	No	514.282	554.469	532.989	437.09	552.487	442.138	protein_coding	#BBBBBB	0.121694	Not Significant
5	ENSMUSG00000000058.7	7.16312	-0.986266	0.829522	-1.18896	0.234457	0.853445	Cav2	No	1.0327	5.80596	7.40262	8.64303	12.2985	7.79589	protein_coding	#BBBBBB	0.0688243	Not Significant
6	ENSMUSG00000000078.8	110.847	-0.188928	0.209014	-0.903901	0.366048	0.979575	Klf6	No	95.0079	106.443	109.559	107.421	135.284	111.37	protein_coding	#BBBBBB	0.00896224	Not Significant
7	ENSMUSG00000000085.17	261.03	0.0941213	0.142261	0.661611	0.50822	0.979575	Scmh1	No	290.187	271.913	247.247	265.465	256.376	234.99	protein_coding	#BBBBBB	0.00896224	Not Significant
8	ENSMUSG00000000088.8	259.082	0.515679	0.147002	3.50797	0.000451542	0.00969431	Cox5a	Yes	286.057	326.102	303.507	183.973	229.887	224.967	protein_coding	#df755d	2.01348	Upregulated
9	ENSMUSG00000000093.7	11.4666	-0.0467053	0.641769	-0.0727759	0.941984	0.981526	Tbx2	No	6.19617	13.5472	14.065	11.1125	16.0827	7.79589	protein_coding	#BBBBBB	0.00809835	Not Significant
10	ENSMUSG00000000094.13	1.39239	-4.04602	2.24826	-1.79962	0.0719201	0.458995	Tbx4	No	0	0	0	7.40831	0.946039	0	protein_coding	#BBBBBB	0.338192	Not Significant
11	ENSMUSG00000000120.7	96.8126	0.672701	0.218813	3.07431	0.00210988	0.0349369	Ngfr	Yes	116.695	117.087	122.883	80.2567	73.791	70.163	protein_coding	#df755d	1.45672	Upregulated
12	ENSMUSG00000000125.6	8.57331	-0.614282	0.708422	-0.867113	0.38588	0.979575	Wnt3	No	5.16348	7.74128	7.40262	8.64303	11.3525	11.137	protein_coding	#BBBBBB	0.00896224	Not Significant
13	ENSMUSG00000000126.12	4.2483	0.924425	1.03937	0.889405	0.373785	0.979575	Wnt9a	No	4.13078	5.80596	6.66236	4.93887	2.83812	1.1137	protein_coding	#BBBBBB	0.00896224	Not Significant
14	ENSMUSG00000000127.16	423.542	-0.0677292	0.146764	-0.461484	0.644452	0.979575	Fer	No	455.419	355.131	428.612	538.337	378.415	385.34	protein_coding	#BBBBBB	0.00896224	Not Significant
15	ENSMUSG00000000131.16	465.699	0.0430239	0.119185	0.360984	0.718112	0.979575	Xpo6	No	509.119	449.962	460.443	451.907	511.807	410.955	protein_coding	#BBBBBB	0.00896224	Not Significant
16	ENSMUSG00000000134.18	211.763	-0.237313	0.157766	-1.50421	0.132527	0.650956	Tfe3	No	222.029	171.276	190.247	230.892	228.941	227.194	protein_coding	#BBBBBB	0.186448	Not Significant
17	ENSMUSG00000000142.16	253.883	-0.10288	0.14357	-0.716585	0.47363	0.979575	Axin2	No	234.422	227.4	271.676	266.699	265.837	257.264	protein_coding	#BBBBBB	0.00896224	Not Significant
18	ENSMUSG00000000148.18	96.8503	0.0565761	0.220767	0.256271	0.797741	0.979575	Brat1	No	93.9752	95.7984	106.598	88.8997	107.848	87.9822	protein_coding	#BBBBBB	0.00896224	Not Significant
19	ENSMUSG00000000149.11	307.078	0.347629	0.133593	2.60215	0.00926418	0.108906	Gna12	No	342.855	343.519	346.443	251.883	302.732	255.037	protein_coding	#BBBBBB	0.96295	Not Significant
20	ENSMUSG00000000167.15	2.64622	0.367221	1.36737	0.268559	0.788269	0.979575	Pih1d2	No	1.0327	4.8383	2.96105	3.70416	0	3.3411	protein_coding	#BBBBBB	0.00896224	Not Significant
21	ENSMUSG00000000168.11	151.679	0.21172	0.178131	1.18856	0.234612	0.85364	Dlat	No	174.525	160.632	153.974	128.411	146.636	145.894	protein_coding	#BBBBBB	0.0687254	Not Significant
22	ENSMUSG00000000171.6	121.502	0.261654	0.212784	1.22967	0.218821	0.827307	Sdhd	No	127.021	129.666	141.39	81.4914	125.823	123.621	protein_coding	#BBBBBB	0.0823332	Not Significant
23	ENSMUSG00000000182.10	0.676057	-0.403235	2.54694	-0.158321	0.874204	0.981526	Fgf23	No	0	0.96766	0.740262	1.23472	0	1.1137	protein_coding	#BBBBBB	0.00809835	Not Significant
24	ENSMUSG00000000184.13	1915.41	-0.685821	0.0847526	-8.09204	5.86735e-16	7.78241e-14	Ccnd2	Yes	1342.5	1406.01	1652.26	2459.56	2292.25	2339.88	protein_coding	#3c8abe	13.1089	Downregulated
25	ENSMUSG00000000194.14	189.298	0.142004	0.162277	0.87507	0.381536	0.979575	Gpr107	No	218.931	190.629	186.546	190.147	176.909	172.623	protein_coding	#BBBBBB	0.00896224	Not Significant
26	ENSMUSG00000000197.9	50.8256	-1.27479	0.30992	-4.1133	3.90044e-05	0.00118021	Nalcn	Yes	23.752	35.8034	29.6105	64.2054	74.737	76.8452	protein_coding	#3c8abe	2.92804	Downregulated
27	ENSMUSG00000000202.10	20.3039	-0.628256	0.489978	-1.28221	0.199768	0.794696	Btbd17	No	13.425	12.5796	21.4676	32.1027	25.543	16.7055	protein_coding	#BBBBBB	0.0997989	Not Significant
28	ENSMUSG00000000214.12	4.77624	-5.83928	1.47834	-3.94989	7.8186e-05	0.00214867	Th	Yes	0	0	0	12.3472	8.51435	7.79589	protein_coding	#3c8abe	2.66783	Downregulated
29	ENSMUSG00000000223.14	610.746	0.0275446	0.105786	0.260381	0.79457	0.979575	Drp2	No	603.094	642.526	602.573	665.513	544.918	605.852	protein_coding	#BBBBBB	0.00896224	Not Significant
30	ENSMUSG00000000247.12	503.051	-0.373209	0.112692	-3.31177	0.000927063	0.0180491	Lhx2	Yes	403.784	481.895	428.612	607.482	543.026	553.508	protein_coding	#3c8abe	1.74354	Downregulated
31	ENSMUSG00000000253.14	20.0193	-0.320049	0.472579	-0.67724	0.498254	0.979575	Gmpr	No	17.5558	16.4502	19.2468	28.3985	21.7589	16.7055	protein_coding	#BBBBBB	0.00896224	Not Significant
32	ENSMUSG00000000263.16	0.57285	-1.30711	3.0784	-0.424607	0.671123	0.979575	Glra1	No	0	0.96766	0	2.46944	0	0	protein_coding	#BBBBBB	0.00896224	Not Significant
33	ENSMUSG00000000266.12	62.3641	0.0237494	0.268585	0.0884242	0.92954	0.981526	Mid2	No	62.9944	64.8332	60.7015	61.7359	54.8702	69.0493	protein_coding	#BBBBBB	0.00809835	Not Significant
34	ENSMUSG00000000275.17	24.4276	-0.618746	0.438965	-1.40956	0.158671	0.713258	Trim25	No	21.6866	18.3855	17.7663	25.9291	22.7049	40.0931	protein_coding	#BBBBBB	0.146753	Not Significant
35	ENSMUSG00000000276.12	238.133	-0.0305119	0.143228	-0.213031	0.831303	0.979575	Dgke	No	246.814	229.335	230.962	234.597	236.51	250.582	protein_coding	#BBBBBB	0.00896224	Not Significant
36	ENSMUSG00000000278.11	31.4235	-0.435232	0.386194	-1.12698	0.259752	0.890722	Scpep1	No	21.6866	31.9328	26.6494	27.1638	38.7876	42.3205	protein_coding	#BBBBBB	0.050258	Not Significant
37	ENSMUSG00000000282.13	309.28	0.321166	0.141248	2.27377	0.0229799	0.211375	Mnt	No	364.541	345.455	322.754	249.413	320.707	252.81	protein_coding	#BBBBBB	0.674947	Not Significant
38	ENSMUSG00000000290.14	1.77427	-0.0815203	1.60714	-0.0507238	0.959546	0.985875	Itgb2	No	0	2.90298	2.22079	1.23472	0.946039	3.3411	protein_coding	#BBBBBB	0.00617797	Not Significant
39	ENSMUSG00000000295.14	86.505	0.356453	0.228276	1.5615	0.118406	0.613619	Hddc2	No	102.237	93.863	95.4938	72.8484	76.6291	77.9589	protein_coding	#BBBBBB	0.212101	Not Significant
40	ENSMUSG00000000296.9	31.3641	-0.328989	0.379707	-0.866428	0.386256	0.979575	Tpd52l1	No	32.0135	23.2238	28.13	33.3374	30.2732	41.2068	protein_coding	#BBBBBB	0.00896224	Not Significant
41	ENSMUSG00000000301.17	5.3991	-0.205204	0.933907	-0.219727	0.826084	0.979575	Pemt	No	6.19617	6.77362	2.22079	7.40831	7.56831	2.2274	protein_coding	#BBBBBB	0.00896224	Not Significant
42	ENSMUSG00000000303.14	11.1073	-4.13917	0.930243	-4.44956	8.6046e-06	0.000305932	Cdh1	Yes	2.06539	0	1.48052	23.4597	15.1366	24.5014	protein_coding	#3c8abe	3.51437	Downregulated
43	ENSMUSG00000000305.13	196.519	-0.938363	0.163653	-5.73384	9.81818e-09	6.14652e-07	Cdh4	Yes	136.316	142.246	126.585	228.423	264.891	280.652	protein_coding	#3c8abe	6.21137	Downregulated
44	ENSMUSG00000000308.15	45.1488	-1.26213	0.356249	-3.54284	0.000395837	0.00869763	Ckmt1	Yes	30.9809	22.2562	26.6494	71.6137	80.4133	38.9794	protein_coding	#3c8abe	2.0606	Downregulated
45	ENSMUSG00000000317.12	9.35847	1.23482	0.804586	1.53472	0.124852	0.6298	Bcl6b	No	25.8174	5.80596	8.14288	2.46944	9.46039	4.45479	protein_coding	#BBBBBB	0.200797	Not Significant
46	ENSMUSG00000000318.17	0.982072	-1.2332	2.19292	-0.562355	0.573874	0.979575	Clec10a	No	1.0327	0	0.740262	0	1.89208	2.2274	protein_coding	#BBBBBB	0.00896224	Not Significant
47	ENSMUSG00000000320.11	0.973982	-3.57295	2.48847	-1.4358	0.151058	0.696278	Alox12	No	0	0	0	0	4.73019	1.1137	protein_coding	#BBBBBB	0.157217	Not Significant
48	ENSMUSG00000000326.14	133.377	0.0185194	0.206287	0.0897752	0.928466	0.981526	Comt	No	125.989	113.216	162.117	139.523	113.525	145.894	protein_coding	#BBBBBB	0.00809835	Not Significant
49	ENSMUSG00000000339.15	193.613	0.195443	0.159205	1.22761	0.219592	0.828864	Rtca	No	210.67	201.273	208.754	172.861	197.722	170.396	protein_coding	#BBBBBB	0.0815168	Not Significant
50	ENSMUSG00000000340.11	68.7773	0.116017	0.259449	0.447166	0.654755	0.979575	Dbt	No	69.1906	75.4775	70.3249	54.3276	70.9529	72.3904	protein_coding	#BBBBBB	0.00896224	Not Significant
51	ENSMUSG00000000346.10	178.765	-0.0378251	0.182246	-0.20755	0.835581	0.979575	Dazap2	No	182.787	179.985	168.039	149.401	224.211	168.168	protein_coding	#BBBBBB	0.00896224	Not Significant
52	ENSMUSG00000000355.14	58.1087	0.505382	0.289806	1.74386	0.0811834	0.493151	Mcts1	No	64.0271	74.5098	66.6236	39.511	60.5465	43.4342	protein_coding	#BBBBBB	0.30702	Not Significant
53	ENSMUSG00000000359.4	0.172116	0.690293	4.08047	0.16917	0.865663	0.979575	Rem1	No	1.0327	0	0	0	0	0	protein_coding	#BBBBBB	0.00896224	Not Significant
54	ENSMUSG00000000365.10	2.0744	1.53663	1.54992	0.99143	0.321476	0.96472	Rnf17	No	5.16348	1.93532	2.22079	1.23472	1.89208	0	protein_coding	#BBBBBB	0.0155988	Not Significant
55	ENSMUSG00000000374.9	268.057	0.122387	0.140335	0.872106	0.383151	0.979575	Trappc10	No	271.599	266.107	300.546	246.944	278.135	245.014	protein_coding	#BBBBBB	0.00896224	Not Significant
56	ENSMUSG00000000378.16	221.466	0.086569	0.150311	0.575933	0.56466	0.979575	Ccm2	No	226.16	233.206	224.299	232.127	195.83	217.171	protein_coding	#BBBBBB	0.00896224	Not Significant
57	ENSMUSG00000000384.16	91.7125	-0.0951866	0.236234	-0.402933	0.686998	0.979575	Tbrg4	No	79.5175	93.863	91.7925	112.359	74.737	98.0055	protein_coding	#BBBBBB	0.00896224	Not Significant
58	ENSMUSG00000000385.9	0.521133	-2.65564	3.11034	-0.853811	0.39321	0.979575	Tmprss2	No	0	0	0	1.23472	1.89208	0	protein_coding	#BBBBBB	0.00896224	Not Significant
59	ENSMUSG00000000386.19	0.900139	-3.43833	2.56039	-1.34289	0.179306	0.755482	Mx1	No	0	0	0	0	0.946039	4.45479	protein_coding	#BBBBBB	0.121776	Not Significant
60	ENSMUSG00000000392.18	0.205786	-1.23326	4.08047	-0.302235	0.762473	0.979575	Fap	No	0	0	0	1.23472	0	0	protein_coding	#BBBBBB	0.00896224	Not Significant
61	ENSMUSG00000000394.16	1.67742	-0.828396	1.65751	-0.499783	0.617228	0.979575	Gcg	No	0	2.90298	0.740262	2.46944	2.83812	1.1137	protein_coding	#BBBBBB	0.00896224	Not Significant
62	ENSMUSG00000000399.11	288.961	0.105386	0.143988	0.731906	0.464226	0.979575	Ndufa9	No	266.435	319.328	312.391	250.648	268.675	316.29	protein_coding	#BBBBBB	0.00896224	Not Significant
63	ENSMUSG00000000402.3	14.8142	-1.74189	0.5711	-3.05006	0.00228798	0.0370477	Egfl6	Yes	6.19617	6.77362	7.40262	25.9291	23.651	18.9329	protein_coding	#3c8abe	1.43124	Downregulated
64	ENSMUSG00000000409.15	22.6508	-0.529867	0.486813	-1.08844	0.276401	0.91165	Lck	No	11.3596	30.9651	13.3247	32.1027	23.651	24.5014	protein_coding	#BBBBBB	0.0401718	Not Significant
65	ENSMUSG00000000411.8	0.411573	-2.28173	3.73602	-0.610739	0.541373	0.979575	Tssk3	No	0	0	0	2.46944	0	0	protein_coding	#BBBBBB	0.00896224	Not Significant
66	ENSMUSG00000000416.17	635.929	0.598181	0.101221	5.90963	3.42871e-09	2.28434e-07	Cttnbp2	Yes	828.221	731.551	739.522	488.949	525.051	502.278	protein_coding	#df755d	6.64124	Upregulated
67	ENSMUSG00000000420.16	380.984	-0.152582	0.119045	-1.28172	0.19994	0.794768	Galnt1	No	370.738	337.713	373.832	409.927	410.581	383.112	protein_coding	#BBBBBB	0.0997595	Not Significant
68	ENSMUSG00000000439.10	179.29	0.0250288	0.173686	0.144104	0.885418	0.981526	Mkrn2	No	172.46	204.176	166.559	183.973	194.884	153.69	protein_coding	#BBBBBB	0.00809835	Not Significant
69	ENSMUSG00000000440.13	0.951439	3.23223	2.31561	1.39584	0.162762	0.724265	Pparg	No	2.06539	2.90298	0.740262	0	0	0	protein_coding	#BBBBBB	0.140103	Not Significant
70	ENSMUSG00000000441.18	884.136	0.156345	0.104739	1.49272	0.135511	0.658792	Raf1	No	875.725	970.563	947.535	969.254	802.241	739.496	protein_coding	#BBBBBB	0.181252	Not Significant
71	ENSMUSG00000000486.14	10.8466	-0.512181	0.702631	-0.728948	0.466034	0.979575	Septin1	No	7.22887	2.90298	16.2858	17.2861	11.3525	10.0233	protein_coding	#BBBBBB	0.00896224	Not Significant
72	ENSMUSG00000000489.8	7.08735	0.225145	0.904411	0.248941	0.803407	0.979575	Pdgfb	No	13.425	1.93532	7.40262	13.5819	2.83812	3.3411	protein_coding	#BBBBBB	0.00896224	Not Significant
73	ENSMUSG00000000530.17	21.6651	0.963609	0.539033	1.78766	0.0738303	0.467238	Acvrl1	No	28.9155	19.3532	37.0131	28.3985	8.51435	7.79589	protein_coding	#BBBBBB	0.330462	Not Significant
74	ENSMUSG00000000531.6	16.9527	0.0872753	0.563547	0.154868	0.876926	0.981526	Tamalin	No	29.9482	8.70894	14.065	14.8166	20.8128	13.3644	protein_coding	#BBBBBB	0.00809835	Not Significant
75	ENSMUSG00000000532.12	380.627	0.346641	0.118053	2.93633	0.00332124	0.0496272	Acvr1b	Yes	424.438	427.706	426.391	319.792	330.167	355.27	protein_coding	#df755d	1.30428	Upregulated
76	ENSMUSG00000000538.19	585.323	-0.0292315	0.110281	-0.265064	0.79096	0.979575	Tom1l2	No	552.492	624.141	562.599	598.839	647.09	526.779	protein_coding	#BBBBBB	0.00896224	Not Significant
77	ENSMUSG00000000552.11	220.476	0.147321	0.158674	0.928454	0.353172	0.979575	Zfp385a	No	205.506	251.592	237.624	195.086	195.83	237.218	protein_coding	#BBBBBB	0.00896224	Not Significant
78	ENSMUSG00000000555.9	21.8829	-0.141994	0.44464	-0.319346	0.749464	0.979575	Itga5	No	21.6866	22.2562	18.5065	25.9291	21.7589	21.1603	protein_coding	#BBBBBB	0.00896224	Not Significant
79	ENSMUSG00000000560.10	98.343	-0.183763	0.221368	-0.830123	0.406469	0.979575	Gabra2	No	104.302	80.3158	91.7925	97.5428	100.28	115.825	protein_coding	#BBBBBB	0.00896224	Not Significant
80	ENSMUSG00000000561.15	140.887	-0.0724202	0.191875	-0.377434	0.705851	0.979575	Wdr77	No	125.989	154.826	131.767	143.227	163.665	125.848	protein_coding	#BBBBBB	0.00896224	Not Significant
81	ENSMUSG00000000562.6	0.205786	-1.23326	4.08047	-0.302235	0.762473	0.979575	Adora3	No	0	0	0	1.23472	0	0	protein_coding	#BBBBBB	0.00896224	Not Significant
82	ENSMUSG00000000563.18	831.643	0.132468	0.0913893	1.44949	0.147201	0.687221	Atp5pb	No	883.987	828.317	897.938	742.066	833.46	804.09	protein_coding	#BBBBBB	0.162903	Not Significant
83	ENSMUSG00000000567.6	278.031	-0.545641	0.135497	-4.02697	5.65014e-05	0.00162206	Sox9	Yes	240.618	225.465	213.195	319.792	340.574	328.541	protein_coding	#3c8abe	2.78993	Downregulated
84	ENSMUSG00000000568.16	2692.38	-0.290168	0.0873574	-3.32162	0.000894955	0.0174709	Hnrnpd	Yes	2660.22	2176.27	2431.76	2757.13	2839.06	3289.87	protein_coding	#3c8abe	1.75769	Downregulated
85	ENSMUSG00000000579.15	243.974	0.0120789	0.159708	0.0756311	0.939713	0.981526	Dynlt1c	No	297.416	220.627	217.637	258.056	231.779	238.331	Unknown	#BBBBBB	0.00809835	Not Significant
86	ENSMUSG00000000581.9	102.526	0.380777	0.225385	1.68945	0.0911333	0.528286	C1d	No	103.27	108.378	136.208	74.0831	97.442	95.7781	protein_coding	#BBBBBB	0.277131	Not Significant
87	ENSMUSG00000000594.8	34.2356	0.180162	0.364663	0.494052	0.621269	0.979575	Gm2a	No	39.2424	32.9004	37.0131	35.8068	35.9495	24.5014	protein_coding	#BBBBBB	0.00896224	Not Significant
88	ENSMUSG00000000600.16	252.727	-0.0712732	0.15318	-0.46529	0.641724	0.979575	Krit1	No	257.141	245.786	236.884	229.658	238.402	308.494	protein_coding	#BBBBBB	0.00896224	Not Significant
89	ENSMUSG00000000605.10	711.341	0.147466	0.0983984	1.49866	0.133961	0.65521	Clcn4	No	744.573	767.355	731.379	634.645	646.144	743.951	protein_coding	#BBBBBB	0.18362	Not Significant
90	ENSMUSG00000000617.15	0.161277	0.690293	4.08047	0.16917	0.865663	0.979575	Grm6	No	0	0.96766	0	0	0	0	protein_coding	#BBBBBB	0.00896224	Not Significant
91	ENSMUSG00000000627.16	61.7587	0.22705	0.27918	0.813274	0.416061	0.979575	Sema4f	No	67.1252	62.8979	69.5846	67.9095	59.6004	43.4342	protein_coding	#BBBBBB	0.00896224	Not Significant
92	ENSMUSG00000000628.11	76.7973	-0.280569	0.267972	-1.04701	0.295096	0.934986	Hk2	No	81.5829	63.8656	62.9223	69.1442	71.8989	111.37	protein_coding	#BBBBBB	0.0291947	Not Significant
93	ENSMUSG00000000631.21	4088.82	-0.418002	0.0979492	-4.26754	1.97641e-05	0.000649443	Myo18a	Yes	3747.65	3408.1	3344.5	5642.66	4144.59	4245.42	protein_coding	#3c8abe	3.18746	Downregulated
94	ENSMUSG00000000632.14	788.347	-0.238374	0.0927785	-2.56928	0.0101911	0.116136	Sez6	No	698.102	777.031	695.846	823.557	852.381	883.163	protein_coding	#BBBBBB	0.935034	Not Significant
95	ENSMUSG00000000682.8	1.06386	-2.52547	2.16487	-1.16657	0.243385	0.868213	Cd52	No	0	0	0.740262	2.46944	0.946039	2.2274	protein_coding	#BBBBBB	0.0613737	Not Significant
96	ENSMUSG00000000686.12	1.24599	1.35487	1.92228	0.704824	0.48092	0.979575	Abhd15	No	1.0327	2.90298	1.48052	0	0.946039	1.1137	protein_coding	#BBBBBB	0.00896224	Not Significant
97	ENSMUSG00000000690.6	0.625282	1.24467	2.75213	0.452258	0.651083	0.979575	Hoxb6	No	2.06539	0	0.740262	0	0.946039	0	protein_coding	#BBBBBB	0.00896224	Not Significant
98	ENSMUSG00000000693.11	9.18714	-0.026503	0.690902	-0.03836	0.969401	0.989325	Loxl3	No	11.3596	7.74128	8.14288	12.3472	6.62227	8.90959	protein_coding	#BBBBBB	0.00466113	Not Significant
99	ENSMUSG00000000708.15	93.9977	0.266043	0.220524	1.20641	0.227658	0.843465	Kat2b	No	106.368	103.54	98.4548	82.7262	92.7118	80.1863	protein_coding	#BBBBBB	0.0739332	Not Significant
100	ENSMUSG00000000711.4	358.475	0.321777	0.123144	2.61302	0.00897452	0.106535	Rab5b	No	413.078	378.355	404.183	307.445	341.52	306.267	protein_coding	#BBBBBB	0.972507	Not Significant
101	ENSMUSG00000000724.11	0.205786	-1.23326	4.08047	-0.302235	0.762473	0.979575	Cryba1	No	0	0	0	1.23472	0	0	protein_coding	#BBBBBB	0.00896224	Not Significant
102	ENSMUSG00000000732.10	0.480227	0.704632	3.27643	0.215061	0.82972	0.979575	Icosl	No	0	1.93532	0	0	0.946039	0	protein_coding	#BBBBBB	0.00896224	Not Significant
103	ENSMUSG00000000738.19	348.343	-0.0355855	0.144462	-0.246332	0.805426	0.979575	Spg7	No	306.71	406.417	318.313	402.518	319.761	336.337	protein_coding	#BBBBBB	0.00896224	Not Significant
104	ENSMUSG00000000739.15	0.161277	0.690293	4.08047	0.16917	0.865663	0.979575	Sult5a1	No	0	0.96766	0	0	0	0	protein_coding	#BBBBBB	0.00896224	Not Significant
105	ENSMUSG00000000740.13	1926.11	0.449115	0.0779171	5.76401	8.21368e-09	5.20941e-07	Rpl13	Yes	2034.41	2385.28	2251.14	1580.44	1678.27	1627.11	protein_coding	#df755d	6.28321	Upregulated
106	ENSMUSG00000000743.10	185.363	0.220663	0.172575	1.27865	0.201021	0.796537	Chmp1a	No	181.754	227.4	190.247	146.932	185.424	180.419	protein_coding	#BBBBBB	0.0987942	Not Significant
107	ENSMUSG00000000751.14	295.023	-0.31476	0.140878	-2.23427	0.025465	0.228658	Rpa1	No	261.272	241.915	285.741	313.619	368.009	299.585	protein_coding	#BBBBBB	0.640814	Not Significant
108	ENSMUSG00000000753.16	13.0412	-0.182485	0.635915	-0.286964	0.77414	0.979575	Serpinf1	No	13.425	9.6766	13.3247	14.8166	4.73019	22.274	protein_coding	#BBBBBB	0.00896224	Not Significant
109	ENSMUSG00000000759.15	171.979	0.125885	0.165277	0.76166	0.446263	0.979575	Tubgcp3	No	170.395	185.791	182.104	161.748	163.665	168.168	protein_coding	#BBBBBB	0.00896224	Not Significant
110	ENSMUSG00000000766.19	3.06707	-0.452491	1.31481	-0.344149	0.730734	0.979575	Oprm1	No	4.13078	2.90298	0.740262	6.17359	0	4.45479	protein_coding	#BBBBBB	0.00896224	Not Significant
111	ENSMUSG00000000776.14	288.651	0.184498	0.132974	1.38748	0.165296	0.729935	Polr3d	No	320.135	299.975	302.027	258.056	286.65	265.06	protein_coding	#BBBBBB	0.136716	Not Significant
112	ENSMUSG00000000782.17	16.4937	0.0441706	0.515089	0.0857533	0.931663	0.981526	Tcf7	No	17.5558	12.5796	19.9871	16.0513	16.0827	16.7055	protein_coding	#BBBBBB	0.00809835	Not Significant
113	ENSMUSG00000000787.13	2329.87	0.0483341	0.0670013	0.721391	0.470669	0.979575	Ddx3x	No	2331.83	2367.86	2408.07	2201.5	2386.86	2283.08	protein_coding	#BBBBBB	0.00896224	Not Significant
114	ENSMUSG00000000792.3	1.71291	-0.328847	1.56748	-0.209794	0.833829	0.979575	Slc5a5	No	2.06539	0.96766	1.48052	3.70416	0.946039	1.1137	protein_coding	#BBBBBB	0.00896224	Not Significant
115	ENSMUSG00000000794.10	19.0553	-0.536059	0.501046	-1.06988	0.284673	0.922109	Kcnn3	No	12.3923	20.3209	14.065	24.6944	28.3812	14.4781	protein_coding	#BBBBBB	0.0352178	Not Significant
116	ENSMUSG00000000804.15	399.566	0.0724616	0.115643	0.626599	0.530922	0.979575	Usp32	No	402.751	395.773	429.352	390.171	378.415	400.931	protein_coding	#BBBBBB	0.00896224	Not Significant
117	ENSMUSG00000000805.19	0.884592	-3.41456	2.5442	-1.3421	0.179564	0.755485	Car4	No	0	0	0	2.46944	2.83812	0	protein_coding	#BBBBBB	0.121774	Not Significant
[truncated: 28,930 more rows]

## Sheet: Venn diagram
BT_down BT_up Ctx_down	BT_up Ctx_up	BT_up Ctx_down	BT_down Ctx_up	BT_down Ctx_down	BT_up	BT_down	Ctx_up	Ctx_down
[truncated: 1,057 more rows]

[truncated: 3 more sheets: GO up in both, MultiQC Ctx, Methods]
