# Supplementary material for: DNMT1-mediated regulation of somatostatin-positive interneuron migration impacts cortical architecture and function
Source: Nat Commun. 2025 Jul 24;16:6834. doi: 10.1038/s41467-025-62114-0 (PMC12290092; doi:10.1038/s41467-025-62114-0)
Supplement: Supplementary file 12 — Supplementary Data 10 [file 41467_2025_62114_MOESM12_ESM.xlsx]

## Sheet: Figure 1 DNA binding
https://irb-dev.mddbr.eu/#/id/A022O.1/overview

## Sheet: Figure 2 Sequencing
panel a-c, panel f-h:RNA sequencing basal telencephalon E14.5: GSE276516 (https://www.ncbi.nlm.nih.gov/geo/query/acc.cgi?acc=GSE276516)																	Supplementary Data 1 &3
panel b, c, g, h: methylation sequencing basal telencephalon E14.5: GSE298865 (https://www.ncbi.nlm.nih.gov/geo/query/acc.cgi?acc=GSE298865)																	Supplementary Data 2 &3
panel d, e: CHIP: GSE298865 (https://www.ncbi.nlm.nih.gov/geo/query/acc.cgi?acc=GSE298865)																	Supplementary Data 4

## Sheet: Figure 3 E14.5 LCI
remark from the authors: statistics had to be done via GraphpadPRISM to apply nested testing, therefore we included screenshots of the analysis -> for clarification in GraphpadPRISM nested two-way ANOVA is called "nested t-test"
Figure 3d proportions of tdTomato+ cells in entire hemispheres E14.5 [%]														Figure 3e tdTomato+ cells/mm2 cortex E14.5											Figure 3i proportion [%] of tdTomato+ cells in cortical zones E14.5													Figure 3l Intensity of the area from cortical plate to the ventrical zone normalized to the imgaing start point.
															WT		KO								control - MZ	KO - MZ	control - CP	KO - CP	control - IZ-VZ	KO - IZ-VZ								remarks from the authors: Data is listed according to the hemishpheres, the bolder classed the data according to slice numbers
genotype	basal total	cortical total	basal [%]	cortical [%]			genotype	basal total	cortical total	basal [%]	cortical [%]														40.4494	31.7757	30.3371	27.1028	26	44
control	361	81	81.6742	18.3258			KO	281	74	79.1549	20.8451				118.81		83.21								34.1772	45.0549	37.9747	29.6703	22	23
	331	83	79.9517	18.7783				292	56	83.908	16.092				156.4		80.36								49.0196	19.2661	20.5882	55.0459	31	28										CP-VZ Intensity normalized to the first frame
	369	58	86.4169	13.1222				293	71	80.4945	19.5055				164.79		117.17								43.1818	35.5932	29.5454	45.7627	24	11										genotype	KO
	300	46	86.7052	10.4072				278	62	81.7647	18.2353				150.88		99.26								35.5263	23.7288	28.9474	44.0678	27	19
	404	83	82.9569	18.7783				207	39	84.1463	15.8537				175.74		175.41								34.1667	26.9841	37.5	33.3333	34	50								Time of imaging(hours)		1	1	1	1	1	1	1	1	1	1
	431	96	81.7837	21.7195				236	40	85.5072	14.4928				146.37		107.21								52.1739	18.1818	18.8406	49.3507	20	25										1.01571	1.01581	1.02218	1.0104	1.01446	1.01699	1.04107	1.03527	1.01604	1.02959
	298	76	79.6791	17.1946				393	115	77.3622	22.6378				101.83		97.83								30	17.6471	34.2857	56.4706	25	22										1.03448	1.02561	1.03908	0.969408	1.02956	1.0304	1.08301	1.07437	1.03117	1.04594
	404	79	83.6439	17.8733				400	56	87.7193	12.2807				74.21		112.16								26.087	24.3243	36.2319	48.6487	26	20										1.04685	1.03769	1.04531	0.970964	1.04533	1.04881	1.11189	1.09243	1.04183	1.0581
	323	53	85.9043	11.991				241	48	83.391	16.609				124.49		134.11								32.7869	26.5625	19.6721	40.625	29	21								1:00:00		1.07414	1.06186	1.04085	0.96674	1.06407	1.06316	1.13737	1.10839	1.05432	1.07733
	365	78	82.3928	17.6471											142.76		93.57								33.3333	18.5567	14.1026	48.4536	41	32										1.09351	1.07715	1.05189	0.962165	1.08201	1.07612	1.1542	1.12073	1.06696	1.09858
	322	61	84.0731	13.8009											71.06		119.02								45.946	18.6813	27.027	51.6484	20	27										1.11141	1.08865	1.05693	0.958382	1.10455	1.0946	1.17456	1.13663	1.07378	1.1143
	273	64	81.0089	14.4796											93.77		83.58								29.2308	21.0191	23.0769	46.4968	31	51										1.14252	1.11357	1.07682	0.925864	1.12519	1.11386	1.1969	1.15024	1.07931	1.12512
	298	65	82.0937	14.7059											106.11		121.97								27.1028	8.39695	36.4486	63.3588	39	37								2:00:00		1.16023	1.12526	1.09144	0.960147	1.14044	1.13356	1.21291	1.15925	1.07912	1.1262
	359	54	86.9249	12.2172											83.66		138.14								27.0968	21.2598	45.1613	57.4803	43	27										1.17383	1.13758	1.08023	0.996112	1.15284	1.14858	1.22923	1.17482	1.07273	1.12847
	372	77	82.8508	17.4208											140.15										34.9398	15.3846	25.3012	54.6154	33	39										1.18986	1.14601	1.08128	0.992772	1.16403	1.16244	1.25093	1.18918	1.07086	1.13759
	398	398	33.3333	180.09											120.17										38.5714	19.1011	30	55.0562	22	23										1.20668	1.15196	1.13208	1.01242	1.17945	1.18003	1.25891	1.1972	1.06222	1.14056
	152	152	33.5541	68.0995											124.5										43.4343	16.129	13.1313	49.4624	43	32								3:00:00		1.21783	1.15891	1.13251	1.00827	1.19414	1.19437	1.28142	1.21745	1.05053	1.14273
	132	132	33.7596	58.5973											71.62										36	14.4231	20	56.7308	55	30										1.23173	1.17248	1.13157	1.00995	1.20599	1.20661	1.2918	1.22419	1.04707	1.15145
	399	399	33.3333	180.543											140.88										34.3434	19.5122	25.2525	54.4715	40	32										1.24518	1.19029	1.13098	1.00938	1.21887	1.22304	1.29821	1.23529	1.04044	1.15646
	398	398	33.3893	179.638											115.1										37.4046	18.5897	22.1374	42.3077	53	61										1.24517	1.19897	1.09998	0.94633	1.22936	1.23758	1.30805	1.23938	1.03407	1.16659
	407	407	33.4154	183.484											134.01										39.785	17.9775	27.957	55.0562	30	48								4:00:00		1.26473	1.22523	1.13294	1.00309	1.24104	1.25567	1.32714	1.25085	1.02742	1.17292
	348	348	33.526	156.109											87.95										41.5584	21.118	35.0649	45.9627	18	53										1.27724	1.24133	1.13125	1.00664	1.24811	1.26994	1.34408	1.25639	1.02586	1.18059
															136.61										44.7917	16.6667	21.875	47.0238	32	61										1.30337	1.26174	1.13761	1.00708	1.26002	1.28614	1.35059	1.2568	1.02211	1.1889
average	338.364	149.455	67.3805	56.5919			average	291.222	62.3333	82.6054	17.3946			average	120.239		111.643								41.573	17.7632	13.4832	53.2895	40	44										1.31594	1.28085	1.13857	1.0096	1.26486	1.29699	1.35519	1.26232	1.02443	1.20149
standard deviation	74.8899	132.924	23.2407	66.36			standard deviation	62.4852	21.8937	3.05179	3.05179			standard deviation	30.2259		24.9714								34.4086	22.5352	25.8065	40.1409	37	53								5:00:00		1.32718	1.29469	1.1476	1.02301	1.27179	1.31041	1.36293	1.26556	1.02477	1.20691
standard error	15.9666	28.3396	4.95493	14.148			standard error	20.8284	7.29789	1.01726	1.01726			standard error	6.44418		6.67389								31.4815	20.5674	36.1111	41.844	35	53										1.32725	1.29649	1.14951	1.02067	1.27814	1.32196	1.37636	1.27021	1.02242	1.21633
																										12.5926		45.1852		57										1.3396	1.31393	1.16732	1.02352	1.28462	1.33261	1.38335	1.27063	1.02006	1.22404
																																								1.34898	1.32655	1.18266	1.03509	1.2933	1.3388	1.39735	1.27862	1.02228	1.23057
																								average	36.9841	21.0497	27.2541	47.8093	32.4444	36.5357								6:00:00		1.37715	1.35317	1.17658	1.03075	1.29915	1.33956	1.40439	1.2859	1.02551	1.23572
																								standard deviation	6.6175	7.08901	8.14268	8.37399	9.45294	14.1585										1.42695	1.34183	1.19039	1.04164	1.30706	1.34644	1.41325	1.28812	1.02867	1.23917
																								standard error	1.27354	1.3397	1.56706	1.58254	1.81922	2.6757										1.40031	1.39318	1.16786	1.03279	1.30957	1.35233	1.4306	1.29433	1.02781	1.24084
																																								1.41064	1.41776	1.19338	1.04554	1.31072	1.3533	1.44597	1.30071	1.02905	1.24412
																																						7:00:00		1.43574	1.45092	1.19619	1.05009	1.31436	1.36043	1.45483	1.30159	1.02555	1.24724
																																								1.46521	1.47725	1.16338	0.980252	1.31922	1.3621	1.46278	1.30918	1.02413	1.25254
																																								1.47204	1.48469	1.20712	1.05791	1.32611	1.36903	1.46875	1.31166	1.01848	1.25005
																																								1.48711	1.5007	1.22136	1.07176	1.32694	1.37576	1.47814	1.30953	1.0145	1.24803
																																						8:00:00		1.48239	1.50702	1.22292	1.07523	1.33086	1.38289	1.4848	1.31333	1.00716	1.24885
																																								1.4926	1.52845	1.22625	1.07729	1.33551	1.38875	1.49487	1.32378	1.00287	1.25007
																																								1.49872	1.556	1.23262	1.08076	1.33964	1.39677	1.50957	1.33604	1.00098	1.25492
																																								1.51251	1.57883	1.23019	1.07699	1.34648	1.40446	1.52266	1.34224	0.998766	1.25482
																																						9:00:00		1.53028	1.59948	1.24061	1.08425	1.34992	1.41223	1.52754	1.34696	0.999309	1.26107
																																								1.53609	1.60494	1.23778	1.08107	1.35813	1.42496	1.53397	1.35584	0.998736	1.2683
																																								1.55448	1.62075	1.24167	1.07597	1.36413	1.43643	1.53775	1.35933	0.991813	1.27079
																																								1.57271	1.63649	1.24404	1.0814	1.36571	1.44454	1.54517	1.36024	0.987353	1.27356
																																						10:00:00		1.57676	1.6436	1.25022	1.08701	1.36335	1.45175	1.54738	1.36416	0.986417	1.28013
																																								1.57938	1.66135	1.24786	1.08323	1.35768	1.45252	1.5534	1.36004	0.987911	1.28878
																																								1.58157	1.66976	1.24932	1.08908	1.35262	1.45767	1.55468	1.3625	0.990104	1.29709
																																								1.58297	1.67072	1.24636	1.08811	1.3457	1.46136	1.55939	1.36378	0.993987	1.30236
																																						11:00:00		1.59554	1.67821	1.24915	1.09499	1.33303	1.45824	1.56316	1.36182	0.992541	1.30584
																																								1.58234	1.69219	1.25338	1.08987	1.32062	1.45461	1.57376	1.36926	0.996792	1.31056
																																								1.5765	1.68342	1.26104	1.09473	1.31896	1.45999	1.57508	1.36831	0.997243	1.31572
																																								1.58121	1.69063	1.21443	1.0636	1.31343	1.46209	1.58478	1.37013	1.00147	1.31709
																																						12:00:00		1.5759	1.68434	1.22755	1.06671	1.31412	1.46452	1.59512	1.37059	1.00518	1.32466
																																								1.58558	1.90076	1.23809	1.06535	1.31457	1.46865	1.6018	1.37667	1.00203	1.33277
[truncated: 32 more columns]

## Sheet: Figure 4 RNA Seq. bT+Ctx
RNA sequencing basal telencephalon E14.5: GSE276516 (https://www.ncbi.nlm.nih.gov/geo/query/acc.cgi?acc=GSE276516)																	Supplementary Data 1 &3
RNA sequencing cortex E14.5: GSE300332 (https://www.ncbi.nlm.nih.gov/geo/query/acc.cgi?acc=GSE300332)																	Supplementary Data 9
Methylation sequencing basal telencephalon E14.5: GSE298865 (https://www.ncbi.nlm.nih.gov/geo/query/acc.cgi?acc=GSE298865)																	Supplementary Data 2 &3

## Sheet: Figure 5 Progenitors
remark from the authors: statistics had to be done via GraphpadPRISM to apply nested testing, therefore we included screenshots of the analysis -> for clarification in GraphpadPRISM nested two-way ANOVA is called "nested t-test"
Figure 5c TBR1 bin analysis E14.5 (TBR1 cells/mm2)
ventricle		Dnmt1-control E14.5
	1	0	0	0	0	0	0	0	0	0	0	0	0	0	0	0	0	0	0	0	0	0	0	0	0	0	0	0	0	0	0	0	0	0	0	0	0	0	0	0	0	0	0	0	0	0	0	0	0
	2	0	0	0	0	0	0	0	0	0	0	0	0	0	0	0	0	0	0	0	0	0	0	0	0	0	0	0	0	0	0	0	0	0	0	0	0	0	0	0	0	0	0	0	0	0	0	0	0
	3	0	0	0	0	0	0	0	0	0	0	0	0	0	0	0	0	0	0	0	0	0	0	0	0	0	0	0	0	0	0	0	0	0	0	0	0	0	0	0	0	0	0	0	0	0	0	0	0
	4	0	0	0	0	0	0	0	0	0	0	0	0	0	0	0	0	0	0	0	0	0	0	0	0	0	0	0	0	0	0	0	0	0	0	0	0	0	0	0	0	0	0	0	0	0	0	0	0
	5	0	0	0	0	0	0	0	0	0	0	0	0	0	0	0	0	0	0	0	0	0	0	0	0	0	0	0	0	0	0	0	0	0	0	0	0	0	0	0	0	0	0	0	0	0	0	0	0
	6	0	0	0	0	0	0	0	0	0	0	0	0	0	0	0	0	0	0	0	0	0	0	0	0	0	0	0	0	0	0	0	0	0	0	0	0	0	0	0	0	0	0	0	0	0	0	0	0
	7	0	0	0	0	0	0	0	0	0	0	0	0	0	0	0	0	0	0	0	0	0	0	0	0	0	0	0	0	0	0	0	0	0	0	0	0	0	0	0	0	0	0	0	0	0	0	0	0
	8	0	0	0	0	0	0	0	0	0	0	0	0	0	0	0	0	0	0	0	0	0	0	0	0	0	0	0	0	0	0	0	0	0	0	0	0	0	0	0	0	0	0	0	0	0	0	0	0
	9	325.68	0	312.628	0	0	0	0	0	0	0	0	0	0	0	0	0	0	259.52	0	0	0	0	0	0	0	0	0	0	0	0	0	0	0	0	0	0	1062.33	0	0	0	462.877	521.269	775.78	776.882	0	0	0	0
	10	4885.2	2305.1	2188.39	2082.85	1808.71	388.415	981.11	2233.87	735.289	0	902.218	0	685.764	2076.76	0	2480.57	548.351	519.04	0	328.804	0	0	2463.37	399.115	302.788	0	0	0	0	0	0	0	4	0	1771.01	1850.45	1593.5	0	516.732	0	0	2606.35	1163.67	0	447.473	446.094	0	0
	11	3908.16	4610.21	3126.28	4859.98	5787.88	3495.73	5886.66	6701.62	4411.73	6671.19	5112.57	6359.77	4457.46	3560.15	4984.79	1929.33	2741.76	2335.68	5920.82	5260.86	3081.25	3470.92	5630.55	7184.08	3027.88	2731.93	5132.21	3972.48	1758.5	4191.66	5312.94	5324.19	16	6366.09	4870.27	5088.74	7436.33	6178.48	516.732	3637.98	6480.28	5733.96	6982.02	5049.73	4474.73	4460.94	4159.3	2281.33
	12	0	3457.66	312.628	3471.41	4702.66	2718.9	981.11	3350.81	2941.15	4316.65	1804.44	2861.9	3771.7	2670.11	934.648	1378.09	1919.23	3373.76	1393.13	1972.82	1540.63	1388.37	2111.46	3592.04	302.788	3756.4	2851.23	2979.36	1758.5	1047.91	3320.59	3194.51	0	979.399	2213.76	4626.13	1593.5	3089.24	5167.32	3637.98	2777.26	4691.42	1163.67	1165.32	7159.57	6691.42	756.237	4106.39
pia
ventricle		Dnmt1-KO E14.5
	1	0	0	0	0	0	0	0	0	0	0	0	0	0	0	0	0	0	0	0	0	0	0	0	0	0	0	0	0	0	0	0	0	0	0	0	0	0	0	0	0	0	0	0	0	0	0	0	0
	2	0	0	0	0	0	0	0	0	0	0	0	0	0	0	0	0	0	0	0	0	0	0	0	0	0	0	0	0	0	0	0	0	0	0	0	0	0	0	0	0	0	0	0	0	0	0	0	0
	3	0	0	0	0	0	0	0	0	0	0	0	0	0	0	0	0	0	0	0	0	0	0	0	0	0	0	0	0	0	0	0	0	0	0	0	0	0	0	0	0	0	0	0	0	0	0	0	0
	4	0	0	0	0	0	0	0	0	0	0	0	0	0	0	0	0	0	0	0	0	0	0	0	0	0	0	0	0	0	0	0	0	0	0	0	0	0	0	0	0	0	0	0	0	0	0	0	0
	5	0	0	0	0	0	0	0	0	0	0	0	0	0	0	0	0	0	0	0	0	0	0	0	0	0	0	0	0	0	0	0	0	0	0	0	0	0	0	0	0	0	0	0	0	0	0	0	0
	6	0	0	0	0	0	0	0	0	0	0	0	0	0	0	0	0	0	0	0	0	0	0	0	0	0	0	0	0	0	0	0	0	0	0	0	0	0	0	0	0	0	0	0	0	0	0	0	0
	7	0	0	0	0	0	0	0	0	0	0	0	0	0	0	0	0	0	0	0	0	331.536	0	0	0	0	0	0	0	0	0	0	0	0	0	0	0	0	0	0	0	0	2995.82	0	0	0	0	0	0
	8	0	0	0	0	0	0	0	0	0	0	0	0	0	0	0	0	0	0	643.864	0	331.536	344.683	0	0	0	0	0	0	0	0	0	0	0	0	0	0	0	0	0	0	1973.89	2396.66	0	0	0	1010.09	0	0
	9	0	0	0	0	0	0	0	0	0	2941.8	0	0	0	0	0	0	1696.5	1627.31	1287.73	344.781	2652.29	2757.46	1028.36	348.662	898.212	0	545.556	0	0	550.19	0	0	0	0	0	0	0	0	552.886	0	1480.42	2396.66	1010.72	0	3889.65	1515.13	0	1344.62
	10	2059.88	0	4977.47	5415.6	3516	4712.33	664.386	3212.25	1235.1	5515.87	1766.19	389.908	2921.74	0	1170.85	419.839	5428.82	5858.32	2897.39	2413.46	3646.9	3446.83	4113.44	2789.29	3592.85	503.179	7637.79	1512.63	2047.88	1100.38	2774.28	759.843	0	0	1037.21	0	1989.62	0	4423.09	1488.57	2467.36	5991.64	2526.79	3100.39	2778.32	4545.39	2245.12	1344.62
	11	5493	7670.77	8423.41	7326.99	6328.8	5569.12	5647.28	6745.74	6587.19	4044.97	6358.27	6628.44	5518.83	6303.48	5463.96	3778.55	4071.61	6834.7	3541.25	2068.68	4309.97	2412.78	3427.87	5927.25	6287.49	3522.25	9274.46	8067.35	7167.58	6052.09	12484.3	7598.43	5771.51	1727.81	10372.1	2683.95	2487.03	2859.27	2764.43	7442.83	2467.36	7189.97	2526.79	3617.12	2222.65	5555.48	4490.24	3585.65
	12	4806.38	4218.93	4211.71	4141.34	4219.2	2998.76	4318.51	1927.35	3705.29	2941.8	4592.09	3899.08	2597.1	3981.14	2341.7	4198.39	2375.11	1952.77	965.796	2068.68	2652.29	2757.46	3427.87	2440.63	5838.38	2515.89	545.556	4537.88	6655.61	7702.66	2774.28	9877.95	4040.06	4031.55	2074.41	5367.9	5471.46	6290.38	4423.09	3473.32	1480.42	3594.99	1010.72	516.732	3333.98	3030.26	2694.15	4930.27
pia
remark from the authors: statistics had to be done via GraphpadPRISM to apply nested testing, therefore we included screenshots of the analysis -> for clarification in GraphpadPRISM nested two-way ANOVA is called "nested t-test"
Figure 5e EOMES bin analysis E14.5 (TBR1 cells/mm2)
ventricle		Dnmt1-control E14.5
	1	875.223	571.928	710.506	866.471	592.04	446.823	246.683	483.298	0	1393.21	1291.88	1552.89	1138.54	1594.15	563.918	1691.82	845.912	514.881	257.441	370.071	802.866	2681.34	1802.13	204.177	686.508	2267.67	503.926	2492.8	1366.25	3078.61	0	1794.06	763.922	0	0	683.123	1821.66	2316.87	1287.15	696.574	1127.79	592.088	592.088	569.59	1436.93	577.647	2537.52	296.044
	2	5251.34	4575.43	3315.69	3177.06	5920.4	3351.17	3946.93	4349.68	2478.31	6733.84	5167.53	3494.01	5009.57	6832.08	5921.13	4864	5709.91	6178.57	4891.37	2405.46	3010.75	6479.9	6178.74	1429.24	3260.91	6551.04	5291.23	6439.73	5009.57	5920.4	1894.53	5561.59	5347.46	3580.07	2267.57	5237.28	5237.28	3346.58	5148.59	4876.02	6202.83	5032.75	6512.97	3702.33	3736.03	5198.82	4793.1	1776.27
	3	6126.56	4003.5	3315.69	3754.71	5525.7	4021.4	2960.2	4349.68	3579.78	6269.44	5598.16	5435.12	3643.32	5921.13	7894.85	6555.82	6132.86	5148.81	6178.57	2035.39	4616.48	5139.23	5406.4	1225.06	3089.29	5291.23	5291.23	5816.53	4098.74	6157.21	6394.03	4843.96	5729.42	7435.52	9322.24	7514.35	5464.98	4891.16	3604.01	5108.21	6484.78	5032.75	4736.71	6265.49	5460.35	5776.47	4793.1	5032.75
	4	3209.15	7721.03	6868.22	5487.65	8288.56	5361.87	4193.62	4591.33	3029.04	6269.44	5598.16	4852.79	3415.61	6376.61	6203.09	5498.43	6132.86	5663.69	6693.45	3330.64	4014.33	4915.79	5406.4	1429.24	2746.03	4283.37	6047.11	6232	6831.23	8525.37	4736.32	6458.62	5538.44	6884.74	8062.47	7286.64	5237.28	5406.02	5663.45	6269.17	6202.83	4440.66	5624.84	4271.92	8046.83	6642.94	8458.4	5920.88
	5	6126.56	7149.1	4736.71	4043.53	5131.01	3797.99	2960.2	3383.08	3304.41	6269.44	5598.16	6211.57	3871.03	4099.25	5921.13	3595.13	4441.04	5663.69	6436.01	1480.28	3412.18	4468.9	5663.84	1020.89	1201.39	3275.52	5543.19	6232	4781.86	4262.69	7578.11	5023.37	5347.46	6333.96	7558.57	7058.94	4554.15	3089.15	7208.03	7197.94	6766.72	6809.02	7697.15	6265.49	5460.35	7220.59	7048.67	4144.62
	6	2625.67	3145.61	1184.18	1444.12	3354.89	893.645	246.683	241.649	1652.2	1625.41	1937.83	3105.78	4781.86	1366.42	3383.51	845.912	634.434	3089.29	1544.64	370.071	802.866	2011	2574.47	816.708	514.881	1511.78	503.926	2492.8	1138.54	947.264	6867.66	1794.06	2100.79	6609.35	5794.9	3415.61	1138.54	1029.72	2316.87	2321.91	7048.67	1776.27	7401.1	3987.13	3736.03	2888.24	3101.42	888.133
	7	1166.96	285.964	236.835	288.824	197.347	0	0	724.947	0	232.201	215.314	0	683.123	0	281.959	0	0	1029.76	514.881	0	0	0	0	204.177	0	0	0	623.2	227.708	0	710.448	0	0	2478.51	503.905	683.123	227.708	257.43	257.43	696.574	5075.04	296.044	2664.4	854.385	862.16	0	281.947	0
	8	0	285.964	0	0	394.693	0	0	966.596	0	0	645.942	0	227.708	227.736	0	0	1057.39	0	0	370.071	802.866	223.445	772.342	408.354	686.508	0	0	415.467	227.708	0	0	0	0	275.39	0	0	0	514.859	0	0	1409.73	296.044	0	284.795	0	577.647	0	0
	9	0	285.964	236.835	0	197.347	0	0	966.596	0	696.604	861.256	0	227.708	227.736	281.959	0	211.478	772.322	0	185.035	0	446.89	772.342	204.177	171.627	0	0	623.2	0	236.816	0	0	0	275.39	0	0	0	772.289	772.289	0	0	296.044	0	569.59	0	0	0	0
	10	0	571.928	236.835	0	0	0	0	483.298	0	0	215.314	0	0	0	0	0	0	0	0	0	0	0	0	408.354	171.627	0	251.963	0	0	0	473.632	0	0	826.169	755.857	227.708	0	257.43	257.43	0	0	0	888.133	0	574.774	0	0	0
	11	0	0	0	0	0	0	0	0	0	0	0	0	0	0	0	0	0	0	0	0	0	0	0	0	0	0	0	0	0	0	0	0	0	0	0	0	0	0	0	0	0	0	0	0	0	0	0	0
	12	0	0	0	0	0	0	0	0	0	0	0	0	0	0	0	0	0	0	0	0	0	0	0	0	0	0	0	0	0	0	0	0	0	0	0	0	0	0	0	0	0	0	0	0	0	0	0	0
pia
ventricle		Dnmt1-KO E14.5
	1	2332.28	1794.06	1393.15	1291.83	2041.68	1315.75	550.78	910.904	2089.55	2668.35	1652.2	1052.52	1662	2170.99	755.889	483.358	763.984	211.46	0	2422.18	139.303	278.607	2831.85	2960.57	1973.47	3700.55	3643.62	155.819	179.428	3207.15	1726.92	473.632	657.822	207.733	877.096	2368.35	2809.68	219.274	2713.74	1594.08	2888.36	2894.78	4332.35	2753.9	2599.41	4674.38	1076.52	1726.92
	2	7714.46	8252.68	6733.55	7750.97	7962.57	7518.58	8812.47	4326.8	7661.69	5336.7	6333.45	7104.48	4570.5	7105.06	4031.41	6525.33	5156.89	5920.88	2960.44	7804.8	417.91	2368.16	4891.37	5465.66	7301.82	5920.88	5693.16	1090.74	1614.85	6660.99	6907.7	3078.61	1754.19	3531.47	2850.56	5751.71	5619.36	3727.66	7154.4	5237.7	6354.39	6579.04	8375.88	9914.03	6065.3	7790.64	5113.49	5427.48
	3	8790.89	6638.02	9287.66	7966.28	6329.22	5263.01	6058.57	5009.97	8184.08	6337.33	8261.02	6578.22	4986	6118.24	4787.3	5316.94	4201.91	6343.8	4306.1	5920.88	1114.43	3621.89	6693.45	7287.55	5525.7	5674.18	6604.06	1869.83	1973.71	6907.7	9374.73	4025.87	2850.56	5401.07	3508.38	7105.06	7826.97	5920.4	7401.1	9336.77	6643.22	5526.39	6931.76	7160.13	5776.47	7167.38	6997.41	4440.66
	4	6458.62	10764.4	9055.47	9904.02	8166.74	6954.69	6884.74	5465.43	7139.3	5837.01	7710.29	6578.22	5401.5	5920.88	4535.34	6041.97	5347.89	5497.96	4036.97	7535.67	2089.55	3343.28	8752.98	2732.83	5328.36	10855	6604.06	1402.37	2153.14	5674.18	7401.1	4499.5	3289.11	5608.8	6139.67	7443.39	7224.89	5481.85	8387.91	6831.78	12419.9	11579.1	8953.52	10464.8	10397.6	9348.76	6459.15	8141.22
	5	5202.77	8432.08	6733.55	7966.28	7350.06	4887.08	6058.57	5693.15	7661.69	6504.1	7985.65	7367.61	6232.5	6118.24	6299.08	6041.97	4201.91	5497.96	5113.49	5113.49	975.124	3900.5	4119.05	910.944	4341.63	4934.07	2504.99	2025.65	2691.42	3700.55	5180.77	6157.21	3946.93	6439.73	5262.58	8796.74	6221.44	8990.23	3947.25	2960.44	6932.06	7894.84	6354.11	7986.3	9820	8413.89	6190.01	4934.07
	6	1076.44	5740.99	4643.83	3444.88	3675.03	1879.65	5232.41	1366.36	4353.23	3001.89	2753.67	4473.19	1662	2368.35	1259.82	2416.79	2100.96	2326.06	538.262	3229.57	696.517	3203.98	2059.52	227.736	592.04	1480.22	1138.63	934.916	1256	740.11	1233.52	1420.9	2850.56	4154.67	3727.66	10826.8	1204.15	5481.85	2467.03	0	3754.87	1842.13	3177.06	3855.46	5198.82	4986.01	1345.66	1726.92
	7	179.406	1255.84	464.383	0	2245.85	0	275.39	227.726	1218.91	500.315	550.735	1052.52	0	394.725	251.963	1450.07	763.984	1268.76	538.262	1076.52	0	1671.64	0	0	197.347	0	227.726	0	717.713	0	0	947.264	1534.92	1038.67	657.822	4398.37	0	3069.84	0	455.452	577.672	0	1155.29	1376.95	1732.94	3116.25	0	493.407
	8	0	179.406	232.191	645.915	612.505	187.965	0	0	348.259	0	0	0	207.75	0	0	483.358	190.996	0	269.131	0	0	139.303	0	0	0	0	0	0	0	0	0	0	438.548	0	438.548	2368.35	0	0	0	0	0	0	288.823	0	0	0	0	0
	9	179.406	0	464.383	215.305	408.337	0	0	0	0	0	0	0	207.75	0	0	241.679	1718.96	634.38	538.262	0	0	139.303	0	0	394.693	0	0	623.277	1435.43	0	0	0	219.274	207.733	438.548	676.672	0	219.274	0	0	0	0	288.823	0	0	0	538.262	0
	10	0	0	0	0	204.168	0	0	0	0	0	0	0	0	0	503.926	0	381.992	1057.3	0	0	0	696.517	0	0	394.693	0	0	0	179.428	0	0	0	0	0	0	1353.34	0	0	0	0	0	0	0	0	0	623.251	538.262	0
	11	0	0	0	0	0	0	275.39	0	0	0	0	0	0	0	0	0	0	0	0	0	0	0	0	0	0	0	0	0	0	0	0	0	0	0	0	338.336	0	0	0	0	0	0	0	0	0	0	0	0
	12	0	0	0	0	0	0	0	0	0	0	0	0	0	0	0	0	0	0	0	0	0	0	0	0	0	0	0	0	0	0	0	0	0	0	0	0	0	0	0	0	0	0	0	0	0	0	0	0
remark from the authors: statistics had to be done via GraphpadPRISM to apply nested testing, therefore we included screenshots of the analysis -> for clarification in GraphpadPRISM nested two-way ANOVA is called "nested t-test"
Figure 5g TBR1 bin analysis E16.5 (TBR1 cells/mm2)
ventricle		Dnmt1-control E14.5
	1	685.35	209.272	2791.63	2330.64	2468.41	3865.75	809.731	1522.23	0	1095.72	1367.13	2001	1610.99	2837.13	1519.53	2554.14	1562.43	1338.23	0	3053.63	2147.47	984.208	2659.86	1521.35	668.309	0	0	0	2155.93	1545.1	743.992	1832.81	1449.63	860.357	399.328	789.658	0	1027.24	3703.87	1365.28	1640.46	2292.45	2021.94	592.833	10327.2	2104.18	1177.39	0
	2	2741.4	627.816	2284.06	1294.8	2879.81	2501.37	809.731	2283.34	1728.62	3013.23	2734.27	2501.25	2953.48	2063.37	3039.05	1021.66	2083.24	802.94	2575.03	2035.75	3067.82	2296.49	2279.88	3042.71	0	1283.12	1903.78	2642.06	1077.96	1931.37	2975.97	3665.62	2536.85	1720.71	2795.29	3158.63	409.719	1027.24	2469.24	3413.19	4101.14	1719.34	4043.87	1778.5	8851.89	4208.36	1177.39	2956.92
	3	3883.65	1255.63	2537.84	1553.76	1645.61	2273.97	2159.28	4312.98	3457.24	3561.09	2460.84	2001	2684.98	3095.05	2532.54	3064.97	2343.65	2408.82	965.636	1357.17	2454.25	1312.28	5319.73	760.676	2673.23	3421.66	951.89	3302.58	1796.6	3090.2	3719.96	610.936	4348.88	1290.54	1597.31	2763.8	819.439	1540.86	4321.18	5461.11	1640.46	4011.79	4043.87	1185.67	7376.57	6312.54	3532.16	7392.31
	4	3426.75	2720.53	4568.12	4661.27	3702.61	3410.96	3778.75	5581.5	4609.65	4108.95	4648.26	5002.49	4564.47	3352.97	5824.85	4342.04	4426.89	1873.53	2575.03	6785.84	3681.38	4264.9	5319.73	1141.01	1336.62	855.416	1903.78	1981.55	5030.49	4635.29	2231.98	1221.87	2174.44	3011.25	3593.95	1184.49	2048.6	2568.09	6790.42	5461.11	4101.14	6304.25	2021.94	2371.33	3688.29	2805.57	6475.63	5174.62
	5	3426.75	4185.44	4821.9	4143.35	4731.12	3865.75	3778.75	5581.5	6626.37	5204.67	5741.96	4752.37	6175.45	5158.42	4305.32	4852.87	2864.46	3211.76	4506.3	6446.55	3681.38	5249.11	2659.86	3423.04	2004.93	855.416	0	2642.06	2874.57	3476.47	4463.95	1221.87	3261.66	3871.61	3993.28	3553.46	2868.04	3595.33	4321.18	6143.75	3280.91	4584.91	6739.79	1185.67	3688.29	3506.97	3532.16	1478.46
	6	2056.05	2720.53	4568.12	4143.35	3085.51	4320.54	3778.75	3805.57	8066.89	5204.67	4101.4	5002.49	5101.46	4900.5	4558.58	4342.04	2083.24	2408.82	3218.79	4410.8	3988.16	2296.49	3039.85	3042.71	2673.23	2566.25	2379.73	1981.55	1796.6	3476.47	1487.98	610.936	6885.73	4301.78	3194.62	3553.46	3277.75	4108.95	8025.04	4778.47	1640.46	4584.91	3369.89	2371.33	3688.29	0	7064.32	739.231
	7	2741.4	2301.99	4314.33	3107.51	1851.31	1591.78	2969.02	5835.2	6914.47	4108.95	3827.98	3501.75	4564.47	3095.05	3039.05	3064.97	2083.24	2141.17	2253.15	3053.63	3681.38	3936.83	3039.85	1901.69	1002.46	1283.12	475.945	0	1077.96	4249.02	2231.98	0	6160.92	5592.32	3194.62	2368.97	3687.47	3081.71	5555.8	4778.47	820.228	1719.34	3369.89	1185.67	1475.31	1402.79	1766.08	0
	8	2056.05	2511.26	3299.19	1035.84	2057.01	682.191	2159.28	5581.5	6050.16	3013.23	2734.27	2251.12	4564.47	2837.13	3798.81	1787.9	260.405	1070.59	643.757	1696.46	1840.69	3280.69	0	380.338	1336.62	855.416	475.945	0	359.321	2703.92	743.992	0	3986.48	3011.25	1996.64	2368.97	1638.88	513.618	6173.11	1365.28	0	573.113	0	1778.5	1475.31	0	0	0
	9	228.45	3139.08	1776.49	1553.76	1234.2	1136.99	809.731	3044.45	2592.93	1369.65	2460.84	2501.25	2416.48	3352.97	3039.05	766.243	0	1070.59	0	678.584	613.564	1312.28	0	0	1336.62	427.708	0	0	359.321	1931.37	1487.98	0	2899.26	2150.89	1996.64	1974.15	819.439	0	1851.93	682.639	0	0	1347.96	0	0	2104.18	588.693	0
	10	456.9	627.816	2537.84	1812.72	617.102	682.191	1349.55	3298.16	576.206	0	1367.13	1250.62	1073.99	515.842	2026.03	510.829	0	802.94	0	339.292	613.564	656.139	0	0	1002.46	855.416	0	660.516	0	0	743.992	0	2536.85	1290.54	2795.29	1184.49	819.439	0	617.311	2047.92	820.228	0	0	0	0	0	0	0
	11	0	627.816	1268.92	258.96	205.701	227.397	0	1522.23	0	1095.72	546.854	1000.5	0	1031.68	0	0	0	267.647	0	0	306.782	656.139	0	380.338	668.309	0	0	0	0	386.274	0	0	0	0	1597.31	394.829	0	0	0	0	0	0	0	0	0	1402.79	0	0
	12	0	209.272	0	0	205.701	0	0	0	0	821.789	273.427	2251.12	0	0	0	0	0	0	0	0	306.782	0	0	0	334.154	0	0	2642.06	0	0	0	1221.87	0	0	399.328	0	0	0	0	0	0	0	0	0	2950.63	1402.79	0	0
pia
ventricle	Dnmt1-KO E14.5
	1	939.743	1954.35	791.231	5246.01	4548.07	3778.84	2425.82	2060.68	882.933	3356.98	2612.83	3211.82	0	7528.74	1273.07	6279.81	763.843	5203.47	4452.9	5499.67	1632.32	3337.8	3357.92	3325.66	2888.65	4180.9	2528.14	5832.98	2586.67	5824.83	3448.87	5075.86	4377.8	5113.91	2023.59	4451.4	482.818	1358.2	2397.58	7605.92	7092.83	1408.5	0	1519.69	2131.3	0	4514.92	1484.04
	2	5638.46	5863.05	4747.39	4496.58	7580.12	5668.26	1212.91	3091.02	3531.73	2517.73	2137.77	3211.82	4948	5475.45	6365.35	4317.37	4583.06	6937.96	8905.79	10082.7	7345.45	3337.8	4617.13	1847.59	3939.07	4918.71	5056.27	12499.2	6897.79	13313.9	6897.73	3383.91	5472.26	3068.34	4047.18	4154.64	3379.72	7243.74	7192.73	6338.27	9457.1	8451.03	2774.28	3039.37	6393.89	4667.85	4966.42	4946.8
	3	3758.97	3350.31	3956.16	6744.87	6822.1	5038.45	4447.34	3091.02	2207.33	2517.73	4275.54	6423.64	4365.88	7528.74	2864.41	6672.3	3055.37	5203.47	5343.47	10999.3	4896.96	5006.7	5456.61	5173.24	7352.93	6886.19	7584.41	2499.85	7760.02	9985.43	4742.19	5075.86	6019.48	6648.08	2601.76	3561.12	6759.45	8149.2	4795.15	3802.96	9457.1	7042.52	2080.71	759.843	3552.16	2800.71	2708.95	2473.4
	4	8770.94	5025.47	5538.62	7494.3	0	5038.45	6468.86	6525.48	5739.06	3776.6	5938.25	6670.7	7276.47	8213.17	6365.35	6279.81	6110.74	6937.96	8905.79	6416.28	5713.12	7510.05	6296.09	9976.97	9978.97	6886.19	6741.7	3333.13	9484.47	14146	6897.73	6767.81	11491.7	8693.64	6648.94	7418.99	8207.9	6791	9590.3	10141.2	8274.97	9859.53	2774.28	3799.21	5683.46	0	4966.42	4946.8
	5	6578.2	6142.24	6329.85	8243.73	6064.09	6927.87	5660.25	6525.48	6180.53	3356.98	6413.3	7411.89	4948	8897.6	5728.82	3532.39	5346.9	6070.71	10686.9	10999.3	6529.29	5841.15	7135.57	5542.76	8140.74	6394.32	7584.41	8332.83	9484.47	14146	9053.27	6344.83	6566.71	9205.03	7227.11	4451.4	8690.72	6338.27	7192.73	5070.61	10639.2	8451.03	4855	1519.69	6393.89	1867.14	5869.4	4946.8
	6	5951.71	3908.7	7121.08	5995.44	3790.06	2519.23	2425.82	3091.02	5297.6	2517.73	9501.19	5435.38	4656.94	6844.31	3182.68	5494.84	5346.9	6937.96	8015.21	9166.11	7345.45	1668.9	4197.4	3325.66	7352.93	4426.84	5898.98	6666.26	12071.1	8321.19	6897.73	2114.94	7113.93	8182.25	4336.26	4748.15	10139.2	4527.33	5993.94	2535.31	10639.2	8451.03	3467.85	3039.37	2131.3	3734.28	4966.42	4452.12
	7	5011.96	1395.96	5538.62	3747.15	4548.07	1259.61	2830.12	686.892	4856.13	2937.36	6650.83	3458.88	2619.53	3764.37	2864.41	784.976	3819.21	5203.47	8905.79	6416.28	5713.12	834.45	4617.13	1108.55	2888.65	1475.61	1685.42	4166.41	9484.47	3328.48	5173.3	845.977	2736.13	5113.91	1734.51	2670.84	4828.18	4074.6	5993.94	5070.61	5910.69	1408.5	2080.71	0	1420.87	2800.71	2257.46	494.68
	8	4072.22	1954.35	1582.46	3747.15	4548.07	1889.42	1617.21	0	3090.26	2937.36	3325.42	3458.88	2619.53	5817.66	1273.07	1177.46	3819.21	1734.49	4452.9	4583.06	2448.48	0	2098.7	1108.55	1838.23	737.806	842.712	4999.7	6897.79	2496.36	2155.54	0	2736.13	4091.13	867.253	593.519	4828.18	1810.93	3596.36	2535.31	0	0	0	1519.69	710.433	0	902.985	0
	9	2505.98	837.578	791.231	749.43	5306.08	1889.42	0	0	3090.26	3356.98	2612.83	2717.69	2619.53	6844.31	318.268	784.976	4583.06	3468.98	1781.16	5499.67	2448.48	1668.9	0	369.517	262.604	0	842.712	0	13795.6	832.119	0	422.988	547.226	1022.78	0	0	2414.09	1810.93	1198.79	1267.65	1182.14	0	0	0	0	0	0	989.36
	10	2192.73	279.193	791.231	3747.15	0	3149.03	0	0	882.933	1678.49	3325.42	2223.57	1164.23	1368.86	0	0	8402.27	0	1781.16	3666.45	3264.64	0	1259.22	0	787.813	0	2528.14	1666.57	5173.35	3328.48	1293.32	422.988	0	511.391	0	296.76	1448.45	452.733	2397.58	0	0	0	0	0	0	0	902.985	0
	11	626.496	558.385	0	2248.29	0	629.807	0	0	1324.4	0	475.06	0	582.117	1711.08	0	0	3819.21	867.245	0	916.611	0	0	419.74	0	0	245.935	842.712	1666.57	4311.12	2496.36	0	0	1094.45	0	578.169	0	0	2263.67	0	0	0	0	0	759.843	0	0	902.985	494.68
	12	0	0	0	0	758.012	0	0	0	0	839.245	950.119	988.252	291.059	1026.65	0	0	0	0	0	3666.45	0	0	419.74	0	525.209	0	0	0	1724.45	0	431.108	0	0	0	289.084	890.279	0	1358.2	0	0	0	0	0	0	0	933.571	0	0
pia
remark from the authors: statistics had to be done via GraphpadPRISM to apply nested testing, therefore we included screenshots of the analysis -> for clarification in GraphpadPRISM nested two-way ANOVA is called "nested t-test"
Figure 5j Eomes bin analysis E16.5 (Eomes cells/mm2)
ventricle		Dnmt1-control E14.5
	1	762.45	1466.01	631.28	1072	1470.75	1402.58	1237.35	157.079	1540.17	1375.31	1253.71	1719.61	1296.83	1348.83	1705.19	2208.99	1494.69	1118.98	627.465	1186.99	1441.61	405.762	668.941	853.303	1348.72	1887.14	1185.12	838.005	1185.31	0	186.601	994.696	1108.54	1079.8	2343.51	1016.12	680.402	884.822	1226.16	3914.05	1843.72	2937.52	2976.6	2743.97	1384.81	311.042	373.378	497.512
	2	1651.97	1588.18	1641.33	401.999	1604.45	1402.58	2474.71	1099.56	840.092	3125.7	2646.72	3439.22	2161.39	2248.05	1967.53	2338.93	1494.69	1678.47	2061.67	1424.39	1281.44	946.778	535.153	426.651	1123.93	3629.12	3724.67	2514.02	3047.94	3272.12	2612.41	3149.87	4064.64	3085.14	2008.72	3725.78	3572.11	5485.9	5955.63	3914.05	5531.16	5140.67	1860.38	6036.72	5262.29	1477.45	1400.17	1243.78
	3	2922.72	1954.68	1767.59	1741.99	2540.39	1402.58	1392.02	1413.71	2240.24	1500.34	2228.81	2777.83	3458.22	1049.09	1705.19	1559.28	560.508	559.489	896.379	949.592	720.807	946.778	334.471	355.543	449.573	2032.3	2878.15	2178.81	677.32	1963.27	2612.41	1326.26	2217.08	771.284	334.787	677.414	850.503	2123.57	2452.32	1304.68	1474.98	1835.95	1674.34	2195.17	1107.85	311.042	280.034	663.35
	4	1270.75	855.173	757.536	803.997	1604.45	701.289	773.347	942.476	980.107	1375.31	557.203	1984.17	1008.65	899.221	655.842	519.761	186.836	372.993	627.465	316.531	640.718	202.881	401.365	71.1086	374.644	1016.15	846.515	838.005	846.65	818.029	186.601	497.348	923.782	308.514	0	0	510.302	707.858	1751.66	372.766	368.744	1468.76	744.15	274.397	0	155.521	93.3445	0
	5	635.375	610.838	378.768	267.999	267.409	561.031	618.677	0	420.046	500.112	139.301	264.556	720.463	149.87	0	0	186.836	186.496	179.276	79.1327	160.179	0	66.8941	426.651	74.9288	0	338.606	167.601	338.66	163.606	373.202	331.565	184.756	0	334.787	169.354	340.201	353.929	525.497	0	0	550.786	186.038	0	276.962	0	93.3445	0
	6	254.15	122.168	126.256	134	133.705	0	0	0	0	0	139.301	132.278	144.093	0	0	129.94	0	186.496	0	0	0	0	0	355.543	0	0	169.303	0	0	163.606	0	0	0	0	334.787	0	0	0	175.166	0	0	183.595	0	0	276.962	0	0	0
	7	0	366.503	0	0	133.705	140.258	154.669	0	280.031	0	0	0	0	0	0	0	186.836	0	89.6379	0	0	0	0	284.434	0	145.165	0	0	0	163.606	0	0	184.756	0	167.393	0	170.101	0	0	0	0	0	0	0	0	0	0	0
	8	0	0	0	0	133.705	0	0	0	0	0	0	0	0	0	0	0	0	0	0	0	0	0	0	0	0	0	0	0	0	0	0	165.783	0	0	0	0	0	0	0	0	0	0	0	0	0	0	0	0
	9	0	0	0	0	267.409	0	0	0	0	0	0	0	0	0	0	0	560.508	0	0	0	0	0	66.8941	0	0	0	0	0	0	0	0	0	0	0	0	0	0	0	0	0	0	0	0	0	0	0	0	0
	10	0	122.168	0	0	267.409	0	0	0	280.031	0	0	0	0	0	393.505	129.94	0	0	89.6379	0	0	0	0	0	0	145.165	0	0	0	0	0	0	0	0	0	0	0	0	175.166	0	0	0	0	0	0	0	0	0
	11	0	0	0	0	0	0	0	157.079	420.046	0	0	0	0	149.87	131.168	129.94	0	0	89.6379	0	0	0	0	0	0	0	0	0	169.33	0	186.601	0	0	0	0	0	0	0	0	0	0	0	372.075	0	0	0	93.3445	0
	12	0	0	757.536	0	267.409	981.805	0	0	140.015	750.169	0	264.556	0	0	131.168	0	0	0	0	0	0	0	0	0	0	145.165	0	0	0	490.817	0	0	0	0	167.393	0	0	0	0	0	0	0	186.038	0	0	0	93.3445	0
pia
Dnmt1-KO E14.5
ventricle
	1	2339.17	1662.22	2776.87	744.004	2941.08	1729.9	3501.14	2813.33	1609.74	0	1130.99	1398.88	1993.89	620.347	854.388	868.918	1797.58	3360.66	1899.17	3924.02	3531.4	4006.32	2747.19	3410.55	1652.11	829.621	2124.66	1255.76	446.608	405.262	395.337	1658.53	1827.71	2280.29	5717.72	4446.78	7567.19	4929	4716.46	3594.57	3914.78	2775.19	1798.99	1253.79	1129.41	915.499	852.515	894.721
	2	4465.69	3532.22	3204.08	3720.02	5041.86	5381.9	3851.26	3282.22	3219.48	1985.97	2878.88	2897.68	3323.14	2894.95	2197	2234.36	5193	5601.1	6782.75	8720.05	5297.1	7440.31	9958.57	4459.95	7316.49	6222.16	9136.03	5381.85	4019.47	4457.88	4151.04	5597.55	7049.73	5389.78	2382.38	2717.48	2685.13	2957.4	4287.69	2920.59	3262.31	3629.09	4677.38	3238.95	2917.65	2929.6	3031.16	2783.58
	3	4040.38	2077.78	2563.26	3720.02	2731.01	2114.32	3501.14	1875.55	4369.3	2206.64	2878.88	1598.72	3588.99	1964.43	3173.44	3351.54	3395.43	4480.88	9224.55	6104.03	5297.1	5150.98	3777.39	3410.55	1888.13	2696.27	4461.78	3049.71	2679.65	3647.36	3558.04	621.95	2872.11	4353.28	238.238	0	2685.13	1971.6	1286.31	673.982	1087.44	426.952	5037.18	3343.43	2541.18	1647.9	2083.93	1789.44
	4	2977.12	2908.89	2349.66	930.005	2731.01	1345.48	1925.63	1719.26	2299.63	1765.31	1953.53	1398.88	2126.81	1033.91	1830.83	1613.7	4194.35	2720.53	4883.58	4360.02	4035.88	4578.65	4120.79	4197.6	3540.24	2903.67	2974.52	2690.92	3349.56	3444.73	1383.68	2487.8	2349.91	2280.29	0	0	244.103	739.35	0	224.661	652.463	1494.33	2878.39	2089.65	1223.53	1464.8	1136.69	1590.62
	5	2551.82	2701.11	1708.84	1488.01	2100.77	1345.48	525.172	468.888	2529.59	1323.98	1645.08	699.44	1462.18	1033.91	488.222	620.655	798.924	1600.31	2713.1	2180.01	2774.67	5437.15	1716.99	1836.45	1180.08	1659.24	1699.73	1255.76	3126.25	3849.99	1383.68	829.267	1827.71	1865.69	0	0	0	246.45	0	0	0	640.428	2038.86	1253.79	564.706	274.65	1136.69	1292.37
	6	637.955	831.111	1281.63	186.001	0	961.054	700.229	156.296	689.889	882.655	822.538	499.6	664.628	103.391	122.055	372.393	798.924	1280.25	813.931	654.004	504.485	1716.99	1030.2	524.7	944.063	1037.03	0	358.79	446.608	1013.16	0	207.317	0	0	0	0	0	0	0	0	0	426.952	839.53	731.376	0	91.5499	94.7239	198.827
	7	0	0	0	744.004	210.077	0	0	312.592	0	661.991	102.817	0	0	0	0	0	0	160.031	0	0	504.485	0	0	0	0	0	0	179.395	223.304	405.262	0	0	0	0	0	0	0	0	0	0	0	0	359.799	0	188.235	0	0	99.4135
	8	0	0	0	372.002	210.077	0	0	0	0	220.664	0	0	0	0	0	0	0	0	0	0	0	0	0	0	0	0	0	0	223.304	0	0	0	0	414.598	476.477	0	0	0	0	0	0	0	0	0	0	0	0	0
	9	0	0	0	0	0	0	0	0	0	0	0	0	0	0	0	0	0	0	0	0	0	0	0	0	0	0	0	0	0	0	0	0	0	0	0	494.087	0	0	0	0	0	0	0	0	0	0	0	0
	10	0	0	0	0	0	0	0	0	0	220.664	0	0	0	0	0	0	0	0	0	0	0	0	0	0	0	0	0	0	0	0	0	0	0	0	0	741.131	0	0	0	0	0	0	0	0	0	0	0	0
	11	0	0	0	0	0	0	0	0	0	0	0	0	0	0	0	0	0	0	0	0	0	0	0	0	0	0	0	0	0	0	0	0	0	0	0	0	0	0	0	0	0	0	0	0	0	0	0	0
	12	0	0	0	0	0	192.211	0	0	0	0	0	0	0	0	0	0	0	0	0	0	0	0	0	0	0	0	0	0	0	0	0	0	0	207.299	0	0	0	0	0	0	0	0	0	0	0	0	0	0
pia
remark from the authors: statistics had to be done via GraphpadPRISM to apply nested testing, therefore we included screenshots of the analysis -> for clarification in GraphpadPRISM nested two-way ANOVA is called "nested t-test"
	Figure 5m TBR1+ cells + CP area E18.5															Figure 5o Eomes cells + IZ-VZ area E18.5
	control -total number Eomes	KO -total number Eomes	control - Eomes cells/mm2	KO - Eomes cells/mm2	control - IZ-VZ area	KO - IZ-VZ area										control -total number TBR1	KO -total number TBR1	control - TBR1 cells/µm2	KO - TBR1 cells/µm2	control - CP area [mm2]	KO - CP area [mm2]
	438	318	4590.81	4253.7	95407.9	74758.4										350	410	4125.22	4280.03	84844	95793.7
	409	377	4789.02	4292.6	85403.7	87825.5										264	438	4355.37	4713.47	60614.9	92925.1
	531	287	6607.25	3943.86	80366.3	72771.3										421	348	6578.85	3657.28	63993	95152.7
	362	370	4832.35	4658.89	74911.8	79418										391	322	5810.22	3713.78	67295.2	86704.1
	571	412	6828.08	5683.29	83625.3	72493.3										374	364	5340.1	3928.29	70036.2	92661.3
	457	428	6159.22	5621.96	74197.8	76130										305	357	4074	4171.63	74865	85578.1
	479	324	6876.59	4491.7	69656.7	72133.1										344	365	5033.8	4516.72	68338	80810.8
	414	337	6072.3	4503.08	68178.5	74837.6										300	358	4170.44	4313.9	71934.9	82987.6
	375	300	5748.38	4117.15	65235.8	72865.9										355	384	5296.88	4869.76	67020.6	78853.9
	355	505	5039.29	5871.29	70446.5	86011.8										350	365	5199.11	4501.8	67319.2	81078.6
	466	458	6107.84	6136.03	76295.3	74641.1										355	368	4574.83	4977.61	77598.6	73931.1
	479	405	7312.7	5331.17	65502.5	75968.3										319	343	4415.82	4705.61	72240.3	72891.7
	511	366	7489.65	4676.16	68227.5	78269.3										328	412	4320.25	4621.84	75921.5	89141.9
	479	376	7211.63	4573.6	66420.5	82210.9										328	379	4569.6	4518.12	71778.8	83884.5
	496	429	7024.61	5130.97	70608.9	83609.9										379	353	4898.97	4814.46	77363.2	73320.8
	509	384	7557.67	4904.78	67348.8	78290.9										288		4161.73		69201.9
		534		6142.97		86928.6										337		4429.68		76077.7
		546		7262.72		75178.5
		463		5345.62		86613
average	458.188	401	6265.46	5102.19	73864.6	78471.3									average	340.471	371.067	4785.58	4420.29	71555.5	84381.1
standard deviation	60.0991	73.2911	981.898	834.998	8247.26	5269.58									standard deviation	37.9971	28.8177	666.253	393.085	5686.48	7471.12
standard error	15.0248	16.8141	245.475	191.562	2061.81	1208.92									standard error	9.21565	7.44071	161.59	101.494	1379.17	1929.03
remark from the authors: statistics had to be done via GraphpadPRISM to apply nested testing, therefore we included screenshots of the analysis -> for clarification in GraphpadPRISM nested two-way ANOVA is called "nested t-test"
	Figure 5q mean layer thicknesses [µm] cortical zones E18.5
	control -layer I	KO -layer I	control -layer II-V	KO -layer II-V	control -layer VI	KO -layer VI	control -IZ-VZ	KO -IZ-VZ	control -layer II-VI	KO -layer II-VI	control -layer I-VI	KO -layer I-VI
	53.1423	63.3427	132.66	184.479	208.88	210.147	251.311	223.978	341.154	392.919	394.954	458.392
	40.8767	46.8143	122.234	176.406	183.492	176.511	290.368	261.945	303.696	352.977	347.923	434.43
	31.2677	62.9623	100.583	188.152	172.967	209.633	251.942	210.54	274.482	397.892	304.982	394.971
	27.3723	60.1347	104.562	176.063	196.654	199.139	230.131	261.949	305.928	373.683	328.018	436.166
	28.477	61.9313	111.392	200.954	191.415	212.892	221.402	185	302.778	412.967	332.452	476.468
	65.969	52.65	131.446	171.664	190.556	196.83	256.349	223.624	322.002	368.397	389.437	421.181
	57.0027	48.3827	130.101	156.262	194.903	208.922	255.291	287.875	325.004	365.42	385.839	414.157
	40.8657	52.4813	128.537	152.144	181.098	206.373	241.843	273.108	309.635	354.756	350.952	411.534
	55.9677	39.7387	143.1	135.525	207.222	216.302	231.964	232.875	350.554	355.534	406.69	393.707
	36.6257	38.7433	135.344	136.003	199.586	217.108	248.706	233.176	336.965	354.079	374.45	392.789
	39.1843	39.2707	145.682	150.856	187.411	193.333	228.509	253.462	333.464	348.217	272.235	384.783
	54.1077	47.3627	122.8	153.82	168.369	218.39	215.582	207.662	292.051	372.21	331.173	419.227
	38.6117	34.3863	142.436	145.205	186.736	204.957	203.754	239.5	330.183	350.162	383.786	369.251
	53.1667	46.9297	147.92	154.164	184.581	179.82	205.381	235.497	332.409	333.984	371.934	378.718
			149.956	149.887	188.288	196.33	204.227	236.742	338.914	346.217	392.559
				147.619		182.671		178.385		330.29
				151.082		190.973		221.751		342.054
average	44.4741	49.6522	129.917	160.605	189.477	201.196	235.784	233.357	319.948	361.868	357.826	413.27
standard deviation	11.549	9.34521	14.8373	18.2891	10.7726	12.8074	23.3084	28.1842	20.3559	21.8832	36.8893	29.5005
standard error	3.08659	2.49761	3.83097	4.43576	2.78148	3.10626	6.01819	6.83568	5.25588	5.30746	9.52476	7.88434
[truncated: 123 more columns]

## Sheet: Figure 6 Prog., scRNA, MERFISH
panel a, b scRNA sequencing E14.5 C57BL6/J: https://github.com/Vogel-lab/Reichard-2024_DNMT1-Mediated_Regulation-of_IN_Migration
panel h-n snRNA sequencing E16.5: GSE298336 (https://www.ncbi.nlm.nih.gov/geo/query/acc.cgi?acc=GSE298336)
panel q MERFISH E16.5: GSE298591 (https://www.ncbi.nlm.nih.gov/geo/query/acc.cgi?acc=GSE298591)
remarks from the authors: statistics was done in GraphPad Prism
Figure 6e Counts of Nestin/Tubb3 double labeling pairs.
																									Figure 6f Counts of Nestin/Tbr2 double labeling pairs.
Cell count table
			2 x nestin		1nestin+ 1 b3 tublin		2 b3 tublin		Total cell number																Cell count table
	CT-FC	Cell number	3		3		12		18																			2 x nestin		1nestin+ 1 tbr2		2 Tbr2		Total cell number
		Percentage	0.166667		0.166667		0.666667																			CT-FC	Cell number	7		2		10		19
Replicate 1			2 x nestin		1nestin+ 1 b3 tublin		2 b3 tublin		Total cell number																		Percentage	0.368421		0.105263		0.526316
	EfnB2	Cell number	0		3		10		13																Replicate 1			2 x nestin		1nestin+ 1 tbr2		2 tbr2		Total cell number
		Percentage	0		0.230769		0.769231																			EfnB2	Cell number	5		4		6		15
																											Percentage	0.333333		0.266667		0.4
			2 x nestin		1nestin+ 1 b3 tublin		2 b3 tublin		Total cell number
	CT-FC	Cell number	6		2		12		20																			2 x nestin		1nestin+ 1 tbr2		2 Tbr2		Total cell number
		Percentage	0.3		0.1		0.6																			CT-FC	Cell number	9		3		5		17
Replicate 2			2 x nestin		1nestin+ 1 b3 tublin		2 b3 tublin		Total cell number																		Percentage	0.529412		0.176471		0.294118
	EfnB2	Cell number	3		3		7		13																Replicate 2			2 x nestin		1nestin+ 1 tbr2		2 tbr2		Total cell number
		Percentage	0.230769		0.230769		0.538462																			EfnB2	Cell number	6		9		5		20
																											Percentage	0.3		0.45		0.25
			2 x nestin		1nestin+ 1 b3 tublin		2 b3 tublin		Total cell number
	CT-fc	Cell number	13		2		13		28																			2 x nestin		1nestin+ 1 tbr2		2 Tbr2		Total cell number
		percentage	0.464286		0.0714286		0.464286																			CT-fc	Cell number	15		3		5		23
Replicate 3			2 x nestin		1nestin+ 1 b3 tublin		2 b3 tublin		Total cell number																		percentage	0.652174		0.130435		0.217391
	EfnB2	Cell number	11		5		16		32																Replicate 3			2 x nestin		1nestin+ 1 tbr2		2 tbr2		Total cell number
		percentage	0.34375		0.15625		0.5																			EfnB2	Cell number	11		7		6		24
																											percentage	0.458333		0.291667		0.25
			2 x nestin		1nestin+ 1 b3 tublin		2 b3 tublin		Total cell number
	CT-fc	Cell number	6		2		16		24																			2 x nestin		1nestin+ 1 tbr2		2 Tbr2		Total cell number
		percentage	0.25		0.0833333		0.666667																			CT-fc	Cell number	24		1		6		31
Replicate 4			2 x nestin		1nestin+ 1 tubb3		2 tubb3		Total cell number																		percentage	0.774194		0.0322581		0.193548
	EfnB2	Cell number	3		5		25		33																Replicate 4			2 x nestin		1nestin+ 1 tbr2		2 tbr2		Total cell number
		percentage	0.0909091		0.151515		0.757576																			EfnB2	Cell number	23		6		6		35
																											percentage	0.657143		0.171429		0.171429

## Sheet: Figure 7 cortex adult
remark from the authors: statistics had to be done via GraphpadPRISM to apply nested testing, therefore we included screenshots of the analysis -> for clarification in GraphpadPRISM nested two-way ANOVA is called "nested t-test"
panel g-k Neuropixels: https://doi.org/10.6084/m9.figshare.28282838
Figure 7c tdTomato+ cells/mm2 S1 adult mice
	control -entire cortex	KO -entire cortex	control -layer I	KO -layer I	control -layer II-IV	KO -layer II-IV	control -layer IV+V	KO -layer IV+V
	0	109.887	0	18.6549	60.6193	242.702	167.498	198.946		Horizontal black lines separate values from different brains; values from multiple sections of the same brain are grouped between these lines
	0	166.493	0	16.2751	59.5104	200.142	167.792	203.585
	0	205.872	0	0	166.302	155.974	288.17	231.511
	0	213.582	0	0	92.2708	108.182	190.777	171.289
	0	192.858	0	22.545	186.057	191.574	195.875	216.454
	19.9298	108.811	19.9298	0	167.154	207.369	175.35	319.111
	29.2552	212.057	29.2552	40.8968	131.326	215.924	176.075	267.372
	0	304.85	0	17.3794	129.049	192.75	169.243	228.569
	36.2709	265.355	0	18.0263	154.518	145.958	203.676	172.377
	49.1689	192.021	0	0	129.727	129.98	216.529	160.399
	106.241	193.588	0	19.5401	185.504	196.484	304.397	243.853
	58.7485	270.164	28.364	0	130.154	197.075	189.52	198.553
	173.407	233.766	0	21.6136	76.5966	122.752	150.279	152.909
	146.827	220.852	0	23.1691	110.545	171.135	181.615	216.541
	130.006	333.371	0	21.083	73.4225	156.38	188.979	196.429
	144.044	269.389	0	18.0247	112.12	184.117	229.814	235.977
	84.9677	238.989	38.2925	0	192.615	164.421	263.047	228.578
	69.8518	224.115	0	0	183.814	149.256	205.819	182.523
	226.364	162.843	19.9372	18.4836	135.692	127.358	188.746	215.516
	125.793	246.681	0	0	124.971	187.617	175.222	233.639
	198.706	258.936	0	0	131.647	156.17	170.451	183.908
	187.481	276.969	0	0	153.442	157.311	195.605	176.979
	132.646	276.446	0	0	192.723	179.647	277.014	211.707
	114.055	146.961	0		123.462		195.232
	250.028	115.304
	265.733	112.276
	349.977	247.752
	255.761	130.769
	193.044	157.147
	163.22	255.802
	219.505	214.461
	224.431	98.5432
	249.4	226.966
	137.997	200.484
	201.243	209.386
	293.154	213.984
	261.77	163.652
	236.607	231.903
	278.099	182.645
	217.525	207.274
	115.392	206.116
	65.5522	192.375
	94.1553	254.362
	187.272	294.875
	161.421	219.944
	243.524	263.471
	111.979	205.952
	82.8013	248.628
	105.698	178.797
	81.2929	203.574
	130.085	170.29
	220.08	159.066
	271.636	131.868
	365.271	229.267
	267.061	179.253
	217.757	166.209
	257.532	133.488
	296.665	195.046
	329.542	142.05
	297.083	155.557
	274.008	227.426
	307.916	242.688
	234.843	277.902
	182.057	198.837
	319.414	297.543
	286.353	272.231
	220.946	225.765
	97.5381	198.401
	146.018	195.989
	89.2055	255.95
	209.36	292.895
	136.376	278.989
	127.109	258.802
	116.17	221.204
	148.681	273.513
	209.345	197.517
	239.428	243.159
	157.718
	316.734
	275.262
	250.384
	234.275
	192.222
	181.865
	314.6
	232.746
	282.673
	355.467
	289.819
	280.352
	222.335
	212.655
	264.791
	268.139
average	185.211	212.756	5.65744	11.117	133.468	171.317	202.78	210.727
standard deviation	93.865	51.814	11.4623	11.5626	40.1025	32.2551	40.1154	36.3994
standard error	9.68143	5.90475	2.33973	2.41097	8.1859	6.72565	8.18852	7.5898
Figure 7d cortical thickness [µm] + proportion respective layers [%] S1 adult
	control -entire cortex	KO -entire cortex	control -layer I	KO -layer I	control -layer II-IV	KO -layer II-IV	control -layer IV+V	KO -layer IV+V
	955.244	1060.61	10.8754	8.31236	31.8073	25.6216	57.2701	65.8939
	1053.91	1078.24	10.9196	9.16521	35.7655	28.9613	53.2865	61.7956
	955.244	1070.27	10.8754	8.09412	31.8073	26.7962	57.2701	65.0477
	1024.9	1029.11	9.24754	7.8716	35.2548	31.2344	55.4496	60.8574
	1125.91	1038.28	7.09437	7.15203	30.3485	28.4828	62.1446	64.3295
	1130.35	1157.64	7.00262	7.05608	29.6718	32.392	62.5098	60.4282
	1165.13	1030.29	8.4939	7.68618	31.0517	29.9547	60.3707	62.2083
	1193.44	1127.09	7.96173	10.257	31.4991	26.4143	60.5188	62.985
	1116.13	1145.77	10.3386	10.829	31.8062	27.6309	57.0457	61.4137
	1073.84	1133.05	10.5046	9.05865	33.4476	27.8056	55.7688	62.3544
	1068.66	1099.37	9.18263	8.43319	35.3007	29.9826	55.2726	61.4039
	1094.28	1109.39	9.63464	9.27668	33.7292	22.65	55.5555	65.064
	1044.14	1114.24	12.5119	7.75846	34.6706	29.3655	52.3944	62.5094
	1042.27	1015.12	11.5477	8.53975	35.5204	26.6289	52.889	64.5342
	1035.51	1132.22	10.2157	8.55359	36.0267	28.7927	51.9726	61.6816
	1059.8	1178.28	7.52899	7.74699	28.9362	30.253	63.5357	61.9185
	1079.47	1063.42	7.7299	7.15919	29.9985	28.2654	62.0302	64.4561
	1162.31	1179.4	6.89696	7.04174	31.4091	31.2764	61.6045	61.6383
	1252.12	1168.4	7.12733	7.4662	31.3866	32.5697	61.3685	59.7549
	1037.53	941.621	10.3992	11.7996	33.0586	27.1218	56.4881	60.7392
	1142.34	1141.47	9.74068	9.80803	30.2239	29.846	60.0063	60.3097
	946.563	1124.31	8.8525	8.67525	35.1381	30.1023	55.6556	61.1
	1088.89	1142.51	9.49559	8.91145	34.0197	30.3955	55.4581	60.6435
average	1080.35	1099.13	9.31207	8.5501	32.6904	28.8063	57.6463	62.3073
standard deviation	74.1174	58.9814	1.57108	1.21382	2.15952	2.26121	3.48327	1.71744
standard error	15.4545	12.2985	0.327592	0.2531	0.450291	0.471494	0.726313	0.358112

## Sheet: Figure 8_PTZ + nestbuilding
remarks from the authors: statistics was done in GraphPad Prism
panel b, c cortex recordings: https://doi.org/10.6084/m9.figshare.28282838
Figure 8e PTZ Racine's scaling injections
Dnmt1-control													Dnmt1-KO
injections	mouse #414	mouse #420	mouse #425	mouse #428	mouse #437	mouse #444	mouse #461	mouse #469	mouse #472	mouse #499			injections	mouse #385	mouse #391	mouse #401	mouse #403	mouse #404	mouse #429	mouse #465	mouse #469	mouse #475	mouse #486
1	0	1	0	0	0	0	0	0	0	0			1	0	0	0	0	0	0	0	0	0	0
2	0	0	0	0	5	0	0	0	0	5			2	0	0	0	0	0	0	4	0	0	0
3	0	1	0	1	3	0	3	3	0	4			3	5	4	4	3	5	5	4	5	0	0
4	0	0	1	3	6	0	1	1	3	4			4	6	6	6	6	5	5	1	1	6	3
5	5	0	2	5	4	1	4	5	4	1			5	5	8	6	1	4	8	1	1	4	1
6	3	8	3	7	6	5	9	9	1	10			6	5	5	4	4	1	9	5	6	4	6
7	8	9	4	9	6	9	9	9	12	16			7	5	1	4	4	4	9	9	5	9	6
8	5	9	9	15	14	9	16	18	17	11			8	7	9	10	9	9	9	9	10	12	11
9	16	16	9	9	16	9	n.a.	10	0	16			9	10	9	1	10	10	9	9	1	8	9
10	n.a.	n.a.	9	16	4	9	n.a.	10	9	n.a.			10	n.a.	9	10	10	10	9	n.a.	10	9	9
11	n.a.	n.a.	16	n.a.	13	9	n.a.	9	9	n.a.			11	n.a.	9	15	15	9	9	n.a.	10	9	16
12	n.a.	n.a.	n.a.	n.a.	n.a.	16	n.a.	16	16	n.a.			12	n.a.	16	15	16	15	16	n.a.	10	9	n.a.
Figure 8f PTZ Racine's scaling minutes
Dnmt1-control													Dnmt1-KO
injections	mouse #414	mouse #420	mouse #425	mouse #428	mouse #437	mouse #444	mouse #461	mouse #469	mouse #472	mouse #499			injections	mouse #385	mouse #391	mouse #401	mouse #403	mouse #404	mouse #429	mouse #465	mouse #469	mouse #475	mouse #486
0	0	1	0	0	0	0	0	0	0	0			0	0	0	0	0	0	0	0	0	0	0
10	0	0	0	0	5	0	0	0	0	5			10	0	0	0	0	0	0	4	0	0	0
20	0	1	0	1	3	0	3	3	0	4			20	5	4	4	3	5	5	4	5	0	0
30	0	0	1	3	6	0	1	1	3	4			30	6	6	6	6	5	5	1	1	6	3
40	5	0	2	5	4	1	4	5	4	1			40	5	8	6	1	4	8	1	1	4	1
50	3	8	3	7	6	5	9	9	1	10			50	5	5	4	4	1	9	5	6	4	6
60	8	9	4	9	6	9	9	9	12	16			60	5	1	4	4	4	9	9	5	9	6
70	5	9	9	15	14	9	16	18	17	11			70	7	9	10	9	9	9	9	10	12	11
80	16	16	9	9	16	9	n.a.	10	0	16			80	10	9	1	10	10	9	9	1	8	9
90	n.a.	n.a.	9	16	4	9	n.a.	10	9	n.a.			90	n.a.	9	10	10	10	9	n.a.	10	9	9
100	n.a.	n.a.	16	n.a.	13	9	n.a.	9	9	n.a.			100	n.a.	9	15	15	9	9	n.a.	10	9	16
110	n.a.	n.a.	n.a.	n.a.	n.a.	16	n.a.	16	16	n.a.			110	n.a.	16	15	16	15	16	n.a.	10	9	n.a.
120+	n.a.	n.a.	n.a.	n.a.	n.a.	n.a.	n.a.	n.a.	n.a.	n.a.			120+	n.a.	n.a.	16	n.a.	9	n.a.	n.a.	10	9	n.a.
Figure 8i nest-building test adult mice used material [%] (averaged for two trials/mouse)							Figure 8j nest-building score adult mice (averaged for two trials/mouse)
	Dnmt1-control	Dnmt1-KO		Student's t-test (unpaired, two-tailed)				Dnmt1-control	Dnmt1-KO		Student's t-test (unpaired, two-tailed)
	100	90		0.0015154				4.5	3.5		7.78706e-06
	100	2		**				5	0.5		***
	87.8205	48.4091						4.5	1.5
	88.2759	24.2885						3.5	1.5
	68.2624	96.4583						4	3.5
	54.0741	39.2405						3	2
	94.6281	39.2405						4.5	2
	100	100						4.5	4
	4.34028	53.0028						1	1.5
	100	15.6677						5	1
	82.7138	41.0359						3.5	2
	100	15.0193						4.5	1
	67.0782	66.5104						3.5	1.5
	100	11.0533						4	1
	33.9262	39.7184						2	2
	100	12.1297						5	1
average	80.07	43.3609					average	3.875	1.84375
standard deviation	27.3576	30.18					standard deviation	1.08253	0.979776
standard error	6.8394	7.545					standard error	0.270633	0.244944

## Sheet: Suppl. Fig. S1 DNA binding
https://irb-dev.mddbr.eu/#/id/A022O.1/overview

## Sheet: Suppl. Fig. S2 DNMT1 validation
remark from the authors: statistics had to be done via GraphpadPRISM to apply nested testing, therefore we included screenshots of the analysis -> for clarification in GraphpadPRISM nested two-way ANOVA is called "nested t-test"
RNA sequencing cortex E14.5 GSE300332 [https://www.ncbi.nlm.nih.gov/geo/query/acc.cgi?acc=GSE300332]																	Supplementary Table 9
Supplementary Figure S2h DNMT1 protein quantification adult mice ratio DNMT1+ cells/DNMT1- cells							Supplementary Figure S2n DNMT1 protein quantification embryonic mice E14.5 ratio DNMT1+ cells/DNMT1- cells												Supplementary Figure S2 i) Knockout validation RNA seq Ctx E14.5
	Dnmt1-control	Dnmt1-KO
Horizontal black lines separate values from different brains; values from multiple sections of the same brain are grouped between these lines	1.16	1.12					Name	Pos mean	Neg mean	Ratio P/N			Name	Pos mean	Neg mean	Ratio			gene_id	baseMean	log2FoldChange	lfcSE	stat	pvalue	padj	gene_symbol	Significant	E14_KO_rep1	E14_KO_rep2	E14_KO_rep3	E14_WT_rep1	E14_WT_rep2	E14_WT_rep3	gene_biotype	Regulation_Status
	1.2	1.18					MAX_ST GH2 270 part 2 ICC merged.lif - Schnitt 6_ICC Merged Lft H	17373056	16102225	1.07892			MAX_SDT GH2 539 Part 2 ICC merged.lif - Schnitt 1_ICC Merged left H	7638326	6006892	1.27159			ENSMUSG00000004099.17	2535.71	-0.264825	0.0769944	-3.43953	0.000582715	0.0121078	Dnmt1	Yes	2411.34	2243.04	2254.84	3025.06	2539.17	2740.81	protein_coding	Downregulated
	1.22	1.11					MAX_ST GH2 270 part 2 ICC merged.lif - Schnitt 6_ICC Merged right H	17249941	15974758	1.07982			MAX_SDT GH2 539 Part 2 ICC merged.lif - Schnitt 1_ICC Merged right H	3678484	6144344	0.598678
	1.2	1.14					MAX_ST GH2 270 part 2 ICC merged.lif - Schnitt 5_ICC Merged left H	11909021	14061408	0.846929			MAX_SDT GH2 539 Part 2 ICC merged.lif - Schnitt 2_ICC Merged left H	7138775	7007995	1.01866
	1.17	1.07					MAX_ST GH2 270 part 2 ICC merged.lif - Schnitt 5_ICC Merged right H	7329935	14746361	0.497067			MAX_SDT GH2 539 Part 2 ICC merged.lif - Schnitt 2_ICC Merged right H	7056760	7447434	0.947542
	1.22	1.05					MAX_ST GH2 270 ICC merged.lif - Schnitt 5_ICC Merged left H	4684816	4005304	1.16965			MAX_SDT GH2 539 ICC merged.lif - Schnitt 2_ICC Merged left H	12702662	13263704	0.957701
	1.37	1.16					MAX_ST GH2 270 ICC merged.lif - Schnitt 5_ICC Merged right H	4416712	4010729	1.10122			MAX_SDT GH2 539 ICC merged.lif - Schnitt 2_ICC Merged right H	13370234	14542743	0.919375
	1.22	1.13					MAX_ST GH2 270 ICC merged.lif - Schnitt 4_ICC Merged left H	5.99935e+06	4384387	1.36834			MAX_SDT GH3 539 ICC merged.lif - Schnitt 4_ICC Merged left H	7069160	6460201	1.09426
	1.18	1.19					MAX_ST GH2 270 ICC merged.lif - Schnitt 4_ICC Merged right H	7.20026e+06	4866323	1.47961			MAX_SDT GH3 539 ICC merged.lif - Schnitt 4_ICC Merged right H	7924340	7117665	1.11333
	1.27	1.14					MAX_ST GH3 588 part2 ICC merged.lif - Schnitt 4_ICC Merged left H	14714038	11639018	1.2642			MAX_SDT GH3 539 ICC merged.lif - Schnitt 2_ICC Merged left H	8648888	8142015	1.06225
	1.26	1.1					MAX_ST GH3 588 part2 ICC merged.lif - Schnitt 4_ICC Merged right H	14748880	10604570	1.3908			MAX_SDT GH3 539 ICC merged.lif - Schnitt 2_ICC Merged right H	7777804	8283837	0.938913
	1.22	1.06					MAX_ST GH3 588 part2 ICC merged.lif - Schnitt 5_ICC Merged left H	14737153	11850026	1.24364			MAX_SDT GH3i6 539 ICC merged.lif - Schnitt 4_ICC Merged left H	4.71803e+06	5565013	0.847803
	1.15	1.3					MAX_ST GH3 588 part2 ICC merged.lif - Schnitt 5_ICC Merged right H	13053277	11221261	1.16326			MAX_SDT GH3i6 539 ICC merged.lif - Schnitt 4_ICC Merged right H	5.11565e+06	5994739	0.853356
	1.29	1.28					MAX_ST GH3 588 ICC merged.lif - Schnitt 4_ICC Merged left H	6947538	5513909	1.26			MAX_SDT GH4 557 part 2 ICC merged.lif - Schnitt 7_ICC Merged left H	15227008	14829481	1.02681
	1.28	1.18					MAX_ST GH3 588 ICC merged.lif - Schnitt 4_ICC Merged right H	7447421	6000794	1.24107			MAX_SDT GH4 557 part 2 ICC merged.lif - Schnitt 7_ICC Merged right H	15903974	15247716	1.04304
	1.24	0.95					MAX_ST GH6 588 Part 2 ICC merged.lif - Schnitt 3_ICC Merged left H	6181363	5.81625e+06	1.06277			MAX_SDT GH4 557 part 2 ICC merged.lif - Schnitt 5_ICC Merged left H	8247940	10435262	0.790391
	1.37	1.1					MAX_ST GH6 588 Part 2 ICC merged.lif - Schnitt 3_ICC Merged right H	6412344	5773532	1.11064			MAX_SDT GH4 557 part 2 ICC merged.lif - Schnitt 5_ICC Merged right H	8887355	12846125	0.691832
	1.21						MAX_ST GH6 588 Part 2 ICC merged.lif - Schnitt 4_ICC Merged left H	3249926	3302689	0.984024			MAX_SDT GH4 557 ICC merged.lif - Schnitt 6_ICC Merged left H	21058322	18522647	1.1369
							MAX_ST GH6 588 Part 2 ICC merged.lif - Schnitt 4_ICC Merged right H	3148119	2980098	1.05638			MAX_SDT GH4 557 ICC merged.lif - Schnitt 6_ICC Merged right H	19010736	18717831	1.01565
average	1.235	1.13294					MAX_ST GH6 588 ICC merged.lif - Schnitt 3_ICC Merged left H	6401377	5582586	1.14667
standard deviation	0.0612146	0.0806419					MAX_ST GH6 588 ICC merged.lif - Schnitt 3_ICC Merged right H	6294441	5142544	1.22399
standard error	0.0144284	0.0195585					MAX_ST GH6 588 ICC merged.lif - Schnitt 4_ICC Merged left H	10434387	7389504	1.41206
							MAX_ST GH6 588 ICC merged.lif - Schnitt 4_ICC Merged right H	9530814	7041314	1.35356
									average	1.16067					average	0.962672
									standard deviation	0.207382					standard deviation	0.159094
									standard error	0.044214					standard error	0.0374988

[truncated: 10 more sheets: Suppl. Fig. S3 Seq E14.5 , Suppl. Fig. S4 Seq E14.5, Suppl. Fig. S5 embr. sizes+SOX, Suppl. Fig. S6 LCI + MGEs, Suppl. Fig. S7 E16+18, Suppl. Fig.  S8 scRNA E16.5, Suppl. Fig.  S9 MERFISH, Suppl. Fig. 10 PV+ cells cortex, Suppl. Fig. S11 Neuropixels, Suppl. Fig. S12 learning + PTZ]
